# Supplementary material for: Evaluation of Insulin-Like Activity of Novel Zinc Metal–Organics toward Adipogenesis Signaling
Source: Int J Mol Sci. 2021 Jun 23;22(13):6757. doi: 10.3390/ijms22136757 (PMC8268141; doi:10.3390/ijms22136757)
Supplement: Supplementary file 1 [file ijms-22-06757-s001.zip]

Archive with 17 entries (11 files):
- ijms-1239064 resubmitted supplementary.pdf
- ijms-1239064 supplementary - Final cifs and checkcifs/
- ijms-1239064 supplementary - Final cifs and checkcifs/Compound 1/
- ijms-1239064 supplementary - Final cifs and checkcifs/Compound 1/compound1.cif
- ijms-1239064 supplementary - Final cifs and checkcifs/Compound 1/Compound1checkcif.pdf
- ijms-1239064 supplementary - Final cifs and checkcifs/Compound 2/
- ijms-1239064 supplementary - Final cifs and checkcifs/Compound 2/compound2.cif
- ijms-1239064 supplementary - Final cifs and checkcifs/Compound 2/Compound2checkcif.pdf
- ijms-1239064 supplementary - Final cifs and checkcifs/Compound 3/
- ijms-1239064 supplementary - Final cifs and checkcifs/Compound 3/compound3.cif
- ijms-1239064 supplementary - Final cifs and checkcifs/Compound 3/Compound3checkcif.pdf
- ijms-1239064 supplementary - Final cifs and checkcifs/Compound 4/
- ijms-1239064 supplementary - Final cifs and checkcifs/Compound 4/compound4.cif
- ijms-1239064 supplementary - Final cifs and checkcifs/Compound 4/Compound4checkcif.pdf
- ijms-1239064 supplementary - Final cifs and checkcifs/Compound 5/
- ijms-1239064 supplementary - Final cifs and checkcifs/Compound 5/compound5.cif
- ijms-1239064 supplementary - Final cifs and checkcifs/Compound 5/Compound5checkcif.pdf
