# Supplementary material for: Evaluation of Insulin-Like Activity of Novel Zinc Metal–Organics toward Adipogenesis Signaling
Source: Int J Mol Sci. 2021 Jun 23;22(13):6757. doi: 10.3390/ijms22136757 (PMC8268141; doi:10.3390/ijms22136757)
Supplement: Supplementary file 1 [file ijms-22-06757-s001.zip › ijms-1239064 supplementary - Final cifs and checkcifs/Compound 1/compound1.cif]

 
data_compound1
 
_audit_creation_method            SHELXL-2014/6
_chemical_name_systematic         ?
_chemical_name_common             ?
_chemical_melting_point           ?
_chemical_formula_moiety          ?
_chemical_formula_sum
 'C14 H14 Cl2 N2 O4 Zn' 
_chemical_formula_weight          410.54

loop_
 _atom_type_symbol
 _atom_type_description
 _atom_type_scat_dispersion_real
 _atom_type_scat_dispersion_imag
 _atom_type_scat_source
 'C'  'C'   0.0181   0.0091
 'International Tables Vol C Tables 4.2.6.8 and 6.1.1.4'
 'H'  'H'   0.0000   0.0000
 'International Tables Vol C Tables 4.2.6.8 and 6.1.1.4'
 'N'  'N'   0.0311   0.0180
 'International Tables Vol C Tables 4.2.6.8 and 6.1.1.4'
 'O'  'O'   0.0492   0.0322
 'International Tables Vol C Tables 4.2.6.8 and 6.1.1.4'
 'Zn'  'Zn'  -1.5491   0.6778
 'International Tables Vol C Tables 4.2.6.8 and 6.1.1.4'
 'Cl'  'Cl'   0.3639   0.7018
 'International Tables Vol C Tables 4.2.6.8 and 6.1.1.4'
 
_space_group_crystal_system       triclinic
_space_group_IT_number            2
_space_group_name_H-M_alt         'P -1'
_space_group_name_Hall            '-P 1'
 
_shelx_space_group_comment
;
The symmetry employed for this shelxl refinement is uniquely defined
by the following loop, which should always be used as a source of
symmetry information in preference to the above space-group names.
They are only intended as comments.
;
 
loop_
 _space_group_symop_operation_xyz
 'x, y, z'
 '-x, -y, -z'
 
_cell_length_a                    7.25820(10)
_cell_length_b                    8.15390(10)
_cell_length_c                    13.8300(3)
_cell_angle_alpha                 83.1070(10)
_cell_angle_beta                  84.4450(10)
_cell_angle_gamma                 75.7070(10)
_cell_volume                      785.51(2)
_cell_formula_units_Z             2
_cell_measurement_temperature     160(2)
_cell_measurement_reflns_used     9145
_cell_measurement_theta_min       6.76
_cell_measurement_theta_max       71.34
 
_exptl_crystal_description        'parallelepiped'
_exptl_crystal_colour             'colorless'
_exptl_crystal_density_meas       ?
_exptl_crystal_density_method     ?
_exptl_crystal_density_diffrn     1.736          
_exptl_crystal_F_000              416
_exptl_transmission_factor_min    ?
_exptl_transmission_factor_max    ?
_exptl_crystal_size_max           0.47
_exptl_crystal_size_mid           0.33
_exptl_crystal_size_min           0.22
_exptl_absorpt_coefficient_mu     5.500
_shelx_estimated_absorpt_T_min    ?
_shelx_estimated_absorpt_T_max    ?
_exptl_absorpt_correction_type    'empirical'
_exptl_absorpt_correction_T_min   0.619
_exptl_absorpt_correction_T_max   1.000
_exptl_absorpt_process_details    'CrystalClear, Rigaku MSC, 2005'
_exptl_absorpt_special_details    ?
_diffrn_ambient_temperature       160(2)
_diffrn_radiation_wavelength      1.54178
_diffrn_radiation_type            CuK\a
_diffrn_source                    ?
_diffrn_measurement_device_type   'Rigaku R-AXIS SPIDER IPDS'
_diffrn_measurement_method        '\q scans'
_diffrn_detector_area_resol_mean  ?
_diffrn_reflns_number             10097
_diffrn_reflns_av_unetI/netI      0.0433
_diffrn_reflns_av_R_equivalents   0.0476
_diffrn_reflns_limit_h_min        -8
_diffrn_reflns_limit_h_max        7
_diffrn_reflns_limit_k_min        -9
_diffrn_reflns_limit_k_max        9
_diffrn_reflns_limit_l_min        -16
_diffrn_reflns_limit_l_max        16
_diffrn_reflns_theta_min          6.766
_diffrn_reflns_theta_max          64.986
_diffrn_reflns_theta_full         67.679
_diffrn_measured_fraction_theta_max   0.902
_diffrn_measured_fraction_theta_full  0.844
_diffrn_reflns_Laue_measured_fraction_max    0.902
_diffrn_reflns_Laue_measured_fraction_full   0.844
_diffrn_reflns_point_group_measured_fraction_max   0.902
_diffrn_reflns_point_group_measured_fraction_full  0.844
_reflns_number_total              2408
_reflns_number_gt                 2016
_reflns_threshold_expression      'I > 2\s(I)'
_reflns_Friedel_coverage          0.000
_reflns_Friedel_fraction_max      .
_reflns_Friedel_fraction_full     .
 
_reflns_special_details
;
 Reflections were merged by SHELXL according to the crystal
 class for the calculation of statistics and refinement.
 
 _reflns_Friedel_fraction is defined as the number of unique
 Friedel pairs measured divided by the number that would be
 possible theoretically, ignoring centric projections and
 systematic absences.
;
 
_computing_data_collection        'CrystalClear, Rigaku MSC, 2005'
_computing_cell_refinement        'CrystalClear, Rigaku MSC, 2005'
_computing_data_reduction         'CrystalClear, Rigaku MSC, 2005'
_computing_structure_solution     'SHELXL-2014/6 (Sheldrick, 2014)'
_computing_structure_refinement 'SHELXL-2014/6 (Sheldrick, 2014)'
_computing_molecular_graphics     'Diamond ver.3.2'
_computing_publication_material   'publCIF J.Appl.Cryst. 2010, 43, 920'
_refine_special_details           ?
_refine_ls_structure_factor_coef  Fsqd
_refine_ls_matrix_type            full
_refine_ls_weighting_scheme       calc
_refine_ls_weighting_details
'w=1/[\s^2^(Fo^2^)+(0.0097P)^2^+2.1717P] where P=(Fo^2^+2Fc^2^)/3'
_atom_sites_solution_primary      ?
_atom_sites_solution_secondary    ?
_atom_sites_solution_hydrogens    geom
_refine_ls_hydrogen_treatment     mixed
_refine_ls_extinction_method      none
_refine_ls_extinction_coef        .
_refine_ls_number_reflns          2408
_refine_ls_number_parameters      212
_refine_ls_number_restraints      0
_refine_ls_R_factor_all           0.0464
_refine_ls_R_factor_gt            0.0362
_refine_ls_wR_factor_ref          0.0908
_refine_ls_wR_factor_gt           0.0787
_refine_ls_goodness_of_fit_ref    1.188
_refine_ls_restrained_S_all       1.188
_refine_ls_shift/su_max           0.001
_refine_ls_shift/su_mean          0.000
 
loop_
 _atom_site_label
 _atom_site_type_symbol
 _atom_site_fract_x
 _atom_site_fract_y
 _atom_site_fract_z
 _atom_site_U_iso_or_equiv
 _atom_site_adp_type
 _atom_site_occupancy
 _atom_site_site_symmetry_order  
 _atom_site_calc_flag
 _atom_site_refinement_flags_posn
 _atom_site_refinement_flags_adp
 _atom_site_refinement_flags_occupancy
 _atom_site_disorder_assembly
 _atom_site_disorder_group
Zn Zn -0.75797(7) 0.06644(6) 0.74695(3) 0.01468(17) Uani 1 1 d . . . . .
Cl1 Cl -0.64359(15) -0.15661(12) 0.85699(7) 0.0254(3) Uani 1 1 d . . . . .
Cl2 Cl -0.89720(16) -0.02157(13) 0.63083(7) 0.0284(3) Uani 1 1 d . . . . .
N1 N -0.3167(5) 0.6420(4) 0.5869(2) 0.0155(7) Uani 1 1 d . . . . .
O1 O -0.5508(4) 0.1601(3) 0.67821(19) 0.0196(7) Uani 1 1 d . . . . .
O2 O -0.5092(4) 0.3027(3) 0.80053(19) 0.0252(7) Uani 1 1 d . . . . .
C1 C -0.4910(6) 0.2723(4) 0.7152(3) 0.0165(9) Uani 1 1 d . . . . .
C2 C -0.3903(6) 0.3767(4) 0.6401(3) 0.0141(9) Uani 1 1 d . . . . .
C3 C -0.3005(5) 0.3145(4) 0.5539(3) 0.0149(9) Uani 1 1 d . . . . .
H3 H -0.2934 0.2005 0.5424 0.018 Uiso 1 1 calc R U . . .
C4 C -0.2217(6) 0.4199(5) 0.4849(3) 0.0177(9) Uani 1 1 d . . . . .
H4 H -0.1605 0.3789 0.4257 0.021 Uiso 1 1 calc R U . . .
C5 C -0.2328(6) 0.5836(5) 0.5027(3) 0.0168(9) Uani 1 1 d . . . . .
H5 H -0.1806 0.6568 0.4551 0.020 Uiso 1 1 calc R U . . .
C6 C -0.3944(6) 0.5413(5) 0.6558(3) 0.0162(9) Uani 1 1 d . . . . .
H6 H -0.4519 0.5844 0.7152 0.019 Uiso 1 1 calc R U . . .
C7 C -0.3302(7) 0.8201(5) 0.6035(3) 0.0267(11) Uani 1 1 d . . . . .
H7A H -0.3947 0.8423 0.6679 0.032 Uiso 1 1 calc R U . . .
H7B H -0.2018 0.8398 0.6007 0.032 Uiso 1 1 calc R U . . .
H7C H -0.4029 0.8966 0.5530 0.032 Uiso 1 1 calc R U . . .
N11 N -1.1900(5) 0.7767(4) 0.9164(2) 0.0155(7) Uani 1 1 d . . . . .
O11 O -0.9416(4) 0.2289(3) 0.82427(18) 0.0185(6) Uani 1 1 d . . . . .
O12 O -0.9560(4) 0.4450(3) 0.70599(19) 0.0240(7) Uani 1 1 d . . . . .
C11 C -0.9901(6) 0.3838(5) 0.7892(3) 0.0156(9) Uani 1 1 d . . . . .
C12 C -1.1017(5) 0.5014(4) 0.8630(3) 0.0128(8) Uani 1 1 d . . . . .
C13 C -1.1976(6) 0.4412(4) 0.9468(3) 0.0149(9) Uani 1 1 d . . . . .
H13 H -1.2005 0.3246 0.9575 0.009(9) Uiso 1 1 calc R . . . .
C14 C -1.2882(6) 0.5519(5) 1.0142(3) 0.0174(9) Uani 1 1 d . . . . .
H14 H -1.3539 0.5120 1.0715 0.009(9) Uiso 1 1 calc R . . . .
C15 C -1.2826(6) 0.7201(5) 0.9978(3) 0.0154(9) Uani 1 1 d . . . . .
H15 H -1.3442 0.7968 1.0440 0.007(9) Uiso 1 1 calc R . . . .
C16 C -1.1012(5) 0.6719(5) 0.8495(3) 0.0149(9) Uani 1 1 d . . . . .
H16 H -1.0377 0.7153 0.7925 0.008(9) Uiso 1 1 calc R . . . .
C17 C -1.1911(7) 0.9586(5) 0.8997(3) 0.0283(11) Uani 1 1 d . . . . .
H17A H -1.2612 1.0170 0.9549 0.034 Uiso 1 1 calc R U . . .
H17B H -1.0597 0.9717 0.8936 0.034 Uiso 1 1 calc R U . . .
H17C H -1.2530 1.0081 0.8395 0.034 Uiso 1 1 calc R U . . .
 
loop_
 _atom_site_aniso_label
 _atom_site_aniso_U_11
 _atom_site_aniso_U_22
 _atom_site_aniso_U_33
 _atom_site_aniso_U_23
 _atom_site_aniso_U_13
 _atom_site_aniso_U_12
Zn 0.0173(3) 0.0119(3) 0.0152(3) -0.00259(19) 0.0070(2) -0.0067(2)
Cl1 0.0250(6) 0.0210(5) 0.0270(5) 0.0065(4) 0.0023(5) -0.0050(4)
Cl2 0.0310(7) 0.0329(6) 0.0258(5) -0.0117(4) -0.0017(5) -0.0119(5)
N1 0.0136(19) 0.0128(15) 0.0207(17) -0.0007(13) 0.0009(15) -0.0052(13)
O1 0.0230(17) 0.0143(13) 0.0230(14) -0.0065(11) 0.0106(13) -0.0097(12)
O2 0.0349(19) 0.0252(15) 0.0163(15) -0.0024(12) 0.0102(14) -0.0131(14)
C1 0.015(2) 0.0108(18) 0.020(2) -0.0007(15) 0.0055(18) 0.0008(16)
C2 0.015(2) 0.0165(18) 0.0124(18) -0.0031(15) 0.0016(17) -0.0065(16)
C3 0.012(2) 0.0111(17) 0.021(2) -0.0015(15) 0.0005(18) -0.0021(15)
C4 0.015(2) 0.021(2) 0.017(2) -0.0041(16) 0.0041(18) -0.0060(17)
C5 0.010(2) 0.022(2) 0.018(2) 0.0045(16) 0.0008(18) -0.0070(17)
C6 0.013(2) 0.0194(19) 0.017(2) -0.0033(15) 0.0021(18) -0.0045(17)
C7 0.035(3) 0.015(2) 0.032(2) -0.0021(17) 0.004(2) -0.0122(19)
N11 0.0125(19) 0.0105(15) 0.0237(17) -0.0047(13) -0.0003(15) -0.0023(13)
O11 0.0229(17) 0.0126(13) 0.0196(14) -0.0053(11) 0.0078(13) -0.0057(12)
O12 0.0316(19) 0.0217(14) 0.0161(14) -0.0013(11) 0.0103(14) -0.0061(13)
C11 0.013(2) 0.0172(19) 0.018(2) -0.0059(16) 0.0053(18) -0.0069(17)
C12 0.009(2) 0.0145(18) 0.0142(19) -0.0009(14) -0.0010(17) -0.0024(15)
C13 0.015(2) 0.0096(17) 0.020(2) -0.0005(14) 0.0031(17) -0.0052(16)
C14 0.016(2) 0.024(2) 0.0132(19) -0.0008(16) 0.0046(18) -0.0083(17)
C15 0.012(2) 0.0194(19) 0.0139(19) -0.0032(15) 0.0011(17) -0.0015(16)
C16 0.012(2) 0.020(2) 0.0133(18) 0.0008(15) -0.0003(17) -0.0075(17)
C17 0.036(3) 0.0132(19) 0.038(3) -0.0057(18) 0.009(2) -0.0131(19)
 
_geom_special_details
;
 All esds (except the esd in the dihedral angle between two l.s. planes)
 are estimated using the full covariance matrix.  The cell esds are taken
 into account individually in the estimation of esds in distances, angles
 and torsion angles; correlations between esds in cell parameters are only
 used when they are defined by crystal symmetry.  An approximate (isotropic)
 treatment of cell esds is used for estimating esds involving l.s. planes.
;
 
loop_
 _geom_bond_atom_site_label_1
 _geom_bond_atom_site_label_2
 _geom_bond_distance
 _geom_bond_site_symmetry_2
 _geom_bond_publ_flag
Zn O1 1.966(2) . ?
Zn O11 1.967(2) . ?
Zn Cl2 2.2503(12) . ?
Zn Cl1 2.2689(11) . ?
N1 C5 1.343(5) . ?
N1 C6 1.356(4) . ?
N1 C7 1.476(4) . ?
O1 C1 1.280(4) . ?
O2 C1 1.223(4) . ?
C1 C2 1.512(5) . ?
C2 C6 1.378(5) . ?
C2 C3 1.391(5) . ?
C3 C4 1.384(5) . ?
C3 H3 0.9500 . ?
C4 C5 1.368(5) . ?
C4 H4 0.9500 . ?
C5 H5 0.9500 . ?
C6 H6 0.9500 . ?
C7 H7A 0.9800 . ?
C7 H7B 0.9800 . ?
C7 H7C 0.9800 . ?
N11 C16 1.343(5) . ?
N11 C15 1.347(4) . ?
N11 C17 1.472(4) . ?
O11 C11 1.273(4) . ?
O12 C11 1.226(4) . ?
C11 C12 1.520(5) . ?
C12 C16 1.381(5) . ?
C12 C13 1.395(5) . ?
C13 C14 1.380(5) . ?
C13 H13 0.9500 . ?
C14 C15 1.373(5) . ?
C14 H14 0.9500 . ?
C15 H15 0.9500 . ?
C16 H16 0.9500 . ?
C17 H17A 0.9800 . ?
C17 H17B 0.9800 . ?
C17 H17C 0.9800 . ?
 
loop_
 _geom_angle_atom_site_label_1
 _geom_angle_atom_site_label_2
 _geom_angle_atom_site_label_3
 _geom_angle
 _geom_angle_site_symmetry_1
 _geom_angle_site_symmetry_3
 _geom_angle_publ_flag
O1 Zn O11 113.52(10) . . ?
O1 Zn Cl2 105.80(8) . . ?
O11 Zn Cl2 112.04(9) . . ?
O1 Zn Cl1 111.22(9) . . ?
O11 Zn Cl1 104.54(8) . . ?
Cl2 Zn Cl1 109.80(4) . . ?
C5 N1 C6 121.1(3) . . ?
C5 N1 C7 119.6(3) . . ?
C6 N1 C7 119.3(3) . . ?
C1 O1 Zn 120.2(2) . . ?
O2 C1 O1 127.7(3) . . ?
O2 C1 C2 119.4(3) . . ?
O1 C1 C2 112.8(3) . . ?
C6 C2 C3 118.9(3) . . ?
C6 C2 C1 118.8(3) . . ?
C3 C2 C1 122.2(3) . . ?
C4 C3 C2 119.6(3) . . ?
C4 C3 H3 120.2 . . ?
C2 C3 H3 120.2 . . ?
C5 C4 C3 119.5(3) . . ?
C5 C4 H4 120.3 . . ?
C3 C4 H4 120.3 . . ?
N1 C5 C4 120.7(3) . . ?
N1 C5 H5 119.6 . . ?
C4 C5 H5 119.6 . . ?
N1 C6 C2 120.2(3) . . ?
N1 C6 H6 119.9 . . ?
C2 C6 H6 119.9 . . ?
N1 C7 H7A 109.5 . . ?
N1 C7 H7B 109.5 . . ?
H7A C7 H7B 109.5 . . ?
N1 C7 H7C 109.5 . . ?
H7A C7 H7C 109.5 . . ?
H7B C7 H7C 109.5 . . ?
C16 N11 C15 121.5(3) . . ?
C16 N11 C17 119.6(3) . . ?
C15 N11 C17 118.9(3) . . ?
C11 O11 Zn 118.7(2) . . ?
O12 C11 O11 127.9(3) . . ?
O12 C11 C12 118.7(3) . . ?
O11 C11 C12 113.4(3) . . ?
C16 C12 C13 118.7(3) . . ?
C16 C12 C11 119.3(3) . . ?
C13 C12 C11 122.0(3) . . ?
C14 C13 C12 119.7(3) . . ?
C14 C13 H13 120.1 . . ?
C12 C13 H13 120.1 . . ?
C15 C14 C13 119.5(3) . . ?
C15 C14 H14 120.3 . . ?
C13 C14 H14 120.3 . . ?
N11 C15 C14 120.2(3) . . ?
N11 C15 H15 119.9 . . ?
C14 C15 H15 119.9 . . ?
N11 C16 C12 120.4(3) . . ?
N11 C16 H16 119.8 . . ?
C12 C16 H16 119.8 . . ?
N11 C17 H17A 109.5 . . ?
N11 C17 H17B 109.5 . . ?
H17A C17 H17B 109.5 . . ?
N11 C17 H17C 109.5 . . ?
H17A C17 H17C 109.5 . . ?
H17B C17 H17C 109.5 . . ?
 
_refine_diff_density_max    0.451
_refine_diff_density_min   -0.453
_refine_diff_density_rms    0.098

_shelxl_version_number 2014/6


# start Validation Reply Form


_vrf_PLAT911_compound1
;
PROBLEM: Missing FCF Refl Between Thmin & STh/L=    0.588        256 Report    
  
RESPONSE:  This is probably due to instrument limitation for Cu radiation and 
small unit cells
;


# end Validation Reply Form


_shelx_res_file
;
TITL *** SAlzn7****  P-1
CELL  1.54178   7.2582  8.1539  13.8300   83.107   84.445   75.707
ZERR    2.00   0.0001   0.0001   0.0003    0.001    0.001    0.001
LATT   1
SFAC  C    H    N    O    ZN   CL
UNIT  28   28   4    8    2    4
OMIT  -2 130
OMIT    -6   3   3   !      87.48        539.50       9.04       0.136       1.0
OMIT     7   5   1   !    1418.18        379.97       8.39       0.114       1.0
OMIT     3   4   9   !      -0.06        249.40       7.88       0.093       1.2
OMIT     8   4   2   !     548.60         81.95       8.53       0.054       0.8
OMIT     8   5   4   !     249.00          0.83       7.16       0.005       0.8
OMIT    -2  -6  10   !       0.29         63.98       5.44       0.048       0.9
OMIT     8   3   3   !      -0.21         55.15       5.16       0.045       0.9
OMIT     5  -2   9   !       6.84         91.94       4.58       0.058       0.9
OMIT    -1  -4  13   !       0.00         44.99       4.45       0.040       0.8
OMIT     8   3   5   !       0.02         37.35       4.27       0.037       0.8
OMIT     7   3   2   !       4.75         68.72       4.11       0.050       1.0
OMIT     4  -3  11   !      -0.70         45.25       4.02       0.040       0.9
OMIT     0   7  11   !       5.24         44.89       3.88       0.040       0.8
OMIT     0  -2  15   !      -0.05         29.87       3.78       0.033       0.8
OMIT    -2   6   1   !       9.78         54.20       3.71       0.044       1.1
OMIT     6   6   8   !       2.51         37.43       3.63       0.037       0.9
OMIT     3  -7   2   !       2.80         35.01       3.57       0.036       0.9
OMIT     3   9   4   !       3.98         35.96       3.53       0.036       0.8
ACTA
FMAP   2
PLAN   -10
BOND   $H
L.S.   6
TEMP  -113
WGHT    0.009700    2.171700
FVAR       3.34360
ZN    5   -0.757967    0.066441    0.746946    11.00000    0.01729    0.01191 =
         0.01520   -0.00259    0.00703   -0.00670
CL1   6   -0.643588   -0.156613    0.856987    11.00000    0.02500    0.02097 =
         0.02700    0.00650    0.00230   -0.00504
CL2   6   -0.897196   -0.021574    0.630832    11.00000    0.03096    0.03287 =
         0.02581   -0.01172   -0.00168   -0.01186
N1    3   -0.316667    0.641980    0.586872    11.00000    0.01356    0.01280 =
         0.02072   -0.00073    0.00092   -0.00523
O1    4   -0.550771    0.160146    0.678208    11.00000    0.02301    0.01430 =
         0.02298   -0.00652    0.01063   -0.00973
O2    4   -0.509183    0.302711    0.800533    11.00000    0.03487    0.02524 =
         0.01628   -0.00241    0.01024   -0.01313
C1    1   -0.490969    0.272307    0.715186    11.00000    0.01487    0.01082 =
         0.02033   -0.00066    0.00548    0.00080
C2    1   -0.390339    0.376682    0.640073    11.00000    0.01466    0.01653 =
         0.01238   -0.00306    0.00157   -0.00650
C3    1   -0.300547    0.314507    0.553859    11.00000    0.01228    0.01107 =
         0.02074   -0.00155    0.00054   -0.00214
AFIX  43
H3    2   -0.293354    0.200460    0.542389    11.00000   -1.20000
AFIX   0
C4    1   -0.221739    0.419929    0.484888    11.00000    0.01482    0.02138 =
         0.01735   -0.00410    0.00409   -0.00600
AFIX  43
H4    2   -0.160466    0.378929    0.425651    11.00000   -1.20000
AFIX   0
C5    1   -0.232820    0.583645    0.502734    11.00000    0.01011    0.02197 =
         0.01801    0.00446    0.00081   -0.00701
AFIX  43
H5    2   -0.180646    0.656841    0.455102    11.00000   -1.20000
AFIX   0
C6    1   -0.394394    0.541317    0.655815    11.00000    0.01267    0.01943 =
         0.01654   -0.00335    0.00215   -0.00453
AFIX  43
H6    2   -0.451869    0.584408    0.715197    11.00000   -1.20000
AFIX   0
C7    1   -0.330173    0.820136    0.603509    11.00000    0.03516    0.01497 =
         0.03173   -0.00211    0.00447   -0.01217
AFIX  33
H7A   2   -0.394721    0.842299    0.667865    11.00000   -1.20000
H7B   2   -0.201834    0.839822    0.600745    11.00000   -1.20000
H7C   2   -0.402932    0.896580    0.552965    11.00000   -1.20000
AFIX   0
N11   3   -1.190000    0.776664    0.916398    11.00000    0.01253    0.01054 =
         0.02370   -0.00470   -0.00032   -0.00232
O11   4   -0.941572    0.228919    0.824271    11.00000    0.02292    0.01265 =
         0.01961   -0.00527    0.00779   -0.00570
O12   4   -0.956020    0.444999    0.705994    11.00000    0.03161    0.02166 =
         0.01611   -0.00132    0.01030   -0.00606
C11   1   -0.990072    0.383802    0.789197    11.00000    0.01333    0.01716 =
         0.01788   -0.00595    0.00534   -0.00688
C12   1   -1.101661    0.501432    0.863016    11.00000    0.00926    0.01454 =
         0.01425   -0.00094   -0.00103   -0.00238
C13   1   -1.197567    0.441249    0.946845    11.00000    0.01542    0.00956 =
         0.01985   -0.00047    0.00312   -0.00516
AFIX  43
H13   2   -1.200500    0.324606    0.957515    11.00000    0.00879
AFIX   0
C14   1   -1.288205    0.551882    1.014240    11.00000    0.01564    0.02387 =
         0.01317   -0.00084    0.00461   -0.00827
AFIX  43
H14   2   -1.353938    0.511977    1.071512    11.00000    0.00949
AFIX   0
C15   1   -1.282575    0.720081    0.997820    11.00000    0.01157    0.01937 =
         0.01393   -0.00318    0.00105   -0.00148
AFIX  43
H15   2   -1.344181    0.796805    1.044042    11.00000    0.00718
AFIX   0
C16   1   -1.101183    0.671890    0.849475    11.00000    0.01219    0.02045 =
         0.01328    0.00084   -0.00035   -0.00749
AFIX  43
H16   2   -1.037659    0.715328    0.792486    11.00000    0.00815
AFIX   0
C17   1   -1.191065    0.958552    0.899704    11.00000    0.03621    0.01320 =
         0.03784   -0.00570    0.00877   -0.01308
AFIX  33
H17A  2   -1.261161    1.016992    0.954870    11.00000   -1.20000
H17B  2   -1.059701    0.971694    0.893604    11.00000   -1.20000
H17C  2   -1.253043    1.008103    0.839521    11.00000   -1.20000
AFIX   0
HKLF    4

REM  *** SAlzn7****  P-1
REM R1 =  0.0362 for    2016 Fo > 4sig(Fo)  and  0.0464 for all    2408 data
REM    212 parameters refined using      0 restraints

END

WGHT      0.0094      2.1671

REM Highest difference peak  0.451,  deepest hole -0.453,  1-sigma level  0.098
Q1    1  -1.1385  0.9929  0.9449  11.00000  0.05    0.45
Q2    1  -0.5211  0.2761  0.5581  11.00000  0.05    0.43
Q3    1  -1.1077  0.9966  0.8377  11.00000  0.05    0.41
Q4    1  -0.4647  0.8706  0.6020  11.00000  0.05    0.40
Q5    1  -0.7011 -0.0154  0.8549  11.00000  0.05    0.37
Q6    1  -0.5738  0.0866  0.7149  11.00000  0.05    0.36
Q7    1  -0.7245  0.3123  0.8362  11.00000  0.05    0.35
Q8    1  -0.2737  0.8800  0.5527  11.00000  0.05    0.35
Q9    1  -0.8035 -0.1100  0.8034  11.00000  0.05    0.33
Q10   1  -0.2314  0.8962  0.5450  11.00000  0.05    0.33
;
_shelx_res_checksum    8184

_shelx_hkl_file
;
   0   0   3   43.20   18.42   1
   0   0   3   59.17   14.94   1
   0   0   3   44.42   29.15   1
   0   0   3   54.56   19.02   1
   0   0   3   84.64   12.69   1
   0   0   3   48.98    4.27   1
   0   0  -3   18.88   27.99   1
   0   0  -3    0.53   16.43   1
   0   0  -3   68.27   16.90   1
   0   0  -3   59.92   14.57   1
   0   0  -3   60.69   17.45   1
   0   0   4 1003.68   70.51   1
   0   0   4  971.58   51.52   1
   0   0   4 1037.90   74.52   1
   0   0   4 1031.55   61.15   1
   0   0   4  906.06   66.94   1
   0   0  -4 1100.80   64.90   1
   0   0  -4 1035.02  108.82   1
   0   0  -4 1019.11  105.33   1
   0   0  -4 1003.11   68.35   1
   0   0  -4 1151.77   72.75   1
   0   0   5  322.56   39.03   1
   0   0   5  184.50   43.96   1
   0   0   5  203.61   44.76   1
   0   0   5  226.84   33.38   1
   0   0   5  178.65   70.62   1
   0   0  -5  324.67   45.54   1
   0   0  -5  207.33   44.31   1
   0   0  -5  203.39   41.69   1
   0   0  -5  324.77   44.97   1
   0   0  -5  156.73   67.14   1
   0   0   6  751.11   97.74   1
   0   0   6  680.72   81.50   1
   0   0   6  674.62   81.34   1
   0   0   6  723.94   80.34   1
   0   0   6  684.46   72.30   1
   0   0  -6  693.70   75.84   1
   0   0  -6  696.23   87.84   1
   0   0  -6  628.43   85.11   1
   0   0  -6  654.11   78.06   1
   0   0  -6  726.58   82.72   1
   0   0   7 1198.16  126.06   1
   0   0   7 1197.47  121.52   1
   0   0   7 1181.43  105.88   1
   0   0   7 1243.74   97.42   1
   0   0   7 1190.23  120.27   1
   0   0  -7 1196.94  116.11   1
   0   0  -7 1438.98  211.53   1
   0   0  -7 1271.76  116.52   1
   0   0  -7 1245.55  205.03   1
   0   0  -7 1271.68  123.31   1
   0   0   823413.57 1220.17   1
   0   0   822355.81 1096.29   1
   0   0   823936.41 1470.37   1
   0   0   824297.47 1495.65   1
   0   0   824359.63 1217.58   1
   0   0  -822536.47 1171.09   1
   0   0  -823844.24 1284.50   1
   0   0  -823923.33 1264.13   1
   0   0  -824888.29 1268.05   1
   0   0  -823300.32 1220.90   1
   0   0   9 3722.75  297.81   1
   0   0   9 3735.62  249.81   1
   0   0   9 3833.01  300.70   1
   0   0   9 3608.39  287.14   1
   0   0   9 3783.32  423.69   1
   0   0  -9 3754.99  449.91   1
   0   0  -9 3746.48  306.16   1
   0   0  -9 3975.14  308.80   1
   0   0  -9 3452.99  276.19   1
   0   0  10 7427.24  469.40   1
   0   0  10 5206.13  435.56   1
   0   0 -10 7414.00  726.24   1
   0   0 -10 6571.86  634.49   1
   0   0 -10 7616.90  509.05   1
   0   0  11  716.00  149.07   1
   0   0  11   -0.76  250.70   1
   0   0 -11  704.17  151.54   1
   0   0 -11  499.50  229.49   1
   0   0 -11  674.45  266.91   1
   0   0  12 2206.72  289.78   1
   0   0  12 2380.40  297.96   1
   0   0 -12 2077.31  428.33   1
   0   0 -12 2324.38  511.98   1
   0   0 -12 2288.39  314.09   1
   0   0  13   58.76   71.71   1
   0   0  13   71.03   77.73   1
   0   0 -13   59.38   68.51   1
   0   0 -13   21.59  143.56   1
   0   0 -13   76.89  127.63   1
   0   0  14  992.32  217.35   1
   0   0 -14 1121.23  215.40   1
   0   0 -14  927.44  207.27   1
   0   0  15  282.39  102.20   1
   0   0 -15   45.56  145.04   1
   0   0  16 3410.11  439.84   1
   0  -1  16 5058.41  322.64   1
   0   1 -15 4378.58  363.34   1
   0  -1  15 3841.06  336.96   1
   0   1 -14 6165.85  839.84   1
   0   1 -14 6200.35  824.05   1
   0  -1  14 5616.66  489.19   1
   0   1 -13   88.42   92.44   1
   0   1 -13   30.60  101.18   1
   0  -1  13   97.04   82.37   1
   0   1 -12  297.43  168.25   1
   0   1 -12  631.62  163.81   1
   0   1 -12  403.65  218.30   1
   0  -1  12  666.91  150.35   1
   0  -1  12   -0.16  238.02   1
   0   1 -11 2304.26  298.87   1
   0   1 -11 1858.29  246.55   1
   0   1 -11 2558.16  506.24   1
   0  -1  11 2283.52  269.55   1
   0  -1  11 2020.20  270.61   1
   0   1 -1010227.30  951.36   1
   0   1 -10 8512.88  576.50   1
   0   1 -10 9539.33  647.25   1
   0  -1  10 9558.04  620.28   1
   0  -1  1010198.04  617.00   1
   0   1  -9   39.77   61.75   1
   0   1  -9   41.99   72.54   1
   0   1  -9   58.74   55.85   1
   0   1  -9  247.24   69.19   1
   0  -1   9   88.38   57.81   1
   0  -1   9   90.33   56.39   1
   0  -1   9   48.07   59.48   1
   0  -1   9   62.20   56.01   1
   0   1  -838811.43 2611.95   1
   0   1  -834810.41 2222.59   1
   0   1  -837487.81 2165.92   1
   0   1  -838769.41 2140.47   1
   0   1  -838773.69 2199.62   1
   0  -1   837438.09 2057.02   1
   0  -1   837879.64 2031.96   1
   0  -1   831748.01 1854.34   1
   0  -1   837647.05 2059.53   1
   0  -1   836553.90 1958.43   1
   0   1  -7 7098.65  400.63   1
   0   1  -7 7059.80  368.69   1
   0   1  -7 6312.62  353.23   1
   0   1  -7 6691.12  387.92   1
   0   1  -7 6587.30  393.20   1
   0  -1   7 6520.75  321.85   1
   0  -1   7 6295.56  415.64   1
   0  -1   7 7599.77  561.14   1
   0  -1   7 6831.68  354.94   1
   0  -1   7 6843.32  352.32   1
   0   1  -644835.93 2356.29   1
   0   1  -641647.89 2303.18   1
   0   1  -642898.88 2317.49   1
   0   1  -641975.23 2485.93   1
   0   1  -641287.00 2241.69   1
   0  -1   642902.73 2211.66   1
   0  -1   642818.82 2224.90   1
   0  -1   643560.52 2302.92   1
   0  -1   643663.07 2305.96   1
   0  -1   646169.82 2498.17   1
   0   1  -514004.05  605.65   1
   0   1  -513487.38  611.93   1
   0   1  -514534.10  591.90   1
   0   1  -512747.25  558.09   1
   0   1  -512973.06  564.40   1
   0  -1   514388.07  750.62   1
   0  -1   514091.55  583.73   1
   0  -1   513736.44  547.84   1
   0  -1   514042.24  580.99   1
   0  -1   514042.94  551.01   1
   0   1  -4 8628.02  340.41   1
   0   1  -4 8152.59  355.25   1
   0   1  -4 8810.17  325.35   1
   0   1  -4 8693.90  341.20   1
   0   1  -4 8750.97  343.07   1
   0  -1   4 8665.80  306.44   1
   0  -1   4 8763.49  329.34   1
   0  -1   4 8655.03  353.46   1
   0  -1   4 8738.63  328.55   1
   0  -1   4 8494.22  311.54   1
   0   1  -386755.52 5093.57   1
   0   1  -379671.27 4353.04   1
   0   1  -382191.27 4863.64   1
   0   1  -382198.84 4859.54   1
   0   1  -376272.55 4605.83   1
   0   1  -384762.73 4949.46   1
   0  -1   376442.05 4163.33   1
   0  -1   379567.98 4760.12   1
   0  -1   383023.16 4858.22   1
   0  -1   387792.52 5061.66   1
   0  -1   383461.58 4881.65   1
   0  -1   384645.55 5030.55   1
   0   1  -217811.52  719.84   1
   0   1  -220351.22  795.39   1
   0   1  -220257.79  761.26   1
   0   1  -217782.52  605.85   1
   0   1  -220033.80  741.25   1
   0   1  -220136.59  755.57   1
   0  -1   220970.96  719.27   1
   0  -1   221039.24  769.68   1
   0  -1   218297.27  795.58   1
   0  -1   219241.82  714.57   1
   0  -1   219193.92  711.67   1
   0  -1   221040.59  743.17   1
   0   1  -112331.63  392.12   1
   0   1  -112433.98  393.05   1
   0   1  -111807.33  366.26   1
   0   1  -110717.61  385.42   1
   0   1  -112279.44  375.06   1
   0  -1   111622.72  364.31   1
   0  -1   112592.00  384.21   1
   0  -1   112236.24  353.49   1
   0  -1   111572.59  361.63   1
   0  -1   110876.81  379.75   1
   0  -1   111644.56  363.25   1
   0   1   291679.04 5168.03   1
   0   1   284160.63 4976.17   1
   0   1   277685.84 4464.12   1
   0   1   280442.13 4554.50   1
   0   1   270818.73 4094.31   1
   0   1   291025.98 5135.66   1
   0  -1  -290442.35 5046.85   1
   0  -1  -276153.80 4489.13   1
   0  -1  -271992.98 4132.48   1
   0  -1  -287653.45 4941.45   1
   0  -1  -275379.66 4295.34   1
   0  -1  -283524.46 4870.83   1
   0   1   354724.36 2818.83   1
   0   1   350889.09 2630.54   1
   0   1   354692.34 2727.56   1
   0   1   351671.14 2694.16   1
   0   1   355261.73 2767.45   1
   0   1   352758.47 2577.34   1
   0  -1  -353117.01 2758.72   1
   0  -1  -350559.00 2593.10   1
   0  -1  -355133.17 2690.19   1
   0  -1  -356163.11 2824.19   1
   0  -1  -354931.72 2875.88   1
   0  -1  -353758.53 2752.66   1
   0   1   4 2317.82   98.40   1
   0   1   4 2041.40   85.40   1
   0   1   4 2393.00  119.24   1
   0   1   4 2038.21   82.10   1
   0   1   4 2264.61  166.55   1
   0   1   4 2190.04  117.31   1
   0  -1  -4 2143.55  104.68   1
   0  -1  -4 2165.56   67.18   1
   0  -1  -4 2192.54  155.63   1
   0  -1  -4 2702.08  133.34   1
   0  -1  -4 2515.84  109.52   1
   0  -1  -4 2144.01  117.06   1
   0   1   519707.68  796.96   1
   0   1   521494.14  893.39   1
   0   1   519642.55  717.21   1
   0   1   520108.60  896.13   1
   0   1   520638.88  897.94   1
   0   1   520344.27  901.92   1
   0  -1  -520917.53  895.26   1
   0  -1  -520547.62  804.15   1
   0  -1  -520242.90  869.05   1
   0  -1  -518772.96  840.09   1
   0  -1  -520540.63  883.82   1
   0  -1  -520069.15  894.46   1
   0   1   613188.30  606.48   1
   0   1   613082.84  599.75   1
   0   1   612262.61  431.15   1
   0   1   613493.77  726.45   1
   0   1   613790.68  689.98   1
   0   1   612396.45  494.09   1
   0  -1  -613327.86  575.69   1
   0  -1  -612783.29  581.15   1
   0  -1  -613205.64  596.50   1
   0  -1  -612861.93  428.36   1
   0  -1  -613847.27  607.75   1
   0  -1  -613519.61  587.60   1
   0   1   7 4773.35  216.74   1
   0   1   7 5134.76  281.49   1
   0   1   7 5480.46  440.68   1
   0   1   7 5661.78  467.88   1
   0   1   7 5280.64  269.14   1
   0  -1  -7 5132.71  290.32   1
   0  -1  -7 5064.50  279.89   1
   0  -1  -7 5305.54  417.92   1
   0  -1  -7 4945.23  269.31   1
   0  -1  -7 5004.78  405.42   1
   0   1   813250.72  754.98   1
   0   1   814002.06  737.02   1
   0   1   813735.22  710.40   1
   0   1   814431.80  877.43   1
   0   1   813920.88  729.70   1
   0  -1  -813245.26  671.11   1
   0  -1  -813212.71  693.52   1
   0  -1  -813793.25  728.99   1
   0  -1  -814467.66  942.81   1
   0  -1  -813237.08  907.63   1
   0   1   9 1917.37  206.39   1
   0   1   9 1979.41  274.63   1
   0   1   9 1938.46  192.69   1
   0   1   9 1927.14  217.13   1
   0   1   9 1948.30  214.71   1
   0  -1  -9 2110.66  220.98   1
   0  -1  -9 1975.09  223.75   1
   0  -1  -9 1884.73  218.10   1
   0  -1  -9 1831.70  193.93   1
   0   1  1021213.28 1177.71   1
   0   1  1020982.35 1501.67   1
   0  -1 -1019704.77 1118.74   1
   0  -1 -1017963.83 1133.02   1
   0  -1 -1020767.75 1215.22   1
   0   1  11 3585.96  513.26   1
   0   1  11 3173.28  331.33   1
   0  -1 -11 3498.40  529.74   1
   0  -1 -11 3015.31  312.41   1
   0  -1 -11 3344.98  354.83   1
   0   1  1215077.64  998.80   1
   0   1  1214679.34  984.53   1
   0  -1 -1214402.15  952.49   1
   0  -1 -1215492.03 1058.67   1
   0  -1 -1215275.46 1345.54   1
   0   1  13 1499.23  252.99   1
   0   1  13 1334.55  229.77   1
   0  -1 -13 1403.74  250.38   1
   0  -1 -13 1212.24  210.10   1
   0   1  14 8709.50  613.16   1
   0   1  14 9006.09  669.72   1
   0  -1 -14 7273.65  534.13   1
   0  -1 -14 8875.05  642.70   1
   0   1  15 6066.95  482.39   1
   0   1  16 2661.45  408.74   1
   0   2 -15  -15.81   27.34   1
   0  -2  15   17.83   32.83   1
   0   2 -14   26.48   79.01   1
   0   2 -14   75.60   93.80   1
   0  -2  14  140.23   66.58   1
   0   2 -1324536.17 1588.90   1
   0   2 -1325384.90 2260.85   1
   0  -2  1324257.27 1867.16   1
   0   2 -12   22.20  117.54   1
   0   2 -12   57.12   72.23   1
   0  -2  12    0.61   96.50   1
   0   2 -11 8936.84  675.31   1
   0   2 -11 6736.29  564.46   1
   0   2 -11 9730.67  708.07   1
   0  -2  11 9975.31  650.67   1
   0  -2  11 8729.73  624.23   1
   0   2 -10 5414.13  452.77   1
   0   2 -10 6150.60  487.45   1
   0   2 -10 4337.43  394.58   1
   0  -2  10 6453.11  658.26   1
   0  -2  10 5167.56  419.46   1
   0   2  -9 2529.51  272.43   1
   0   2  -9 3039.21  291.36   1
   0   2  -9 3110.12  310.93   1
   0  -2   9 2975.40  280.93   1
   0  -2   9 3590.03  429.04   1
   0   2  -823927.03 1388.86   1
   0   2  -827070.21 1640.05   1
   0   2  -827161.09 1510.41   1
   0   2  -826810.18 1615.75   1
   0  -2   829143.50 1634.43   1
   0  -2   827111.90 1441.58   1
   0  -2   824168.89 1304.17   1
   0  -2   827285.57 1459.56   1
   0   2  -7   28.77   62.86   1
   0   2  -7   98.40   48.45   1
   0   2  -7   71.71  105.62   1
   0   2  -7   38.28   48.83   1
   0   2  -7   64.27   48.16   1
   0  -2   7   58.64   46.45   1
   0  -2   7   73.79   44.38   1
   0  -2   7   65.68   53.97   1
   0  -2   7  123.16   44.19   1
   0   2  -6 2087.71  193.76   1
   0   2  -6 2025.79  157.58   1
   0   2  -6 1701.49  160.78   1
   0   2  -6 1776.81  312.98   1
   0   2  -6 1764.48  161.16   1
   0  -2   6 2248.84  150.03   1
   0  -2   6 1984.54  119.07   1
   0  -2   6 2051.76  149.71   1
   0  -2   6 2260.85  148.72   1
   0  -2   6 1902.74  176.75   1
   0   2  -537234.43 1923.09   1
   0   2  -533698.96 1845.23   1
   0   2  -535821.89 1839.46   1
   0   2  -535547.97 1911.75   1
   0   2  -534510.82 1764.43   1
   0   2  -533777.83 1405.21   1
   0  -2   536013.54 1775.50   1
   0  -2   535634.16 1853.40   1
   0  -2   536269.54 1777.44   1
   0  -2   536307.61 1783.59   1
   0  -2   535502.73 1669.24   1
   0  -2   531360.63 1318.49   1
   0   2  -4 1038.06  109.97   1
   0   2  -4 1729.57   98.10   1
   0   2  -4 1662.69   47.05   1
   0   2  -4 1435.48  104.77   1
   0   2  -4 1462.27  105.34   1
   0   2  -4 1310.09  140.87   1
   0  -2   4 1518.69   73.48   1
   0  -2   4 1484.55  150.25   1
   0  -2   4 1497.15  204.01   1
   0  -2   4 1439.26  146.85   1
   0  -2   4 1458.12   97.22   1
   0   2  -389722.85 5407.77   1
   0   2  -394176.59 5501.05   1
   0   2  -379533.41 5138.21   1
   0   2  -387332.84 5361.21   1
   0   2  -387750.95 5387.86   1
   0  -2   385428.19 5554.21   1
   0  -2   386815.11 5260.68   1
   0  -2   395542.99 5893.71   1
   0  -2   388339.82 5185.10   1
   0  -2   368393.64 4089.60   1
   0  -2   387114.28 5396.32   1
   0   2  -2 1710.20  112.84   1
   0   2  -2 1606.63  210.14   1
   0   2  -2 1983.19   95.76   1
   0   2  -2 2042.70   85.83   1
   0   2  -2 1947.15   96.47   1
   0   2  -2 1643.74   63.83   1
   0  -2   2 1852.99   92.23   1
   0  -2   2 1777.81  117.08   1
   0  -2   2 1976.94   87.54   1
   0  -2   2 1799.91   54.97   1
   0  -2   2 1970.81   88.57   1
   0   2  -1 4008.26  132.39   1
   0   2  -1 3815.57  151.18   1
   0   2  -1 3693.00  124.87   1
   0   2  -1 3924.36  129.01   1
   0   2  -1 3782.32  176.93   1
   0   2  -1 3431.13  320.76   1
   0   2  -1 3892.23  100.50   1
   0   2  -1 3839.77  150.94   1
   0  -2   1 4018.52  204.31   1
   0  -2   1 3581.24  275.36   1
   0  -2   1 3568.52  119.29   1
   0   2   012213.27  452.40   1
   0   2   011743.33  396.59   1
   0   2   013839.23  470.88   1
   0   2   012619.38  413.68   1
   0   2   013680.35  572.79   1
   0   2   011047.19  518.24   1
   0   2   011845.92  412.22   1
   0  -2   011895.51  427.28   1
   0  -2   011882.78  413.97   1
   0  -2   012560.51  366.30   1
   0  -2   011065.10  619.20   1
   0  -2   011186.56  347.25   1
   0   2   111366.77  350.63   1
   0   2   113288.45  573.96   1
   0   2   110756.85  499.29   1
   0   2   111781.65  463.64   1
   0   2   112621.30  441.42   1
   0   2   111302.28  401.67   1
   0  -2  -112283.43  357.19   1
   0  -2  -112038.47  422.66   1
   0  -2  -112835.16  526.39   1
   0  -2  -111216.59  408.86   1
   0  -2  -111501.45  370.29   1
   0  -2  -110625.25  618.65   1
   0   2   219747.10  797.06   1
   0   2   221094.05  774.65   1
   0   2   220166.52  923.23   1
   0   2   222165.51  913.58   1
   0   2   219546.09  787.59   1
   0   2   222978.51  974.69   1
   0  -2  -222175.14  809.14   1
   0  -2  -221284.63  859.11   1
   0  -2  -222118.14  891.80   1
   0  -2  -222891.66  976.51   1
   0  -2  -220004.63  819.47   1
   0  -2  -219005.37  900.43   1
   0   2   3  672.50   46.78   1
   0   2   3  557.07   68.23   1
   0   2   3  642.59   37.83   1
   0   2   3  597.71   57.83   1
   0   2   3  556.38   76.58   1
   0  -2  -3  714.81   84.77   1
   0  -2  -3  593.96   41.05   1
   0  -2  -3  551.45   82.49   1
   0  -2  -3  647.27   61.66   1
   0  -2  -3  599.34   77.48   1
   0   2   4 4917.31  242.87   1
   0   2   4 5830.29  264.89   1
   0   2   4 5598.30  240.85   1
   0   2   4 5081.91  194.91   1
   0   2   4 5525.78  334.35   1
   0   2   4 5440.42  253.54   1
   0  -2  -4 5556.17  206.23   1
   0  -2  -4 5682.70  247.89   1
   0  -2  -4 5225.85  278.54   1
   0  -2  -4 5696.18  261.80   1
   0  -2  -4 5296.28  205.99   1
   0  -2  -4 5959.72  243.26   1
   0   2   5 2500.76  117.89   1
   0   2   5 2611.96  158.29   1
   0   2   5 2748.72  254.79   1
   0   2   5 2610.66  156.05   1
   0   2   5 2342.29  149.35   1
   0   2   5 2590.38  129.10   1
   0  -2  -5 2652.44  152.98   1
   0  -2  -5 2742.17  137.25   1
   0  -2  -5 2465.86  107.31   1
   0  -2  -5 2514.76  131.93   1
   0  -2  -5 2549.45  161.51   1
   0  -2  -5 2464.01  183.48   1
   0   2   615711.67  663.22   1
   0   2   617696.26  850.40   1
   0   2   616362.71  941.90   1
   0   2   616877.11  674.09   1
   0   2   616512.50  726.62   1
   0   2   616273.37  797.76   1
   0   2   617198.07  832.52   1
   0  -2  -615819.35  723.19   1
   0  -2  -616557.75  912.07   1
   0  -2  -616065.03  726.62   1
   0  -2  -616100.05  735.31   1
   0  -2  -616319.71 1046.42   1
   0   2   721371.13  964.83   1
   0   2   720244.63 1041.14   1
   0   2   720655.99 1241.02   1
   0   2   720084.34 1032.98   1
   0   2   720995.17 1163.04   1
   0   2   719827.78  865.24   1
   0  -2  -720818.29 1111.53   1
   0  -2  -720799.31 1023.82   1
   0  -2  -718781.08  881.81   1
   0  -2  -720799.61 1202.88   1
   0  -2  -720668.43  991.59   1
   0  -2  -718604.06  968.40   1
   0   2   834268.59 2246.71   1
   0   2   834305.75 2265.66   1
   0   2   835041.14 1894.55   1
   0   2   834252.01 1920.41   1
   0   2   837706.06 1945.64   1
   0  -2  -835117.00 1906.12   1
   0  -2  -835485.39 2212.20   1
   0  -2  -834864.98 2037.63   1
   0  -2  -832700.80 1861.72   1
   0  -2  -834559.07 1932.83   1
   0   2   9  151.20   65.59   1
   0   2   9  106.08   73.10   1
   0   2   9  125.50  102.61   1
   0  -2  -9   96.09   71.01   1
   0  -2  -9  119.80   72.50   1
   0  -2  -9  140.96   84.29   1
   0  -2  -9  157.96   66.79   1
   0   2  10 7286.04  511.32   1
   0   2  10 7229.09  490.70   1
   0  -2 -10 7400.58  499.93   1
   0  -2 -10 7014.59  547.57   1
   0  -2 -10 6448.90  441.68   1
   0   2  11 5619.58  667.29   1
   0   2  11 5281.71  451.78   1
   0  -2 -11 5585.48  772.64   1
   0  -2 -11 5226.84  422.01   1
   0   2  12  192.08   83.89   1
   0   2  12   57.47   83.28   1
   0  -2 -12   12.41   90.11   1
   0  -2 -12   34.99  122.54   1
   0   2  1310075.12 1057.26   1
   0   2  1310526.88  779.13   1
   0  -2 -13 9548.47  964.48   1
   0  -2 -1310610.71  814.79   1
   0   2  14 3399.20  524.15   1
   0   2  14 3577.19  376.62   1
   0  -2 -14 2973.93  465.78   1
   0   2  15 6957.72  458.91   1
   0   2  15 7497.44  534.31   1
   0  -2 -15 5655.03  390.31   1
   0   2  16 1689.27  210.08   1
   0   3 -14   56.20   54.08   1
   0   3 -14   -2.49  115.13   1
   0   3 -13 6344.49  593.99   1
   0   3 -13 6383.98  801.15   1
   0   3 -12   52.90   76.78   1
   0   3 -12   64.85   94.70   1
   0   3 -1122965.80 1524.45   1
   0   3 -1124547.86 1624.67   1
   0   3 -10   28.56   51.44   1
   0   3 -10   -0.66   43.90   1
   0   3 -10   23.69   79.94   1
   0   3  -9 3251.38  508.80   1
   0   3  -9 3159.25  357.98   1
   0   3  -9 2642.44  314.86   1
   0  -3   9 2723.93  334.36   1
   0  -3   9 3236.70  347.39   1
   0   3  -8  216.82  117.40   1
   0   3  -8  288.29  115.32   1
   0   3  -8  294.13  124.73   1
   0   3  -8  298.03  177.13   1
   0  -3   8  246.02  120.71   1
   0  -3   8  589.65  114.17   1
   0   3  -7  634.24  128.23   1
   0   3  -7  463.94  130.07   1
   0   3  -7  811.72  117.48   1
   0   3  -7  700.24  138.35   1
   0  -3   7  575.93   74.96   1
   0  -3   7  704.82  114.43   1
   0  -3   7  718.65  112.18   1
   0  -3   7  672.81  143.51   1
   0   3  -610960.23  545.73   1
   0   3  -610246.72  680.80   1
   0   3  -610772.12  611.17   1
   0   3  -6 9046.48  541.41   1
   0   3  -610312.46  575.75   1
   0   3  -610568.90  524.33   1
   0  -3   611844.44  569.61   1
   0  -3   611772.12  558.99   1
   0  -3   611572.80  864.98   1
   0  -3   6 9822.39  404.72   1
   0   3  -5 3337.50  199.53   1
   0   3  -5 3400.08  343.75   1
   0   3  -5 3558.18  215.80   1
   0   3  -5 3388.77  483.05   1
   0   3  -5 3404.23  348.98   1
   0   3  -5 3282.11  210.32   1
   0  -3   5 3700.34  212.70   1
   0  -3   5 3353.71  139.90   1
   0  -3   5 3384.44  260.38   1
   0  -3   5 3694.41  206.54   1
   0   3  -4 1483.66  135.12   1
   0   3  -4 1517.10  107.41   1
   0   3  -4 1489.31  112.62   1
   0   3  -4 1414.75  189.77   1
   0   3  -4 1510.18  132.22   1
   0   3  -4 1593.70  116.07   1
   0   3  -4 1441.49  104.87   1
   0  -3   4 1618.88  159.65   1
   0  -3   4 1501.90   67.84   1
   0  -3   4 1602.05   82.02   1
   0  -3   4 1659.60  120.23   1
   0   3  -325857.72 1127.85   1
   0   3  -326651.74 1499.60   1
   0   3  -327559.61 1496.54   1
   0   3  -329108.15 1340.36   1
   0   3  -328841.30 1573.99   1
   0   3  -328020.11 1286.59   1
   0   3  -327979.82 1294.73   1
   0  -3   328407.16 1326.62   1
   0  -3   328610.65 1331.21   1
   0  -3   326538.44 1584.15   1
   0  -3   327400.89 1114.81   1
   0   3  -2 1302.76   86.95   1
   0   3  -2 1418.16   87.35   1
   0   3  -2 1339.51  109.65   1
   0   3  -2 1460.36   84.91   1
   0   3  -2 1415.81   49.23   1
   0   3  -2 1358.96  105.93   1
   0   3  -2 1130.02  167.52   1
   0   3  -2 1266.00   84.84   1
   0  -3   2 1213.50  130.79   1
   0  -3   2 1256.76  112.91   1
   0  -3   2 1350.27   99.54   1
   0   3  -134933.41 1606.02   1
   0   3  -133215.88 2124.00   1
   0   3  -136160.09 1756.47   1
   0   3  -135688.14 1744.41   1
   0   3  -137948.68 1750.00   1
   0   3  -133717.82 1581.34   1
   0   3  -134256.77 1593.27   1
   0  -3   132290.67 1333.88   1
   0  -3   134384.68 1639.78   1
   0  -3   133600.63 1354.79   1
   0  -3   135082.54 1626.52   1
   0  -3   133403.60 1768.05   1
   0   3   0 1684.06  114.16   1
   0   3   0 1635.35  174.12   1
   0   3   0 1748.70  110.43   1
   0   3   0 1799.76  141.86   1
   0   3   0 1577.80   85.09   1
   0   3   0 1694.85   80.09   1
   0   3   0 1884.10  100.63   1
   0  -3   0 1745.76  155.79   1
   0  -3   0 1676.85   94.34   1
   0  -3   0 1595.01  155.03   1
   0   3   1  214.38   80.97   1
   0   3   1  292.95   42.52   1
   0   3   1  178.47   64.40   1
   0   3   1  336.14   53.56   1
   0   3   1  322.52   46.59   1
   0  -3  -1  339.71   45.50   1
   0  -3  -1  293.27   43.75   1
   0  -3  -1  190.58   72.37   1
   0  -3  -1  340.82   48.22   1
   0   3   2   57.17   23.93   1
   0   3   2  113.01   27.99   1
   0   3   2  109.33   33.93   1
   0   3   2   69.91   45.82   1
   0   3   2   52.36   23.67   1
   0  -3  -2   74.73   29.26   1
   0  -3  -2   28.97   16.59   1
   0  -3  -2   93.96   45.09   1
   0  -3  -2   67.13   27.11   1
   0   3   315572.99  696.36   1
   0   3   318720.12  986.35   1
   0   3   316522.82  722.62   1
   0   3   319066.33  803.72   1
   0   3   317133.87 1069.96   1
   0   3   318364.22  784.46   1
   0  -3  -318244.26  779.65   1
   0  -3  -318647.83  934.88   1
   0  -3  -318386.75  776.85   1
   0  -3  -318196.66  682.92   1
   0  -3  -316692.57  745.27   1
   0  -3  -317496.41  901.60   1
   0   3   432319.28 1563.10   1
   0   3   432425.04 1497.84   1
   0   3   429511.31 1560.78   1
   0   3   431663.59 1608.16   1
   0   3   432540.38 1969.54   1
   0   3   434312.52 1721.52   1
   0  -3  -433632.44 1614.77   1
   0  -3  -434511.39 1581.17   1
   0  -3  -433836.59 1719.63   1
   0  -3  -432117.56 1781.89   1
   0  -3  -431662.49 1569.59   1
   0  -3  -432775.47 1602.75   1
   0   3   592004.95 5904.94   1
   0   3   591283.75 6485.15   1
   0   3   587110.46 5845.62   1
   0   3   595794.79 6680.69   1
   0   3   593620.33 6001.33   1
   0   3   594329.63 6048.60   1
   0  -3  -589369.66 5773.27   1
   0  -3  -587512.29 6191.98   1
   0  -3  -593400.76 5940.46   1
   0  -3  -5101092.2  6997.0   1
   0  -3  -595062.66 6074.94   1
   0  -3  -586891.08 5758.63   1
   0   3   6 7729.50  446.41   1
   0   3   6 8068.34  373.52   1
   0   3   6 7781.81  459.87   1
   0   3   6 8239.49  374.45   1
   0   3   6 7999.88  449.25   1
   0   3   6 7913.43  444.05   1
   0  -3  -6 7716.27  354.56   1
   0  -3  -6 7775.91  544.41   1
   0  -3  -6 7836.53  413.98   1
   0  -3  -6 8191.68  463.16   1
   0  -3  -6 8126.86  356.45   1
   0  -3  -6 8231.01  520.94   1
   0   3   741644.76 2439.46   1
   0   3   742296.18 2530.89   1
   0   3   743744.71 2820.93   1
   0   3   743447.93 2453.17   1
   0   3   740844.67 2160.28   1
   0   3   740598.27 2350.26   1
   0  -3  -739959.14 2266.18   1
   0  -3  -739568.81 2308.28   1
   0  -3  -741174.04 2530.16   1
   0  -3  -736161.71 2255.49   1
   0  -3  -741542.77 2292.35   1
   0  -3  -740341.31 2129.39   1
   0   3   8 5603.00  344.94   1
   0   3   8 5578.13  395.28   1
   0  -3  -8 5518.60  465.87   1
   0  -3  -8 5463.73  362.94   1
   0  -3  -8 5284.36  590.54   1
   0  -3  -8 5376.26  359.54   1
   0   3   9 5400.75  428.50   1
   0   3   9 5523.53  385.27   1
   0  -3  -9 5533.20  496.42   1
   0  -3  -9 5258.83  393.59   1
   0   3  10  176.50   82.42   1
   0   3  10  113.24   91.59   1
   0  -3 -10  116.03   82.80   1
   0  -3 -10  147.09  182.97   1
   0   3  11  762.85  147.28   1
   0   3  11  316.90  153.82   1
   0  -3 -11  375.86  139.78   1
   0  -3 -11  478.41  196.03   1
   0   3  12  228.30  198.93   1
   0   3  12  260.92  119.95   1
   0  -3 -12  247.53  148.70   1
   0  -3 -12  211.52  108.92   1
   0   3  13  452.60  152.34   1
   0   3  13  580.13  151.00   1
   0  -3 -13  291.98  134.78   1
   0  -3 -13  596.18  171.70   1
   0   3  14   38.01   57.75   1
   0   3  14   56.97   58.71   1
   0  -3 -14   11.39   49.92   1
   0   3  15 7891.97  534.43   1
   0   3  15 7353.07  479.47   1
   0  -3 -15 6244.61  412.62   1
   0   3  16 4444.12  305.32   1
   0   4 -14 1320.59  194.70   1
   0   4 -13 1509.41  213.58   1
   0   4 -13 1671.81  254.19   1
   0   4 -12   81.54  170.14   1
   0   4 -12  218.34  126.15   1
   0   4 -1126901.65 1819.65   1
   0   4 -1128275.84 1928.50   1
   0   4 -10    7.91  218.90   1
   0   4 -10  394.02  200.39   1
   0   4  -910947.08 1106.54   1
   0  -4   912063.91  897.97   1
   0   4  -8   10.10   43.25   1
   0   4  -8   12.06   68.11   1
   0   4  -8    2.28   43.92   1
   0  -4   8   25.26   49.46   1
   0   4  -7 3970.37  577.84   1
   0   4  -7 4330.27  338.59   1
   0   4  -7 3972.85  571.37   1
   0  -4   7 4386.23  419.91   1
   0   4  -6 2381.41  213.07   1
   0   4  -6 2239.37  257.13   1
   0   4  -6 2361.47  272.00   1
   0  -4   6 2387.49  286.75   1
   0   4  -5 8908.92  726.33   1
   0   4  -5 8851.37  482.59   1
   0   4  -5 8114.50  522.33   1
   0   4  -5 8893.92  481.27   1
   0   4  -5 8197.77  513.27   1
   0  -4   5 9752.64  516.63   1
   0  -4   5 9008.11  815.31   1
   0   4  -4 2611.48  144.58   1
   0   4  -4 2295.11  337.41   1
   0   4  -4 2476.40  231.53   1
   0   4  -4 2759.47  187.67   1
   0   4  -4 2600.82  193.06   1
   0   4  -4 2496.03  230.77   1
   0  -4   4 2732.15  268.03   1
   0  -4   4 2770.54  205.27   1
   0  -4   4 3280.54  195.53   1
   0   4  -328395.13 1334.01   1
   0   4  -329088.17 1802.61   1
   0   4  -327752.10 1719.99   1
   0   4  -328024.94 1388.36   1
   0   4  -327623.09 1719.38   1
   0   4  -327673.82 1364.20   1
   0  -4   329757.69 1495.82   1
   0  -4   327940.04 1863.67   1
   0   4  -2   97.25   54.35   1
   0   4  -2  365.38   51.69   1
   0   4  -2  192.89  115.51   1
   0   4  -2  429.32   51.74   1
   0   4  -2  178.51  115.38   1
   0   4  -2   99.00   69.48   1
   0  -4   2  105.95   61.43   1
   0  -4   2  389.90   49.37   1
   0  -4   2  141.34   88.62   1
   0   4  -1 3170.17  184.23   1
   0   4  -1 2646.82  193.29   1
   0   4  -1 2510.47  233.68   1
   0   4  -1 2767.43  301.24   1
   0   4  -1 2678.56  198.23   1
   0   4  -1 2722.37  149.34   1
   0  -4   1 2838.94  386.34   1
   0  -4   1 2747.01  261.85   1
   0   4   0  284.78  222.20   1
   0   4   0  167.91   82.62   1
   0   4   0  460.65   65.00   1
   0   4   0  436.64   79.65   1
   0   4   0  380.95   52.49   1
   0   4   0  455.19  109.30   1
   0  -4   0  229.15  106.25   1
   0  -4   0  508.58   69.48   1
   0  -4   0  495.34   62.76   1
   0   4   134629.25 1645.37   1
   0   4   134080.22 1786.07   1
   0   4   136026.19 1811.92   1
   0   4   133778.27 1786.62   1
   0   4   134896.92 2025.03   1
   0   4   133921.73 1846.57   1
   0  -4  -132839.39 1696.06   1
   0  -4  -132642.88 1868.87   1
   0  -4  -133467.77 1687.32   1
   0   4   2 1299.49  296.11   1
   0   4   2 1128.71  115.52   1
   0   4   2 1109.28  101.12   1
   0   4   2 1187.33  134.17   1
   0   4   2 1325.23  114.47   1
   0  -4  -2 1114.37  121.04   1
   0  -4  -2 1176.75  174.24   1
   0  -4  -2 1240.88  188.50   1
   0   4   3 2851.73  271.72   1
   0   4   3 2787.81  182.78   1
   0   4   3 2539.01  178.17   1
   0   4   3 2812.53  215.60   1
   0   4   3 2553.76  174.52   1
   0  -4  -3 2509.73  185.80   1
   0  -4  -3 2596.28  161.22   1
   0  -4  -3 2824.24  195.46   1
   0  -4  -3 2644.62  118.16   1
   0  -4  -3 2866.58  283.41   1
   0  -4  -3 2818.54  184.29   1
   0   4   410293.92  667.50   1
   0   4   410358.32  505.49   1
   0   4   412197.15  643.83   1
   0   4   410348.41  429.35   1
   0   4   4 8505.51  439.87   1
   0   4   410644.96  627.03   1
   0  -4  -410050.89  465.47   1
   0  -4  -410461.40  702.39   1
   0  -4  -411401.19  535.08   1
   0  -4  -410764.47  420.51   1
   0  -4  -411458.81  701.70   1
   0  -4  -411749.46  581.12   1
   0   4   520359.97 1066.44   1
   0   4   518819.41 1085.52   1
   0   4   520935.19 1041.20   1
   0   4   518897.31 1038.66   1
   0   4   519572.66 1069.75   1
   0  -4  -520256.60 1228.77   1
   0  -4  -519898.63 1070.52   1
   0  -4  -518749.58  859.50   1
   0  -4  -519016.39  981.96   1
   0  -4  -519126.82  946.43   1
   0   4   6 1321.67  168.55   1
   0   4   6 1854.32  223.23   1
   0   4   6 1994.70  209.86   1
   0   4   6 1784.75  329.51   1
   0   4   6 1649.00  143.66   1
   0  -4  -6 1781.27  219.95   1
   0  -4  -6 2029.53  222.57   1
   0  -4  -6 2031.30  267.80   1
   0  -4  -6 1830.73  291.56   1
   0  -4  -6 1749.18  165.50   1
   0   4   721818.97 1149.74   1
   0   4   723354.01 1216.62   1
   0   4   722870.92 1326.98   1
   0  -4  -723124.21 1211.22   1
   0  -4  -722916.52 1269.13   1
   0  -4  -723751.01 1233.64   1
   0  -4  -725084.23 1580.27   1
   0   4   8    0.14   34.83   1
   0   4   8   16.23   46.76   1
   0   4   8   13.83   35.56   1
   0  -4  -8   93.54   61.98   1
   0  -4  -8   26.13   41.49   1
   0   4   9 6354.72  507.90   1
   0   4   9 6285.06  438.55   1
   0  -4  -9 6247.77  464.81   1
   0  -4  -9 6721.58  612.95   1
   0   4  10   87.50   67.98   1
   0   4  10   55.50   77.98   1
   0  -4 -10   81.57   97.37   1
   0  -4 -10   61.75   70.57   1
   0   4  11   28.45   57.01   1
   0   4  11   23.88   65.92   1
   0  -4 -11   29.88   57.33   1
   0  -4 -11   40.07   73.61   1
   0   4  12  395.98  188.77   1
   0   4  12  665.15  171.02   1
   0  -4 -12  745.86  213.03   1
   0  -4 -12  824.58  167.53   1
   0   4  13 4517.26  417.36   1
   0   4  13 4644.98  447.97   1
   0  -4 -13 4161.92  394.76   1
   0  -4 -13 4559.36  460.80   1
   0   4  14 2489.39  277.63   1
   0   4  14 2709.75  275.87   1
   0  -4 -14 2430.12  250.87   1
   0   4  15 3459.42  254.62   1
   0   4  15 2959.30  241.11   1
   0  -4 -15 2713.17  221.51   1
   0   5 -13   -2.76   26.80   1
   0   5 -12   45.86  115.72   1
   0   5 -12   58.85   56.63   1
   0   5 -11 3246.49  378.52   1
   0   5 -11 3144.02  353.72   1
   0   5 -10  447.64  371.41   1
   0   5 -10 1200.61  231.52   1
   0   5  -910837.11  783.26   1
   0  -5   912020.87  917.57   1
   0   5  -821619.34 1398.48   1
   0  -5   823334.31 1573.11   1
   0   5  -7   81.31   70.76   1
   0   5  -7    3.82  132.98   1
   0   5  -7   66.76  131.12   1
   0  -5   7   79.36   89.83   1
   0   5  -612616.19  896.36   1
   0   5  -612570.80  769.62   1
   0   5  -612381.37  856.71   1
   0  -5   613517.14  952.03   1
   0   5  -5 5518.16  449.55   1
   0   5  -5 5362.27  452.79   1
   0   5  -5 5752.80  386.86   1
   0  -5   5 5921.21  502.19   1
   0   5  -4 2332.35  423.19   1
   0   5  -4 2254.92  419.56   1
   0   5  -4 2590.13  227.71   1
   0  -5   4 2534.10  318.74   1
   0   5  -311791.61  577.86   1
   0   5  -312005.83  622.41   1
   0   5  -312302.82  745.13   1
   0   5  -311626.34  705.87   1
   0  -5   312473.97  623.13   1
   0  -5   312371.25  807.21   1
   0   5  -2   54.34   67.35   1
   0   5  -2   -0.01   48.60   1
   0   5  -2  286.18   50.42   1
   0   5  -2   78.16   54.82   1
   0   5  -2   90.52   67.63   1
   0  -5   2  106.57   87.63   1
   0  -5   2  172.16   49.49   1
   0  -5   2   57.05   59.87   1
   0   5  -131088.52 1757.58   1
   0   5  -126143.56 1449.18   1
   0   5  -131678.54 1768.99   1
   0   5  -129644.00 1789.06   1
   0   5  -131225.06 1580.63   1
   0   5  -135769.10 2228.05   1
   0  -5   132669.23 1732.51   1
   0  -5   128953.81 1516.87   1
   0  -5   132174.96 1923.68   1
   0   5   0  885.41  144.81   1
   0   5   0  890.16  125.74   1
   0   5   0 1030.91  216.24   1
   0   5   0  897.69   97.56   1
   0   5   0  895.79  125.90   1
   0   5   0  821.77  141.87   1
   0  -5   0  956.98  185.40   1
   0  -5   0  864.12  182.47   1
   0  -5   0  886.49  127.24   1
   0   5   1 5810.92  406.82   1
   0   5   1 5330.33  268.81   1
   0   5   1 5828.76  391.73   1
   0   5   1 6202.25  520.01   1
   0   5   1 6567.35  566.59   1
   0   5   1 5630.09  335.66   1
   0  -5  -1 6013.64  477.34   1
   0  -5  -1 5801.27  360.08   1
   0   5   225355.90 1432.37   1
   0   5   224586.22 1192.79   1
   0   5   225188.40 1359.72   1
   0   5   225114.58 1437.08   1
   0   5   229052.03 1785.77   1
   0   5   229399.98 1567.10   1
   0  -5  -225415.18 1387.39   1
   0  -5  -225430.32 1582.15   1
   0  -5  -228282.54 1699.36   1
   0   5   3 7629.07  471.98   1
   0   5   3 7018.39  472.85   1
   0   5   3 7645.24  879.26   1
   0   5   3 6991.42  481.22   1
   0  -5  -3 7263.91  553.90   1
   0  -5  -3 6599.20  429.31   1
   0  -5  -3 6967.93  418.56   1
   0   5   426781.72 1612.15   1
   0   5   428649.74 1918.92   1
   0  -5  -427325.33 1570.98   1
   0  -5  -428121.96 1781.69   1
   0   5   5 9877.17  674.69   1
   0   5   5 9404.94  571.00   1
   0  -5  -510865.59  801.96   1
   0  -5  -5 9988.23  628.14   1
   0   5   6  253.70   82.29   1
   0   5   6  109.17  101.64   1
   0  -5  -6  189.24  129.28   1
   0  -5  -6  163.03   90.86   1
   0   5   723660.54 1517.89   1
   0   5   722228.62 1298.45   1
   0  -5  -726189.45 1755.04   1
   0  -5  -723185.48 1407.74   1
   0   5   824668.88 1628.84   1
   0   5   823001.21 1379.55   1
   0  -5  -826877.85 1823.31   1
   0  -5  -823781.51 1490.59   1
   0   5   9  237.44  142.95   1
   0  -5  -9  235.74  122.99   1
   0  -5  -9  370.73  164.09   1
   0   5  10 2850.09  386.83   1
   0  -5 -10 3080.90  426.69   1
   0  -5 -10 2737.94  333.62   1
   0   5  11 4873.24  754.17   1
   0  -5 -11 5419.27  829.59   1
   0  -5 -11 4731.86  675.82   1
   0   5  12 3971.35  408.22   1
   0  -5 -12 3751.59  374.03   1
   0  -5 -12 4329.39  436.09   1
   0   5  13 3025.18  326.78   1
   0  -5 -13 2960.49  457.98   1
   0  -5 -13 2944.38  293.20   1
   0   5  14   -3.13   35.72   1
   0   5  14    2.55   20.55   1
   0   6 -12 3151.47  254.82   1
   0   6 -11   45.36   49.78   1
   0   6 -11   56.56   58.58   1
   0   6 -10  869.68  179.58   1
   0   6 -10 1001.04  190.66   1
   0   6  -9 3274.02  325.23   1
   0   6  -9 1385.78  318.42   1
   0   6  -8  162.83   95.53   1
   0  -6   8  118.69  111.31   1
   0   6  -7 4629.55  426.14   1
   0  -6   7 4932.88  508.81   1
   0   6  -6 6324.28  593.69   1
   0   6  -6 7558.66  532.39   1
   0   6  -6 5761.99  554.85   1
   0  -6   6 7769.26  951.80   1
   0   6  -5 1349.78  203.20   1
   0   6  -5 1250.65  242.75   1
   0   6  -5 1220.31  237.58   1
   0  -6   5 1527.23  272.98   1
   0   6  -421958.14 1428.46   1
   0   6  -421795.27 1266.11   1
   0  -6   426096.41 1721.95   1
   0   6  -3 4822.51  350.81   1
   0   6  -3 4511.28  426.90   1
   0   6  -3 4435.10  454.73   1
   0  -6   3 5001.22  488.51   1
   0   6  -2   25.99   59.41   1
   0   6  -2   24.60   59.11   1
   0   6  -2    0.23   69.41   1
   0   6  -2  112.14   75.83   1
   0  -6   2   36.79   67.27   1
   0   6  -1  807.86  139.34   1
   0   6  -1  801.84  168.73   1
   0   6  -1  818.26  119.12   1
   0   6  -1  776.44  166.80   1
   0  -6   1  232.17  333.26   1
   0   6   0    4.94   73.69   1
   0   6   0  183.55   61.33   1
   0   6   0    6.62   71.48   1
   0  -6   0   61.27  145.33   1
   0   6   1   50.98  155.81   1
   0   6   1   40.19   92.69   1
   0   6   1  239.94   80.59   1
   0  -6  -1  209.35  184.61   1
   0   6   2 7534.38  514.22   1
   0   6   2 7275.07  846.14   1
   0   6   2 7283.43  822.15   1
   0  -6  -2 8259.65  996.21   1
   0   6   312445.72  781.05   1
   0   6   313076.89  875.96   1
   0   6   312885.32  888.40   1
   0  -6  -313836.69 1006.07   1
   0   6   457237.69 3949.51   1
   0   6   457885.76 3822.64   1
   0   6   457207.38 3967.94   1
   0  -6  -467655.09 4698.81   1
   0   6   5 2594.13  340.14   1
   0   6   5 2613.21  334.69   1
   0   6   5 2204.38  278.05   1
   0  -6  -5 2598.36  376.36   1
   0   6   6 4972.32  658.56   1
   0   6   6 5399.28  523.98   1
   0   6   6 5446.38  533.95   1
   0  -6  -6 5626.41  571.78   1
   0   6   7   47.59  146.74   1
   0   6   7    1.45   84.73   1
   0   6   7  140.81   74.13   1
   0  -6  -7   91.41  159.87   1
   0  -6  -7   52.98   81.28   1
   0   6   8 1247.07  252.37   1
   0   6   8 1023.52  212.88   1
   0  -6  -8 1138.86  227.98   1
   0  -6  -8 1102.25  272.01   1
   0   6   9 9531.17  670.06   1
   0   6   910562.60  822.60   1
   0  -6  -910527.34  761.36   1
   0  -6  -911568.03  882.67   1
   0   6  10   75.65   83.62   1
   0  -6 -10   36.48  139.40   1
   0  -6 -10   58.72   75.80   1
   0   6  1113300.13 1288.15   1
   0   6  1113013.16  898.84   1
   0  -6 -1113980.53  914.72   1
   0   6  12 6760.44  524.90   1
   0   6  12 6863.98  516.80   1
   0  -6 -12 6661.94  668.09   1
   0   6  13 7445.29  474.15   1
   0   6  13 7500.34  485.61   1
   0   7 -10  905.77  132.67   1
   0   7 -10 1107.72  195.66   1
   0   7  -9  664.82  119.52   1
   0   7  -9   45.75  198.88   1
   0   7  -8    8.81   56.56   1
   0  -7   8   77.10   61.93   1
   0   7  -7   65.38   61.93   1
   0  -7   7   49.95   74.53   1
   0   7  -616441.65 1063.78   1
   0  -7   620310.75 1687.12   1
   0   7  -511600.82 1044.64   1
   0   7  -5 9469.18  792.31   1
   0   7  -5 9548.43  753.96   1
   0  -7   513264.53  900.70   1
   0   7  -4 4374.07  691.72   1
   0   7  -4 4546.37  402.51   1
   0   7  -4 4379.02  683.75   1
   0  -7   4 5524.67  510.59   1
   0   7  -3 2404.70  280.91   1
   0   7  -3 3052.29  352.87   1
   0  -7   3 3738.32  420.76   1
   0   7  -2 5924.67  528.02   1
   0   7  -2 5784.91  415.93   1
   0  -7   2 6454.23  588.04   1
   0   7  -1  221.30  337.88   1
   0   7  -1  857.87  175.18   1
   0  -7   1 1212.81  228.38   1
   0   7   0   10.40   63.16   1
   0   7   0   63.57   57.39   1
   0  -7   0   20.10   76.23   1
   0   7   1 1899.52  282.96   1
   0   7   1 1169.60  234.57   1
   0  -7  -1 2239.29  309.64   1
   0   7   2 5654.93  542.71   1
   0   7   2 5712.43  479.49   1
   0  -7  -2 6550.83  610.24   1
   0   7   3  507.93  139.52   1
   0   7   3   92.52  264.66   1
   0  -7  -3  243.06  286.09   1
   0   7   4 1254.48  221.04   1
   0   7   4 1111.27  258.16   1
   0  -7  -4 1324.47  285.45   1
   0   7   5 9206.04  787.26   1
   0  -7  -510918.09 1250.56   1
   0   7   610280.08  830.68   1
   0   7   610138.53  843.48   1
   0   7   6 9722.06  740.77   1
   0  -7  -611226.17  886.99   1
   0   7   7  219.51  360.11   1
   0   7   7  198.18  364.56   1
   0   7   7  903.11  193.51   1
   0  -7  -7 1136.77  226.15   1
   0   7   8 1406.30  222.63   1
   0   7   8 1454.55  272.76   1
   0   7   8 1451.43  262.23   1
   0  -7  -8 1533.28  277.59   1
   0   7   9 1135.87  196.83   1
   0   7   9 1268.32  240.56   1
   0   7   9 1383.41  235.53   1
   0  -7  -9 1415.11  237.34   1
   0   7  10 7561.88  841.02   1
   0   7  10 7809.59  866.08   1
   0  -7 -10 7991.34  568.67   1
   0   7  11   28.76   63.00   1
   0   7  11   95.20   64.88   1
   0  -7 -11   53.95   50.75   1
   0   7  12 6817.69  433.75   1
   0   7  12 6884.00  437.56   1
   0  -8   7 1114.21  159.09   1
   0   8  -6  661.38  131.95   1
   0  -8   6 1658.57  179.72   1
   0  -8   5   13.07   43.48   1
   0   8  -4 9788.21  698.79   1
   0  -8   415367.23 1208.19   1
   0   8  -3  171.08   91.64   1
   0   8  -3  163.23   89.69   1
   0  -8   3   83.72  105.00   1
   0   8  -2 4561.96  691.41   1
   0   8  -2 5296.65  414.56   1
   0  -8   2 5996.20  550.36   1
   0   8  -1 1067.49  174.93   1
   0   8  -1 1028.66  213.07   1
   0  -8   1  828.42  387.75   1
   0   8   0 6880.17  579.95   1
   0   8   0 6434.46  482.51   1
   0  -8   0 6026.01  567.77   1
   0   8   1 1670.73  231.72   1
   0   8   1 1543.53  270.09   1
   0  -8  -1 1658.39  283.47   1
   0   8   2  201.54   93.97   1
   0   8   2  116.24  105.76   1
   0  -8  -2  125.68  119.04   1
   0   8   3  205.26  212.38   1
   0   8   3  283.63  113.66   1
   0  -8  -3  192.67  231.47   1
   0   8   4 5468.37  523.22   1
   0   8   4 5174.76  446.72   1
   0  -8  -4 6048.29  522.40   1
   0   8   5 2859.29  352.03   1
   0   8   5 2859.71  308.47   1
   0  -8  -5 2554.91  334.03   1
   0   8   6 3171.87  352.78   1
   0   8   6 2173.67  293.68   1
   0  -8  -6 3606.86  348.94   1
   0   8   7    6.85   35.05   1
   0   8   7    5.08   34.54   1
   0   8   7   -2.37   30.68   1
   0  -8  -7    6.87   33.11   1
   0   8   8 2999.24  281.91   1
   0   8   8 2975.09  321.54   1
   0   8   8 2953.24  316.82   1
   0  -8  -8 3175.99  296.41   1
   0   8   9 4167.64  353.15   1
   0   8   9 4115.43  342.14   1
   0   8   9 3886.81  266.01   1
   0  -8  -9 3593.67  409.04   1
   0   8  10 5765.44  387.92   1
   0   8  10 5830.73  385.36   1
   0  -9   4 1316.15  241.34   1
   0  -9   3   63.67   90.86   1
   0   9  -2 2766.05  240.72   1
   0  -9   2 4931.10  471.63   1
   0   9  -1 2895.16  212.06   1
   0   9  -1 2478.72  246.96   1
   0  -9   1 3522.72  446.84   1
   0   9   0 3918.98  280.43   1
   0   9   0 3053.32  457.08   1
   0  -9   0 3870.91  330.38   1
   0   9   1 4271.32  563.38   1
   0   9   1 4912.89  526.82   1
   0  -9  -1 5363.73  427.47   1
   0   9   2 5553.05  389.60   1
   0   9   2 5012.33  409.11   1
   0  -9  -2 5597.72  419.04   1
   0   9   3   53.97   55.92   1
   0   9   3   83.37   54.03   1
   0  -9  -3    1.65   55.66   1
   0   9   4  805.73  133.18   1
   0   9   4  655.44  137.33   1
   0  -9  -4  189.19  217.66   1
   0   9   5    3.78   26.01   1
   0   9   5    4.61   26.63   1
   0  -9  -5    3.35   24.64   1
   0   9   6   94.13  182.48   1
   0   9   6  710.86  116.60   1
   0  -9  -6  604.61  101.32   1
   0   9   7    7.91   30.63   1
   0   9   7   70.22   55.91   1
  -1   9   6   -1.09   14.98   1
  -1   9   5 1067.99  133.27   1
  -1   9   4 2359.96  195.99   1
  -1   9   4 3249.02  357.41   1
   1  -9  -3 1110.26  122.37   1
  -1   9   3  866.77  123.75   1
  -1   9   3 1400.00  229.81   1
   1  -9  -2 6609.16  395.25   1
  -1   9   2 7505.56  432.59   1
   1  -9  -1 3305.91  242.24   1
  -1   9   1 3182.95  239.11   1
   1  -9   0   -7.52   36.98   1
  -1   9   0   41.55   28.74   1
   1  -9   1 3110.17  240.13   1
   1  -9   2  860.41  118.79   1
   1  -9   3 1682.03  150.00   1
  -1   8   910577.23  594.13   1
  -1   8   8    5.20   22.52   1
  -1   8   8   -1.33   19.50   1
   1  -8  -7 6772.16  406.07   1
  -1   8   7 8548.79  506.88   1
  -1   8   7 9203.43  565.20   1
   1  -8  -6   93.19  160.64   1
  -1   8   6  122.37  125.28   1
  -1   8   6  703.46  113.57   1
   1  -8  -5 6840.46  498.80   1
  -1   8   5 9030.30  620.08   1
  -1   8   5 9418.06  615.96   1
   1  -8  -4   17.01   37.94   1
  -1   8   4   12.22   42.95   1
  -1   8   4    1.23   43.09   1
   1  -8  -3 4954.69  410.16   1
  -1   8   3 4508.12  419.24   1
  -1   8   3 4997.29  437.76   1
   1  -8  -2 5880.47  456.99   1
  -1   8   2 5122.20  470.51   1
  -1   8   2 5695.71  467.59   1
   1  -8  -1 1131.63  168.00   1
  -1   8   1  448.05  157.65   1
  -1   8   1  311.28  163.80   1
   1  -8   0 2207.82  274.32   1
  -1   8   0 1950.67  236.43   1
  -1   8   0 1345.16  241.52   1
   1  -8   1 1258.48  168.75   1
  -1   8  -1 1060.24  235.27   1
  -1   8  -1   99.97  147.71   1
   1  -8   2  901.16  167.62   1
  -1   8  -2  274.28  203.18   1
   1  -8   3 4277.62  591.62   1
   1  -8   4 1586.88  280.96   1
  -1   8  -4  619.22  143.90   1
   1  -8   5   33.46   65.73   1
  -1   8  -5    8.50   32.95   1
   1  -8   6 2013.97  188.77   1
  -1   8  -6  999.13  142.07   1
  -1   8  -7  600.44  109.06   1
  -1   7  12 1099.58  209.54   1
  -1   7  12 1074.51  205.08   1
  -1   7  11 3873.81  303.60   1
  -1   7  11 3895.29  308.31   1
  -1   7  10   31.59   79.10   1
  -1   7  10   16.47   33.38   1
  -1   7  10   69.74   81.52   1
  -1   7   9 1821.14  250.82   1
  -1   7   9 1635.03  196.44   1
  -1   7   9 1827.52  242.42   1
   1  -7  -8 2336.71  268.97   1
  -1   7   8 2705.85  318.68   1
  -1   7   8 2638.91  298.17   1
   1  -7  -7 6967.73  525.90   1
  -1   7   7 7199.58  859.58   1
  -1   7   7 6053.52  509.58   1
   1  -7  -6 4825.96  440.50   1
  -1   7   6 4679.87  438.10   1
  -1   7   6 4583.35  491.67   1
   1  -7  -514975.87  958.26   1
  -1   7   514150.56  998.25   1
  -1   7   511015.80  830.91   1
   1  -7  -4 3924.68  401.46   1
  -1   7   4 3900.75  395.41   1
  -1   7   4 3852.49  436.73   1
   1  -7  -3 2093.31  293.26   1
  -1   7   3 1885.25  496.87   1
  -1   7   3 1930.36  276.39   1
   1  -7  -2   44.21   74.50   1
  -1   7   2   58.06   65.62   1
  -1   7   2   39.74   75.57   1
   1  -7  -1  227.25  280.12   1
  -1   7   1  233.66  173.50   1
  -1   7   1  914.34  154.87   1
   1  -7   0 1694.52  271.14   1
  -1   7   0 1462.63  377.52   1
  -1   7   0 1374.71  401.68   1
   1  -7   1 3612.00  382.29   1
  -1   7  -1 3148.57  304.45   1
  -1   7  -1 2283.69  273.76   1
  -1   7  -1 2733.02  352.10   1
   1  -7   2  121.94  121.23   1
  -1   7  -2   80.35   88.29   1
  -1   7  -2  353.38   96.65   1
  -1   7  -2   62.23   99.70   1
   1  -7   329332.38 1894.61   1
  -1   7  -324904.11 1894.21   1
   1  -7   4   37.66   66.93   1
  -1   7  -4   22.75   54.77   1
   1  -7   5 9606.99  752.27   1
  -1   7  -5 9311.61  680.11   1
   1  -7   6  160.61  104.81   1
  -1   7  -6  131.22   95.10   1
   1  -7   7   40.06   59.17   1
  -1   7  -7   31.25   55.31   1
  -1   7  -8   61.58   52.52   1
  -1   7  -8   20.09   59.65   1
  -1   7  -9 1114.59  255.68   1
  -1   7  -9 1195.71  162.87   1
  -1   6  13 7005.14  421.25   1
  -1   6  13 6946.36  426.14   1
  -1   6  12 1052.08  191.26   1
  -1   6  12 1228.38  189.95   1
  -1   6  11   13.47   73.97   1
  -1   6  11  208.76  128.19   1
   1  -6 -10 1127.19  213.85   1
  -1   6  10 1164.29  248.88   1
   1  -6  -9 1514.70  259.02   1
  -1   6   9 1553.46  282.10   1
  -1   6   9 1460.87  374.01   1
   1  -6  -8 4276.27  452.42   1
   1  -6  -8 5489.32  486.36   1
  -1   6   8 5355.24  528.91   1
  -1   6   8 4868.36  671.65   1
   1  -6  -7  383.07  166.62   1
   1  -6  -7  143.57  168.53   1
  -1   6   7 1097.48  158.03   1
  -1   6   7  294.83  183.92   1
   1  -6  -617815.84 1165.73   1
  -1   6   615979.54 1130.10   1
  -1   6   615916.63 1569.77   1
  -1   6   615940.86 1060.09   1
   1  -6  -513532.27  910.09   1
  -1   6   511921.46  823.05   1
  -1   6   512209.05  893.44   1
  -1   6   512091.79  908.87   1
   1  -6  -4 3715.51  376.83   1
  -1   6   4 3279.43  379.48   1
  -1   6   4 3245.96  369.66   1
  -1   6   4 2565.87  366.33   1
   1  -6  -324519.11 1952.05   1
  -1   6   324026.88 1522.13   1
  -1   6   321384.62 1820.67   1
  -1   6   321396.08 1783.94   1
   1  -6  -2   83.97   94.56   1
  -1   6   2  276.41   92.58   1
  -1   6   2   39.41   90.83   1
  -1   6   2   51.14   93.80   1
   1  -6  -1 3712.08  364.48   1
  -1   6   1 2766.34  251.02   1
  -1   6   1 3494.38  511.67   1
  -1   6   1 3485.13  531.00   1
  -1   6   1 2387.09  332.17   1
   1  -6   0  160.33  162.80   1
  -1   6   0  101.22  146.59   1
  -1   6   0  713.45  128.29   1
  -1   6   0  610.26  114.27   1
   1  -6   1 1993.60  283.42   1
  -1   6  -1 1625.05  245.23   1
  -1   6  -1 1913.41  224.34   1
  -1   6  -1 1749.76  205.60   1
   1  -6   2  205.31  173.85   1
  -1   6  -2  614.84  120.18   1
  -1   6  -2  653.02  119.60   1
  -1   6  -2   67.70  244.76   1
   1  -6   3 8625.28  673.75   1
  -1   6  -3 7169.47  486.74   1
  -1   6  -3 5455.76  515.22   1
  -1   6  -3 6806.43  439.25   1
   1  -6   4 8596.22  709.43   1
  -1   6  -4 8089.17  575.75   1
   1  -6   522911.63 1606.95   1
  -1   6  -522708.51 1817.30   1
   1  -6   6 9145.95  777.19   1
  -1   6  -6 8936.94  986.86   1
   1  -6   7 1145.80  229.03   1
  -1   6  -7  307.94  341.49   1
   1  -6   8   50.30   92.30   1
  -1   6  -8   82.82   81.02   1
  -1   6  -9   50.00   75.72   1
  -1   6  -9   89.87   83.28   1
  -1   6 -10 1897.43  245.16   1
  -1   6 -10 1993.72  250.07   1
  -1   6 -11  129.87   67.37   1
  -1   6 -11   59.33  113.06   1
   1  -5 -14 1524.81  163.67   1
  -1   5  14 1708.03  180.84   1
   1  -5 -13 4706.32  360.95   1
  -1   5  13 4661.30  394.38   1
   1  -5 -12 3089.28  326.24   1
  -1   5  12 2970.44  358.32   1
   1  -5 -11  182.70  113.49   1
  -1   5  11  221.42  133.38   1
   1  -5 -10 1284.70  249.02   1
  -1   5  10 1336.91  288.71   1
   1  -5  -9  215.40  116.84   1
   1  -5  -9  135.36  111.38   1
  -1   5   9  201.12  136.10   1
   1  -5  -8 5086.38  468.93   1
   1  -5  -8 5144.37  470.84   1
  -1   5   8 4684.05  419.41   1
  -1   5   8 5078.86  543.74   1
   1  -5  -7   37.50  123.73   1
   1  -5  -7  113.85   72.94   1
  -1   5   7    6.34   74.38   1
  -1   5   7   55.76   86.01   1
   1  -5  -6 2265.49  283.29   1
   1  -5  -6 2131.52  276.08   1
  -1   5   6 2192.53  324.16   1
  -1   5   6 2004.03  284.79   1
   1  -5  -5 6172.77  462.02   1
   1  -5  -5 6335.57  486.93   1
  -1   5   5 5916.77  443.58   1
  -1   5   5 5997.09  501.22   1
   1  -5  -426873.67 1617.42   1
   1  -5  -425788.27 1820.42   1
  -1   5   424631.13 1890.37   1
  -1   5   424826.72 1456.14   1
  -1   5   425755.71 1523.29   1
   1  -5  -316131.63  924.29   1
   1  -5  -317432.61 1031.82   1
  -1   5   315731.30  968.04   1
  -1   5   316138.01 1187.40   1
  -1   5   316450.77  986.10   1
  -1   5   315042.40  787.50   1
   1  -5  -214118.88  916.71   1
  -1   5   215851.62  918.23   1
  -1   5   216953.35 1184.18   1
  -1   5   215107.33  778.49   1
  -1   5   215698.42  923.34   1
  -1   5   216579.35  961.26   1
   1  -5  -110055.70  746.05   1
   1  -5  -1 8388.95  618.61   1
  -1   5   1 9756.54  848.33   1
  -1   5   1 9999.02  833.24   1
  -1   5   110092.05  790.61   1
  -1   5   1 9619.76  521.73   1
  -1   5   110026.67  611.44   1
   1  -5   034418.27 2110.05   1
   1  -5   037532.98 2324.52   1
  -1   5   034800.99 1921.80   1
  -1   5   033299.77 1979.52   1
  -1   5   038252.14 2525.48   1
  -1   5   033586.34 1975.72   1
  -1   5   036103.11 2032.80   1
   1  -5   1  275.19  134.24   1
   1  -5   1  208.36  146.93   1
  -1   5  -1   63.73  173.05   1
  -1   5  -1  516.13   86.74   1
  -1   5  -1  353.97  169.14   1
  -1   5  -1  381.35   93.04   1
   1  -5   2 7964.73  574.42   1
  -1   5  -2 8333.46  473.38   1
  -1   5  -2 6675.63  462.61   1
  -1   5  -2 7294.69  435.41   1
  -1   5  -2 6736.01  456.34   1
   1  -5   3 4191.74  395.20   1
  -1   5  -3 3642.77  325.65   1
  -1   5  -3 3912.79  258.75   1
  -1   5  -3 3391.24  308.88   1
  -1   5  -3 3801.00  281.19   1
   1  -5   4 1005.99  190.66   1
  -1   5  -4  794.88  120.14   1
  -1   5  -4  138.49  133.47   1
   1  -5   5 6129.53  864.54   1
  -1   5  -5 6650.68  492.20   1
   1  -5   6 1772.66  305.76   1
  -1   5  -6 1627.57  259.22   1
   1  -5   7   89.05   93.20   1
  -1   5  -7   19.52  122.19   1
   1  -5   8 7734.69  694.66   1
  -1   5  -8 7608.07  641.68   1
   1  -5   9 2320.92  364.29   1
  -1   5  -9 2165.48  331.10   1
  -1   5 -10  393.16  150.75   1
  -1   5 -10  225.32  142.72   1
  -1   5 -1110365.93  755.38   1
  -1   5 -1110160.31  731.31   1
  -1   5 -12    0.41  118.25   1
  -1   5 -12   97.31   64.63   1
  -1   5 -13 4229.68  309.00   1
   1  -4 -15    2.55   34.99   1
  -1   4  15    8.93   38.95   1
   1  -4 -14 4355.43  339.84   1
  -1   4  14 4733.06  387.16   1
  -1   4  14 4338.43  315.40   1
   1  -4 -13 4491.31  394.36   1
  -1   4  13 4688.03  442.92   1
  -1   4  13 4765.21  388.79   1
   1  -4 -12  959.50  192.47   1
  -1   4  12  843.77  178.89   1
  -1   4  12  923.60  222.40   1
   1  -4 -11 2399.32  297.32   1
  -1   4  11 2339.74  327.25   1
  -1   4  11 2047.00  265.84   1
   1  -4 -10 4997.08  454.88   1
  -1   4  10 4976.99  504.61   1
   1  -4  -9 1887.09  284.91   1
   1  -4  -9 1848.60  266.10   1
  -1   4   9 1829.15  290.07   1
   1  -4  -811083.66  765.51   1
   1  -4  -810263.08  699.37   1
  -1   4   810844.40  683.59   1
  -1   4   810156.84  755.63   1
   1  -4  -7 1808.58  240.39   1
   1  -4  -7 1394.43  271.42   1
   1  -4  -7 1596.85  217.75   1
  -1   4   7 1589.85  192.14   1
  -1   4   7 1585.28  190.08   1
  -1   4   7 1534.37  242.29   1
   1  -4  -619489.31 1095.74   1
   1  -4  -618914.41 1144.39   1
   1  -4  -619166.79  992.37   1
  -1   4   619374.12 1082.44   1
  -1   4   618998.21 1134.85   1
  -1   4   620370.34 1412.12   1
  -1   4   619490.29 1067.37   1
   1  -4  -5 1998.42  192.19   1
   1  -4  -5 2127.09  237.36   1
   1  -4  -5 1827.30  309.93   1
   1  -4  -5 1866.74  253.70   1
   1  -4  -5 2155.37  319.49   1
  -1   4   5 1946.50  191.18   1
  -1   4   5 1918.27  201.52   1
  -1   4   5 1915.51  208.10   1
  -1   4   5 2007.56  355.97   1
  -1   4   5 2156.01  218.55   1
   1  -4  -4 2647.85  278.92   1
   1  -4  -4 2482.16  207.08   1
   1  -4  -4 2682.95  219.60   1
   1  -4  -4 2765.62  250.33   1
   1  -4  -4 2539.92  217.28   1
  -1   4   4 2487.07  198.32   1
  -1   4   4 2709.51  213.40   1
  -1   4   4 2682.22  248.61   1
  -1   4   4 2612.02  238.58   1
  -1   4   4 2830.84  252.69   1
   1  -4  -3 4869.81  378.10   1
   1  -4  -3 4895.27  303.32   1
   1  -4  -3 5085.49  305.34   1
   1  -4  -3 4839.42  336.90   1
   1  -4  -3 4677.05  282.51   1
  -1   4   3 4989.38  342.88   1
  -1   4   3 4943.58  370.90   1
  -1   4   3 4710.42  296.54   1
  -1   4   3 4757.27  337.52   1
   1  -4  -2 2233.10  171.32   1
   1  -4  -2 2403.14  230.61   1
   1  -4  -2 2414.45  188.23   1
   1  -4  -2 2232.24  155.64   1
   1  -4  -2 2626.67  183.46   1
  -1   4   2 2442.27  199.33   1
  -1   4   2 2335.97  206.87   1
  -1   4   2 2232.72  186.31   1
  -1   4   2 2371.04  256.49   1
   1  -4  -1 1989.48  252.71   1
   1  -4  -1 1867.98  145.06   1
   1  -4  -1 2170.00  212.12   1
  -1   4   1 1885.38  148.13   1
  -1   4   1 1877.98  176.00   1
  -1   4   1 1784.90  231.33   1
  -1   4   1 1827.84  160.45   1
  -1   4   1 1796.08  163.94   1
  -1   4   1 1786.41  169.71   1
   1  -4   041371.03 2493.67   1
   1  -4   047009.57 2715.29   1
   1  -4   040689.60 2273.75   1
  -1   4   041640.25 2334.98   1
  -1   4   049162.46 3039.79   1
  -1   4   046115.75 2518.70   1
  -1   4   041394.34 2334.42   1
  -1   4   042650.73 2373.49   1
  -1   4   046485.50 2523.32   1
   1  -4   122790.68 1073.48   1
   1  -4   122650.95 1239.32   1
   1  -4   122397.12 1088.82   1
  -1   4  -119988.75 1041.95   1
  -1   4  -122070.56 1365.86   1
  -1   4  -120260.59 1042.12   1
  -1   4  -121459.80 1080.73   1
  -1   4  -122334.72 1259.49   1
  -1   4  -124109.83 1376.88   1
   1  -4   238948.50 2010.08   1
   1  -4   239895.36 2291.01   1
   1  -4   239260.97 2289.77   1
  -1   4  -233749.39 1889.21   1
  -1   4  -234955.25 1867.88   1
  -1   4  -237325.67 2009.48   1
  -1   4  -237770.51 2394.87   1
  -1   4  -238843.95 2014.28   1
  -1   4  -233883.90 1890.95   1
   1  -4   3 1739.62  217.02   1
   1  -4   3 1890.11  140.21   1
   1  -4   3 1678.48  144.95   1
  -1   4  -3 1762.53  127.33   1
  -1   4  -3 1588.66  168.29   1
  -1   4  -3 1860.85  168.11   1
  -1   4  -3 1729.82  156.93   1
  -1   4  -3 1600.27  167.23   1
  -1   4  -3 1949.77  305.08   1
   1  -4   4 4174.44  369.67   1
   1  -4   4 3977.58  236.46   1
   1  -4   4 4533.95  379.09   1
  -1   4  -4 3418.06  266.26   1
  -1   4  -4 3795.21  254.27   1
  -1   4  -4 3404.02  268.01   1
  -1   4  -4 3767.50  283.59   1
  -1   4  -4 4174.73  277.02   1
  -1   4  -4 4317.40  462.12   1
   1  -4   5 5272.65  275.32   1
   1  -4   5 5394.41  407.13   1
  -1   4  -5 3735.15  308.72   1
  -1   4  -5 3121.58  288.64   1
  -1   4  -5 5033.82  440.10   1
   1  -4   6   88.45  106.30   1
  -1   4  -6   28.08   49.00   1
   1  -4   7 4514.97  480.67   1
  -1   4  -7 4750.25  407.89   1
   1  -4   822751.03 1570.83   1
  -1   4  -823352.95 1501.03   1
   1  -4   9 2710.43  405.69   1
  -1   4  -9 2587.81  357.60   1
  -1   4 -1029754.61 1985.46   1
  -1   4 -1026108.17 2430.38   1
  -1   4 -11   14.45  114.32   1
  -1   4 -11   38.96   72.79   1
  -1   4 -12 5845.34  529.67   1
  -1   4 -12 6039.66  546.21   1
  -1   4 -13 1400.97  217.01   1
  -1   4 -13 1320.11  225.56   1
  -1   4 -14   -0.55   45.11   1
  -1   4 -14   53.64   39.59   1
   1  -3 -15 3596.25  275.72   1
  -1   3  15 3908.40  298.78   1
  -1   3  15 3927.11  316.59   1
   1  -3 -14 4336.40  535.76   1
  -1   3  14 4587.62  582.10   1
  -1   3  14 4437.94  595.27   1
   1  -3 -13 1828.69  392.40   1
  -1   3  13 1666.62  395.94   1
  -1   3  13 1714.45  432.66   1
   1  -3 -12 1696.57  256.57   1
  -1   3  12 1597.19  253.75   1
  -1   3  12 1692.32  282.81   1
   1  -3 -11   15.20   65.11   1
  -1   3  11    7.94   72.31   1
  -1   3  11   83.31   60.09   1
   1  -3 -10 1433.93  231.29   1
  -1   3  10 1429.27  260.65   1
  -1   3  10 1339.34  201.43   1
   1  -3  -9 2188.24  234.58   1
   1  -3  -9 2342.17  445.57   1
   1  -3  -9 2375.79  425.71   1
  -1   3   9 2169.19  471.54   1
  -1   3   9 2074.27  224.54   1
   1  -3  -838082.52 2189.40   1
   1  -3  -839653.35 2266.78   1
   1  -3  -838331.78 2301.65   1
   1  -3  -840869.24 2805.78   1
  -1   3   836473.89 2332.68   1
  -1   3   835326.81 2066.42   1
  -1   3   836542.90 2664.12   1
   1  -3  -710327.75  561.72   1
   1  -3  -710755.27  593.66   1
   1  -3  -7 9757.73  493.14   1
   1  -3  -710346.74  624.31   1
   1  -3  -710327.84  611.20   1
  -1   3   7 9846.84  565.25   1
  -1   3   710395.15  573.81   1
  -1   3   710731.42  656.76   1
  -1   3   7 9935.94  520.34   1
  -1   3   7 9570.57  494.45   1
  -1   3   7 9847.21  869.89   1
  -1   3   710609.26  648.21   1
   1  -3  -630257.95 1661.50   1
   1  -3  -634978.77 2203.08   1
   1  -3  -634626.25 1949.26   1
   1  -3  -634554.63 1800.07   1
   1  -3  -635692.09 1990.42   1
   1  -3  -634793.47 2102.36   1
  -1   3   635555.23 2159.13   1
  -1   3   633449.20 1700.40   1
  -1   3   634043.32 1796.53   1
  -1   3   635278.12 2315.22   1
  -1   3   633806.15 2118.96   1
  -1   3   634454.25 1892.60   1
   1  -3  -5  319.17   62.64   1
   1  -3  -5  114.56   52.74   1
   1  -3  -5  172.54   65.82   1
   1  -3  -5  242.57   60.13   1
   1  -3  -5  273.66   78.18   1
   1  -3  -5  272.22   70.01   1
  -1   3   5  334.84   42.79   1
  -1   3   5  197.44   79.05   1
  -1   3   5   -0.15   72.27   1
  -1   3   5  314.66   62.69   1
  -1   3   5  326.36  109.31   1
  -1   3   5  190.77   64.42   1
   1  -3  -4 2037.47  157.80   1
   1  -3  -4 2067.38  176.82   1
   1  -3  -4 2268.48  156.36   1
   1  -3  -4 2161.28  249.92   1
   1  -3  -4 2125.91  144.92   1
   1  -3  -4 1946.41  108.35   1
  -1   3   4 2064.70  167.11   1
  -1   3   4 2047.58  138.93   1
  -1   3   4 2122.40  277.63   1
  -1   3   4 2327.33  244.85   1
  -1   3   4 1949.13  179.84   1
  -1   3   4 2051.13  150.55   1
   1  -3  -3 1966.94  137.57   1
   1  -3  -3 1959.93  166.58   1
   1  -3  -3 1681.20   79.03   1
   1  -3  -3 1950.81  210.61   1
   1  -3  -3 1822.32  126.90   1
   1  -3  -3 1794.39  203.50   1
  -1   3   3 1853.05  165.63   1
  -1   3   3 1952.68  140.16   1
  -1   3   3 1848.27  191.77   1
  -1   3   3 1888.30  238.49   1
  -1   3   3 1713.51  162.25   1
  -1   3   3 2029.42   74.65   1
   1  -3  -2 3075.25  159.95   1
   1  -3  -2 3072.53  163.22   1
   1  -3  -2 2941.23  168.64   1
   1  -3  -2 3000.80  154.35   1
   1  -3  -2 3233.97  319.44   1
  -1   3   2 2897.94  221.41   1
  -1   3   2 3003.14  152.13   1
  -1   3   2 3234.91  180.34   1
  -1   3   2 3161.18  184.69   1
  -1   3   2 2955.94  192.08   1
  -1   3   2 2798.12   70.22   1
   1  -3  -1  340.56   47.94   1
   1  -3  -1  162.74   72.81   1
   1  -3  -1  221.43   66.40   1
   1  -3  -1  134.38   71.88   1
   1  -3  -1  267.23   68.58   1
  -1   3   1  235.59   85.79   1
  -1   3   1  185.74   73.52   1
  -1   3   1   48.20   64.39   1
  -1   3   1  280.94   50.29   1
  -1   3   1  109.22   52.36   1
   1  -3   031071.19 1587.79   1
   1  -3   029695.26 1383.60   1
   1  -3   029688.43 1365.35   1
   1  -3   030235.27 1422.95   1
  -1   3   028281.74 1512.24   1
  -1   3   027114.06 1513.28   1
  -1   3   027220.79 1322.10   1
  -1   3   031572.60 1494.16   1
  -1   3   029374.01 1338.09   1
   1  -3   115353.84  620.92   1
   1  -3   115903.38  791.13   1
   1  -3   114757.93  900.42   1
  -1   3  -114134.13  808.25   1
  -1   3  -115889.84  688.10   1
  -1   3  -114613.66  643.27   1
  -1   3  -115474.39  614.07   1
  -1   3  -114878.82  649.88   1
  -1   3  -114834.33  655.37   1
   1  -3   252665.21 3088.42   1
   1  -3   257423.28 3037.76   1
   1  -3   255049.25 2955.25   1
  -1   3  -248255.98 2857.24   1
  -1   3  -252393.87 2892.45   1
  -1   3  -256339.68 3005.55   1
  -1   3  -248240.43 2847.66   1
  -1   3  -250866.84 2964.67   1
   1  -3   3 1756.93  145.12   1
   1  -3   3 1635.84  101.14   1
   1  -3   3 1475.93  156.89   1
  -1   3  -3 1431.09  113.81   1
  -1   3  -3 1478.11  115.78   1
  -1   3  -3 1474.43  115.39   1
  -1   3  -3 1697.67  339.55   1
  -1   3  -3 1416.30   86.95   1
  -1   3  -3 1719.99  122.75   1
   1  -3   4 5601.76  321.11   1
   1  -3   4 5750.02  373.89   1
   1  -3   4 5863.21  247.89   1
  -1   3  -4 5264.32  201.82   1
  -1   3  -4 4801.19  364.10   1
  -1   3  -4 5141.97  378.34   1
  -1   3  -4 5470.89  281.61   1
  -1   3  -4 5158.73  424.88   1
  -1   3  -4 4653.94  364.78   1
   1  -3   5 1232.45  158.02   1
   1  -3   5 1247.00  284.46   1
  -1   3  -5 1169.39  125.47   1
  -1   3  -5 1381.12  122.77   1
  -1   3  -5 1417.43  121.93   1
  -1   3  -5 1203.67  126.41   1
  -1   3  -5 1140.13  216.09   1
   1  -3   6 2207.52  144.36   1
   1  -3   6 2093.86  234.66   1
  -1   3  -6 2110.18  269.34   1
  -1   3  -6 1519.53  165.74   1
  -1   3  -6 1950.17  285.85   1
  -1   3  -6 2022.88  173.88   1
  -1   3  -6 1511.09  162.10   1
   1  -3   7 1339.97  216.54   1
  -1   3  -7 1288.69  259.25   1
   1  -3   8 6576.82  542.56   1
  -1   3  -8 6311.67  451.01   1
  -1   3  -9 2308.85  385.82   1
  -1   3  -9 3474.62  361.88   1
  -1   3 -1024381.40 1731.35   1
  -1   3 -1028188.40 1860.43   1
  -1   3 -11 1501.85  285.97   1
  -1   3 -11 1292.55  294.33   1
  -1   3 -12 9352.29 1133.65   1
  -1   3 -12 9716.15  787.94   1
  -1   3 -13 1603.58  290.40   1
  -1   3 -13 1783.10  287.63   1
  -1   3 -14 1579.26  246.72   1
  -1   3 -14 1648.47  351.16   1
  -1   2  16 4475.86  306.67   1
   1  -2 -15 1090.88  150.13   1
  -1   2  15 1118.04  168.36   1
  -1   2  15 1204.63  176.51   1
   1  -2 -14 6716.13  495.59   1
  -1   2  14 7144.63  548.02   1
  -1   2  14 7032.59  540.98   1
   1  -2 -13 4092.21  397.02   1
  -1   2  13 4396.22  438.76   1
  -1   2  13 4187.40  421.48   1
   1  -2 -12 3331.70  356.75   1
   1  -2 -12 3116.76  318.21   1
  -1   2  12 2997.63  351.12   1
  -1   2  12 3117.68  374.79   1
   1  -2 -11 2650.94  333.59   1
   1  -2 -11 2659.08  463.69   1
  -1   2  11 2486.13  296.51   1
  -1   2  11 2499.22  530.59   1
   1  -2 -10  155.85   87.29   1
   1  -2 -10  308.84   96.59   1
  -1   2  10   76.65   85.56   1
  -1   2  10   89.95  100.02   1
   1  -2  -9 1372.94  198.51   1
   1  -2  -9 1260.33  262.73   1
   1  -2  -9 1365.85  199.83   1
   1  -2  -9 1323.00  187.03   1
  -1   2   9 1240.34  179.51   1
  -1   2   9 1410.81  350.34   1
   1  -2  -812053.36  872.10   1
   1  -2  -811327.62  669.56   1
   1  -2  -812113.13  725.52   1
   1  -2  -811462.08  672.71   1
   1  -2  -811216.55  591.24   1
  -1   2   811201.30  612.76   1
  -1   2   811984.96  718.39   1
  -1   2   810792.81  610.00   1
  -1   2   811098.71  696.05   1
  -1   2   811939.07  715.53   1
   1  -2  -7 2020.41  280.16   1
   1  -2  -7 1761.98  177.39   1
   1  -2  -7 1960.49  188.40   1
   1  -2  -7 1898.23  150.15   1
   1  -2  -7 1870.03  183.29   1
  -1   2   7 1752.81  201.23   1
  -1   2   7 1691.36  167.68   1
  -1   2   7 1777.68  205.18   1
  -1   2   7 1849.75  202.82   1
  -1   2   7 1703.53  123.35   1
  -1   2   7 1853.50  158.99   1
  -1   2   7 1818.78  120.66   1
   1  -2  -638714.21 1963.26   1
   1  -2  -639678.54 2177.82   1
   1  -2  -640614.48 2189.38   1
   1  -2  -641873.18 2246.13   1
   1  -2  -640380.06 2150.73   1
  -1   2   631905.24 1757.79   1
  -1   2   640644.59 2059.09   1
  -1   2   640663.54 2248.80   1
  -1   2   638470.70 2343.22   1
  -1   2   640109.47 2072.59   1
  -1   2   640731.44 2253.90   1
  -1   2   639206.16 2201.27   1
   1  -2  -554211.61 3006.74   1
   1  -2  -554977.83 2996.04   1
   1  -2  -557056.27 3253.86   1
   1  -2  -553182.91 3059.79   1
   1  -2  -556048.36 3402.96   1
  -1   2   555512.55 3005.07   1
  -1   2   554004.07 3089.56   1
  -1   2   549692.35 3102.99   1
  -1   2   555522.14 3204.38   1
  -1   2   552583.24 3014.46   1
  -1   2   552889.35 3091.88   1
  -1   2   553446.39 3153.19   1
   1  -2  -4   65.51   33.99   1
   1  -2  -4   41.86   27.88   1
   1  -2  -4   98.94   34.60   1
   1  -2  -4   58.66   31.75   1
   1  -2  -4   63.95   25.54   1
   1  -2  -4   50.09   33.46   1
  -1   2   4   90.79   30.58   1
  -1   2   4   78.53   60.64   1
  -1   2   4   38.19   28.50   1
  -1   2   4  109.87   62.56   1
  -1   2   4  107.62   38.11   1
  -1   2   4   63.73   45.36   1
   1  -2  -344327.64 2281.84   1
   1  -2  -348975.80 2474.55   1
   1  -2  -342561.49 2230.22   1
   1  -2  -342839.38 2197.00   1
   1  -2  -347244.87 2441.98   1
   1  -2  -344059.70 2482.18   1
  -1   2   344344.17 2270.74   1
  -1   2   348458.88 2467.32   1
  -1   2   341081.27 2240.02   1
  -1   2   343723.52 2281.40   1
  -1   2   347589.19 2281.87   1
  -1   2   344166.40 2324.25   1
   1  -2  -2 7057.98  228.74   1
   1  -2  -2 7939.58  305.05   1
   1  -2  -2 7075.11  269.33   1
   1  -2  -2 7002.10  363.23   1
   1  -2  -2 7518.54  363.47   1
   1  -2  -2 7602.70  433.50   1
  -1   2   2 7454.14  390.17   1
  -1   2   2 6610.43  303.37   1
  -1   2   2 6675.03  307.05   1
  -1   2   2 7233.45  208.48   1
  -1   2   2 7251.55  369.45   1
  -1   2   2 7068.37  266.85   1
   1  -2  -140320.29 1954.96   1
   1  -2  -144223.12 2204.30   1
   1  -2  -141144.77 2045.06   1
   1  -2  -134606.75 1740.70   1
   1  -2  -137093.59 1616.55   1
   1  -2  -140934.08 1939.38   1
  -1   2   141568.65 1948.44   1
  -1   2   144763.86 2152.94   1
  -1   2   142657.44 1798.73   1
  -1   2   140228.97 2051.06   1
  -1   2   141503.07 2209.49   1
  -1   2   139638.31 2087.06   1
   1  -2   059343.66 3190.46   1
   1  -2   058605.95 3093.93   1
   1  -2   055024.38 3099.36   1
   1  -2   061761.55 3226.49   1
   1  -2   053312.39 2918.74   1
  -1   2   059447.34 3188.02   1
  -1   2   061585.33 3297.03   1
  -1   2   062430.30 3236.51   1
  -1   2   052659.02 3074.14   1
  -1   2   063685.13 3465.09   1
   1  -2   1   14.08   20.58   1
   1  -2   1    8.43   15.87   1
   1  -2   1   20.47   15.19   1
  -1   2  -1   20.68   13.48   1
  -1   2  -1   46.22   27.23   1
  -1   2  -1   15.32   13.96   1
  -1   2  -1   52.70   16.13   1
  -1   2  -1   10.17   17.57   1
  -1   2  -1    7.24   16.34   1
   1  -2   2129263.7  8830.3   1
   1  -2   2124663.4  8016.2   1
   1  -2   2115048.6  8212.5   1
   1  -2   2128205.0  8636.2   1
  -1   2  -2116311.4  8432.3   1
  -1   2  -2124318.7  8788.5   1
  -1   2  -2128298.8  8859.4   1
  -1   2  -2125394.9  8399.9   1
  -1   2  -2119493.0  8334.9   1
  -1   2  -2119695.5  8355.9   1
  -1   2  -2134996.5  9292.1   1
   1  -2   3 1294.85   63.68   1
   1  -2   3 1213.47   39.16   1
   1  -2   3 1181.66  184.66   1
   1  -2   3 1185.17   63.06   1
  -1   2  -3 1143.80  127.82   1
  -1   2  -3 1251.34  131.67   1
  -1   2  -3  978.04   50.23   1
  -1   2  -3 1293.75   59.81   1
  -1   2  -3 1282.13   70.63   1
  -1   2  -3 1172.76   56.40   1
  -1   2  -3 1329.82   74.66   1
  -1   2  -3 1167.46  133.73   1
   1  -2   442785.00 2072.83   1
   1  -2   441728.74 1923.39   1
   1  -2   439416.44 2064.92   1
  -1   2  -436988.68 1856.85   1
  -1   2  -430307.28 1453.68   1
  -1   2  -439009.19 1938.45   1
  -1   2  -434660.81 1702.42   1
  -1   2  -441021.45 1966.02   1
  -1   2  -440838.34 2005.38   1
  -1   2  -439509.31 2172.50   1
  -1   2  -434672.48 1702.42   1
  -1   2  -439014.77 1741.79   1
   1  -2   513897.25  878.19   1
   1  -2   515235.87  584.31   1
   1  -2   514535.65  532.65   1
   1  -2   515079.93  573.95   1
  -1   2  -511664.60  466.03   1
  -1   2  -513389.45  593.58   1
  -1   2  -512758.63  689.09   1
  -1   2  -513359.40  464.20   1
  -1   2  -512488.34  664.23   1
  -1   2  -513531.97  580.36   1
  -1   2  -514065.84 1011.49   1
  -1   2  -514577.13  629.41   1
   1  -2   611465.60  457.25   1
   1  -2   610739.76  414.50   1
   1  -2   611392.49  540.10   1
   1  -2   610891.45  595.27   1
  -1   2  -610449.26  497.61   1
  -1   2  -610157.77  630.24   1
  -1   2  -6 8770.30  545.89   1
  -1   2  -610355.83  494.41   1
  -1   2  -6 8632.24  548.17   1
   1  -2   720040.00 1029.68   1
   1  -2   719686.67 1096.67   1
   1  -2   719882.95  886.07   1
   1  -2   718300.33  939.43   1
  -1   2  -718612.11  951.43   1
  -1   2  -719441.21 1270.52   1
  -1   2  -716768.23 1083.54   1
   1  -2   8  301.33   95.24   1
  -1   2  -8  111.72   84.55   1
  -1   2  -8  111.39   72.51   1
   1  -2   9   73.84   67.04   1
  -1   2  -9   -0.30  131.51   1
  -1   2  -9   75.07   62.93   1
   1  -2  10 4700.07  307.96   1
  -1   2 -10 5931.45  736.43   1
  -1   2 -10 4379.94  481.60   1
   1  -2  11 1612.79  202.32   1
  -1   2 -11 1861.32  305.80   1
  -1   2 -11 1861.36  301.59   1
   1  -2  12  181.73   77.87   1
  -1   2 -12  153.41  115.58   1
  -1   2 -12   41.73  112.64   1
   1  -2  13 1499.83  207.12   1
  -1   2 -13 1783.82  308.00   1
  -1   2 -13 1732.65  295.82   1
  -1   2 -14  214.46  137.99   1
  -1   2 -14  385.92  141.03   1
  -1   2 -15 1750.79  349.49   1
  -1   1  16  135.11   67.70   1
   1  -1 -15 1597.67  188.18   1
  -1   1  15 1796.46  208.98   1
  -1   1  15 1817.41  234.90   1
   1  -1 -14  888.58  308.13   1
   1  -1 -14 1159.40  193.60   1
  -1   1  14 1067.80  212.12   1
   1  -1 -13  447.34  146.06   1
   1  -1 -13  544.95  157.14   1
  -1   1  13  514.13  159.24   1
  -1   1  13  433.61  269.38   1
   1  -1 -12 4092.21  395.99   1
   1  -1 -12 4280.73  634.55   1
  -1   1  12 4197.83  676.01   1
  -1   1  12 3820.53  401.48   1
   1  -1 -1144247.95 2809.99   1
   1  -1 -1141647.27 2664.56   1
  -1   1  1141955.68 2738.59   1
  -1   1  1140282.50 2610.18   1
   1  -1 -10 2548.98  283.62   1
   1  -1 -10 2614.17  475.39   1
  -1   1  10 2510.00  286.94   1
  -1   1  10 2656.91  309.57   1
   1  -1  -917485.55  960.91   1
   1  -1  -917742.83 1036.34   1
   1  -1  -917049.88  982.56   1
   1  -1  -916595.58  856.09   1
  -1   1   917109.50 1017.97   1
  -1   1   917775.63 1270.10   1
   1  -1  -8 9962.26  564.82   1
   1  -1  -8 9991.65  589.20   1
   1  -1  -810527.86  642.11   1
   1  -1  -8 9615.60  487.14   1
   1  -1  -810565.26  551.50   1
  -1   1   810198.51  605.34   1
  -1   1   8 9811.07  584.38   1
  -1   1   810247.31  604.07   1
  -1   1   8 9126.49  508.06   1
  -1   1   8 9970.96  542.93   1
   1  -1  -7  232.99   59.80   1
   1  -1  -7  276.03   77.11   1
   1  -1  -7  169.50  132.79   1
   1  -1  -7  303.99  134.84   1
   1  -1  -7  191.52  104.00   1
  -1   1   7  208.33   67.79   1
  -1   1   7  288.60   90.32   1
  -1   1   7  315.50   72.09   1
  -1   1   7  285.97   83.89   1
  -1   1   7  420.11   81.90   1
   1  -1  -617038.65  822.94   1
   1  -1  -616629.14  846.86   1
   1  -1  -616216.61  795.38   1
   1  -1  -618151.48  943.99   1
   1  -1  -617660.21 1057.36   1
  -1   1   615453.01  739.43   1
  -1   1   617400.29  863.31   1
  -1   1   617381.39  860.29   1
  -1   1   616735.83  762.64   1
  -1   1   617645.41  806.67   1
  -1   1   616195.17  819.07   1
  -1   1   616453.31  728.95   1
   1  -1  -5 5774.78  234.18   1
   1  -1  -5 5724.69  288.99   1
   1  -1  -5 6012.78  289.38   1
   1  -1  -5 6081.73  307.56   1
   1  -1  -5 6426.33  267.89   1
  -1   1   5 6083.48  226.12   1
  -1   1   5 6131.92  314.59   1
  -1   1   5 5742.80  304.62   1
  -1   1   5 5442.57  378.85   1
  -1   1   5 6181.19  311.52   1
  -1   1   5 6715.45  237.03   1
  -1   1   5 6265.03  276.90   1
   1  -1  -4 1757.36  107.96   1
   1  -1  -4 1887.73  127.83   1
   1  -1  -4 1760.55  114.29   1
   1  -1  -4 1738.19   93.33   1
  -1   1   4 1569.32  115.63   1
  -1   1   4 1948.52  104.96   1
  -1   1   4 1760.28  113.18   1
  -1   1   4 1785.47  121.69   1
  -1   1   4 1943.09   88.69   1
  -1   1   4 1764.74   85.38   1
  -1   1   4 1760.04  112.18   1
   1  -1  -381475.73 4901.11   1
   1  -1  -365976.12 4074.02   1
   1  -1  -383103.44 4891.58   1
   1  -1  -381714.80 4957.19   1
   1  -1  -388404.44 5258.26   1
   1  -1  -378234.70 4693.35   1
  -1   1   383233.58 4857.16   1
  -1   1   387829.58 5115.05   1
  -1   1   377324.67 4493.58   1
  -1   1   378492.59 4739.83   1
  -1   1   382794.23 5082.49   1
  -1   1   379067.40 4823.13   1
   1  -1  -217135.10  653.15   1
   1  -1  -215899.60  602.17   1
   1  -1  -215091.91  630.52   1
   1  -1  -216723.31  637.53   1
   1  -1  -217990.56  671.23   1
  -1   1   215459.82  579.80   1
  -1   1   214968.92  773.49   1
  -1   1   217599.97  631.93   1
  -1   1   217098.30  643.95   1
  -1   1   216865.90  636.71   1
  -1   1   216972.46  659.97   1
   1  -1  -1111304.1  6988.0   1
   1  -1  -1120065.1  7715.7   1
   1  -1  -1111403.5  7002.8   1
   1  -1  -1107216.4  6812.9   1
   1  -1  -197416.28 6303.77   1
   1  -1  -1108248.7  6795.5   1
  -1   1   1107601.0  6738.2   1
  -1   1   193614.84 6075.17   1
  -1   1   1105930.4  6617.7   1
  -1   1   1107658.6  6815.5   1
  -1   1   195509.06 6218.08   1
  -1   1   1108997.6  7042.5   1
   1  -1   022771.31  802.76   1
   1  -1   022825.14  910.85   1
   1  -1   022625.87  901.72   1
   1  -1   023355.18  925.07   1
   1  -1   023892.48  880.65   1
   1  -1   023615.35  910.95   1
  -1   1   022021.49  840.16   1
  -1   1   020299.43  859.26   1
  -1   1   023405.91  921.32   1
  -1   1   023877.44 1046.38   1
  -1   1   023791.58  934.38   1
  -1   1   024038.83  877.93   1
   1  -1   154985.43 2748.68   1
   1  -1   149200.58 2601.24   1
   1  -1   158221.14 2870.85   1
   1  -1   152654.04 2487.01   1
  -1   1  -152486.32 2468.82   1
  -1   1  -150211.38 2414.19   1
  -1   1  -150598.22 2336.10   1
  -1   1  -154696.95 2770.92   1
  -1   1  -150499.29 2525.47   1
  -1   1  -155428.19 2590.07   1
  -1   1  -149718.69 2583.90   1
  -1   1  -150185.58 2419.06   1
   1  -1   213128.53  516.96   1
   1  -1   214038.71  434.39   1
   1  -1   214068.76  436.64   1
  -1   1  -212899.63  521.44   1
  -1   1  -213093.70  466.65   1
  -1   1  -214032.62  439.57   1
  -1   1  -212631.38  425.61   1
  -1   1  -212483.84  404.73   1
  -1   1  -213094.46  401.65   1
  -1   1  -212525.12  452.03   1
  -1   1  -212440.07  403.31   1
   1  -1   3 6135.20  213.80   1
   1  -1   3 5468.66  241.80   1
   1  -1   3 5860.73  166.56   1
   1  -1   3 5840.13  163.92   1
  -1   1  -3 5127.33  202.51   1
  -1   1  -3 5551.34  257.49   1
  -1   1  -3 5567.89  201.78   1
  -1   1  -3 6091.21  189.80   1
  -1   1  -3 6478.15  220.90   1
  -1   1  -3 5985.60  167.76   1
   1  -1   4 8747.19  382.97   1
   1  -1   4 9199.42  290.62   1
   1  -1   4 9185.57  288.76   1
   1  -1   4 9130.32  301.96   1
  -1   1  -4 7709.81  329.43   1
  -1   1  -4 9485.01  332.81   1
  -1   1  -4 8056.99  259.43   1
  -1   1  -4 7532.77  327.87   1
  -1   1  -4 8536.36  313.47   1
  -1   1  -4 8731.32  324.36   1
  -1   1  -4 7513.77  369.45   1
  -1   1  -4 8751.37  239.56   1
   1  -1   527920.60 1165.96   1
   1  -1   527853.29 1158.71   1
   1  -1   527434.13 1253.35   1
   1  -1   526545.89 1463.48   1
  -1   1  -526778.19 1191.56   1
  -1   1  -526498.31 1187.67   1
  -1   1  -521414.72  975.86   1
  -1   1  -525180.40 1267.28   1
   1  -1   6 4114.77  267.78   1
   1  -1   6 3301.68  244.40   1
   1  -1   6 3631.73  229.79   1
   1  -1   6 3793.79  218.48   1
   1  -1   6 3676.72  179.21   1
   1  -1   6 3505.01  151.35   1
  -1   1  -6 3199.83  161.48   1
  -1   1  -6 3680.83  190.62   1
  -1   1  -6 3237.20  248.12   1
  -1   1  -6 3602.86  197.35   1
   1  -1   738783.77 2004.71   1
   1  -1   738497.66 1995.14   1
   1  -1   742384.34 2260.62   1
   1  -1   742027.72 2239.42   1
   1  -1   740910.89 2071.32   1
  -1   1  -740658.82 2318.04   1
  -1   1  -740665.44 2349.93   1
  -1   1  -739200.59 2120.64   1
  -1   1  -731376.34 1676.49   1
  -1   1  -737318.28 2478.73   1
   1  -1   8 3550.97  208.44   1
   1  -1   8 3578.84  200.25   1
   1  -1   8 3585.79  210.55   1
   1  -1   8 3613.62  202.13   1
  -1   1  -8 3280.43  265.61   1
  -1   1  -8 2968.11  192.89   1
  -1   1  -8 3405.59  311.43   1
  -1   1  -8 3630.99  305.53   1
  -1   1  -8 3669.60  251.78   1
   1  -1   915350.53  789.58   1
  -1   1  -916431.25 1020.51   1
  -1   1  -916579.82  917.47   1
   1  -1  10    7.01   51.65   1
  -1   1 -10   29.46   41.02   1
  -1   1 -10   -3.37   48.38   1
   1  -1  11  184.49   76.91   1
  -1   1 -11   63.78  159.57   1
  -1   1 -11   -2.90  102.37   1
   1  -1  1213454.61  909.18   1
  -1   1 -1212064.50  946.46   1
  -1   1 -1212288.34  982.94   1
   1  -1  13 1320.79  244.32   1
  -1   1 -13 1239.77  267.84   1
  -1   1 -13 1465.43  271.71   1
   1  -1  14 4103.99  387.54   1
  -1   1 -14 4114.67  714.85   1
  -1   1 -14 3610.24  664.56   1
   1  -1  15 5304.18  404.48   1
  -1   1 -15 5402.11  477.10   1
  -1   0  16    7.68   45.34   1
   1   0 -15   -1.39   38.89   1
   1   0 -15   36.23   71.30   1
  -1   0  15   95.46   49.01   1
  -1   0  15   -0.27   43.10   1
   1   0 -14   56.96   61.18   1
   1   0 -14   32.54   67.80   1
  -1   0  14   41.15   66.36   1
  -1   0  14   41.41  104.12   1
   1   0 -13 1080.71  209.70   1
   1   0 -13 1114.78  226.28   1
  -1   0  13 1146.22  221.99   1
  -1   0  13  901.69  214.37   1
   1   0 -12  515.41  189.73   1
   1   0 -12  790.12  174.20   1
  -1   0  12  627.91  186.53   1
  -1   0  12  797.30  294.66   1
   1   0 -11 9262.36  659.26   1
   1   0 -11 9306.80  709.36   1
  -1   0  11 9286.58  681.50   1
  -1   0  11 8923.37  949.46   1
   1   0 -10 1128.74  194.97   1
   1   0 -10 1086.12  168.23   1
   1   0 -10 1090.14  350.43   1
  -1   0  10 1176.83  207.36   1
  -1   0  10 1188.06  195.71   1
   1   0  -952487.23 3173.11   1
   1   0  -952022.66 3119.30   1
   1   0  -956506.71 3578.39   1
   1   0  -953603.70 3374.07   1
  -1   0   953358.22 3391.97   1
  -1   0   953106.21 3308.98   1
   1   0  -8  244.55   84.90   1
   1   0  -8  170.70  187.20   1
   1   0  -8  145.72  106.23   1
   1   0  -8  231.58   88.50   1
   1   0  -8  308.05   64.16   1
  -1   0   8  329.52   85.56   1
  -1   0   8  219.08   90.08   1
  -1   0   8  312.75  146.24   1
  -1   0   8  255.72  119.74   1
  -1   0   8  259.41   92.17   1
   1   0  -7 1749.63  164.63   1
   1   0  -7 1467.57  182.78   1
   1   0  -7 1522.00  195.64   1
   1   0  -7 1650.04  125.55   1
   1   0  -7 1689.02  247.54   1
  -1   0   7 1563.37  163.89   1
  -1   0   7 1639.81  269.17   1
  -1   0   7 1352.17  209.52   1
  -1   0   7 1620.49  154.06   1
   1   0  -6   76.84   50.88   1
   1   0  -6   93.13   74.44   1
   1   0  -6  133.34   47.53   1
   1   0  -6   86.11   31.37   1
   1   0  -6   87.29   53.61   1
  -1   0   6  121.01   47.65   1
  -1   0   6  111.96   48.02   1
  -1   0   6  120.24   42.23   1
  -1   0   6   96.71   40.74   1
  -1   0   6   65.34   22.23   1
  -1   0   6  162.32   49.18   1
   1   0  -5 1625.22  126.98   1
   1   0  -5 1653.69   89.32   1
   1   0  -5 1713.79  128.85   1
   1   0  -5 1755.00  142.32   1
   1   0  -5 1691.48   87.39   1
  -1   0   5 1505.24  107.17   1
  -1   0   5 1565.21   60.75   1
  -1   0   5 1804.03  187.94   1
  -1   0   5 1643.66   58.77   1
  -1   0   5 1866.32  134.20   1
  -1   0   5 1863.14  130.96   1
  -1   0   5 1680.65  130.41   1
   1   0  -4  130.55   54.34   1
   1   0  -4   73.04   34.19   1
   1   0  -4   64.34   17.36   1
   1   0  -4   65.75   30.83   1
   1   0  -4   46.69   29.14   1
  -1   0   4   94.72   51.98   1
  -1   0   4  196.82   29.96   1
  -1   0   4   55.53   15.06   1
  -1   0   4   79.76   24.86   1
  -1   0   4   97.63   54.41   1
  -1   0   4   93.97   53.60   1
  -1   0   4   46.02   27.23   1
   1   0  -354077.54 2936.50   1
   1   0  -354376.32 2746.97   1
   1   0  -357837.59 3117.28   1
   1   0  -358134.54 2986.01   1
   1   0  -358711.88 3326.34   1
  -1   0   358259.39 3130.65   1
  -1   0   359556.48 3313.99   1
  -1   0   358124.34 3155.68   1
  -1   0   353808.57 2767.99   1
  -1   0   356256.38 3045.23   1
  -1   0   360066.50 3258.72   1
  -1   0   358320.71 3012.44   1
   1   0  -2  212.50   31.87   1
   1   0  -2  248.11   12.59   1
   1   0  -2  224.58   35.47   1
   1   0  -2  236.31   18.09   1
   1   0  -2  237.29   31.84   1
  -1   0   2  184.73   33.44   1
  -1   0   2  299.04   54.97   1
  -1   0   2  246.27   33.10   1
  -1   0   2  210.19   23.72   1
  -1   0   2  331.67   42.92   1
  -1   0   2  325.11   52.19   1
   1   0  -114129.95  474.27   1
   1   0  -112975.19  467.88   1
   1   0  -113829.96  459.51   1
   1   0  -114173.87  468.98   1
   1   0  -112497.29  448.61   1
  -1   0   112443.09  538.18   1
  -1   0   113873.81  523.71   1
  -1   0   111787.45  430.55   1
  -1   0   113243.61  488.63   1
  -1   0   113167.17  482.66   1
   1   0   143081.70 1968.39   1
   1   0   144153.91 1978.84   1
   1   0   145126.52 2092.40   1
   1   0   141446.27 1868.51   1
  -1   0  -144118.86 1984.02   1
  -1   0  -141756.23 1865.80   1
  -1   0  -144624.24 2008.31   1
  -1   0  -144570.43 2029.77   1
   1   0   2  193.31   24.15   1
   1   0   2  191.67   16.13   1
   1   0   2  145.94   15.31   1
  -1   0  -2  136.17   14.50   1
  -1   0  -2  168.31   14.95   1
  -1   0  -2  179.03   37.59   1
  -1   0  -2  127.50   14.80   1
   1   0   3132730.0  9194.7   1
   1   0   3125984.2  8487.3   1
   1   0   3127977.2  8416.1   1
   1   0   3119458.9  7900.6   1
   1   0   3128808.1  8451.8   1
   1   0   3127519.0  8389.7   1
   1   0   3129633.4  8672.6   1
  -1   0  -3125307.1  8458.5   1
  -1   0  -3124360.1  8153.6   1
  -1   0  -3127153.5  8313.8   1
  -1   0  -3124476.4  8349.6   1
  -1   0  -3121481.6  8563.9   1
   1   0   4 1166.53   55.10   1
   1   0   4 1097.69   48.77   1
   1   0   4 1257.99   62.36   1
   1   0   4 1245.64   48.79   1
   1   0   4 1110.10   48.46   1
  -1   0  -4 1110.04   56.22   1
  -1   0  -4 1302.90   96.37   1
  -1   0  -4 1104.13   33.37   1
  -1   0  -4 1218.47   85.76   1
  -1   0  -4 1189.24   65.81   1
  -1   0  -4 1168.39   45.76   1
   1   0   5 2439.69   95.35   1
   1   0   5 2317.27  140.32   1
   1   0   5 2496.95  114.24   1
   1   0   5 2424.79   98.14   1
   1   0   5 2338.92  139.41   1
  -1   0  -5 1652.65  136.96   1
  -1   0  -5 2317.44   90.94   1
  -1   0  -5 2533.73  245.22   1
  -1   0  -5 2335.41  150.08   1
  -1   0  -5 2369.44  120.84   1
   1   0   6 2560.68  119.30   1
   1   0   6 2789.78  141.08   1
   1   0   6 2605.15  128.27   1
   1   0   6 2810.17  126.15   1
   1   0   6 2604.32  125.38   1
  -1   0  -6 2607.80  120.71   1
  -1   0  -6 2565.83  133.87   1
  -1   0  -6 2558.38  194.97   1
  -1   0  -6 2746.06  156.17   1
  -1   0  -6 2744.17  197.01   1
   1   0   718147.76  818.03   1
   1   0   716848.50  731.85   1
   1   0   718258.97  804.78   1
   1   0   718570.01  816.26   1
   1   0   718601.47  921.19   1
  -1   0  -716375.62  874.83   1
  -1   0  -717559.85  876.51   1
  -1   0  -718724.90  983.23   1
  -1   0  -717299.11  832.86   1
  -1   0  -717733.92  811.67   1
   1   0   8 6095.41  316.92   1
   1   0   8 6456.38  312.03   1
   1   0   8 6206.95  309.86   1
   1   0   8 6580.94  329.88   1
   1   0   8 5771.70  276.19   1
  -1   0  -8 5973.09  362.07   1
  -1   0  -8 5823.80  286.07   1
  -1   0  -8 6091.81  471.85   1
  -1   0  -8 6508.35  427.81   1
  -1   0  -8 5817.44  403.14   1
   1   0   913859.54  688.38   1
   1   0   913817.81  690.79   1
   1   0   913126.43  670.74   1
   1   0   912671.27  607.94   1
   1   0   914015.16  682.92   1
  -1   0  -912890.24  746.33   1
  -1   0  -913605.47  840.52   1
  -1   0  -911935.77  597.56   1
  -1   0  -913186.53  708.30   1
   1   0  10  905.28  131.08   1
  -1   0 -10    0.34  311.50   1
  -1   0 -10  919.65  150.99   1
   1   0  11  100.03   58.04   1
  -1   0 -11   -5.67   81.96   1
  -1   0 -11   23.89   65.20   1
   1   0  12  494.55  122.99   1
  -1   0 -12    9.07  149.06   1
  -1   0 -12  240.34  137.52   1
   1   0  13 4726.09  702.49   1
  -1   0 -13 5030.67  540.52   1
  -1   0 -13 4113.91  743.78   1
   1   0  14   11.90  106.06   1
  -1   0 -14   84.93  135.12   1
   1   0  15 9165.13  919.88   1
  -1   0 -15 9327.33  713.74   1
   1   0  16 1619.52  196.19   1
  -1   0 -16 1627.84  207.08   1
  -1  -1  16    8.70   25.56   1
   1   1 -15  141.93   55.43   1
   1   1 -15   -0.50   40.74   1
  -1  -1  15    4.81   72.67   1
  -1  -1  15   45.71   54.26   1
   1   1 -14 2828.50  327.73   1
   1   1 -14 2704.82  440.15   1
  -1  -1  14 2666.40  315.39   1
  -1  -1  14 2793.87  466.70   1
   1   1 -13  363.52  184.49   1
   1   1 -13  780.25  156.40   1
  -1  -1  13  362.82  170.54   1
  -1  -1  13  920.28  268.74   1
   1   1 -12 3148.72  391.23   1
   1   1 -12 2891.08  330.38   1
  -1  -1  12 2913.24  358.87   1
  -1  -1  12 2776.91  339.73   1
   1   1 -1137191.82 2392.34   1
   1   1 -1134460.72 2561.57   1
  -1  -1  1131152.58 2053.24   1
  -1  -1  1133861.13 2167.03   1
   1   1 -10 2189.85  289.72   1
   1   1 -10 2094.91  420.53   1
   1   1 -10 2280.67  233.07   1
  -1  -1  10 2060.52  261.59   1
  -1  -1  10 2020.70  446.80   1
   1   1  -926309.17 1491.21   1
   1   1  -926968.28 1583.70   1
   1   1  -927612.45 1632.82   1
   1   1  -925643.39 1400.24   1
  -1  -1   927441.27 1979.18   1
  -1  -1   927100.95 1573.03   1
   1   1  -8 6664.37  511.84   1
   1   1  -8 5983.06  396.54   1
   1   1  -8 5725.68  323.57   1
   1   1  -8 5740.78  353.92   1
   1   1  -8 5908.28  397.72   1
  -1  -1   8 5923.93  413.47   1
  -1  -1   8 6096.71  410.93   1
  -1  -1   8 6255.32  398.05   1
  -1  -1   8 6115.20  411.12   1
  -1  -1   8 5870.01  369.90   1
   1   1  -7 1082.21  119.48   1
   1   1  -7 1137.33  138.92   1
   1   1  -7 1228.88  169.07   1
   1   1  -7 1077.12  148.18   1
   1   1  -7 1133.87  185.67   1
  -1  -1   7 1156.54  164.14   1
  -1  -1   7 1139.89  136.89   1
  -1  -1   7 1017.15  141.41   1
  -1  -1   7 1194.44  244.23   1
  -1  -1   7 1259.55  127.97   1
   1   1  -6 1859.27  162.77   1
   1   1  -6 1649.21  141.92   1
   1   1  -6 1614.25  181.64   1
   1   1  -6 1785.09  161.60   1
   1   1  -6 1818.36  194.00   1
   1   1  -6 1640.58  113.91   1
  -1  -1   6 1796.09  152.08   1
  -1  -1   6 1671.31  161.40   1
  -1  -1   6 1552.41  127.67   1
  -1  -1   6 1571.05  149.78   1
   1   1  -5 2493.09  187.80   1
   1   1  -5 2857.31  205.75   1
   1   1  -5 2712.95  154.49   1
   1   1  -5 2660.95  168.78   1
   1   1  -5 2586.60  168.94   1
  -1  -1   5 2313.27   60.60   1
  -1  -1   5 2712.49  239.32   1
  -1  -1   5 2561.42  173.23   1
  -1  -1   5 2468.00  163.45   1
  -1  -1   5 2508.51   93.47   1
  -1  -1   5 2985.71  130.13   1
  -1  -1   5 2463.31  139.16   1
   1   1  -4 4661.09  359.59   1
   1   1  -4 4119.50  163.90   1
   1   1  -4 4486.61  192.91   1
   1   1  -4 4342.84  213.96   1
   1   1  -4 4285.22  211.28   1
   1   1  -4 4093.53  125.19   1
  -1  -1   4 4166.85  140.32   1
  -1  -1   4 4229.92  201.80   1
  -1  -1   4 4027.42  200.79   1
  -1  -1   4 4202.08  180.11   1
  -1  -1   4 3952.75  151.58   1
  -1  -1   4 4285.94  211.79   1
   1   1  -3 7990.69  328.51   1
   1   1  -3 7194.64  252.52   1
   1   1  -3 7683.99  346.71   1
   1   1  -3 7732.13  284.03   1
   1   1  -3 7750.52  313.32   1
   1   1  -3 7165.26  225.71   1
  -1  -1   3 7977.42  359.13   1
  -1  -1   3 7050.58  286.88   1
  -1  -1   3 7416.84  302.37   1
  -1  -1   3 7460.59  250.74   1
  -1  -1   3 7151.02  213.30   1
  -1  -1   3 7131.02  297.51   1
   1   1  -2 4901.56  159.56   1
   1   1  -2 4886.55  216.22   1
   1   1  -2 4659.55  172.01   1
   1   1  -2 4977.21  168.64   1
   1   1  -2 4666.81  138.89   1
   1   1  -2 4683.91  172.71   1
  -1  -1   2 4635.70  295.49   1
  -1  -1   2 4723.67  139.52   1
  -1  -1   2 5135.82  196.50   1
  -1  -1   2 4945.54  168.08   1
  -1  -1   2 4678.69  141.47   1
  -1  -1   2 5151.13  198.17   1
   1   1  -1102823.0  6821.6   1
   1   1  -1112866.8  7255.4   1
   1   1  -1112324.5  7248.2   1
   1   1  -1120517.5  7658.1   1
   1   1  -1112231.9  7240.2   1
   1   1  -1123290.2  7816.2   1
  -1  -1   1125072.6  7921.3   1
  -1  -1   1122580.1  7777.2   1
  -1  -1   1121391.6  7861.7   1
  -1  -1   197176.31 6587.64   1
  -1  -1   196920.50 6232.85   1
  -1  -1   1122646.2  7931.3   1
   1   1   023369.99  861.48   1
   1   1   023483.60  861.23   1
   1   1   021273.64  833.57   1
   1   1   023552.61  865.46   1
   1   1   024983.78  960.60   1
   1   1   021583.10  811.75   1
  -1  -1   022113.03  778.64   1
  -1  -1   024656.49  919.06   1
  -1  -1   024534.77  918.11   1
  -1  -1   023390.50  910.69   1
  -1  -1   020070.17  802.99   1
  -1  -1   018602.91  732.44   1
   1   1   117627.43  594.88   1
   1   1   117860.29  599.04   1
   1   1   117583.18  636.13   1
   1   1   117802.33  644.39   1
   1   1   117674.84  596.37   1
   1   1   119617.89  717.30   1
  -1  -1  -116466.02  619.54   1
  -1  -1  -117558.50  606.44   1
  -1  -1  -115995.65  487.77   1
  -1  -1  -116734.88  607.43   1
   1   1   2 6549.01  225.41   1
   1   1   2 6188.20  232.82   1
   1   1   2 6568.62  187.88   1
   1   1   2 6655.63  184.76   1
   1   1   2 6150.33  170.12   1
  -1  -1  -2 6693.55  190.33   1
  -1  -1  -2 5783.96  216.33   1
  -1  -1  -2 6059.45  162.81   1
  -1  -1  -2 6327.27  182.75   1
  -1  -1  -2 5823.49  182.88   1
  -1  -1  -2 6174.88  135.13   1
  -1  -1  -2 6133.40  142.71   1
   1   1   3  960.32   75.21   1
   1   1   3 1050.33   42.73   1
   1   1   3  986.80   39.46   1
   1   1   3 1006.72   45.01   1
   1   1   3 1096.92   56.17   1
  -1  -1  -3 1388.70   76.42   1
  -1  -1  -3 1287.11   55.24   1
  -1  -1  -3 1013.55   39.78   1
  -1  -1  -3 1009.60   66.40   1
  -1  -1  -3  963.19   31.12   1
  -1  -1  -3  998.88   81.82   1
   1   1   457061.98 2997.76   1
   1   1   456363.84 2816.14   1
   1   1   457121.48 3076.68   1
   1   1   457961.08 3058.95   1
   1   1   457004.52 2824.31   1
  -1  -1  -457630.63 2936.31   1
  -1  -1  -452377.23 2909.21   1
  -1  -1  -452650.29 2791.28   1
  -1  -1  -458570.68 3198.10   1
  -1  -1  -454399.70 2710.30   1
  -1  -1  -458022.42 2925.25   1
  -1  -1  -452576.11 2915.97   1
   1   1   5 3607.50  114.30   1
   1   1   5 3203.89  135.89   1
   1   1   5 3413.23  149.24   1
   1   1   5 3496.82  125.97   1
   1   1   5 3408.46  149.94   1
   1   1   5 3957.21  164.31   1
  -1  -1  -5 3316.73  279.20   1
  -1  -1  -5 3527.25  159.63   1
  -1  -1  -5 3796.93  189.38   1
  -1  -1  -5 3635.77  133.30   1
  -1  -1  -5 3439.77   96.34   1
  -1  -1  -5 3413.59  196.58   1
   1   1   6 5272.88  326.41   1
   1   1   6 5761.13  306.65   1
   1   1   6 5245.10  326.10   1
   1   1   6 5173.52  146.47   1
   1   1   6 5888.74  342.19   1
   1   1   6 5565.91  189.32   1
  -1  -1  -6 4985.52  284.57   1
  -1  -1  -6 5500.43  214.48   1
  -1  -1  -6 5139.96  136.65   1
  -1  -1  -6 5577.25  428.17   1
  -1  -1  -6 5433.97  346.09   1
  -1  -1  -6 4826.67  205.60   1
   1   1   756465.13 3193.14   1
   1   1   756094.17 3242.23   1
   1   1   760697.74 3566.51   1
   1   1   758928.32 3353.34   1
   1   1   757815.14 3353.55   1
  -1  -1  -753295.67 3249.59   1
  -1  -1  -756797.64 3313.72   1
  -1  -1  -759352.94 3594.99   1
  -1  -1  -755921.10 3266.98   1
  -1  -1  -754186.61 3229.14   1
   1   1   813881.96  666.36   1
   1   1   812721.25  638.97   1
   1   1   814183.82  646.43   1
   1   1   812627.81  634.60   1
   1   1   813310.79  567.38   1
  -1  -1  -812337.08  599.25   1
  -1  -1  -812654.07  712.52   1
  -1  -1  -812654.04  660.37   1
  -1  -1  -813202.38  600.15   1
  -1  -1  -813453.39  774.25   1
   1   1   934985.54 1846.77   1
   1   1   933229.01 1811.99   1
   1   1   931649.65 2010.01   1
   1   1   932023.12 1642.08   1
   1   1   931898.44 2020.84   1
  -1  -1  -932024.38 1694.38   1
  -1  -1  -932387.81 1788.98   1
  -1  -1  -934682.64 2064.22   1
  -1  -1  -932475.49 1950.27   1
   1   1  10 5925.92  362.75   1
   1   1  10 5330.79  299.44   1
   1   1  10 5743.27  386.70   1
   1   1  10 5467.14  379.40   1
   1   1  10 5398.55  374.83   1
  -1  -1 -10 5596.77  693.48   1
  -1  -1 -10 5134.73  376.73   1
  -1  -1 -10 5299.78  340.05   1
   1   1  11 5522.88  433.50   1
  -1  -1 -11 6168.99  605.81   1
   1   1  1211132.68  773.04   1
  -1  -1 -1211879.65  973.59   1
   1   1  13   50.44   63.85   1
  -1  -1 -13    1.64   86.97   1
   1   1  14   57.33  126.44   1
  -1  -1 -14   71.03   96.10   1
   1   1  15 8592.74  921.00   1
  -1  -1 -15 9076.94  704.91   1
   1   1  16    3.97   36.11   1
  -1  -1 -16   18.38   39.84   1
   1   2 -15   70.38   75.87   1
  -1  -2  15   16.38   36.85   1
   1   2 -1410389.29  727.49   1
   1   2 -14 7682.44  514.07   1
  -1  -2  14 8382.85  563.66   1
  -1  -2  14 8332.74  555.80   1
   1   2 -13   17.50   53.27   1
   1   2 -13    5.84   67.51   1
  -1  -2  13    6.05   56.14   1
  -1  -2  13   78.17   55.61   1
   1   2 -1215356.72 1018.04   1
   1   2 -1216866.14 1183.54   1
  -1  -2  1214928.94  998.98   1
  -1  -2  1216397.36 1082.85   1
   1   2 -11  222.34  100.59   1
   1   2 -11   -0.04  142.92   1
  -1  -2  11   77.10  143.40   1
  -1  -2  11    0.03  154.69   1
   1   2 -1015961.75 1028.60   1
   1   2 -1016497.11 1091.05   1
   1   2 -1015398.98  914.29   1
  -1  -2  1015420.89  965.53   1
  -1  -2  1016655.16 1072.83   1
   1   2  -917454.86 1065.70   1
   1   2  -916678.71  951.01   1
   1   2  -916666.23 1026.56   1
  -1  -2   917406.79 1067.03   1
  -1  -2   918388.78 1064.87   1
   1   2  -8  365.39  115.45   1
   1   2  -8  349.91  114.49   1
   1   2  -8  384.82  120.25   1
   1   2  -8  461.28  172.93   1
   1   2  -8  552.79  156.10   1
  -1  -2   8  365.24  114.46   1
  -1  -2   8  565.41  110.51   1
  -1  -2   8  346.14  132.54   1
  -1  -2   8  287.72  114.03   1
   1   2  -739691.20 2413.61   1
   1   2  -739071.43 2186.06   1
   1   2  -736127.38 2096.89   1
   1   2  -737501.58 2149.77   1
   1   2  -736061.54 2091.93   1
  -1  -2   740058.34 2215.26   1
  -1  -2   740042.09 2225.06   1
  -1  -2   736743.30 2112.80   1
  -1  -2   736344.62 2085.70   1
  -1  -2   737883.77 2097.99   1
   1   2  -618830.09  923.18   1
   1   2  -616922.17  907.45   1
   1   2  -617682.68  902.64   1
   1   2  -617007.87  899.81   1
   1   2  -618883.81 1054.78   1
  -1  -2   619729.70  952.84   1
  -1  -2   617482.38  902.33   1
  -1  -2   617998.24 1023.59   1
  -1  -2   617656.48  899.59   1
  -1  -2   617422.83  843.89   1
   1   2  -5 5641.59  279.81   1
   1   2  -5 5283.39  344.39   1
   1   2  -5 5090.23  279.50   1
   1   2  -5 5132.92  419.26   1
   1   2  -5 5118.25  164.75   1
   1   2  -5 5160.54  418.08   1
  -1  -2   5 5482.35  282.31   1
  -1  -2   5 5556.61  292.15   1
  -1  -2   5 4598.90  139.19   1
  -1  -2   5 5154.57  253.92   1
  -1  -2   5 5618.16  287.67   1
  -1  -2   5 5008.81  251.35   1
   1   2  -4 4242.99  197.88   1
   1   2  -4 4161.04  243.63   1
   1   2  -4 4075.15  216.54   1
   1   2  -4 4041.75  216.99   1
   1   2  -4 3666.86  121.21   1
   1   2  -4 3914.78  206.29   1
  -1  -2   4 3921.80  184.87   1
  -1  -2   4 4313.72  204.38   1
  -1  -2   4 4034.08  211.34   1
  -1  -2   4 3679.29  114.51   1
  -1  -2   4 3951.09  208.03   1
  -1  -2   4 3781.94  179.57   1
   1   2  -3 1080.09  101.58   1
   1   2  -3 1081.05   72.56   1
   1   2  -3 1055.77   94.30   1
   1   2  -3 1056.86   74.23   1
   1   2  -3 1146.50   91.95   1
   1   2  -3 1214.81   92.71   1
  -1  -2   3 1071.11   77.39   1
  -1  -2   3 1144.84   90.68   1
  -1  -2   3 1154.98   87.78   1
  -1  -2   3 1095.37   48.19   1
  -1  -2   3 1159.96   89.13   1
  -1  -2   3 1164.50  112.46   1
   1   2  -2 4053.09  145.34   1
   1   2  -2 4009.13  178.76   1
   1   2  -2 3969.55  283.84   1
   1   2  -2 4205.56  186.67   1
   1   2  -2 3823.64  128.06   1
   1   2  -2 3756.72  177.97   1
  -1  -2   2 3855.03  189.34   1
  -1  -2   2 3821.78  173.87   1
  -1  -2   2 3703.38  124.56   1
  -1  -2   2 3718.49  240.87   1
  -1  -2   2 3898.64  140.45   1
  -1  -2   2 3887.79  241.23   1
   1   2  -119120.45  681.11   1
   1   2  -116927.78  676.68   1
   1   2  -118798.35  693.48   1
   1   2  -116802.11  672.64   1
   1   2  -117447.99  700.19   1
   1   2  -117915.16  771.83   1
  -1  -2   118652.72  752.45   1
  -1  -2   116251.30  709.28   1
  -1  -2   118735.88  757.96   1
  -1  -2   117516.12  638.88   1
  -1  -2   117924.90  669.40   1
  -1  -2   117074.75  751.33   1
   1   2   017007.38  610.66   1
   1   2   015493.88  582.26   1
   1   2   014767.74  558.44   1
   1   2   014944.46  561.84   1
   1   2   014591.06  623.16   1
  -1  -2   014299.56  568.69   1
  -1  -2   013971.46  527.94   1
  -1  -2   015031.46  550.31   1
  -1  -2   015461.11  599.35   1
  -1  -2   015118.33  492.30   1
   1   2   112403.17  440.00   1
   1   2   112283.28  365.00   1
   1   2   112274.47  436.31   1
   1   2   113027.00  447.46   1
   1   2   111197.80  315.63   1
   1   2   112479.01  438.02   1
   1   2   111825.19  490.55   1
  -1  -2  -110273.61  477.45   1
  -1  -2  -112123.22  423.17   1
  -1  -2  -112365.94  455.06   1
  -1  -2  -110295.09  385.22   1
  -1  -2  -112359.01  443.17   1
   1   2   2   58.71   47.45   1
   1   2   2   49.77   19.41   1
   1   2   2   53.94   17.89   1
  -1  -2  -2   55.20   21.22   1
  -1  -2  -2   64.84   27.43   1
  -1  -2  -2  162.66   36.02   1
  -1  -2  -2   42.39   30.53   1
   1   2   3  298.46   32.52   1
   1   2   3  242.89   51.92   1
   1   2   3  214.21   47.80   1
   1   2   3  222.82   27.83   1
   1   2   3  244.37   33.52   1
  -1  -2  -3  272.89   37.36   1
  -1  -2  -3  227.92   30.38   1
  -1  -2  -3  284.80   31.32   1
  -1  -2  -3  272.39   28.55   1
  -1  -2  -3  227.77   60.40   1
   1   2   471161.91 4051.76   1
   1   2   477670.56 4528.50   1
   1   2   471228.96 4365.20   1
   1   2   473770.76 3968.51   1
   1   2   476565.58 4481.48   1
   1   2   475755.99 4406.39   1
  -1  -2  -473904.59 4364.75   1
  -1  -2  -472450.89 4537.23   1
  -1  -2  -475544.38 4176.66   1
  -1  -2  -480507.76 4596.16   1
  -1  -2  -473938.91 4309.52   1
  -1  -2  -473131.52 4224.05   1
   1   2   512946.03  419.34   1
   1   2   514072.84  566.28   1
   1   2   512339.24  455.63   1
   1   2   511622.07  576.30   1
   1   2   514623.36  588.91   1
   1   2   513545.31  563.30   1
  -1  -2  -513546.55  574.81   1
  -1  -2  -513264.71  649.21   1
  -1  -2  -512171.20  504.54   1
  -1  -2  -513549.45  532.97   1
  -1  -2  -513733.89  510.21   1
  -1  -2  -512453.87  633.81   1
   1   2   633839.98 1621.40   1
   1   2   631976.67 1519.48   1
   1   2   627571.08 1219.40   1
   1   2   631560.71 1546.92   1
   1   2   629268.18 1240.99   1
  -1  -2  -631197.11 1523.40   1
  -1  -2  -632064.63 1496.64   1
  -1  -2  -628327.86 1407.15   1
  -1  -2  -629866.37 1321.67   1
  -1  -2  -633388.75 1662.98   1
  -1  -2  -630001.92 1625.31   1
  -1  -2  -627176.76 1475.65   1
   1   2   7 1444.61  104.04   1
   1   2   7 1469.92  118.68   1
   1   2   7 1350.96  130.44   1
   1   2   7 1559.13  129.39   1
   1   2   7 1347.67   70.16   1
   1   2   7 1330.59  130.00   1
  -1  -2  -7 1248.97  159.87   1
  -1  -2  -7 1428.43  128.24   1
  -1  -2  -7 1431.95  109.32   1
  -1  -2  -7 1010.87   99.26   1
  -1  -2  -7 1274.02   65.13   1
  -1  -2  -7 1454.19  175.86   1
   1   2   8 3656.85  247.27   1
   1   2   8 3154.04  244.12   1
   1   2   8 3668.37  228.13   1
   1   2   8 3188.34  249.48   1
  -1  -2  -8 3477.62  212.82   1
  -1  -2  -8 3294.04  247.27   1
  -1  -2  -8 3116.88  435.64   1
  -1  -2  -8 3194.53  315.21   1
   1   2   912202.68  705.87   1
   1   2   912657.82  739.28   1
   1   2   912546.49  657.15   1
   1   2   912716.28  695.70   1
  -1  -2  -911882.75  614.64   1
  -1  -2  -911953.32  799.31   1
   1   2  10  162.67  123.59   1
   1   2  10   99.05   67.52   1
  -1  -2 -10  158.32   61.12   1
  -1  -2 -10    3.92  104.29   1
   1   2  11 8284.17  540.91   1
   1   2  11 8655.95  589.06   1
  -1  -2 -11 8305.31  721.72   1
  -1  -2 -11 7291.90  486.18   1
   1   2  12 8502.42  899.68   1
  -1  -2 -12 7731.99  725.72   1
   1   2  13 5174.32  477.28   1
  -1  -2 -13 4912.00  568.78   1
   1   2  1422247.95 1489.68   1
  -1  -2 -1424774.44 2351.91   1
   1   2  15  572.28  149.41   1
  -1  -2 -15  173.00  178.11   1
   1   2  16    3.17   33.30   1
  -1  -2 -16   18.41   55.88   1
   1   3 -15  115.71   64.52   1
   1   3 -14 9870.79  683.72   1
  -1  -3  14 7523.72  608.62   1
   1   3 -13 5672.74  760.19   1
   1   3 -13 4791.26  389.46   1
  -1  -3  13 5176.64  418.92   1
  -1  -3  13 5033.94  375.99   1
   1   3 -12 6129.70  543.23   1
   1   3 -12 5895.50  491.10   1
  -1  -3  12 5615.23  650.66   1
  -1  -3  12 5920.33  513.53   1
   1   3 -11 1375.51  243.66   1
   1   3 -11 1427.39  271.74   1
  -1  -3  11 1478.14  251.42   1
  -1  -3  11 1374.50  211.00   1
   1   3 -10 1608.33  269.59   1
   1   3 -10 1705.98  272.80   1
   1   3 -10 1842.13  262.02   1
  -1  -3  10 1736.28  232.09   1
  -1  -3  10 1742.71  278.83   1
   1   3  -9   82.92   81.90   1
   1   3  -9   -0.21   87.22   1
   1   3  -9  143.43  129.98   1
  -1  -3   9   -1.38   96.92   1
  -1  -3   9  198.09   68.76   1
   1   3  -8   27.54  121.15   1
   1   3  -8   10.48  135.33   1
   1   3  -8   10.09  134.04   1
  -1  -3   8   28.10   66.96   1
  -1  -3   8  254.29   73.94   1
   1   3  -7   36.94   54.11   1
   1   3  -7   38.46   51.39   1
   1   3  -7   34.94   55.22   1
   1   3  -7   82.29   58.15   1
   1   3  -7   36.83   58.81   1
  -1  -3   7   17.72   53.15   1
  -1  -3   7   28.73   51.43   1
  -1  -3   7   75.34   78.70   1
  -1  -3   7   91.39   76.80   1
   1   3  -614650.91  834.91   1
   1   3  -616092.47  836.42   1
   1   3  -614678.96  869.95   1
   1   3  -614600.82  837.27   1
   1   3  -614728.32 1066.06   1
  -1  -3   614935.63  796.27   1
  -1  -3   615616.30  844.38   1
  -1  -3   615575.26  792.45   1
  -1  -3   615445.43  829.01   1
  -1  -3   617444.76  867.50   1
   1   3  -5 7797.06  495.11   1
   1   3  -5 7613.44  437.98   1
   1   3  -5 8151.16  414.09   1
   1   3  -5 7576.81  435.44   1
   1   3  -5 7507.42  427.85   1
  -1  -3   5 7394.45  402.95   1
  -1  -3   5 7800.86  588.16   1
  -1  -3   5 8613.32  419.60   1
  -1  -3   5 7866.34  605.96   1
  -1  -3   5 7748.95  533.27   1
   1   3  -4102475.3  7465.5   1
   1   3  -4114482.9  7719.3   1
   1   3  -4101177.3  6586.1   1
   1   3  -4103758.0  7187.7   1
   1   3  -4109289.3  7777.7   1
  -1  -3   4101304.7  7038.0   1
  -1  -3   4119518.9  8049.0   1
  -1  -3   4107433.0  7272.1   1
  -1  -3   498803.03 6573.87   1
  -1  -3   4100627.0  6973.7   1
  -1  -3   4102319.3  7124.3   1
   1   3  -326389.48 1185.69   1
   1   3  -325612.46 1102.62   1
   1   3  -326379.31 1292.90   1
   1   3  -326123.72 1288.50   1
   1   3  -324184.88 1149.51   1
   1   3  -327013.92 1405.51   1
  -1  -3   325680.45 1276.29   1
  -1  -3   325118.28 1213.47   1
  -1  -3   323793.86 1039.34   1
  -1  -3   325108.26 1219.81   1
  -1  -3   327978.48 1415.76   1
  -1  -3   325785.07 1172.01   1
   1   3  -250178.14 2764.31   1
   1   3  -250286.84 2767.47   1
   1   3  -252579.84 2678.66   1
   1   3  -247061.29 2535.97   1
   1   3  -249077.57 2585.95   1
   1   3  -256216.83 2990.91   1
   1   3  -253645.93 3331.59   1
  -1  -3   249036.43 2746.52   1
  -1  -3   242582.81 2239.76   1
  -1  -3   252173.08 2765.56   1
  -1  -3   252174.52 2683.15   1
  -1  -3   248395.50 2648.13   1
   1   3  -1 1367.32  107.46   1
   1   3  -1 1197.16   58.58   1
   1   3  -1 1355.08  121.06   1
   1   3  -1 1205.95   88.40   1
   1   3  -1 1346.91  102.60   1
   1   3  -1 1407.14  141.98   1
   1   3  -1 1360.85  104.58   1
  -1  -3   1 1253.47   97.79   1
  -1  -3   1 1194.74   76.27   1
  -1  -3   1 1303.41  100.10   1
  -1  -3   1 1244.53  202.70   1
   1   3   0   29.80   17.44   1
   1   3   0   14.06   20.68   1
   1   3   0   33.19   32.59   1
   1   3   0   18.46   20.14   1
   1   3   0   19.30   19.67   1
   1   3   0   40.46   17.58   1
   1   3   0   16.76   10.67   1
  -1  -3   0   23.03   24.06   1
  -1  -3   0   42.29   31.06   1
  -1  -3   0   16.00   24.18   1
  -1  -3   0   25.44   18.01   1
  -1  -3   0   36.28   19.92   1
   1   3   1 9559.44  311.23   1
   1   3   1 8895.37  360.68   1
   1   3   1 8860.11  356.50   1
   1   3   1 9727.28  368.04   1
   1   3   1 8839.79  282.05   1
   1   3   1 9734.19  387.87   1
   1   3   1 8837.32  450.30   1
  -1  -3  -1 8335.21  461.35   1
  -1  -3  -1 8873.88  357.20   1
  -1  -3  -1 9748.82  463.90   1
  -1  -3  -1 9883.57  409.13   1
  -1  -3  -1 8800.79  340.58   1
   1   3   2 3584.74   86.88   1
   1   3   2 3608.25  172.61   1
   1   3   2 3531.32  166.46   1
   1   3   2 3586.20  156.17   1
   1   3   2 3331.91  223.06   1
  -1  -3  -2 3001.71  244.13   1
  -1  -3  -2 3599.43  182.84   1
  -1  -3  -2 3309.27  121.39   1
  -1  -3  -2 3850.84  168.58   1
  -1  -3  -2 3436.52  153.18   1
  -1  -3  -2 3768.92  152.30   1
   1   3   3 6264.00  361.58   1
   1   3   3 5429.78  219.78   1
   1   3   3 6041.64  264.87   1
   1   3   3 5793.70  233.44   1
   1   3   3 5776.54  149.78   1
   1   3   3 5146.46  296.28   1
  -1  -3  -3 5620.09  207.20   1
  -1  -3  -3 5900.32  246.68   1
  -1  -3  -3 5908.29  319.78   1
  -1  -3  -3 6055.93  281.29   1
  -1  -3  -3 4950.51  518.71   1
   1   3   433208.78 1396.82   1
   1   3   436147.76 1892.64   1
   1   3   437655.53 1879.96   1
   1   3   438121.97 1903.20   1
   1   3   437605.34 1806.07   1
   1   3   433984.74 1845.28   1
  -1  -3  -438122.19 1817.34   1
  -1  -3  -439792.19 1937.39   1
  -1  -3  -437749.64 1919.17   1
  -1  -3  -437016.78 1807.65   1
  -1  -3  -433505.87 1943.28   1
   1   3   520702.46  964.67   1
   1   3   520066.17  895.57   1
   1   3   518840.55  982.19   1
   1   3   519791.73  857.53   1
   1   3   520492.33  934.93   1
  -1  -3  -520316.89  967.96   1
  -1  -3  -520464.16  898.67   1
  -1  -3  -520085.20  876.52   1
  -1  -3  -519137.18 1395.68   1
  -1  -3  -520085.25  894.94   1
  -1  -3  -518374.06  648.66   1
   1   3   648532.22 2674.43   1
   1   3   647876.04 2668.61   1
   1   3   649480.64 2793.69   1
   1   3   645905.61 2738.87   1
   1   3   649310.84 2786.29   1
  -1  -3  -647278.57 2525.19   1
  -1  -3  -644967.38 2829.31   1
  -1  -3  -648933.78 2797.37   1
  -1  -3  -649253.50 2709.96   1
  -1  -3  -647177.00 2579.19   1
   1   3   721170.99 1252.44   1
   1   3   725266.62 1323.86   1
   1   3   720839.43 1048.51   1
   1   3   720750.13 1093.41   1
   1   3   719987.83 1149.18   1
  -1  -3  -719594.00  989.27   1
  -1  -3  -719466.12 1206.84   1
  -1  -3  -719041.08  872.43   1
  -1  -3  -720332.31  994.94   1
  -1  -3  -722321.63 1191.11   1
   1   3   8 4769.77  312.20   1
   1   3   8 4770.26  315.14   1
   1   3   8 4707.82  351.85   1
   1   3   8 4809.13  359.05   1
  -1  -3  -8 4671.21  310.86   1
  -1  -3  -8 3976.03  360.48   1
  -1  -3  -8 4613.22  285.85   1
  -1  -3  -8 4514.62  438.81   1
   1   3   9  416.90  178.66   1
   1   3   9  153.46  106.36   1
  -1  -3  -9  457.08  158.39   1
  -1  -3  -9  552.31   94.32   1
   1   3  10  282.24  105.72   1
   1   3  10  160.87  159.73   1
  -1  -3 -10  169.44  146.12   1
  -1  -3 -10  392.79  149.50   1
   1   3  11   17.40   47.11   1
   1   3  11   23.83   50.86   1
  -1  -3 -11   24.27   43.21   1
  -1  -3 -11   27.33   68.23   1
   1   3  12 4971.52  661.53   1
   1   3  12 5237.07  480.85   1
  -1  -3 -12 5092.03  592.34   1
  -1  -3 -12 4500.24  571.35   1
   1   3  13 3131.86  369.12   1
  -1  -3 -13 3107.22  772.74   1
   1   3  14 2038.72  308.62   1
  -1  -3 -14 2265.38  586.13   1
   1   3  15 1272.68  219.05   1
  -1  -3 -15 1410.70  371.99   1
   1   3  16  784.06  140.78   1
   1   4 -14 1494.18  198.24   1
   1   4 -13   -0.04   37.49   1
   1   4 -12 7022.83  528.67   1
   1   4 -12 7843.44  593.75   1
  -1  -4  12 7110.84  542.82   1
   1   4 -11  163.03  104.40   1
   1   4 -11  131.99   93.47   1
   1   4 -11  144.46  161.42   1
  -1  -4  11   41.82  160.05   1
   1   4 -10 4256.39  425.79   1
   1   4 -10 4313.60  416.75   1
   1   4 -10 3886.86  421.69   1
  -1  -4  10 4240.52  439.98   1
   1   4  -9    3.33  173.93   1
   1   4  -9  961.94  164.66   1
   1   4  -9  944.29  157.58   1
   1   4  -9  314.68  178.71   1
  -1  -4   9    0.52  185.98   1
   1   4  -8 1755.33  275.73   1
   1   4  -8 1836.08  252.79   1
   1   4  -8 1733.80  271.82   1
  -1  -4   8 1943.59  254.32   1
   1   4  -7  228.41  292.36   1
   1   4  -7 1156.74  257.72   1
   1   4  -7  329.77  297.91   1
  -1  -4   7  918.01  165.72   1
   1   4  -6 4247.86  337.62   1
   1   4  -6 4356.31  381.66   1
   1   4  -6 4692.39  410.55   1
  -1  -4   6 4513.28  363.04   1
   1   4  -5  174.93  122.53   1
   1   4  -5   94.82  124.45   1
   1   4  -5   77.22   56.01   1
   1   4  -5  109.10   63.22   1
   1   4  -5  232.73   57.86   1
   1   4  -5  166.50   99.91   1
  -1  -4   5  141.11  130.65   1
  -1  -4   5   80.10   71.23   1
   1   4  -450944.59 2774.91   1
   1   4  -448933.68 2774.48   1
   1   4  -454475.73 3094.21   1
   1   4  -451811.12 3132.33   1
   1   4  -452086.95 2937.98   1
   1   4  -453238.32 3408.53   1
   1   4  -451607.46 3124.04   1
  -1  -4   450614.98 3013.39   1
  -1  -4   451837.95 3134.61   1
  -1  -4   450503.76 2765.89   1
  -1  -4   449578.53 2721.12   1
   1   4  -3 4677.90  220.83   1
   1   4  -3 4765.71  322.40   1
   1   4  -3 4964.95  400.24   1
   1   4  -3 4596.39  300.06   1
   1   4  -3 4683.92  237.23   1
   1   4  -3 4521.21  235.94   1
   1   4  -3 4658.90  308.52   1
  -1  -4   3 4587.12  288.91   1
  -1  -4   3 4265.88  208.95   1
  -1  -4   3 4652.92  207.40   1
  -1  -4   3 4818.84  336.08   1
   1   4  -271372.64 4199.44   1
   1   4  -266890.52 3988.37   1
   1   4  -264206.91 3802.59   1
   1   4  -268318.61 4296.54   1
   1   4  -268620.15 4311.52   1
   1   4  -276603.73 4994.90   1
  -1  -4   268699.71 4277.12   1
  -1  -4   268497.59 4072.87   1
  -1  -4   270758.95 4098.71   1
  -1  -4   267567.23 4070.91   1
  -1  -4   268572.77 4399.03   1
   1   4  -1 4197.64  253.78   1
   1   4  -1 4143.83  240.66   1
   1   4  -1 3863.03  215.89   1
   1   4  -1 3703.49  165.91   1
   1   4  -1 4233.47  259.38   1
   1   4  -1 5103.40  378.41   1
  -1  -4   1 3889.12  248.83   1
  -1  -4   1 4055.58  207.17   1
  -1  -4   1 3930.05  240.34   1
  -1  -4   1 4186.31  465.35   1
  -1  -4   1 3730.86  144.90   1
   1   4   0   79.25   86.85   1
   1   4   0   47.65   38.36   1
   1   4   0   47.85   31.29   1
   1   4   0   25.15   63.12   1
   1   4   0   33.28   18.68   1
   1   4   0  106.28   29.82   1
  -1  -4   0   33.53   51.51   1
  -1  -4   0   19.13   35.05   1
  -1  -4   0  104.86   31.70   1
  -1  -4   0   35.71   26.24   1
  -1  -4   0  -17.25   48.79   1
   1   4   157841.57 3552.79   1
   1   4   157282.23 2950.33   1
   1   4   152944.61 3062.88   1
   1   4   157904.87 3309.21   1
   1   4   154744.26 2924.75   1
   1   4   161034.16 3386.30   1
   1   4   153311.31 3074.76   1
  -1  -4  -159124.89 3438.23   1
  -1  -4  -153336.06 2781.06   1
  -1  -4  -159347.66 3334.75   1
  -1  -4  -151791.73 2887.01   1
  -1  -4  -153975.25 3366.46   1
   1   4   2  858.84  148.51   1
   1   4   2  879.50  103.74   1
   1   4   2  780.71   37.14   1
   1   4   2  813.78   86.97   1
   1   4   2  828.45  151.66   1
   1   4   2  481.46  226.80   1
   1   4   2  661.46   50.70   1
  -1  -4  -2  753.53   51.95   1
  -1  -4  -2  780.72   92.66   1
  -1  -4  -2  887.99  109.23   1
  -1  -4  -2  755.30  117.15   1
  -1  -4  -2  834.52  250.41   1
   1   4   3 8539.14  429.65   1
   1   4   3 8942.45  449.82   1
   1   4   3 8933.28  551.88   1
   1   4   3 8807.72  404.70   1
  -1  -4  -3 8431.85  590.73   1
  -1  -4  -3 9089.62  475.22   1
  -1  -4  -3 8800.01  339.32   1
  -1  -4  -3 9322.61  580.86   1
  -1  -4  -3 8568.85  406.96   1
  -1  -4  -3 8488.34  369.23   1
   1   4   450222.18 2802.04   1
   1   4   450534.96 2919.40   1
   1   4   449604.74 2857.76   1
   1   4   451760.18 2872.84   1
   1   4   452467.78 3225.88   1
  -1  -4  -451754.41 3025.49   1
  -1  -4  -452524.53 2929.95   1
  -1  -4  -448895.89 2773.59   1
  -1  -4  -449242.84 3186.23   1
  -1  -4  -452628.13 2809.98   1
   1   4   5 7433.83  420.21   1
   1   4   5 7577.08  421.32   1
   1   4   5 7221.88  352.73   1
   1   4   5 6900.08  468.13   1
   1   4   5 6991.31  470.13   1
  -1  -4  -5 6261.37  313.96   1
  -1  -4  -5 7486.91  372.02   1
  -1  -4  -5 7569.05  610.52   1
  -1  -4  -5 7100.87  374.67   1
  -1  -4  -5 6990.87  567.38   1
   1   4   644969.79 2771.89   1
   1   4   644063.99 2575.27   1
   1   4   646414.49 2700.07   1
   1   4   644334.07 2507.12   1
   1   4   641907.43 2307.04   1
  -1  -4  -643869.63 2602.25   1
  -1  -4  -644837.77 2468.53   1
  -1  -4  -643504.48 2415.42   1
  -1  -4  -644586.93 2527.39   1
  -1  -4  -644298.07 2923.13   1
   1   4   7 4880.03  357.81   1
   1   4   7 4768.22  473.14   1
   1   4   7 4785.69  344.35   1
   1   4   7 4567.67  281.48   1
  -1  -4  -7 4682.06  297.70   1
  -1  -4  -7 4324.84  266.25   1
  -1  -4  -7 4492.11  304.95   1
  -1  -4  -7 4837.24  363.89   1
  -1  -4  -7 4454.74  511.33   1
   1   4   8 8399.57  517.94   1
   1   4   8 8864.20  487.11   1
   1   4   8 9047.42  573.03   1
  -1  -4  -8 9128.60  794.46   1
  -1  -4  -8 7989.71  593.00   1
  -1  -4  -8 8605.26  514.17   1
   1   4   9  369.97  105.84   1
   1   4   9  194.39  114.11   1
  -1  -4  -9  175.65  100.37   1
  -1  -4  -9  680.56  179.68   1
   1   4  10 5322.71  436.31   1
   1   4  10 5414.93  454.38   1
  -1  -4 -10 5508.20  655.42   1
  -1  -4 -10 4995.78  396.63   1
   1   4  11 1118.33  216.14   1
   1   4  11 1128.88  214.06   1
  -1  -4 -11  770.96  468.01   1
  -1  -4 -11  913.86  184.90   1
   1   4  12 3374.87  372.52   1
   1   4  12 3361.76  382.76   1
  -1  -4 -12 2917.42  323.85   1
  -1  -4 -12 3507.78  486.05   1
   1   4  13 5130.18  462.65   1
   1   4  13 4892.00  421.27   1
  -1  -4 -13 4330.53  386.28   1
  -1  -4 -13 4855.72  541.03   1
   1   4  14 3133.35  309.69   1
  -1  -4 -14 1881.06  226.96   1
  -1  -4 -14 3362.16  559.47   1
   1   4  15 7326.34  482.85   1
  -1  -4 -15 6844.30  489.66   1
  -1  -4 -16 1225.50  213.27   1
   1   5 -13   -1.24   23.07   1
   1   5 -12 7379.76  531.75   1
   1   5 -11   -3.67   24.10   1
   1   5 -11   -6.55   47.36   1
  -1  -5  11    2.80   24.20   1
   1   5 -10 8524.18  619.24   1
   1   5 -10 7945.34  896.61   1
   1   5 -10 7525.89  611.50   1
  -1  -5  10 7806.64  618.54   1
   1   5  -9   47.19   65.44   1
   1   5  -9   31.20   94.86   1
   1   5  -9   33.66   64.91   1
   1   5  -9   12.44   60.69   1
  -1  -5   9    2.01   68.66   1
   1   5  -8 9597.80  700.62   1
   1   5  -810030.32  773.36   1
   1   5  -810156.74  779.46   1
  -1  -5   810945.72  774.77   1
   1   5  -742878.51 2888.81   1
   1   5  -743831.97 2792.29   1
   1   5  -742810.01 2882.72   1
  -1  -5   745169.51 3435.00   1
   1   5  -6 2917.02  358.00   1
   1   5  -6 3026.26  378.47   1
   1   5  -6 3053.69  307.01   1
  -1  -5   6 2980.32  350.91   1
   1   5  -521081.18 1162.92   1
   1   5  -519418.18 1220.98   1
   1   5  -519011.21 1204.74   1
  -1  -5   522274.84 1751.68   1
   1   5  -4 4138.92  292.56   1
   1   5  -4 4375.51  375.64   1
   1   5  -4 4359.42  369.44   1
  -1  -5   4 4364.73  386.92   1
   1   5  -3  153.96  268.51   1
   1   5  -3  976.46  184.16   1
   1   5  -3  848.70  101.34   1
   1   5  -3  804.01  178.87   1
   1   5  -3 1096.21  255.79   1
  -1  -5   3  682.56  292.85   1
  -1  -5   3  826.23  105.64   1
   1   5  -211341.47  668.36   1
   1   5  -210880.85  514.98   1
   1   5  -211279.46  668.86   1
   1   5  -210515.31  520.24   1
   1   5  -2 9966.97  644.18   1
   1   5  -212519.09 1194.45   1
  -1  -5   210637.18  599.42   1
  -1  -5   210956.45  691.64   1
  -1  -5   210653.98  535.97   1
   1   5  -1 4622.26  334.67   1
   1   5  -1 4500.69  328.77   1
   1   5  -1 4786.69  289.92   1
   1   5  -1 4511.44  257.86   1
   1   5  -1 5423.25  731.48   1
   1   5  -1 4661.56  238.57   1
  -1  -5   1 4748.07  590.45   1
  -1  -5   1 4510.73  310.76   1
  -1  -5   1 4520.63  280.74   1
   1   5   0 8291.34  498.73   1
   1   5   0 7669.68  424.11   1
   1   5   0 8187.36  489.98   1
   1   5   0 7683.40  500.39   1
   1   5   0 8210.48  431.38   1
   1   5   0 8247.86  456.77   1
   1   5   0 8709.82  943.02   1
  -1  -5   0 8327.33  600.63   1
  -1  -5   0 7791.85  463.37   1
  -1  -5   0 8327.54  590.94   1
   1   5   113929.46  759.46   1
   1   5   114226.33  704.00   1
   1   5   113975.34  917.79   1
   1   5   112898.48  674.26   1
   1   5   113764.79  764.08   1
  -1  -5  -113625.41  888.01   1
  -1  -5  -113459.52  875.86   1
  -1  -5  -112939.12  698.95   1
   1   5   2 1618.69  255.59   1
   1   5   2 1859.82  294.84   1
   1   5   2 1700.01  168.26   1
   1   5   2 1665.66  180.32   1
   1   5   2 1744.17  178.46   1
  -1  -5  -2 1862.52  321.55   1
  -1  -5  -2 1513.89  402.67   1
  -1  -5  -2 1588.88  164.34   1
   1   5   3  920.56  141.10   1
   1   5   3  995.78  134.34   1
   1   5   3 1010.75  143.14   1
   1   5   3 1052.00  213.59   1
   1   5   3 1056.69  149.19   1
  -1  -5  -3 1102.04  162.60   1
  -1  -5  -3 1186.19  140.41   1
  -1  -5  -3  951.75  376.75   1
   1   5   4 6099.88  398.01   1
   1   5   4 6038.19  372.83   1
   1   5   4 6042.32  408.60   1
   1   5   4 6395.27  418.20   1
   1   5   4 6267.56  752.36   1
  -1  -5  -4 6745.01  893.03   1
  -1  -5  -4 6192.05  543.24   1
  -1  -5  -4 6535.23  441.54   1
   1   5   5   93.65   46.93   1
   1   5   5   21.03   55.41   1
  -1  -5  -5   43.76   50.97   1
  -1  -5  -5   36.36   88.43   1
   1   5   6  824.07  159.85   1
   1   5   6  940.68  207.32   1
  -1  -5  -6  478.59  255.49   1
  -1  -5  -6  894.19  146.62   1
   1   5   7  220.49  150.10   1
   1   5   7  743.68  125.01   1
   1   5   7  659.19  123.63   1
  -1  -5  -7  664.90  132.55   1
  -1  -5  -7  444.00  230.76   1
   1   5   814607.03  837.47   1
   1   5   814388.86  870.94   1
   1   5   815608.01  973.21   1
  -1  -5  -813557.20 1189.37   1
  -1  -5  -815029.40  900.22   1
   1   5   9 3222.16  513.33   1
   1   5   9 3336.78  362.39   1
  -1  -5  -9 3647.66  825.30   1
  -1  -5  -9 3269.62  331.43   1
   1   5  1011864.88  825.13   1
   1   5  1011507.08 1101.68   1
  -1  -5 -1011281.75  756.68   1
  -1  -5 -1012845.45 1571.50   1
   1   5  11 1613.77  223.62   1
   1   5  11  277.40  364.47   1
  -1  -5 -11 1235.59  315.12   1
  -1  -5 -11 1100.56  202.39   1
   1   5  1210316.27  732.97   1
   1   5  12 9730.19  712.99   1
  -1  -5 -12 9290.38  675.32   1
  -1  -5 -1211538.23  925.73   1
   1   5  13  236.47  283.29   1
   1   5  13  926.88  168.23   1
  -1  -5 -13 1131.47  225.97   1
  -1  -5 -13  934.44  178.95   1
   1   5  14 1863.06  201.09   1
   1   5  14 1856.78  197.64   1
  -1  -5 -14 2049.79  341.45   1
  -1  -5 -14 2478.26  265.47   1
   1   6 -12 1021.30  143.82   1
   1   6 -11   12.63   52.24   1
   1   6 -11    4.85   21.81   1
   1   6 -10   66.70   47.91   1
   1   6 -10    6.07   43.58   1
  -1  -6  10    2.81   42.13   1
   1   6  -9 6627.05  548.98   1
   1   6  -9 6735.02  521.98   1
   1   6  -9 7493.69  560.68   1
  -1  -6   9 6794.17  598.50   1
   1   6  -8  143.75   91.17   1
   1   6  -8  172.76  100.24   1
   1   6  -8  144.58  100.42   1
  -1  -6   8   68.43   98.48   1
   1   6  -710697.85  827.80   1
   1   6  -710679.47  829.89   1
   1   6  -710946.44 1048.75   1
  -1  -6   711530.67  830.66   1
   1   6  -6 4267.24  460.97   1
   1   6  -6 4247.80  490.10   1
   1   6  -6 4202.17  393.61   1
  -1  -6   6 4360.46  457.06   1
   1   6  -510781.06  810.18   1
   1   6  -511446.18  740.01   1
   1   6  -510693.03  811.57   1
  -1  -6   511611.71  835.13   1
   1   6  -4    1.72   34.92   1
   1   6  -4    9.63   74.08   1
   1   6  -4   42.05   73.04   1
  -1  -6   4    9.49   50.16   1
   1   6  -3 3320.41  424.90   1
   1   6  -3 3128.87  256.95   1
   1   6  -3 3279.27  358.24   1
   1   6  -3 3412.23  360.11   1
  -1  -6   3 3274.75  378.78   1
   1   6  -2   15.26   53.63   1
   1   6  -2    7.08   49.29   1
   1   6  -2   47.14   59.10   1
  -1  -6   2   16.69   57.42   1
   1   6  -1  167.80  162.26   1
   1   6  -1  141.21  161.62   1
  -1  -6   1  184.31  112.65   1
   1   6   015919.42  888.05   1
   1   6   014472.25  938.18   1
   1   6   014516.09  921.05   1
  -1  -6   015373.21 1434.35   1
   1   6   110693.83  645.53   1
   1   6   1 9977.44  684.24   1
   1   6   1 9970.97  688.56   1
  -1  -6  -111162.19 1209.51   1
   1   6   219911.13 1225.24   1
   1   6   221083.65 1512.88   1
   1   6   219802.99 1242.81   1
  -1  -6  -220499.48 1437.94   1
   1   6   315214.77  955.55   1
   1   6   315236.68 1268.23   1
   1   6   315791.80 1199.44   1
  -1  -6  -316484.48 1615.48   1
   1   6   4 6956.98  712.15   1
   1   6   4 6439.49  517.01   1
   1   6   4 6449.78  501.72   1
  -1  -6  -4 6664.54  652.62   1
   1   6   5  167.58  121.62   1
   1   6   5  142.18  117.83   1
   1   6   5  530.74  114.20   1
  -1  -6  -5  322.81  174.25   1
   1   6   614131.67 1282.52   1
   1   6   613518.95 1231.63   1
   1   6   614390.64  893.27   1
  -1  -6  -616738.94 1824.11   1
   1   6   7 2704.28  293.47   1
   1   6   7 2867.95  342.73   1
   1   6   7 3024.43  356.19   1
  -1  -6  -7 4188.16  525.07   1
   1   6   8 1376.18  252.65   1
   1   6   8 1368.26  246.41   1
   1   6   8 1297.25  340.42   1
  -1  -6  -8 1554.40  350.78   1
   1   6   9 5663.46  523.16   1
   1   6   9 5603.66  509.95   1
   1   6   9 5531.84  710.15   1
  -1  -6  -9 6254.69  686.57   1
   1   6  10 2274.65  319.66   1
   1   6  10 2323.95  312.24   1
  -1  -6 -10 2687.38  425.63   1
   1   6  1111332.92  791.79   1
   1   6  1111278.24  814.75   1
  -1  -6 -1113249.08 1008.11   1
   1   6  12 8269.96  571.56   1
   1   6  12 8219.23  586.20   1
  -1  -6 -12 9426.87 1007.80   1
   1   6  13  -10.49  234.90   1
   1   6  13  972.41  226.16   1
  -1  -6 -13 1075.28  163.55   1
   1   7 -10   24.32   38.33   1
   1   7  -9    2.62   29.23   1
   1   7  -9   15.37   27.60   1
  -1  -7   9   -0.88   40.57   1
   1   7  -8 1046.78  171.38   1
   1   7  -8  909.35  171.79   1
  -1  -7   8 1172.23  179.30   1
  -1  -7   8  735.90  182.48   1
   1   7  -7 3637.27  382.71   1
   1   7  -7 3797.11  385.27   1
   1   7  -7 4120.15  363.07   1
  -1  -7   7 4382.37  390.20   1
   1   7  -6 1283.86  215.87   1
   1   7  -6 1417.77  254.07   1
   1   7  -6 1450.89  255.75   1
  -1  -7   6 1693.15  256.90   1
   1   7  -512948.93  975.41   1
   1   7  -512487.43  928.86   1
  -1  -7   513503.90  956.34   1
   1   7  -4  146.61  112.48   1
   1   7  -4  152.75  108.29   1
  -1  -7   4  170.15  186.79   1
   1   7  -3 7723.38  643.41   1
  -1  -7   3 8330.90  689.36   1
   1   7  -2 2582.77  340.88   1
   1   7  -2 2649.18  267.04   1
  -1  -7   2 2760.02  370.28   1
   1   7  -1   41.34   70.11   1
   1   7  -1   45.14   52.00   1
   1   7  -1   22.33   66.05   1
  -1  -7   1   31.98   78.74   1
   1   7   0 2825.45  333.91   1
   1   7   0 1649.48  253.66   1
   1   7   0 2820.87  339.85   1
  -1  -7   0 2943.75  367.70   1
   1   7   111223.90  809.03   1
   1   7   111031.67  808.18   1
   1   7   111186.04  722.36   1
  -1  -7  -112063.41  937.31   1
   1   7   2 4559.88  466.33   1
   1   7   2 4606.96  480.83   1
   1   7   2 4534.35  408.30   1
  -1  -7  -2 4755.50  562.42   1
   1   7   321435.25 1335.19   1
   1   7   322454.10 1509.03   1
   1   7   322422.78 1507.14   1
  -1  -7  -325107.13 2338.09   1
   1   7   4   34.90   82.53   1
   1   7   4   35.91   81.57   1
   1   7   4  119.03   73.34   1
  -1  -7  -4   78.16  109.15   1
   1   7   5 6560.29  525.84   1
   1   7   5 6756.88  570.82   1
   1   7   5 6749.69  582.01   1
  -1  -7  -5 8193.06  767.27   1
   1   7   6 3192.04  342.68   1
   1   7   6 3477.26  405.83   1
   1   7   6 3421.56  396.71   1
  -1  -7  -6 3813.96  517.15   1
   1   7   7  -11.03   76.30   1
   1   7   7    5.09   79.05   1
   1   7   7   34.35   66.90   1
  -1  -7  -7  229.60   93.83   1
   1   7   8  888.08  182.26   1
   1   7   8  922.27  178.28   1
   1   7   8   74.71  152.26   1
  -1  -7  -8  582.19  216.46   1
   1   7   9 4330.76  411.62   1
   1   7   9 2998.10  350.96   1
   1   7   9 4202.86  417.87   1
  -1  -7  -9 4650.92  479.93   1
   1   7  10   37.01   66.96   1
   1   7  10   17.38   67.10   1
  -1  -7 -10  109.51   76.84   1
   1   7  11 5088.68  409.28   1
   1   7  11 5051.16  419.14   1
  -1  -7 -11 5773.74  709.29   1
   1   7  12 7069.07  452.94   1
   1   7  12 6862.89  445.96   1
  -1  -7 -12 8142.33  503.93   1
  -1  -8   7 1914.36  202.96   1
   1   8  -6  108.66   64.55   1
  -1  -8   6   84.24  117.01   1
   1   8  -5 7302.56  549.15   1
   1   8  -5 7393.95  558.21   1
  -1  -8   5 8755.11  584.47   1
   1   8  -4  160.58   99.72   1
   1   8  -4  163.08   94.71   1
  -1  -8   4   80.49   99.44   1
   1   8  -315840.33 1431.32   1
   1   8  -315659.92 1398.64   1
  -1  -8   316898.67 1110.68   1
   1   8  -2 6261.55  641.80   1
   1   8  -2 7062.18  586.05   1
  -1  -8   2 7996.31  654.74   1
   1   8  -1 9517.24  867.80   1
   1   8  -1 9949.03  760.74   1
  -1  -8   110509.69  799.69   1
   1   8   0 7182.51  620.82   1
   1   8   0 6525.42  512.25   1
  -1  -8   0 7414.53  640.21   1
   1   8   1 8141.28  678.32   1
   1   8   1 8098.96  852.16   1
  -1  -8  -1 8722.55  752.50   1
   1   8   2  233.11  104.30   1
   1   8   2  120.28  212.36   1
  -1  -8  -2  142.27  131.95   1
   1   8   3 3625.35  413.00   1
   1   8   3 3828.25  415.89   1
   1   8   3 3609.30  365.79   1
  -1  -8  -3 3830.59  484.53   1
   1   8   4 7643.80  663.30   1
   1   8   4 7391.32  579.96   1
   1   8   4 7818.57  662.99   1
  -1  -8  -4 8400.12  723.26   1
   1   8   5   52.91   86.82   1
   1   8   5   56.37   89.15   1
   1   8   5  106.70   74.32   1
  -1  -8  -5   44.19   97.73   1
   1   8   6   71.51   91.89   1
   1   8   6   24.02   64.15   1
   1   8   6   26.74   61.29   1
  -1  -8  -6   21.68   74.08   1
   1   8   7 1119.18  205.14   1
   1   8   7 1085.28  217.15   1
   1   8   7 1181.15  225.02   1
  -1  -8  -7 1422.34  248.50   1
   1   8   8  901.76  181.56   1
   1   8   8  787.49  158.18   1
   1   8   8  850.26  177.97   1
  -1  -8  -8  880.01  202.39   1
   1   8   9 3005.99  298.30   1
   1   8   9 2885.59  252.77   1
   1   8   9 3091.29  299.04   1
  -1  -8  -9 3043.45  317.59   1
   1   8  10    7.08   29.78   1
   1   8  10    6.17   28.90   1
  -1  -8 -10    6.92   31.08   1
   1   8  11 1058.22  127.22   1
   1   8  11 1062.39  128.33   1
  -1  -8 -11 1201.47  199.27   1
  -1  -9   5  867.16  168.80   1
   1   9  -4  178.83   59.71   1
  -1  -9   4  148.45   69.96   1
   1   9  -3  166.23   68.34   1
  -1  -9   3   91.79   74.75   1
   1   9  -2 5028.80  383.67   1
   1   9  -2 4955.74  382.84   1
  -1  -9   2 5214.54  406.71   1
   1   9  -1 3647.62  333.83   1
   1   9  -1 3681.45  333.13   1
   1   9  -1 3834.81  281.89   1
  -1  -9   1 3503.65  341.08   1
   1   9   0 8901.14  624.01   1
   1   9   0 8459.51  521.20   1
  -1  -9   010286.26  694.89   1
   1   9   1 4206.17  362.82   1
   1   9   1 2796.04  276.46   1
  -1  -9  -1 3782.85  355.80   1
   1   9   2 3950.55  568.51   1
   1   9   2 3264.86  296.56   1
  -1  -9  -2 3652.31  367.45   1
   1   9   3 2164.09  271.05   1
   1   9   3 2007.53  223.15   1
  -1  -9  -3 1820.58  263.48   1
   1   9   4 2520.26  294.82   1
   1   9   4 2547.14  292.38   1
   1   9   4 2406.13  250.97   1
  -1  -9  -4 2820.25  308.58   1
   1   9   5 2595.27  288.48   1
   1   9   5 2364.45  245.91   1
   1   9   5 2539.65  283.97   1
  -1  -9  -5 2775.00  289.42   1
   1   9   6   67.64   60.46   1
   1   9   6   73.78   58.98   1
   1   9   6   17.41   50.16   1
  -1  -9  -6   71.91   94.22   1
   1   9   7 4900.19  532.10   1
   1   9   7 4725.05  314.15   1
   1   9   7 4677.72  515.55   1
  -1  -9  -7 4785.52  343.22   1
   1   9   8 3273.82  387.30   1
   1   9   8 3310.55  388.78   1
   1   9   8 3199.45  211.84   1
  -1  -9  -8 3390.01  365.49   1
  -2   8   7  516.36   90.77   1
  -2   8   7  622.72   96.35   1
  -2   8   6 7796.33  645.77   1
  -2   8   610308.68  748.50   1
  -2   8   5   46.70   53.70   1
  -2   8   5  167.98   68.08   1
   2  -8  -4 2487.55  192.49   1
  -2   8   4 2289.02  361.67   1
  -2   8   4 4040.42  306.49   1
   2  -8  -3 3501.86  248.68   1
  -2   8   3 2662.48  271.00   1
  -2   8   3 4858.45  348.42   1
   2  -8  -2  578.00  119.15   1
  -2   8   2 1029.91  160.39   1
   2  -8  -1 1446.63  181.34   1
  -2   8   1 1960.04  222.68   1
   2  -8   0 6667.17  440.36   1
  -2   8   0 7060.19  669.37   1
   2  -8   1    0.79   27.10   1
  -2   8  -1    8.52   24.85   1
   2  -8   2 1792.83  236.85   1
  -2   8  -2  620.14  127.68   1
   2  -8   3   -1.07   14.41   1
  -2   8  -3    0.78   12.92   1
   2  -8   4 1750.21  166.33   1
  -2   8  -4  890.82  241.22   1
   2  -8   5 1377.39  150.11   1
  -2   7  10   33.98   38.48   1
  -2   7   9  968.93  151.81   1
  -2   7   9  846.38  114.41   1
  -2   7   8 2514.63  275.52   1
  -2   7   8 2573.50  255.53   1
  -2   7   7 6805.69  527.14   1
  -2   7   7 6647.56  493.77   1
  -2   7   616663.03 1437.09   1
  -2   7   615837.41 1013.03   1
  -2   7   5 6745.40  538.80   1
  -2   7   5 6874.51  555.99   1
   2  -7  -4 2183.07  244.33   1
  -2   7   4 2495.95  478.59   1
  -2   7   4 2605.01  488.73   1
   2  -7  -3   74.62   92.63   1
  -2   7   3  492.28  115.99   1
  -2   7   3  178.91  114.17   1
   2  -7  -2 5669.13  399.24   1
  -2   7   2 4230.11  420.15   1
  -2   7   2 3158.86  410.91   1
   2  -7  -1   28.25   61.32   1
  -2   7   1  146.37  107.68   1
  -2   7   1   26.35   56.53   1
   2  -7   0 2248.58  271.01   1
  -2   7   0 1955.95  268.35   1
  -2   7   0 1438.91  233.31   1
   2  -7   1   59.06   62.51   1
  -2   7  -1   27.57   58.42   1
  -2   7  -1   70.72  104.03   1
   2  -7   215894.35  994.85   1
  -2   7  -214664.88  897.16   1
  -2   7  -213711.09  918.98   1
   2  -7   3  296.54  291.62   1
  -2   7  -3  918.19  174.55   1
   2  -7   4 4627.26  602.41   1
  -2   7  -4 3762.98  360.14   1
   2  -7   5   33.85   70.64   1
  -2   7  -5    4.94   40.26   1
   2  -7   6 5394.52  613.16   1
  -2   7  -6 4648.96  391.07   1
  -2   7  -7 2875.01  282.10   1
  -2   7  -8   20.95   32.25   1
  -2   7  -8    3.57   33.20   1
  -2   6  12 3304.18  362.55   1
  -2   6  12 3243.31  359.14   1
  -2   6  11   27.99   45.73   1
  -2   6  10   55.39   64.15   1
  -2   6   9   26.49   45.32   1
  -2   6   9   21.34   94.18   1
  -2   6   8 4773.88  412.27   1
  -2   6   8 5204.52  740.64   1
  -2   6   7   19.20   52.43   1
  -2   6   7   20.47   57.32   1
  -2   6   6 4195.04  447.59   1
  -2   6   6 4006.47  455.89   1
  -2   6   512381.89  913.07   1
  -2   6   511379.97  862.96   1
   2  -6  -4 4465.64  377.17   1
  -2   6   4 4768.61  458.94   1
  -2   6   4 5515.56  770.10   1
  -2   6   4 4222.25  399.81   1
   2  -6  -3 7051.67  500.48   1
  -2   6   3 4807.08  503.90   1
  -2   6   3 7200.44  576.26   1
  -2   6   3 6479.71  504.62   1
   2  -6  -2 5427.95  642.08   1
  -2   6   2 4347.74  437.51   1
  -2   6   2 4818.62  444.90   1
  -2   6   2 4999.59  418.10   1
   2  -6  -1  153.05   83.37   1
  -2   6   1   89.84   88.93   1
  -2   6   1  186.13  148.11   1
  -2   6   1   -0.10  132.93   1
   2  -6   0 5881.11  480.55   1
  -2   6   0 5456.01  459.09   1
  -2   6   0 6334.46  536.52   1
   2  -6   1 1239.04  246.62   1
  -2   6  -1 1515.20  240.14   1
  -2   6  -1 1320.94  227.66   1
   2  -6   219459.46 1663.32   1
  -2   6  -215838.46 1033.16   1
  -2   6  -216820.85 1057.36   1
   2  -6   3 1327.88  251.97   1
  -2   6  -3 1235.32  217.65   1
   2  -6   418678.77 1260.23   1
  -2   6  -416060.20 1085.45   1
   2  -6   5 1805.27  303.99   1
  -2   6  -5 1603.17  261.56   1
   2  -6   6  105.13   94.43   1
  -2   6  -6   73.02   80.41   1
   2  -6   714456.14 1356.23   1
  -2   6  -713173.67  899.80   1
  -2   6  -8 1019.97  156.65   1
  -2   6  -8    0.12  177.68   1
  -2   6  -9    5.65   33.67   1
  -2   6  -9    4.34   34.64   1
  -2   6 -10 4271.04  505.14   1
  -2   6 -10 4268.45  346.23   1
  -2   6 -11  935.04  126.17   1
  -2   6 -11  915.52  124.85   1
   2  -5 -13  667.51  123.36   1
  -2   5  13  736.60  140.33   1
   2  -5 -12 3240.51  284.34   1
  -2   5  12 3263.95  312.82   1
   2  -5 -11 5436.58  641.42   1
  -2   5  11 5276.10  709.31   1
   2  -5 -10  117.11   88.41   1
  -2   5  10  122.44  104.28   1
   2  -5  -9 6947.27  558.10   1
  -2   5   9 6942.80  634.65   1
  -2   5   9 6582.10  747.19   1
   2  -5  -8 1823.97  270.54   1
  -2   5   8 1788.70  284.43   1
  -2   5   8 1848.95  319.01   1
   2  -5  -711244.56  771.75   1
  -2   5   7 9817.99  719.80   1
  -2   5   711655.31  872.85   1
   2  -5  -625489.61 1543.35   1
   2  -5  -628434.76 2129.82   1
  -2   5   627602.48 2224.88   1
  -2   5   626743.50 1669.38   1
   2  -5  -5    0.48   52.70   1
   2  -5  -5    8.55   76.80   1
  -2   5   5    8.04   57.94   1
  -2   5   5   79.79   55.83   1
   2  -5  -410558.60  677.78   1
   2  -5  -412466.85  737.14   1
   2  -5  -413247.48  815.74   1
  -2   5   412784.99  859.04   1
  -2   5   412899.30  835.25   1
   2  -5  -3 6854.78  456.17   1
  -2   5   3 6053.73  487.24   1
  -2   5   3 6554.24  731.35   1
  -2   5   3 6252.25  451.60   1
  -2   5   3 6467.36  759.29   1
   2  -5  -2   52.78   66.28   1
  -2   5   2   65.23  120.17   1
  -2   5   2  209.18   75.55   1
  -2   5   2   -0.26  113.36   1
  -2   5   2   34.90  116.94   1
   2  -5  -120011.37 1147.17   1
  -2   5   117129.75 1059.38   1
  -2   5   118225.62 1061.71   1
  -2   5   117465.31 1056.56   1
   2  -5   0  100.24   95.59   1
  -2   5   0    0.03   81.54   1
  -2   5   0  430.47   87.36   1
  -2   5   0  119.15   90.10   1
   2  -5   1 9913.77  706.32   1
  -2   5  -1 9640.94  615.91   1
  -2   5  -1 9659.81  631.26   1
   2  -5   214696.64 1020.76   1
  -2   5  -213745.30  799.75   1
  -2   5  -214271.54  871.88   1
   2  -5   3   16.56   74.97   1
  -2   5  -3   15.59   89.78   1
  -2   5  -3   98.48   64.65   1
   2  -5   4 5916.52  556.26   1
  -2   5  -4 5665.87  451.94   1
   2  -5   5  137.73  103.89   1
  -2   5  -5   64.51   77.90   1
   2  -5   6 1210.45  227.89   1
  -2   5  -6   67.20  297.08   1
   2  -5   7 4437.08  496.64   1
  -2   5  -7 3937.90  405.06   1
   2  -5   8   10.46   29.70   1
  -2   5  -8   -7.33   24.39   1
  -2   5  -913912.47  939.72   1
  -2   5  -911881.18  973.54   1
  -2   5 -10  874.48  180.34   1
  -2   5 -10  448.98  192.03   1
  -2   5 -11   -1.17   31.97   1
  -2   5 -11   -6.41   33.24   1
  -2   5 -12 1449.75  183.45   1
  -2   5 -12 1458.03  188.61   1
   2  -4 -14 4809.93  466.09   1
  -2   4  14 4762.12  512.09   1
   2  -4 -13 5652.97  425.84   1
  -2   4  13 5804.99  492.20   1
   2  -4 -12 1934.31  269.86   1
  -2   4  12 2057.76  307.01   1
   2  -4 -11 5094.84  656.57   1
  -2   4  11 4988.57  727.67   1
   2  -4 -10 1067.15  203.55   1
  -2   4  10 1089.98  234.79   1
   2  -4  -922954.14 1424.13   1
   2  -4  -921297.50 1275.69   1
  -2   4   922926.73 1499.25   1
   2  -4  -8 1167.62  197.47   1
   2  -4  -8 1089.00  178.75   1
  -2   4   8 1088.23  222.63   1
  -2   4   8  990.10  190.26   1
   2  -4  -7 4531.64  386.24   1
   2  -4  -7 4594.25  359.72   1
  -2   4   7 4381.94  423.05   1
  -2   4   7 4360.45  388.19   1
   2  -4  -6  812.64  157.11   1
   2  -4  -6  846.67  147.47   1
  -2   4   6  779.44  176.06   1
  -2   4   6  854.74  161.75   1
   2  -4  -5   24.83   86.51   1
   2  -4  -5   79.78  104.02   1
   2  -4  -5   98.01   58.81   1
  -2   4   5   39.41  117.41   1
  -2   4   5   48.49   57.95   1
  -2   4   5  131.14   67.22   1
   2  -4  -4 1623.45  175.49   1
   2  -4  -4 1626.54  192.44   1
   2  -4  -4 1699.72  187.32   1
  -2   4   4 1668.71  220.94   1
  -2   4   4 1922.52  205.48   1
  -2   4   4 1614.52  210.33   1
   2  -4  -3 9582.10  534.77   1
   2  -4  -3 9370.02  539.78   1
   2  -4  -3 9704.59  523.60   1
   2  -4  -3 9303.75  540.60   1
  -2   4   310388.01  620.54   1
  -2   4   3 9310.98  596.31   1
  -2   4   3 9989.34  961.94   1
  -2   4   3 9321.62  513.65   1
  -2   4   3 9805.82  825.66   1
   2  -4  -2 1379.32  165.91   1
   2  -4  -2 1295.44  142.11   1
   2  -4  -2 1132.01  153.51   1
   2  -4  -2 1116.58  143.89   1
   2  -4  -2 1291.87  160.22   1
  -2   4   2 1106.18  159.60   1
  -2   4   2 1249.58  201.91   1
  -2   4   2 1230.10  173.22   1
  -2   4   2 1332.64  193.69   1
  -2   4   2 1246.92  137.75   1
   2  -4  -160881.80 3655.26   1
   2  -4  -155876.82 3500.94   1
   2  -4  -176119.91 4671.73   1
   2  -4  -159678.99 3660.41   1
  -2   4   153952.73 3414.99   1
  -2   4   159222.08 3735.19   1
  -2   4   154694.09 3434.98   1
  -2   4   164031.78 4137.37   1
  -2   4   162564.88 4415.67   1
  -2   4   159369.96 3539.89   1
   2  -4   0 1208.75  119.15   1
   2  -4   0 1448.40  182.46   1
   2  -4   0 1158.59  148.11   1
  -2   4   0 1007.26  131.43   1
  -2   4   0 1229.36  254.81   1
  -2   4   0 1066.09  150.28   1
  -2   4   0 1038.89  164.37   1
  -2   4   0 1316.81  338.84   1
  -2   4   0  972.85  129.69   1
   2  -4   117131.25  897.31   1
   2  -4   114191.89  667.22   1
   2  -4   114568.38  742.42   1
  -2   4  -111610.33  634.37   1
  -2   4  -111440.79  631.39   1
  -2   4  -114848.05  762.93   1
  -2   4  -114450.04  778.85   1
  -2   4  -112366.19  710.27   1
  -2   4  -114916.27  970.39   1
   2  -4   2 2057.64  215.28   1
  -2   4  -2  945.00  156.90   1
  -2   4  -2 1876.65  185.66   1
  -2   4  -2 1828.78  280.55   1
   2  -4   312397.52  756.55   1
  -2   4  -3 9654.93  516.55   1
  -2   4  -310316.57  610.13   1
   2  -4   4  345.41  149.07   1
  -2   4  -4  684.79  131.16   1
   2  -4   5  121.97  116.64   1
  -2   4  -5   28.60   56.42   1
   2  -4   6 4863.63  726.07   1
  -2   4  -6 4479.17  608.27   1
   2  -4   7 2684.87  385.91   1
  -2   4  -7 3008.90  334.88   1
   2  -4   8  200.02  130.69   1
  -2   4  -8  127.23  102.61   1
  -2   4  -9 8531.00  658.25   1
  -2   4  -9 6961.12  722.20   1
  -2   4 -10 3061.77  573.40   1
  -2   4 -10 2507.45  389.87   1
  -2   4 -11 5546.69  512.49   1
  -2   4 -11 5124.29  552.51   1
  -2   4 -12   30.36   59.65   1
  -2   4 -12   23.37   55.47   1
  -2   4 -13   48.74   49.19   1
  -2   4 -13    0.47   46.91   1
   2  -3 -15 3731.99  245.01   1
  -2   3  15 3889.07  278.80   1
   2  -3 -14 1181.94  165.14   1
  -2   3  14 1236.88  189.12   1
  -2   3  14 1041.03  148.92   1
   2  -3 -13   18.61   49.63   1
  -2   3  13   44.23   56.63   1
  -2   3  13   16.63   75.92   1
   2  -3 -12 6552.66  534.51   1
  -2   3  12 5951.59  705.10   1
  -2   3  12 6486.32  577.93   1
   2  -3 -11 6938.93  834.08   1
   2  -3 -11 6251.21  691.78   1
  -2   3  11 6753.52  925.33   1
  -2   3  11 5936.02  480.86   1
   2  -3 -10 4048.07  388.84   1
   2  -3 -10 3907.87  354.09   1
  -2   3  10 3488.13  335.15   1
  -2   3  10 3924.74  430.64   1
   2  -3  -925139.08 1553.33   1
   2  -3  -925992.94 1526.23   1
  -2   3   924815.73 1608.49   1
  -2   3   922997.39 1343.43   1
   2  -3  -8  440.33  244.72   1
   2  -3  -8  857.61  143.31   1
  -2   3   8  518.87  273.14   1
  -2   3   8  645.45  116.02   1
  -2   3   8    4.55  213.02   1
   2  -3  -7 7829.97  727.83   1
   2  -3  -7 7985.51  505.99   1
   2  -3  -7 7752.09  476.68   1
  -2   3   7 6616.93  386.94   1
  -2   3   7 7088.54  468.71   1
   2  -3  -6   67.74   55.59   1
   2  -3  -6   45.72   56.21   1
  -2   3   6  122.06   49.36   1
  -2   3   6   44.38   62.22   1
  -2   3   6   92.12   65.17   1
  -2   3   6   -1.75   55.54   1
   2  -3  -5  226.69   92.41   1
   2  -3  -5  210.62  106.02   1
  -2   3   5  121.58  107.71   1
  -2   3   5  726.48  102.85   1
  -2   3   5  331.71  146.71   1
  -2   3   5  251.34   91.75   1
  -2   3   5  508.81   84.90   1
  -2   3   5  153.71  112.06   1
   2  -3  -4 1764.99  216.37   1
   2  -3  -4 2096.69  184.17   1
   2  -3  -4 1869.61  262.19   1
   2  -3  -4 1684.67  279.82   1
  -2   3   4 1704.69  289.87   1
  -2   3   4 1802.78  221.22   1
  -2   3   4 1745.65  180.22   1
  -2   3   4 1883.50  155.80   1
  -2   3   4 1770.09  168.29   1
   2  -3  -3   -6.82   53.21   1
   2  -3  -3  111.50   47.71   1
   2  -3  -3  199.83   56.05   1
   2  -3  -3  146.54   50.33   1
   2  -3  -3  261.96   92.35   1
  -2   3   3   99.03   55.96   1
  -2   3   3  101.56  122.06   1
  -2   3   3  194.42   59.85   1
  -2   3   3  116.71   47.27   1
   2  -3  -2  933.48   97.90   1
   2  -3  -2 1251.55  119.79   1
   2  -3  -2 1000.06  116.92   1
   2  -3  -2  878.30  159.03   1
   2  -3  -2  857.37  112.31   1
  -2   3   2  887.98  124.12   1
  -2   3   2  877.89  182.87   1
  -2   3   2  883.99  147.19   1
  -2   3   2  888.97  124.97   1
  -2   3   2  914.40   95.50   1
   2  -3  -139032.32 1985.11   1
   2  -3  -133551.77 1651.07   1
   2  -3  -134760.20 1813.03   1
   2  -3  -131439.52 1588.46   1
   2  -3  -132532.20 1710.01   1
  -2   3   131744.89 1667.83   1
  -2   3   134663.07 1840.54   1
  -2   3   133423.30 1855.39   1
  -2   3   133170.72 1847.76   1
  -2   3   132703.38 1606.15   1
   2  -3   0 4243.69  246.85   1
   2  -3   0 4250.94  192.93   1
   2  -3   0 4710.57  382.75   1
   2  -3   0 4236.40  245.73   1
   2  -3   0 3845.61  195.39   1
  -2   3   0 4233.68  260.33   1
  -2   3   0 3987.18  389.27   1
  -2   3   0 3685.20  209.13   1
  -2   3   0 3964.12  311.18   1
   2  -3   180088.95 4800.47   1
   2  -3   173647.67 4388.34   1
   2  -3   175280.47 4274.50   1
  -2   3  -163776.00 3801.03   1
  -2   3  -169625.05 4234.52   1
  -2   3  -151299.35 3283.09   1
  -2   3  -171151.08 4323.76   1
  -2   3  -164769.02 3839.59   1
  -2   3  -163261.25 4165.92   1
   2  -3   2  187.08   54.45   1
   2  -3   2   91.95   27.85   1
  -2   3  -2   70.02   57.08   1
  -2   3  -2  169.86   43.05   1
  -2   3  -2   76.22   51.96   1
  -2   3  -2   43.15   49.94   1
  -2   3  -2   84.26   34.04   1
  -2   3  -2  140.46   76.19   1
   2  -3   3 3928.87  292.65   1
  -2   3  -3 3587.45  361.92   1
  -2   3  -3 3553.25  203.60   1
  -2   3  -3 3681.73  243.43   1
  -2   3  -3 3468.40  249.28   1
   2  -3   4   34.07   65.27   1
  -2   3  -4   24.16   21.45   1
  -2   3  -4    4.24   33.26   1
  -2   3  -4   10.06   33.98   1
  -2   3  -4   38.11   48.48   1
   2  -3   5 2652.36  283.83   1
  -2   3  -5 2715.53  362.93   1
  -2   3  -5 2732.28  347.17   1
  -2   3  -5 2484.32  325.47   1
   2  -3   6 1828.94  262.52   1
  -2   3  -6 2092.81  217.47   1
   2  -3   711636.93  810.03   1
  -2   3  -711293.68  720.62   1
   2  -3   8 5660.84  549.71   1
  -2   3  -8 5279.37  685.75   1
  -2   3  -916371.63 1058.03   1
  -2   3  -913179.68 1084.36   1
  -2   3 -10    0.05   33.46   1
  -2   3 -10   -3.67   38.32   1
  -2   3 -11 9121.17 1062.40   1
  -2   3 -11 8202.05  760.22   1
  -2   3 -12 1078.49  210.44   1
  -2   3 -12  547.71  224.65   1
  -2   3 -13   -2.89  100.34   1
  -2   3 -13   56.22   70.14   1
  -2   3 -14 2158.38  401.36   1
   2  -2 -15   29.49   51.62   1
  -2   2  15  179.01   53.39   1
  -2   2  15   67.32   58.07   1
   2  -2 -14 6323.44  439.70   1
   2  -2 -14 6029.15  567.90   1
  -2   2  14 6152.85  474.75   1
  -2   2  14 6117.28  444.38   1
   2  -2 -13 2026.19  264.98   1
   2  -2 -13 1882.24  230.45   1
  -2   2  13 2006.19  289.23   1
  -2   2  13 1785.54  254.19   1
   2  -2 -12 2600.30  314.22   1
   2  -2 -12 2405.75  447.59   1
  -2   2  12 2417.55  337.28   1
  -2   2  12 2163.68  288.81   1
   2  -2 -11   78.82  167.08   1
   2  -2 -11   77.02   85.94   1
  -2   2  11  105.80  170.37   1
  -2   2  11  162.74   85.79   1
   2  -2 -10 7551.79  608.06   1
   2  -2 -10 7049.47  783.93   1
  -2   2  10 6061.02  489.76   1
  -2   2  10 6915.08  606.99   1
   2  -2  -9 4952.08  622.60   1
   2  -2  -9 4984.31  402.80   1
  -2   2   9 4250.35  366.50   1
  -2   2   9 4635.53  667.46   1
   2  -2  -8   55.72   66.01   1
   2  -2  -8   60.32   66.00   1
  -2   2   8   89.31   72.14   1
  -2   2   8   88.95   55.68   1
   2  -2  -733900.32 1964.68   1
   2  -2  -736043.08 2053.65   1
   2  -2  -737427.39 2174.91   1
  -2   2   734091.46 2016.08   1
  -2   2   731602.36 1999.91   1
  -2   2   732783.51 1816.24   1
  -2   2   732871.40 1968.05   1
  -2   2   734179.77 1846.34   1
   2  -2  -6  675.45  112.05   1
   2  -2  -6  379.59  194.28   1
   2  -2  -6  673.33  120.03   1
  -2   2   6  601.47   87.62   1
  -2   2   6  652.55  121.33   1
  -2   2   6  566.55   92.26   1
  -2   2   6  428.84  205.99   1
  -2   2   6  726.96  111.93   1
  -2   2   6   -2.61  153.61   1
   2  -2  -5 2136.54  179.89   1
   2  -2  -5 2261.37  195.14   1
   2  -2  -5 2300.36  183.17   1
   2  -2  -5 2046.03  187.45   1
  -2   2   5 2093.68  269.68   1
  -2   2   5 2052.86  206.96   1
  -2   2   5 1994.29  270.31   1
  -2   2   5 2093.31  190.33   1
  -2   2   5 2091.66  158.89   1
  -2   2   5 2144.40  120.64   1
  -2   2   5 2014.39  142.04   1
   2  -2  -422692.84 1286.40   1
   2  -2  -423724.25 1195.66   1
   2  -2  -424255.53 1139.13   1
   2  -2  -421758.24  958.68   1
  -2   2   423604.96 1018.61   1
  -2   2   422037.18  993.16   1
  -2   2   421681.26 1294.91   1
  -2   2   423432.51 1243.65   1
  -2   2   421001.82 1042.63   1
  -2   2   423820.29 1324.90   1
  -2   2   423459.86 1287.94   1
   2  -2  -318243.00  835.28   1
   2  -2  -316808.39  830.18   1
   2  -2  -323855.12 1140.74   1
   2  -2  -318919.98  891.30   1
  -2   2   317004.21  808.58   1
  -2   2   317662.33  811.05   1
  -2   2   318415.85  853.39   1
  -2   2   317811.75  940.10   1
  -2   2   317129.03  825.81   1
  -2   2   318251.93  961.37   1
  -2   2   316730.63  710.38   1
   2  -2  -268789.48 4137.77   1
   2  -2  -267584.02 3934.49   1
   2  -2  -276866.81 4377.21   1
   2  -2  -265238.70 3950.93   1
   2  -2  -271319.59 3980.32   1
  -2   2   263679.18 3771.61   1
  -2   2   265710.26 4098.66   1
  -2   2   267990.92 4293.35   1
  -2   2   261122.59 3711.09   1
  -2   2   270172.81 4200.06   1
  -2   2   266848.95 4095.68   1
  -2   2   271391.83 3919.61   1
   2  -2  -115545.15  615.25   1
   2  -2  -115818.50  609.52   1
   2  -2  -113989.43  554.77   1
   2  -2  -113544.04  753.42   1
  -2   2   112279.32  417.56   1
  -2   2   114093.73  628.87   1
  -2   2   114738.13  690.70   1
  -2   2   113515.66  560.47   1
  -2   2   115125.94  586.36   1
  -2   2   114515.37  665.49   1
   2  -2   0 7253.64  248.87   1
   2  -2   0 7186.89  291.59   1
   2  -2   0 6492.44  299.30   1
   2  -2   0 6565.16  301.48   1
  -2   2   0 6404.77  327.33   1
  -2   2   0 6593.11  304.10   1
  -2   2   0 5982.17  402.56   1
  -2   2   0 5825.21  290.14   1
  -2   2   0 6411.50  462.04   1
  -2   2   0 6939.93  238.67   1
   2  -2   166457.58 3888.27   1
   2  -2   161077.00 3221.46   1
   2  -2   162932.06 3569.79   1
  -2   2  -161725.80 3243.19   1
  -2   2  -154654.36 2966.68   1
  -2   2  -154479.26 2968.70   1
  -2   2  -164511.02 3800.65   1
  -2   2  -160311.14 3442.09   1
  -2   2  -158826.50 3352.74   1
  -2   2  -159629.64 3542.26   1
   2  -2   2 1277.96  113.91   1
   2  -2   2 1233.28   49.67   1
  -2   2  -2 1193.06   92.71   1
  -2   2  -2 1229.66   47.55   1
  -2   2  -2  949.46   87.28   1
  -2   2  -2 1130.41  100.37   1
  -2   2  -2 1080.48  104.76   1
  -2   2  -2 1109.72  212.18   1
   2  -2   329078.70 1236.48   1
   2  -2   330788.95 1520.34   1
  -2   2  -328607.64 1209.37   1
  -2   2  -329091.01 1331.26   1
  -2   2  -329944.58 1610.49   1
  -2   2  -330006.76 1443.76   1
  -2   2  -324110.11  997.86   1
  -2   2  -331031.44 1520.00   1
   2  -2   416432.86  995.34   1
   2  -2   415372.18  560.02   1
  -2   2  -415214.40 1054.25   1
  -2   2  -412781.13  511.67   1
  -2   2  -416201.50  646.83   1
  -2   2  -416808.98  943.70   1
   2  -2   5 2331.23  322.67   1
   2  -2   5 2765.16  158.39   1
  -2   2  -5 1979.57   91.89   1
  -2   2  -5 1880.65  121.04   1
  -2   2  -5 2357.77  183.94   1
   2  -2   6 4191.77  346.09   1
  -2   2  -6 4692.82  297.82   1
   2  -2   7 1909.73  251.20   1
  -2   2  -7 1787.47  199.58   1
  -2   2  -8 2421.04  388.48   1
  -2   2  -8 2091.01  303.58   1
  -2   2  -912931.40  817.76   1
  -2   2  -910964.80  862.38   1
  -2   2 -10 1936.52  285.59   1
  -2   2 -10 1799.88  330.94   1
  -2   2 -11 3456.09  393.72   1
  -2   2 -11 3060.82  437.87   1
  -2   2 -12   24.74   79.73   1
  -2   2 -12   92.82   88.84   1
  -2   2 -13 1962.50  329.44   1
  -2   2 -13 1708.13  299.35   1
  -2   2 -14 1877.18  304.52   1
  -2   2 -15  819.71  163.48   1
  -2   1  16  793.07  102.14   1
   2  -1 -15 1963.58  190.59   1
   2  -1 -15 1931.88  171.05   1
  -2   1  15 2018.74  211.50   1
  -2   1  15 2011.52  213.58   1
   2  -1 -14 2085.83  383.43   1
   2  -1 -14 1926.12  221.00   1
  -2   1  14 2025.35  253.31   1
   2  -1 -13 1351.00  366.42   1
   2  -1 -13 1134.56  200.68   1
  -2   1  13 1132.57  379.88   1
  -2   1  13 1239.44  353.05   1
   2  -1 -12 4857.27  681.15   1
   2  -1 -12 4034.43  642.59   1
  -2   1  12 4559.00  712.99   1
  -2   1  12 3862.66  643.50   1
   2  -1 -11 1182.81  222.06   1
   2  -1 -11 1192.75  233.67   1
  -2   1  11 1114.92  251.27   1
  -2   1  11 1310.69  363.60   1
   2  -1 -10 2660.09  323.90   1
   2  -1 -10 2994.52  338.97   1
  -2   1  10 3005.31  361.83   1
  -2   1  10 2354.66  494.95   1
   2  -1  -929438.20 1778.96   1
   2  -1  -928777.00 1739.39   1
  -2   1   926300.14 1932.58   1
  -2   1   929125.77 2238.98   1
   2  -1  -8 4729.72  356.27   1
   2  -1  -8 4773.34  375.84   1
  -2   1   8 4615.90  533.89   1
  -2   1   8 4508.63  375.47   1
   2  -1  -710569.46  791.33   1
   2  -1  -710799.10  612.88   1
   2  -1  -711778.74  717.89   1
  -2   1   710427.85  594.07   1
  -2   1   7 9822.13  582.15   1
  -2   1   710065.38  477.26   1
  -2   1   710015.62  570.25   1
  -2   1   7 9878.29  454.32   1
  -2   1   710488.10  823.74   1
  -2   1   710393.82  589.11   1
   2  -1  -612820.64  669.62   1
   2  -1  -612198.44  624.02   1
   2  -1  -613291.34  736.76   1
  -2   1   612251.11  683.88   1
  -2   1   611981.70  640.63   1
  -2   1   611867.84  782.92   1
  -2   1   611711.88  643.67   1
  -2   1   613092.76  687.07   1
  -2   1   610941.85  511.72   1
   2  -1  -510312.55  360.43   1
   2  -1  -510769.38  516.66   1
   2  -1  -511336.72  568.63   1
   2  -1  -510433.64  451.59   1
   2  -1  -511905.79  599.67   1
  -2   1   510834.51  531.80   1
  -2   1   5 9517.00  478.37   1
  -2   1   510725.40  564.60   1
  -2   1   510600.98  529.81   1
  -2   1   510130.48  457.80   1
  -2   1   511251.68  496.86   1
   2  -1  -421864.86  850.00   1
   2  -1  -423083.46 1079.94   1
   2  -1  -424207.88 1170.86   1
   2  -1  -422098.26  944.99   1
   2  -1  -425138.65 1372.35   1
  -2   1   423077.27 1071.70   1
  -2   1   422553.29 1084.04   1
  -2   1   422286.39 1318.19   1
  -2   1   423242.02 1098.04   1
  -2   1   423276.31 1094.09   1
  -2   1   421788.87 1014.87   1
  -2   1   422165.67 1138.82   1
   2  -1  -313016.38  546.79   1
   2  -1  -313663.49  502.07   1
   2  -1  -313324.73  606.84   1
   2  -1  -313962.33  710.10   1
  -2   1   313272.20  557.02   1
  -2   1   313287.40  561.35   1
  -2   1   312122.64  532.11   1
  -2   1   312094.50  512.26   1
  -2   1   312843.61  546.17   1
  -2   1   313113.53  629.64   1
  -2   1   312783.00  428.19   1
  -2   1   312985.88  559.43   1
   2  -1  -268445.01 3717.98   1
   2  -1  -269475.08 3995.43   1
   2  -1  -266551.68 4004.34   1
   2  -1  -283183.83 4785.06   1
  -2   1   265540.59 3801.95   1
  -2   1   269399.45 4024.33   1
  -2   1   267035.94 4112.50   1
  -2   1   271328.45 3886.88   1
  -2   1   269033.32 4091.65   1
  -2   1   273287.27 4201.21   1
  -2   1   273273.84 4195.28   1
  -2   1   270247.76 4293.59   1
   2  -1  -118620.37  690.70   1
   2  -1  -120558.71  866.10   1
   2  -1  -119448.11  850.75   1
   2  -1  -119748.12  791.03   1
  -2   1   118888.77  755.89   1
  -2   1   120271.15  879.23   1
  -2   1   118247.67  836.42   1
  -2   1   119040.67  762.33   1
  -2   1   119954.87  868.98   1
  -2   1   120479.74 1066.88   1
  -2   1   117668.75  717.39   1
  -2   1   120169.77  983.62   1
   2  -1   0  799.74   41.90   1
   2  -1   0  724.36   66.37   1
  -2   1   0  585.52   40.23   1
  -2   1   0  778.41   76.38   1
  -2   1   0  622.00   65.51   1
  -2   1   0  792.13  113.56   1
  -2   1   0  749.06   91.95   1
  -2   1   0  660.77   57.55   1
   2  -1   1 6949.73  188.58   1
   2  -1   1 6033.61  244.65   1
   2  -1   1 5934.93  162.12   1
  -2   1  -1 6783.93  261.78   1
  -2   1  -1 6381.30  349.42   1
  -2   1  -1 5722.59  189.60   1
  -2   1  -1 6083.76  167.82   1
  -2   1  -1 5913.98  182.70   1
  -2   1  -1 5646.04  242.10   1
  -2   1  -1 6161.44  264.03   1
  -2   1  -1 5971.83  243.73   1
   2  -1   232831.57 1504.43   1
   2  -1   230758.04 1190.05   1
   2  -1   230242.39 1392.78   1
  -2   1  -230514.15 1287.26   1
  -2   1  -232146.96 1534.26   1
  -2   1  -232562.60 1493.53   1
  -2   1  -230314.33 1395.22   1
  -2   1  -230384.80 1435.36   1
  -2   1  -228745.39 1113.38   1
  -2   1  -230869.32 1387.54   1
   2  -1   319222.77  739.18   1
   2  -1   319638.33  864.08   1
  -2   1  -317976.38  825.63   1
  -2   1  -320214.83  778.27   1
  -2   1  -319849.88  900.41   1
  -2   1  -319475.71  921.66   1
  -2   1  -319574.47  841.09   1
  -2   1  -316167.03  715.57   1
   2  -1   417631.25  822.66   1
   2  -1   419785.80  775.19   1
  -2   1  -416695.63  801.65   1
  -2   1  -417827.25  710.72   1
  -2   1  -419041.78  746.88   1
  -2   1  -417897.37  763.41   1
  -2   1  -415167.34  633.51   1
  -2   1  -419140.10  833.07   1
   2  -1   5 4395.32  265.61   1
   2  -1   5 3688.71  104.91   1
   2  -1   5 4034.08  175.79   1
  -2   1  -5 4282.33  187.70   1
  -2   1  -5 4248.26  138.36   1
  -2   1  -5 4019.56  141.73   1
  -2   1  -5 4994.22  238.12   1
   2  -1   665017.50 4101.26   1
   2  -1   663853.23 3692.40   1
  -2   1  -663899.44 3834.93   1
  -2   1  -662302.99 3702.76   1
   2  -1   7 8787.10  398.24   1
  -2   1  -7 9423.59  497.17   1
  -2   1  -7 8316.65  542.43   1
  -2   1  -7 8716.65  463.43   1
  -2   1  -7 8000.73  548.25   1
   2  -1   8 1552.59  132.09   1
  -2   1  -8 1180.18  176.18   1
  -2   1  -8 1587.45  169.10   1
  -2   1  -8 1466.39  221.05   1
   2  -1   912348.36  642.46   1
  -2   1  -913746.35  797.13   1
  -2   1  -911993.33  861.88   1
   2  -1  10  423.30   87.01   1
  -2   1 -10  236.62  124.14   1
  -2   1 -10   -3.57  145.55   1
   2  -1  11 3049.56  270.79   1
  -2   1 -11 3180.75  564.62   1
  -2   1 -11 3149.49  415.32   1
   2  -1  12  108.24  100.31   1
  -2   1 -12   79.89   82.50   1
  -2   1 -12    5.68  101.89   1
   2  -1  13 1022.24  179.60   1
  -2   1 -13  164.97  341.06   1
  -2   1 -13  907.76  239.24   1
   2  -1  1410215.31  666.04   1
  -2   1 -1411046.90  876.64   1
  -2   1 -15 6659.56  573.33   1
  -2   1 -16  213.90  136.63   1
  -2   0  16    5.95   21.26   1
   2   0 -15    7.63   34.95   1
   2   0 -15   43.35   37.27   1
  -2   0  15   33.80   68.21   1
  -2   0  15   10.29   39.10   1
   2   0 -14 2439.46  271.33   1
   2   0 -14 2238.15  252.68   1
  -2   0  14 2362.76  279.25   1
  -2   0  14 2301.56  273.45   1
   2   0 -13   37.14   70.09   1
   2   0 -13   96.75  115.63   1
  -2   0  13   15.88   75.26   1
  -2   0  13   94.15   71.15   1
   2   0 -1245191.72 2966.30   1
   2   0 -1245320.87 2972.29   1
  -2   0  1245210.10 3047.57   1
  -2   0  1241844.32 2806.11   1
   2   0 -11  706.75  177.28   1
   2   0 -11  682.28  190.17   1
  -2   0  11  655.40  181.90   1
  -2   0  11  587.59  192.36   1
   2   0 -1033170.14 2077.58   1
   2   0 -1034062.93 2620.97   1
  -2   0  1032486.45 2102.57   1
  -2   0  1030085.07 2348.82   1
   2   0  -9  388.77  198.77   1
   2   0  -9  297.48  127.28   1
  -2   0   9  271.63  206.19   1
  -2   0   9  286.10  195.33   1
   2   0  -820697.77 1183.66   1
   2   0  -819536.42 1477.34   1
  -2   0   819793.94 1174.07   1
  -2   0   818319.73 1088.03   1
   2   0  -7  160.96   54.19   1
   2   0  -7   82.37   63.72   1
   2   0  -7   32.86   79.15   1
  -2   0   7  108.04   57.98   1
  -2   0   7   25.91   61.43   1
  -2   0   7   69.84   58.59   1
  -2   0   7   70.80   59.33   1
   2   0  -6 2941.55  157.44   1
   2   0  -6 2838.62  215.37   1
   2   0  -6 3047.02  239.22   1
   2   0  -6 2886.43  119.95   1
   2   0  -6 3159.12  283.65   1
  -2   0   6 2903.86  345.73   1
  -2   0   6 2813.53  222.10   1
  -2   0   6 2877.51  335.46   1
  -2   0   6 2616.26  205.47   1
  -2   0   6 2733.36  137.33   1
  -2   0   6 2856.59  338.93   1
  -2   0   6 2489.85  206.77   1
   2   0  -5  174.11   21.52   1
   2   0  -5  357.39   36.94   1
   2   0  -5  246.74   66.71   1
   2   0  -5  210.09   59.44   1
   2   0  -5  395.73   77.83   1
  -2   0   5  224.55   59.03   1
  -2   0   5  134.54   64.53   1
  -2   0   5  134.15   62.15   1
  -2   0   5  181.26   62.34   1
  -2   0   5  180.64   68.87   1
  -2   0   5  165.41   40.99   1
  -2   0   5  227.40   61.32   1
   2   0  -421811.54  808.09   1
   2   0  -421926.84 1051.40   1
   2   0  -422279.84 1016.84   1
   2   0  -420963.26  799.93   1
   2   0  -421872.54 1065.72   1
  -2   0   421069.05 1017.21   1
  -2   0   421439.03 1038.70   1
  -2   0   421973.06  958.64   1
  -2   0   421696.78 1155.61   1
  -2   0   421916.28 1169.88   1
  -2   0   421302.89  943.03   1
  -2   0   421476.78  999.77   1
   2   0  -3 1664.88  176.21   1
   2   0  -3 1372.24   94.02   1
   2   0  -3 1365.66  114.25   1
  -2   0   3 1244.75  112.55   1
  -2   0   3 1342.63   97.03   1
  -2   0   3 1320.23   94.98   1
  -2   0   3 1260.62   95.50   1
  -2   0   3 1417.86  114.04   1
  -2   0   3 1259.20   85.43   1
  -2   0   3 1347.53  145.81   1
   2   0  -232117.58 1550.77   1
   2   0  -233374.89 1534.22   1
   2   0  -235711.56 1718.66   1
  -2   0   231552.08 1584.46   1
  -2   0   233410.65 1541.21   1
  -2   0   232459.57 1604.25   1
  -2   0   234400.86 1627.24   1
  -2   0   232837.82 1523.63   1
  -2   0   232123.78 1509.31   1
  -2   0   232701.96 1513.49   1
   2   0  -1 4322.92  189.23   1
   2   0  -1 4768.72  161.79   1
   2   0  -1 4472.02  195.26   1
  -2   0   1 4492.24  207.87   1
  -2   0   1 4760.73  164.37   1
  -2   0   1 4786.04  225.05   1
  -2   0   1 4502.87  188.41   1
  -2   0   1 4550.27  210.74   1
  -2   0   1 4597.78  330.65   1
   2   0   031091.53 1426.49   1
   2   0   034050.46 1553.44   1
   2   0   030233.41 1387.71   1
   2   0   034358.44 1424.58   1
  -2   0   032793.18 1372.16   1
  -2   0   031906.63 1610.71   1
  -2   0   030906.36 1296.12   1
  -2   0   033777.14 1407.83   1
  -2   0   030444.54 1407.41   1
  -2   0   030765.09 1291.28   1
  -2   0   035051.81 1433.61   1
  -2   0   029037.58 1378.75   1
   2   0   1  576.95   71.76   1
   2   0   1  486.26   86.63   1
  -2   0  -1  504.00   49.56   1
  -2   0  -1  538.03   50.96   1
  -2   0  -1  458.69   45.82   1
  -2   0  -1  494.69   50.73   1
  -2   0  -1  582.12   50.28   1
   2   0   2307524.9 28523.2   1
   2   0   2254000.9 23358.2   1
  -2   0  -2298932.8 27322.7   1
  -2   0  -2270445.2 24762.8   1
  -2   0  -2299496.3 27544.7   1
  -2   0  -2267028.8 24532.2   1
  -2   0  -2263657.3 24222.9   1
   2   0   3   82.63   18.05   1
   2   0   3   63.93   18.53   1
  -2   0  -3   34.40   38.00   1
  -2   0  -3   26.50   15.44   1
  -2   0  -3   -0.02   28.68   1
  -2   0  -3   50.25   23.41   1
  -2   0  -3   -1.82   17.67   1
  -2   0  -3   40.54   16.86   1
   2   0   446936.73 2264.61   1
  -2   0  -433166.94 1798.71   1
  -2   0  -444997.93 2188.38   1
  -2   0  -442134.21 2018.70   1
  -2   0  -434586.51 1691.72   1
  -2   0  -443516.52 2073.96   1
  -2   0  -445371.98 2325.10   1
  -2   0  -446270.00 2224.92   1
   2   0   5 2783.41   64.68   1
   2   0   5 3081.21   80.88   1
   2   0   5 3086.56   82.13   1
   2   0   5 3228.48  151.40   1
  -2   0  -5 2927.45  129.84   1
  -2   0  -5 3232.04  164.91   1
  -2   0  -5 2982.23  289.21   1
  -2   0  -5 3073.39  151.28   1
  -2   0  -5 2951.48  196.86   1
  -2   0  -5 3348.87  150.59   1
  -2   0  -5 2987.95  129.74   1
   2   0   6100353.7  5923.1   1
   2   0   690460.48 5309.22   1
   2   0   694858.27 6255.49   1
   2   0   690010.56 5279.43   1
  -2   0  -6102158.4  6604.8   1
  -2   0  -685955.39 5449.43   1
  -2   0  -676492.84 4524.92   1
  -2   0  -685513.55 5113.68   1
  -2   0  -683253.25 4888.54   1
  -2   0  -685950.59 5800.67   1
   2   0   7 4907.52  253.46   1
  -2   0  -7 5011.21  292.59   1
  -2   0  -7 3538.24  308.43   1
  -2   0  -7 4296.15  222.89   1
  -2   0  -7 4550.55  339.83   1
   2   0   851839.45 2935.11   1
  -2   0  -845382.57 2773.24   1
  -2   0  -847958.99 2751.16   1
  -2   0  -848688.53 3030.37   1
  -2   0  -849196.78 3075.89   1
   2   0   9   37.98   75.15   1
  -2   0  -9   55.32  115.80   1
  -2   0  -9   66.96   53.18   1
   2   0  10  120.90   59.22   1
  -2   0 -10   57.59  111.34   1
  -2   0 -10    6.97   87.54   1
   2   0  11 1088.70  172.56   1
  -2   0 -11 1254.25  274.84   1
   2   0  12 2476.34  277.12   1
  -2   0 -12 2584.63  388.85   1
   2   0  13   38.58  152.39   1
  -2   0 -13  133.87  114.74   1
   2   0  14 4952.93  714.53   1
  -2   0 -14 4401.30  523.21   1
   2   0  15 2640.52  455.12   1
  -2   0 -15 2532.58  569.72   1
  -2   0 -1613729.44  843.87   1
   2   1 -15  727.79  114.55   1
   2   1 -15  875.41  137.57   1
  -2  -1  15  776.41  123.43   1
  -2  -1  15  754.86  136.66   1
   2   1 -14   29.83   56.37   1
   2   1 -14   18.79   98.47   1
  -2  -1  14   34.95   59.85   1
  -2  -1  14   87.85   60.02   1
   2   1 -13  226.66  110.14   1
   2   1 -13  292.76  120.29   1
  -2  -1  13  292.38  188.46   1
  -2  -1  13  138.35  119.30   1
   2   1 -12  672.49  172.88   1
   2   1 -12  440.81  319.90   1
  -2  -1  12  365.73  187.47   1
  -2  -1  12  895.22  179.81   1
   2   1 -1111488.91  858.02   1
   2   1 -1111262.62  793.70   1
  -2  -1  1111154.71  827.37   1
  -2  -1  1110108.54  767.14   1
   2   1 -1033775.38 2216.71   1
   2   1 -1033408.41 2110.84   1
  -2  -1  1033005.18 2114.30   1
  -2  -1  1030586.12 2016.35   1
   2   1  -9 6101.77  466.58   1
   2   1  -9 5898.92  513.53   1
  -2  -1   9 5977.76  494.25   1
  -2  -1   9 5603.93  480.80   1
   2   1  -8 8842.95  610.74   1
   2   1  -8 8734.25  579.60   1
  -2  -1   8 7855.57  555.64   1
  -2  -1   8 8959.58  601.20   1
   2   1  -713648.99  767.24   1
   2   1  -713230.06  992.95   1
   2   1  -713974.48  870.88   1
  -2  -1   711816.50  667.94   1
  -2  -1   712663.67  990.15   1
  -2  -1   714214.63 1081.51   1
  -2  -1   713310.36  767.27   1
  -2  -1   713498.79 1024.65   1
   2   1  -6  288.52   41.98   1
   2   1  -6  176.80   76.61   1
   2   1  -6  246.30   74.62   1
   2   1  -6  351.56   34.86   1
   2   1  -6  320.07   96.56   1
  -2  -1   6  189.65   70.76   1
  -2  -1   6  222.46   92.95   1
  -2  -1   6  182.70   82.16   1
  -2  -1   6  249.46   36.80   1
  -2  -1   6  256.84   80.89   1
  -2  -1   6  111.51   35.72   1
  -2  -1   6  293.83   86.83   1
   2   1  -527673.07 1183.71   1
   2   1  -526969.88 1366.84   1
   2   1  -528061.25 1406.92   1
   2   1  -527057.25 1356.43   1
   2   1  -526565.84 1104.41   1
   2   1  -528353.99 1513.05   1
  -2  -1   524851.86 1310.95   1
  -2  -1   525532.41 1152.69   1
  -2  -1   527881.32 1433.18   1
  -2  -1   526360.30 1352.70   1
  -2  -1   526239.19 1324.58   1
  -2  -1   525000.59 1114.85   1
   2   1  -4  262.12   47.91   1
   2   1  -4  183.26   49.40   1
   2   1  -4  279.85   48.86   1
   2   1  -4  266.14   35.79   1
   2   1  -4   73.30   27.77   1
   2   1  -4  195.60   62.30   1
  -2  -1   4  112.16   57.05   1
  -2  -1   4  171.68   55.03   1
  -2  -1   4  145.50   51.43   1
  -2  -1   4  180.64   33.61   1
   2   1  -318410.91  630.63   1
   2   1  -317662.79  756.43   1
   2   1  -318454.56  933.71   1
   2   1  -317673.91  766.48   1
   2   1  -316721.79  685.48   1
   2   1  -318571.56  855.79   1
  -2  -1   316908.04  817.06   1
  -2  -1   315498.36  699.26   1
  -2  -1   318162.76  804.96   1
  -2  -1   317177.41  760.96   1
  -2  -1   317121.04  695.47   1
   2   1  -2110107.7  7262.4   1
   2   1  -2109903.5  7260.4   1
   2   1  -2107664.6  7170.3   1
   2   1  -2113774.3  7508.9   1
   2   1  -2100141.2  6102.5   1
   2   1  -2115353.4  7839.4   1
  -2  -1   2100194.6  7050.3   1
  -2  -1   2106902.9  6458.4   1
  -2  -1   2113792.6  7563.6   1
  -2  -1   2107444.2  7164.8   1
  -2  -1   2107933.2  7197.8   1
  -2  -1   2106118.9  6996.7   1
   2   1  -174708.73 4248.63   1
   2   1  -168154.42 3834.45   1
   2   1  -172313.54 4098.46   1
   2   1  -174390.45 4172.18   1
   2   1  -165002.28 3802.26   1
  -2  -1   168441.98 3509.43   1
  -2  -1   168050.74 3801.12   1
  -2  -1   162414.42 3547.24   1
  -2  -1   167079.21 3752.14   1
  -2  -1   168294.36 3847.07   1
  -2  -1   158846.80 3593.06   1
   2   1   048851.82 2310.62   1
   2   1   041096.67 2028.17   1
   2   1   051141.66 2354.17   1
   2   1   047732.86 2356.72   1
   2   1   044127.00 2273.33   1
   2   1   048447.81 2289.50   1
  -2  -1   045841.63 2291.29   1
  -2  -1   044979.55 2307.42   1
  -2  -1   043392.88 2290.67   1
  -2  -1   045699.97 2280.00   1
  -2  -1   046979.06 2341.82   1
  -2  -1   042751.29 2034.69   1
   2   1   1 3864.11  154.48   1
   2   1   1 4208.01  114.88   1
   2   1   1 3900.65  121.83   1
   2   1   1 4182.96  114.26   1
   2   1   1 3997.71  113.53   1
  -2  -1  -1 3782.72  134.85   1
  -2  -1  -1 3744.34  173.24   1
  -2  -1  -1 4162.12  166.68   1
  -2  -1  -1 4136.80  260.25   1
  -2  -1  -1 3841.50  137.48   1
  -2  -1  -1 3911.42  118.71   1
   2   1   2131848.2  8663.1   1
   2   1   2132521.1  9085.0   1
   2   1   2120507.5  7972.9   1
   2   1   2129892.4  8540.9   1
   2   1   2116828.7  7759.5   1
  -2  -1  -2119813.4  8349.8   1
  -2  -1  -2119804.6  7980.6   1
  -2  -1  -2130164.5  9027.0   1
  -2  -1  -2129502.1  8654.3   1
  -2  -1  -2129686.4  8885.9   1
  -2  -1  -2120055.8  8330.3   1
  -2  -1  -2131017.8  9180.1   1
   2   1   357626.36 2874.25   1
   2   1   359085.14 2914.31   1
   2   1   356264.68 3024.64   1
   2   1   359308.75 2919.91   1
   2   1   358486.89 3078.86   1
  -2  -1  -355211.59 3131.47   1
  -2  -1  -354467.48 2946.93   1
  -2  -1  -355032.84 2756.84   1
  -2  -1  -353356.13 2803.33   1
  -2  -1  -356531.73 3258.59   1
  -2  -1  -355748.06 2772.45   1
   2   1   4 2265.32  116.10   1
   2   1   4 2181.98   79.49   1
   2   1   4 2137.82   95.24   1
  -2  -1  -4 2042.58   64.32   1
  -2  -1  -4 2167.19  118.74   1
  -2  -1  -4 1933.65   82.74   1
  -2  -1  -4 2033.29   67.02   1
  -2  -1  -4 2095.85   72.76   1
  -2  -1  -4 2045.21  143.89   1
  -2  -1  -4 1971.97  129.20   1
   2   1   5   96.38   28.70   1
   2   1   5  101.86   53.82   1
   2   1   5   99.57   28.58   1
   2   1   5   98.20   24.50   1
  -2  -1  -5  107.53   42.60   1
  -2  -1  -5   46.27   29.31   1
  -2  -1  -5   82.54   37.46   1
  -2  -1  -5  131.56   12.86   1
  -2  -1  -5   56.06   30.77   1
  -2  -1  -5   88.64   45.87   1
  -2  -1  -5   42.51   16.84   1
   2   1   655735.32 2772.66   1
   2   1   655630.67 3033.24   1
   2   1   653951.05 2857.68   1
   2   1   654987.41 2923.58   1
   2   1   640691.10 2167.90   1
  -2  -1  -650201.45 2924.43   1
  -2  -1  -650007.07 2699.34   1
  -2  -1  -651784.70 2572.31   1
  -2  -1  -648681.92 2515.32   1
  -2  -1  -652038.11 3057.65   1
   2   1   7 4940.37  189.23   1
   2   1   7 4752.15  273.66   1
   2   1   7 5539.25  210.19   1
   2   1   7 5472.72  208.70   1
  -2  -1  -7 4080.66  313.89   1
  -2  -1  -7 4336.31  168.33   1
  -2  -1  -7 4710.64  216.67   1
  -2  -1  -7 5033.98  315.32   1
  -2  -1  -7 4773.00  551.98   1
   2   1   8 7134.19  536.32   1
  -2  -1  -8 5457.97  614.09   1
  -2  -1  -8 6381.79  407.17   1
  -2  -1  -8 6358.68  493.60   1
   2   1   9 1253.34  158.05   1
  -2  -1  -9 1241.12  381.51   1
   2   1  10 5590.78  392.62   1
  -2  -1 -10 5579.69  518.82   1
   2   1  11 2171.29  250.18   1
  -2  -1 -11 2439.81  387.01   1
   2   1  12 1171.35  189.91   1
  -2  -1 -12   -6.81  456.76   1
   2   1  13 2554.61  499.58   1
  -2  -1 -13 2622.46  422.51   1
   2   1  14 1042.89  230.34   1
  -2  -1 -14 1228.14  291.12   1
   2   1  15   33.44   57.54   1
   2   1  16    6.30   48.69   1
  -2  -1 -16   84.71   59.58   1
   2   2 -15 4924.50  268.80   1
   2   2 -15 6140.61  373.55   1
  -2  -2  15 4910.63  284.25   1
  -2  -2  15 4879.62  309.96   1
   2   2 -14   -1.56   45.35   1
   2   2 -14   79.96   49.83   1
  -2  -2  14    8.04   48.29   1
  -2  -2  14   38.25   46.45   1
   2   2 -1311728.54  766.66   1
   2   2 -1312550.82 1191.89   1
  -2  -2  1311900.40  804.82   1
  -2  -2  1311044.81  758.51   1
   2   2 -12 3139.25  354.63   1
   2   2 -12 3464.15  639.51   1
  -2  -2  12 3258.44  376.51   1
  -2  -2  12 2985.69  562.09   1
   2   2 -11  605.59  286.62   1
   2   2 -11  626.67  199.24   1
  -2  -2  11  382.27  179.73   1
  -2  -2  11  694.05  167.84   1
   2   2 -10 3645.78  426.70   1
   2   2 -10 3510.46  386.74   1
  -2  -2  10 3939.08  640.49   1
  -2  -2  10 3058.41  374.03   1
   2   2  -9 1051.74  213.96   1
   2   2  -9 1198.36  205.30   1
  -2  -2   9 1049.98  211.00   1
  -2  -2   9  957.10  205.01   1
   2   2  -8 1451.44  242.66   1
   2   2  -8 1804.47  246.60   1
  -2  -2   8 2104.21  279.59   1
  -2  -2   8 1713.91  379.43   1
   2   2  -713483.61  792.04   1
   2   2  -712487.31  742.75   1
   2   2  -713001.30  784.16   1
   2   2  -713280.95  837.56   1
  -2  -2   711197.62  706.37   1
  -2  -2   711956.90  695.44   1
  -2  -2   711994.61  735.79   1
  -2  -2   711871.40  747.29   1
   2   2  -6 1712.94  179.57   1
   2   2  -6 1715.11  187.18   1
   2   2  -6 1593.60  186.08   1
   2   2  -6 1562.41  204.38   1
   2   2  -6 1495.40  104.82   1
   2   2  -6 1785.62  218.74   1
  -2  -2   6 1531.93  161.90   1
  -2  -2   6 1735.86  195.22   1
  -2  -2   6 1670.43  190.10   1
  -2  -2   6 1460.80  190.43   1
   2   2  -542636.39 2294.03   1
   2   2  -538796.88 2158.81   1
   2   2  -538633.88 2159.22   1
   2   2  -543319.64 2741.47   1
   2   2  -539796.51 1996.35   1
   2   2  -543647.21 2235.00   1
  -2  -2   539813.75 2149.43   1
  -2  -2   540491.09 2298.95   1
  -2  -2   538993.44 1926.48   1
  -2  -2   540363.10 2285.73   1
  -2  -2   540037.37 1960.31   1
  -2  -2   540543.34 2284.72   1
   2   2  -462376.98 3703.20   1
   2   2  -459020.06 3681.85   1
   2   2  -460165.12 3413.73   1
   2   2  -457211.52 3553.60   1
   2   2  -456311.54 3241.35   1
   2   2  -460396.02 3322.74   1
  -2  -2   452402.87 2922.12   1
  -2  -2   458205.73 3298.91   1
  -2  -2   458811.87 3490.30   1
  -2  -2   456928.23 3095.97   1
  -2  -2   458599.26 3466.93   1
  -2  -2   456724.44 3400.88   1
   2   2  -3  112.43   43.11   1
   2   2  -3  156.08   37.31   1
   2   2  -3  152.04   42.74   1
   2   2  -3  129.27   29.73   1
   2   2  -3  215.30   56.17   1
  -2  -2   3  123.20   26.74   1
  -2  -2   3  186.78   58.90   1
  -2  -2   3  164.94   62.30   1
  -2  -2   3  188.74   49.28   1
  -2  -2   3  152.30   31.51   1
  -2  -2   3  124.22   50.15   1
   2   2  -227289.83 1384.92   1
   2   2  -225927.19 1260.79   1
   2   2  -228195.28 1251.00   1
   2   2  -227330.23 1523.91   1
   2   2  -227215.56 1381.14   1
   2   2  -233433.62 1455.92   1
  -2  -2   227251.25 1443.63   1
  -2  -2   226269.76 1130.69   1
  -2  -2   228710.51 1265.66   1
  -2  -2   228319.18 1492.87   1
  -2  -2   228723.77 1515.04   1
  -2  -2   228022.02 1253.80   1
   2   2  -112447.92  495.34   1
   2   2  -113070.67  498.92   1
   2   2  -112411.64  493.92   1
   2   2  -112338.55  553.04   1
   2   2  -114927.63  548.62   1
  -2  -2   111840.62  462.95   1
  -2  -2   113140.09  544.65   1
  -2  -2   112746.39  503.44   1
  -2  -2   113156.79  543.19   1
  -2  -2   111589.80  588.21   1
   2   2   033220.77 1493.38   1
   2   2   032136.62 1437.67   1
   2   2   032395.04 1447.92   1
   2   2   031792.72 1436.59   1
   2   2   032497.51 1526.15   1
  -2  -2   032645.46 1404.49   1
  -2  -2   031158.25 1441.60   1
  -2  -2   031645.54 1449.88   1
  -2  -2   030014.46 1675.46   1
  -2  -2   027421.59 1434.12   1
  -2  -2   031201.04 1434.95   1
   2   2   137623.54 1704.32   1
   2   2   137341.54 1696.95   1
   2   2   132781.93 1424.34   1
   2   2   137509.01 1843.78   1
   2   2   135825.16 1646.17   1
   2   2   137566.05 1743.09   1
  -2  -2  -135936.39 1495.65   1
  -2  -2  -136586.15 1720.55   1
  -2  -2  -133567.64 1683.40   1
  -2  -2  -134152.27 1681.36   1
  -2  -2  -136283.75 1818.74   1
  -2  -2  -135562.28 1762.45   1
   2   2   2 2337.44  129.46   1
   2   2   2 2395.35  132.58   1
   2   2   2 2104.17   88.82   1
   2   2   2 2237.54  103.75   1
   2   2   2 2202.78  110.85   1
  -2  -2  -2 2093.68   97.35   1
  -2  -2  -2 2176.86  105.98   1
  -2  -2  -2 2248.96  121.58   1
  -2  -2  -2 2098.35  116.05   1
  -2  -2  -2 1857.84  136.51   1
   2   2   3118718.5  7854.0   1
   2   2   3114240.5  7608.4   1
   2   2   3111226.7  7618.9   1
   2   2   3119961.5  7920.8   1
   2   2   3119072.8  7986.3   1
   2   2   3113746.7  7852.0   1
  -2  -2  -3111525.9  7662.6   1
  -2  -2  -3116387.8  7842.1   1
  -2  -2  -3111395.3  7479.8   1
  -2  -2  -3118362.9  8325.9   1
   2   2   4 1051.49   58.19   1
   2   2   4  986.41   60.89   1
   2   2   4 1002.10   88.02   1
   2   2   4 1066.06  101.58   1
   2   2   4 1029.82  101.93   1
  -2  -2  -4 1052.16   51.87   1
  -2  -2  -4  985.78   88.02   1
  -2  -2  -4  891.84   66.09   1
  -2  -2  -4  949.83  117.46   1
   2   2   540644.15 1900.38   1
   2   2   538447.43 1929.12   1
   2   2   535649.95 1700.22   1
   2   2   536479.00 1757.64   1
  -2  -2  -531957.26 1758.10   1
  -2  -2  -537687.76 1916.03   1
  -2  -2  -535275.48 1722.71   1
  -2  -2  -536260.64 1725.20   1
  -2  -2  -537428.59 1733.19   1
  -2  -2  -535613.75 2234.50   1
   2   2   6 5645.14  283.76   1
   2   2   6 4941.27  199.68   1
   2   2   6 4766.16  224.63   1
   2   2   6 5665.65  222.93   1
  -2  -2  -6 4378.53  300.72   1
  -2  -2  -6 5052.79  261.84   1
  -2  -2  -6 5000.40  196.45   1
  -2  -2  -6 5247.66  199.30   1
  -2  -2  -6 5007.79  359.50   1
  -2  -2  -6 4521.22  241.20   1
   2   2   7 1182.30  122.92   1
   2   2   7 1248.96  170.46   1
   2   2   7 1360.27  134.04   1
   2   2   7 1356.79   92.32   1
   2   2   7 1147.35  168.00   1
  -2  -2  -7 1130.38  161.73   1
  -2  -2  -7 1206.07  112.49   1
  -2  -2  -7 1244.99   82.16   1
  -2  -2  -7 1272.01  194.33   1
  -2  -2  -7 1246.32  129.40   1
   2   2   8 7699.74  342.46   1
   2   2   8 8143.08  434.70   1
   2   2   8 7009.53  369.39   1
   2   2   8 6825.06  366.27   1
  -2  -2  -8 6273.99  472.83   1
  -2  -2  -8 7448.66  598.97   1
  -2  -2  -8 6897.90  306.31   1
  -2  -2  -8 7364.03  553.29   1
   2   2   9 2389.87  228.92   1
  -2  -2  -9 2273.33  342.76   1
   2   2  10 2149.55  376.70   1
  -2  -2 -10 2203.83  368.00   1
   2   2  11 2907.65  305.22   1
  -2  -2 -11 2331.96  460.48   1
   2   2  12 9605.74  700.54   1
  -2  -2 -1210256.63  950.45   1
   2   2  13  206.02  142.65   1
  -2  -2 -13  540.97  191.59   1
   2   2  1412061.49 1209.64   1
  -2  -2 -1411816.79 1019.71   1
   2   2  15   91.25   88.29   1
  -2  -2 -15  159.08  112.79   1
  -2  -2 -16  129.84   95.27   1
   2   3 -15 4906.32  297.98   1
   2   3 -14   -1.42   58.70   1
   2   3 -14   79.71   44.79   1
  -2  -3  14    1.42   63.32   1
  -2  -3  14   10.26   34.92   1
   2   3 -1312891.34  781.03   1
   2   3 -1313425.29  882.63   1
  -2  -3  1311584.20  982.66   1
  -2  -3  1313092.59  824.77   1
   2   3 -12  241.89  124.76   1
   2   3 -12  176.42  141.37   1
  -2  -3  12  159.87  129.37   1
  -2  -3  12  456.51  109.89   1
   2   3 -11 2958.61  341.08   1
   2   3 -11 3223.70  394.48   1
  -2  -3  11 2850.74  363.16   1
  -2  -3  11 2572.33  323.17   1
   2   3 -10  311.26  142.57   1
   2   3 -10  255.57  226.61   1
  -2  -3  10  153.78  237.76   1
  -2  -3  10  421.66  210.03   1
   2   3  -9  551.42  268.44   1
   2   3  -9  432.42  165.46   1
  -2  -3   9  287.72  183.57   1
  -2  -3   9  527.78  145.13   1
   2   3  -8  154.75  103.49   1
   2   3  -8  165.73  108.35   1
   2   3  -8  267.74  109.11   1
  -2  -3   8  104.57   94.51   1
   2   3  -722650.29 1348.12   1
   2   3  -723936.26 1350.43   1
   2   3  -722811.60 1353.69   1
  -2  -3   719674.26 1213.01   1
   2   3  -6 7992.67  760.61   1
   2   3  -6 8075.47  492.19   1
   2   3  -6 8025.34  771.10   1
   2   3  -6 8282.27  552.33   1
   2   3  -6 8402.39  697.14   1
  -2  -3   6 8080.37  472.80   1
  -2  -3   6 7452.03  728.60   1
  -2  -3   6 7986.53  768.04   1
  -2  -3   6 7639.09  508.90   1
  -2  -3   6 7760.96  411.88   1
   2   3  -562805.98 3987.84   1
   2   3  -563756.98 3830.70   1
   2   3  -561046.04 3853.51   1
   2   3  -560360.45 3497.92   1
   2   3  -566903.34 4522.97   1
   2   3  -564263.39 3906.00   1
  -2  -3   556647.73 3559.64   1
  -2  -3   559418.77 3766.98   1
  -2  -3   559065.54 3504.98   1
  -2  -3   555737.03 3308.00   1
  -2  -3   559277.80 3748.96   1
  -2  -3   561276.12 3938.21   1
   2   3  -4 1526.22  142.84   1
   2   3  -4 1571.72  167.58   1
   2   3  -4 1456.53  130.69   1
   2   3  -4 1308.51   92.49   1
   2   3  -4 1540.35  161.76   1
   2   3  -4 1493.30  157.90   1
  -2  -3   4 1541.95  170.19   1
  -2  -3   4 1523.70  122.30   1
  -2  -3   4 1336.79   97.64   1
  -2  -3   4 1481.04  163.81   1
  -2  -3   4 1500.81  161.19   1
  -2  -3   4 1394.94  124.42   1
   2   3  -354042.29 3380.64   1
   2   3  -359124.79 3471.95   1
   2   3  -356420.17 3101.27   1
   2   3  -356784.92 3359.58   1
   2   3  -353544.06 3353.32   1
   2   3  -362494.35 3573.84   1
  -2  -3   358199.76 3475.20   1
  -2  -3   353008.69 3003.40   1
  -2  -3   357725.84 3438.35   1
  -2  -3   356471.99 3122.49   1
  -2  -3   357228.77 3398.31   1
  -2  -3   357609.90 3203.71   1
   2   3  -213268.66  632.98   1
   2   3  -213228.50  608.94   1
   2   3  -213903.88  572.02   1
   2   3  -213153.31  603.56   1
   2   3  -213928.58  814.01   1
   2   3  -215186.77  698.96   1
  -2  -3   214177.35  750.48   1
  -2  -3   213256.78  592.24   1
  -2  -3   213468.88  567.18   1
  -2  -3   214635.03  865.83   1
  -2  -3   213589.77  816.50   1
  -2  -3   213235.23  621.74   1
   2   3  -1 5650.18  206.67   1
   2   3  -1 5973.86  276.26   1
   2   3  -1 5928.07  277.02   1
   2   3  -1 6686.96  310.98   1
   2   3  -1 6272.67  259.45   1
   2   3  -1 6244.42  290.29   1
   2   3  -1 6441.90  297.88   1
  -2  -3   1 5779.21  293.34   1
  -2  -3   1 6033.56  212.45   1
  -2  -3   1 6368.25  314.28   1
  -2  -3   1 6024.05  369.72   1
   2   3   0  300.92   49.12   1
   2   3   0  315.33   25.72   1
   2   3   0  369.28   51.42   1
   2   3   0  407.32   54.45   1
   2   3   0  162.53   83.63   1
  -2  -3   0  281.68  111.32   1
  -2  -3   0  421.27   61.08   1
  -2  -3   0  363.56   55.89   1
  -2  -3   0  318.31   51.65   1
  -2  -3   0  350.77  119.79   1
   2   3   1  101.19   40.21   1
   2   3   1  196.13   90.03   1
   2   3   1  251.96   23.83   1
   2   3   1  123.11   41.26   1
   2   3   1  130.10   64.85   1
   2   3   1  140.01   39.94   1
   2   3   1  215.02   16.28   1
  -2  -3  -1  140.21   48.29   1
  -2  -3  -1  119.13   42.75   1
  -2  -3  -1  180.02   63.06   1
  -2  -3  -1  123.75   50.07   1
  -2  -3  -1  339.16   43.49   1
   2   3   2   90.94   31.42   1
   2   3   2  113.15   32.34   1
   2   3   2  112.98   53.81   1
   2   3   2  110.57   31.36   1
   2   3   2  131.78   41.49   1
  -2  -3  -2   89.07   61.84   1
  -2  -3  -2   78.95   56.47   1
  -2  -3  -2   72.63   40.07   1
  -2  -3  -2  115.77   55.28   1
   2   3   337417.72 1803.27   1
   2   3   337688.56 1856.36   1
   2   3   337721.14 1807.98   1
   2   3   335954.20 1750.07   1
   2   3   336469.73 1893.05   1
  -2  -3  -336047.19 1810.83   1
  -2  -3  -337108.79 1984.27   1
  -2  -3  -337127.41 1826.40   1
  -2  -3  -334673.22 1742.83   1
  -2  -3  -330081.00 1807.67   1
   2   3   414042.52  587.08   1
   2   3   413274.86  574.42   1
   2   3   412990.33  591.29   1
  -2  -3  -413323.96  596.30   1
  -2  -3  -413227.91  565.83   1
  -2  -3  -413919.92  561.24   1
  -2  -3  -411770.71  932.33   1
  -2  -3  -413862.06  610.84   1
   2   3   5 9201.45  414.16   1
   2   3   5 9666.98  449.37   1
   2   3   5 8763.28  371.24   1
   2   3   5 9745.06  408.78   1
   2   3   5 8789.54  482.61   1
  -2  -3  -5 8560.68  395.17   1
  -2  -3  -5 8975.20  390.34   1
  -2  -3  -5 9445.28  384.84   1
  -2  -3  -5 9094.79  556.32   1
  -2  -3  -5 8171.79  547.43   1
   2   3   6   71.87   43.10   1
   2   3   6   66.34   47.74   1
   2   3   6   54.14   36.03   1
   2   3   6   63.49   52.33   1
   2   3   6   46.33   36.91   1
  -2  -3  -6    7.53   63.69   1
  -2  -3  -6   10.29   40.21   1
  -2  -3  -6  114.29   30.11   1
  -2  -3  -6   41.95   30.46   1
  -2  -3  -6   33.29   62.79   1
   2   3   7 1095.28  114.16   1
   2   3   7 1052.91  140.90   1
   2   3   7  918.80  138.68   1
   2   3   7 1016.93  125.65   1
  -2  -3  -7  854.42  165.45   1
  -2  -3  -7 1026.09  141.96   1
  -2  -3  -7 1006.11  199.10   1
  -2  -3  -7  897.85  148.67   1
  -2  -3  -7 1003.23  100.05   1
  -2  -3  -7  953.52  125.00   1
   2   3   8 4092.67  390.44   1
   2   3   8 4363.41  309.18   1
   2   3   8 3371.78  404.09   1
   2   3   8 3467.24  413.18   1
  -2  -3  -8 3634.92  339.44   1
  -2  -3  -8 3352.64  413.25   1
   2   3   9 1774.40  282.96   1
   2   3   9 1812.58  216.11   1
   2   3   9 1612.63  191.23   1
   2   3   9 1605.20  194.83   1
  -2  -3  -9 1523.91  300.62   1
  -2  -3  -9 1515.23  241.50   1
   2   3  10 3343.58  504.51   1
  -2  -3 -10 3005.07  440.77   1
   2   3  1111256.45  776.90   1
  -2  -3 -11 8630.22  889.81   1
   2   3  1211462.85  837.72   1
  -2  -3 -1210991.96 1076.15   1
   2   3  1315172.43 1466.14   1
  -2  -3 -1315631.61 1345.41   1
   2   3  14 5014.26  477.17   1
  -2  -3 -14 5729.19 1045.82   1
   2   3  15 3365.62  341.65   1
  -2  -3 -15 3663.39  685.24   1
  -2  -3 -16  919.64  155.39   1
  -2  -3 -16 1099.98  180.28   1
   2   4 -14  198.24  125.50   1
   2   4 -13 5658.54  369.74   1
   2   4 -13 6128.42  437.65   1
  -2  -4  13 5666.07  390.10   1
   2   4 -12  947.07  179.48   1
   2   4 -12  815.22  160.05   1
  -2  -4  12  799.95  166.59   1
  -2  -4  12    1.67  201.93   1
   2   4 -11 4802.10  467.14   1
   2   4 -11 4990.49  687.36   1
  -2  -4  11 5010.33  712.85   1
  -2  -4  11 3934.34  344.62   1
   2   4 -10  331.37  143.35   1
   2   4 -10  215.16  140.14   1
  -2  -4  10  204.95  144.94   1
  -2  -4  10  482.72  179.51   1
   2   4  -9 1205.05  244.98   1
   2   4  -9 1132.55  253.02   1
  -2  -4   9 1380.63  281.52   1
  -2  -4   9 1065.12  198.27   1
   2   4  -8  823.36  370.27   1
   2   4  -8 1211.22  233.29   1
   2   4  -8 1171.93  228.25   1
  -2  -4   8 1052.69  183.15   1
   2   4  -7 4549.66  389.72   1
   2   4  -7 4439.39  424.60   1
   2   4  -7 4354.29  432.50   1
  -2  -4   7 3912.58  519.68   1
   2   4  -6 1659.88  201.44   1
   2   4  -6 1576.98  242.94   1
   2   4  -6 1593.46  243.39   1
   2   4  -6 1822.27  379.37   1
  -2  -4   6 1416.36  192.26   1
  -2  -4   6 1545.71  186.38   1
   2   4  -531734.19 2234.38   1
   2   4  -533332.80 1816.52   1
   2   4  -531677.44 2211.59   1
   2   4  -531187.44 1778.43   1
   2   4  -534528.76 1994.56   1
  -2  -4   526751.00 1569.88   1
  -2  -4   530556.55 1690.47   1
  -2  -4   531997.31 1738.46   1
   2   4  -4 1554.65  191.55   1
   2   4  -4 1428.13  150.75   1
   2   4  -4 1405.26  187.22   1
   2   4  -4 1482.91  184.27   1
   2   4  -4 1358.61  170.15   1
   2   4  -4 1347.20  255.53   1
   2   4  -4 1412.35  195.43   1
  -2  -4   4 1375.74  155.67   1
  -2  -4   4 1338.70  163.70   1
  -2  -4   4 1437.39  122.27   1
  -2  -4   4 1474.62  139.83   1
  -2  -4   4 1446.91  193.93   1
   2   4  -330220.98 1506.33   1
   2   4  -330072.15 1659.75   1
   2   4  -328314.54 1396.97   1
   2   4  -327940.16 1516.90   1
   2   4  -328793.25 1729.67   1
   2   4  -330013.76 1650.67   1
   2   4  -334203.08 1874.06   1
  -2  -4   329798.98 1593.14   1
  -2  -4   328302.17 1528.17   1
  -2  -4   328684.95 1601.56   1
  -2  -4   327913.18 1574.72   1
  -2  -4   327817.76 1393.79   1
   2   4  -2 7742.41  341.89   1
   2   4  -2 7657.11  422.60   1
   2   4  -2 7312.88  402.20   1
   2   4  -2 7886.00  362.12   1
   2   4  -2 8163.39  442.25   1
   2   4  -2 8717.28  503.51   1
  -2  -4   2 8500.91  647.02   1
  -2  -4   2 8185.96  476.57   1
  -2  -4   2 7454.86  385.60   1
  -2  -4   2 7710.99  375.34   1
  -2  -4   2 7942.04  439.98   1
  -2  -4   2 7347.55  323.49   1
   2   4  -1 4286.32  180.75   1
   2   4  -1 4165.28  253.16   1
   2   4  -1 4267.94  254.18   1
   2   4  -1 4938.90  244.37   1
   2   4  -1 4441.44  272.93   1
   2   4  -1 4021.80  227.65   1
   2   4  -1 4821.35  314.24   1
  -2  -4   1 4424.58  299.98   1
  -2  -4   1 4202.95  230.67   1
  -2  -4   1 3598.63  227.35   1
  -2  -4   1 4773.07  314.65   1
  -2  -4   1 4645.19  316.47   1
   2   4   0 2242.63  252.04   1
   2   4   0 2281.26  166.46   1
   2   4   0 2350.52  170.49   1
   2   4   0 2703.93  158.31   1
   2   4   0 2314.92   92.62   1
   2   4   0 2835.90  344.95   1
  -2  -4   0 2336.41  148.22   1
  -2  -4   0 2486.32  195.23   1
  -2  -4   0 1667.39  156.20   1
  -2  -4   0 2323.91  202.67   1
  -2  -4   0 2248.38  206.43   1
   2   4   124735.20 1215.98   1
   2   4   125415.54 1255.93   1
   2   4   126309.36 1255.55   1
   2   4   124861.29 1217.35   1
   2   4   128281.38 1473.58   1
  -2  -4  -125548.75 1297.19   1
  -2  -4  -125511.92 1202.84   1
  -2  -4  -125250.25 1240.01   1
  -2  -4  -123937.19 1239.70   1
  -2  -4  -124490.02 1397.20   1
   2   4   2   55.80   32.19   1
   2   4   2   59.18   31.82   1
   2   4   2   25.97   34.14   1
   2   4   2   86.17   51.02   1
   2   4   2   91.91   48.57   1
  -2  -4  -2   26.18   39.42   1
  -2  -4  -2   24.92   28.48   1
  -2  -4  -2   54.84   34.26   1
  -2  -4  -2   17.83   36.28   1
  -2  -4  -2   49.99   54.49   1
   2   4   3  170.96   88.10   1
   2   4   3  107.35   87.38   1
   2   4   3  276.56   50.39   1
   2   4   3  334.29   82.57   1
  -2  -4  -3  201.48   58.54   1
  -2  -4  -3   97.31   71.60   1
  -2  -4  -3  132.09   60.32   1
  -2  -4  -3  147.95   96.03   1
   2   4   4 4755.25  263.26   1
   2   4   4 4837.74  371.39   1
   2   4   4 4456.68  346.49   1
   2   4   4 4622.50  277.97   1
   2   4   4 4676.64  339.86   1
  -2  -4  -4 4748.04  296.43   1
  -2  -4  -4 4439.63  232.24   1
  -2  -4  -4 4782.09  266.88   1
  -2  -4  -4 4519.71  260.37   1
  -2  -4  -4 4595.14  415.14   1
   2   4   524989.47 1296.88   1
   2   4   524780.41 1248.50   1
   2   4   524873.37 1230.30   1
   2   4   527024.89 1542.89   1
   2   4   524957.55 1730.32   1
  -2  -4  -524857.21 1322.54   1
  -2  -4  -524946.96 1234.54   1
  -2  -4  -525156.53 1256.47   1
  -2  -4  -525135.76 1286.80   1
  -2  -4  -522721.02 1928.43   1
   2   4   611036.20  581.07   1
   2   4   611813.49  591.49   1
   2   4   611012.60  583.86   1
   2   4   6 8598.29  470.50   1
   2   4   610635.22  669.35   1
  -2  -4  -610494.32  534.85   1
  -2  -4  -610766.36  541.22   1
  -2  -4  -610743.76  832.98   1
  -2  -4  -611305.00  545.34   1
  -2  -4  -610383.07  791.80   1
   2   4   720491.80 1142.55   1
   2   4   721710.44 1355.00   1
   2   4   721446.63 1165.45   1
   2   4   721861.16 1112.56   1
  -2  -4  -719786.38 1140.22   1
  -2  -4  -718794.73 1153.77   1
  -2  -4  -720230.43 1036.05   1
  -2  -4  -720129.28 1992.30   1
   2   4   8 3135.93  281.43   1
   2   4   8 3177.70  247.27   1
   2   4   8 3014.53  250.24   1
  -2  -4  -8 2390.82  197.52   1
  -2  -4  -8 2773.88  225.26   1
  -2  -4  -8 3078.56  425.42   1
   2   4   915938.35  911.54   1
   2   4   916673.83 1000.48   1
  -2  -4  -914805.44  834.34   1
  -2  -4  -914972.54 1239.11   1
   2   4  10   22.36   41.74   1
   2   4  10   35.34   51.19   1
  -2  -4 -10    4.37   37.98   1
  -2  -4 -10   28.02  126.00   1
   2   4  11 8510.73  664.59   1
  -2  -4 -11 8668.52  924.21   1
   2   4  12  362.87  163.89   1
  -2  -4 -12  701.29  243.58   1
   2   4  13 8522.30  671.15   1
  -2  -4 -13 9192.66  933.99   1
   2   4  14 3678.11  377.29   1
  -2  -4 -14 4220.14  824.97   1
  -2  -4 -15   -1.91   32.04   1
  -2  -4 -15   41.33   69.71   1
  -2  -4 -16   -0.25   14.73   1
   2   5 -13 7982.43  436.17   1
   2   5 -12   45.38   62.51   1
   2   5 -12    5.96   30.49   1
  -2  -5  12    1.46   52.98   1
   2   5 -11 4514.72  556.79   1
   2   5 -11 4703.04  411.45   1
  -2  -5  11 3812.79  375.42   1
   2   5 -10 5191.95  479.91   1
   2   5 -10 5452.39  487.36   1
  -2  -5  10 5657.37  494.33   1
   2   5  -9 6623.83  890.46   1
   2   5  -9 6116.48  818.32   1
  -2  -5   9 6366.42  634.01   1
   2   5  -8 9192.25  706.08   1
   2   5  -8 9163.26  735.25   1
   2   5  -8 9182.55  735.61   1
   2   5  -7  319.94  114.20   1
   2   5  -7  218.59  130.31   1
   2   5  -7  286.38  132.06   1
  -2  -5   7   94.24  106.67   1
   2   5  -6  316.48  306.72   1
   2   5  -6  832.97  145.10   1
   2   5  -6  140.07  293.99   1
  -2  -5   6  190.68  234.14   1
   2   5  -526987.65 1719.08   1
   2   5  -527844.70 1597.38   1
   2   5  -527023.48 1706.98   1
  -2  -5   527148.02 1610.78   1
   2   5  -4  157.25   65.95   1
   2   5  -4   75.50   47.57   1
   2   5  -4   87.19   63.75   1
   2   5  -4   18.35   37.57   1
  -2  -5   4    5.46   57.29   1
  -2  -5   4   22.33   40.09   1
   2   5  -3 4195.31  273.79   1
   2   5  -3 4010.07  251.93   1
   2   5  -3 3792.24  244.64   1
   2   5  -3 4358.02  556.29   1
   2   5  -3 4210.22  359.77   1
  -2  -5   3 4245.54  510.36   1
  -2  -5   3 4112.00  281.26   1
   2   5  -2 1930.49  154.54   1
   2   5  -2 2208.65  247.17   1
   2   5  -2 2052.73  229.50   1
   2   5  -2 2132.11  265.75   1
   2   5  -2 1699.30  136.59   1
   2   5  -2 2227.01  262.50   1
  -2  -5   2 1931.70  226.73   1
   2   5  -1 6351.48  400.59   1
   2   5  -1 6321.81  399.92   1
   2   5  -1 6724.48  426.51   1
   2   5  -1 7094.37  386.41   1
   2   5  -1 7559.33  520.97   1
  -2  -5   1 6928.59  481.78   1
  -2  -5   1 6793.04  592.88   1
  -2  -5   1 5784.02  307.61   1
  -2  -5   1 6511.45  385.10   1
  -2  -5   1 6987.48  464.61   1
   2   5   0 5502.13  345.71   1
   2   5   0 5434.81  351.10   1
   2   5   0 6119.90  383.16   1
   2   5   0 6252.25  346.65   1
   2   5   0 7066.31  493.81   1
  -2  -5   0 5915.61  465.25   1
  -2  -5   0 6015.21  362.64   1
  -2  -5   0 6682.93  420.54   1
  -2  -5   0 5324.35  274.23   1
  -2  -5   0 6159.53  416.31   1
   2   5   1 1055.15  138.72   1
   2   5   1 1054.90  142.69   1
   2   5   1 1278.49  150.70   1
   2   5   1 1179.18  133.99   1
   2   5   1 1275.46  197.67   1
  -2  -5  -1  950.08   93.91   1
  -2  -5  -1 1157.70  139.18   1
  -2  -5  -1 1290.50  165.23   1
  -2  -5  -1 1049.33  158.36   1
  -2  -5  -1 1098.89  196.80   1
   2   5   2 3644.48  382.46   1
   2   5   2 3709.63  266.64   1
   2   5   2 2654.93  225.80   1
   2   5   2 3657.82  382.20   1
   2   5   2 4119.69  358.58   1
  -2  -5  -2 3645.56  288.33   1
  -2  -5  -2 3148.04  184.51   1
  -2  -5  -2 3697.56  255.26   1
  -2  -5  -2 3506.36  270.56   1
  -2  -5  -2 3663.06  365.68   1
   2   5   319725.57 1048.28   1
   2   5   318920.38 1192.37   1
   2   5   318881.45  952.66   1
   2   5   319689.62 1257.56   1
  -2  -5  -319909.79 1087.65   1
  -2  -5  -317562.55  833.43   1
  -2  -5  -315029.83  878.05   1
  -2  -5  -319531.12 1285.78   1
  -2  -5  -319808.21 1282.96   1
   2   5   4 3079.50  242.33   1
   2   5   4 3118.46  248.30   1
   2   5   4 2190.05  212.79   1
   2   5   4 3131.02  254.89   1
  -2  -5  -4 2753.66  187.64   1
  -2  -5  -4 3001.96  388.95   1
  -2  -5  -4 2963.59  244.70   1
  -2  -5  -4 2852.58  252.64   1
  -2  -5  -4 3003.24  274.83   1
   2   5   5 6515.44  408.40   1
   2   5   5 6518.11  401.08   1
   2   5   5 6102.80  378.92   1
  -2  -5  -5 5815.10  337.49   1
  -2  -5  -5 6350.79  426.94   1
  -2  -5  -5 6111.98  638.21   1
   2   5   6 1607.80  178.47   1
   2   5   6 1892.70  205.71   1
   2   5   6 1849.16  200.50   1
  -2  -5  -6 1662.53  198.72   1
  -2  -5  -6 1626.27  349.65   1
   2   5   7 6366.20  451.04   1
   2   5   7 6458.61  443.50   1
   2   5   7 5783.21  391.99   1
  -2  -5  -7 6193.34  443.33   1
  -2  -5  -7 5977.64  684.07   1
   2   5   810993.31  924.99   1
   2   5   811218.05  709.38   1
   2   5   811221.20  698.03   1
  -2  -5  -810416.78  712.42   1
  -2  -5  -810583.66 1000.27   1
   2   5   9 1292.32  206.70   1
   2   5   9 1348.06  204.35   1
  -2  -5  -9 1294.91  221.22   1
  -2  -5  -9  730.53  350.08   1
   2   5  1038587.46 2357.99   1
   2   5  1039394.11 2369.35   1
  -2  -5 -1028114.72 1978.68   1
  -2  -5 -1039108.03 2853.93   1
   2   5  1116171.78 1041.22   1
   2   5  1116539.69 1032.00   1
  -2  -5 -1116701.79 1123.77   1
  -2  -5 -1117502.49 1444.47   1
  -2  -5 -12   34.09   87.22   1
  -2  -5 -12  231.27  125.96   1
  -2  -5 -13 1745.54  411.89   1
  -2  -5 -13 1940.11  358.06   1
  -2  -5 -14 3472.32  324.54   1
  -2  -5 -14 4700.09  725.04   1
  -2  -5 -15 1554.62  177.84   1
  -2  -5 -15 1810.69  224.25   1
   2   6 -11 4618.54  320.81   1
  -2  -6  11 3519.50  407.46   1
   2   6 -10   -0.24   46.88   1
  -2  -6  10    6.91   50.25   1
   2   6  -9 2608.26  307.92   1
   2   6  -9 2864.02  330.85   1
  -2  -6   9 3098.39  377.24   1
   2   6  -822290.80 1802.32   1
   2   6  -822370.59 1898.57   1
   2   6  -822278.55 1914.31   1
   2   6  -7   82.36   96.09   1
   2   6  -7  121.00   85.75   1
   2   6  -7   75.04   94.56   1
  -2  -6   7   51.63  128.72   1
   2   6  -619280.43 1320.11   1
   2   6  -619289.02 1327.08   1
   2   6  -618943.09 1190.58   1
  -2  -6   618383.74 1208.16   1
   2   6  -5   39.87  247.71   1
   2   6  -5  473.91  318.13   1
   2   6  -5  356.83  314.46   1
  -2  -6   5 1096.53  172.93   1
   2   6  -4 3284.46  383.96   1
   2   6  -4 3331.84  379.70   1
  -2  -6   4 3433.59  380.54   1
   2   6  -316348.81 1067.00   1
   2   6  -314777.01  817.17   1
   2   6  -316229.55 1053.29   1
  -2  -6   316118.21 1033.20   1
   2   6  -2  117.82   91.22   1
   2   6  -2  111.47   63.94   1
   2   6  -2  119.53   89.90   1
  -2  -6   2   85.84   91.99   1
   2   6  -1 4126.09  324.48   1
   2   6  -1 4268.76  413.55   1
   2   6  -1 4037.55  384.54   1
  -2  -6   1 4490.22  654.83   1
   2   6   0 7949.05  792.95   1
   2   6   0 7865.89  773.77   1
   2   6   0 8529.58  729.36   1
  -2  -6   0 8740.59  683.08   1
   2   6   122389.29 1652.71   1
   2   6   123600.18 1716.92   1
   2   6   125829.78 1437.15   1
  -2  -6  -126479.56 1712.54   1
   2   6   214321.72 1158.22   1
   2   6   213976.51 1174.49   1
   2   6   215474.08  879.73   1
  -2  -6  -215842.12 1132.46   1
   2   6   322729.52 1353.32   1
   2   6   323115.57 1361.41   1
   2   6   324169.03 1372.09   1
  -2  -6  -323972.71 1651.12   1
   2   6   4 3333.22  321.05   1
   2   6   4 3376.14  311.88   1
   2   6   4 3481.59  305.07   1
  -2  -6  -4 3403.02  477.35   1
   2   6   5    1.76   35.22   1
   2   6   5   -2.48   36.45   1
   2   6   5    4.89   32.06   1
  -2  -6  -5   46.40   58.41   1
   2   6   6 4713.97  398.25   1
   2   6   6 4615.97  407.72   1
   2   6   6 3764.68  345.51   1
  -2  -6  -6 4832.29  619.73   1
   2   6   7   38.89  109.33   1
   2   6   7   21.45  106.48   1
   2   6   7   65.83   58.44   1
  -2  -6  -7   11.46  105.24   1
   2   6   8 2560.06  306.62   1
   2   6   8 2561.27  300.00   1
   2   6   8 2374.89  446.01   1
  -2  -6  -8 2840.79  487.36   1
   2   6   911747.99  808.27   1
   2   6   911866.27  807.78   1
   2   6   911934.14 1074.15   1
  -2  -6  -913209.25 1184.22   1
   2   6  10 3712.08  376.33   1
   2   6  10 3956.70  566.78   1
  -2  -6 -10 4467.56  590.21   1
   2   6  11 1033.78  169.31   1
   2   6  11  971.58  171.42   1
  -2  -6 -11   91.56  182.10   1
  -2  -6 -11 1225.61  273.48   1
   2   6  12 2578.20  263.93   1
   2   6  12 2547.85  272.83   1
  -2  -6 -12 2071.91  441.24   1
  -2  -6 -12 3453.14  657.27   1
  -2  -6 -13    3.06   34.86   1
  -2  -6 -13   34.46   51.69   1
  -2  -6 -14   44.29   56.43   1
   2   7  -9 1009.54  150.87   1
  -2  -7   9 1132.85  154.98   1
   2   7  -8 4016.86  370.72   1
   2   7  -8 3169.12  320.73   1
   2   7  -8 4126.01  365.06   1
   2   7  -7 1773.02  245.59   1
   2   7  -7 2111.31  276.60   1
   2   7  -7 2130.33  277.20   1
  -2  -7   7 1910.17  234.09   1
   2   7  -6 9737.00  726.93   1
   2   7  -6 9833.08  739.67   1
  -2  -7   6 8959.50  646.77   1
   2   7  -5 1508.87  286.46   1
   2   7  -5 1517.60  272.87   1
  -2  -7   5 1421.73  245.75   1
   2   7  -4    6.95   50.61   1
   2   7  -4   25.75   51.23   1
  -2  -7   4    5.60   46.52   1
   2   7  -3 9971.97  748.56   1
   2   7  -3 8423.26  544.09   1
   2   7  -310115.90  745.20   1
  -2  -7   310248.39  741.93   1
   2   7  -2 8843.40  569.94   1
   2   7  -2 9592.17  731.19   1
   2   7  -2 9649.51  724.82   1
  -2  -7   2 9525.34  724.78   1
   2   7  -1  161.58  164.14   1
   2   7  -1  102.32   74.38   1
   2   7  -1  107.23  160.59   1
  -2  -7   1   79.60  104.07   1
   2   7   013030.60 1323.50   1
   2   7   012157.30 1242.46   1
   2   7   011929.63  773.64   1
  -2  -7   011966.42  909.88   1
   2   7   111954.55  826.91   1
   2   7   111758.97  826.73   1
   2   7   113351.07  845.60   1
  -2  -7  -113803.94 1456.85   1
   2   7   222859.79 1437.73   1
   2   7   222688.50 1446.88   1
   2   7   227394.01 1994.28   1
  -2  -7  -224195.42 1732.98   1
   2   7   316794.30 1101.50   1
   2   7   316684.56 1109.57   1
   2   7   317752.54 1443.47   1
  -2  -7  -319972.30 1451.14   1
   2   7   4 5083.02  470.36   1
   2   7   4 5377.78  679.57   1
   2   7   4 4852.71  709.23   1
  -2  -7  -4 5998.26  662.89   1
   2   7   5   96.24  104.36   1
   2   7   5  248.98  100.20   1
   2   7   5   90.64  100.45   1
  -2  -7  -5  185.20  144.70   1
   2   7   611609.45 1150.73   1
   2   7   611375.91 1123.81   1
   2   7   611793.07  798.10   1
  -2  -7  -612305.07 1058.06   1
   2   7   7 6338.86  535.34   1
   2   7   7 6312.73  528.58   1
   2   7   7 6498.38  760.51   1
  -2  -7  -7 7227.30 1132.11   1
   2   7   8  105.20   98.78   1
   2   7   8  121.85   93.70   1
   2   7   8   97.36  101.39   1
  -2  -7  -8  474.78  149.55   1
   2   7   9 3131.93  321.47   1
   2   7   9 3247.63  350.37   1
   2   7   9 3190.08  340.79   1
  -2  -7  -9 3872.12  492.11   1
   2   7  10 2470.34  288.18   1
   2   7  10 2415.22  274.99   1
  -2  -7 -10 3022.10  402.54   1
   2   7  11 8658.89  792.56   1
   2   7  11 7929.61  535.91   1
  -2  -7 -1111699.04 1128.17   1
   2   7  12   12.03  103.01   1
   2   7  12   30.23  100.61   1
  -2  -7 -12  374.73   93.73   1
  -2  -7 -13 1855.35  218.85   1
   2   8  -7 2747.07  252.34   1
   2   8  -6 5234.37  397.46   1
   2   8  -6 5362.58  396.70   1
  -2  -8   6 4755.01  344.52   1
   2   8  -5  194.03   93.06   1
   2   8  -5  178.36   94.26   1
  -2  -8   5    4.64  132.38   1
   2   8  -4 5869.49  527.16   1
   2   8  -4 5616.30  493.57   1
  -2  -8   4 5636.68  463.81   1
   2   8  -3 1846.69  282.69   1
   2   8  -3 1916.32  274.93   1
  -2  -8   3 1789.58  257.80   1
   2   8  -2 2567.74  323.23   1
   2   8  -2 2377.94  319.33   1
   2   8  -2 2109.66  231.12   1
  -2  -8   2 2582.45  523.57   1
   2   8  -1 5180.91  489.13   1
   2   8  -1 4710.66  382.91   1
  -2  -8   1 5363.06  496.47   1
   2   8   011539.91  869.96   1
   2   8   010545.84  981.26   1
   2   8   011525.32  856.93   1
  -2  -8   012446.68  923.15   1
   2   8   1   14.21   51.75   1
   2   8   1   11.90   49.48   1
   2   8   1   12.35   40.36   1
  -2  -8  -1    1.08   53.78   1
   2   8   2 2864.94  343.86   1
   2   8   2 2667.10  347.80   1
   2   8   2 2758.57  312.68   1
  -2  -8  -2 2980.73  618.15   1
   2   8   3  235.89  355.09   1
   2   8   3 1210.65  216.77   1
   2   8   3  567.55  323.58   1
  -2  -8  -3 1303.74  257.01   1
   2   8   4 7503.38  597.73   1
   2   8   4 7434.91  603.23   1
   2   8   4 8073.33  850.71   1
  -2  -8  -4 8656.09  761.77   1
   2   8   5   48.10  124.23   1
   2   8   5   82.76   72.03   1
   2   8   5   36.54  124.16   1
  -2  -8  -5   57.07  164.31   1
   2   8   6 1996.43  281.48   1
   2   8   6 1927.51  273.12   1
   2   8   6 2047.51  260.12   1
  -2  -8  -6 2337.10  371.13   1
   2   8   7 1069.67  205.93   1
   2   8   7 1146.56  206.81   1
   2   8   7 1182.29  315.08   1
  -2  -8  -7 1269.34  279.23   1
   2   8   8 5036.74  419.49   1
   2   8   8 5095.32  419.34   1
   2   8   8 5068.49  394.75   1
  -2  -8  -8 5390.87  542.15   1
   2   8   9    1.25   26.41   1
   2   8   9    7.55   23.88   1
   2   8   9    1.63   27.10   1
  -2  -8  -9   -2.94   36.03   1
   2   8  10 2176.35  218.21   1
   2   8  10 2112.90  217.25   1
  -2  -8 -10 2919.31  292.34   1
  -2  -8 -11 5041.95  366.33   1
   2   9  -4 1544.67  176.19   1
   2   9  -4 1675.27  176.66   1
  -2  -9   4 1400.19  150.45   1
   2   9  -3 1542.41  195.68   1
   2   9  -3 1563.61  194.48   1
  -2  -9   3 1401.80  178.66   1
   2   9  -2 4920.26  552.48   1
   2   9  -2 4963.40  559.17   1
   2   9  -2 3367.25  383.97   1
  -2  -9   2 4657.74  518.60   1
   2   9  -112265.57 1068.61   1
   2   9  -112297.00 1058.47   1
   2   9  -110817.01  627.47   1
  -2  -9   113495.46  825.51   1
   2   9   0 2689.22  474.68   1
   2   9   0 2717.27  472.74   1
   2   9   0 2265.95  227.78   1
  -2  -9   0 2783.27  295.79   1
   2   9   1 1098.58  171.37   1
   2   9   1 1259.34  213.56   1
   2   9   1 1260.71  210.94   1
  -2  -9  -1 1346.73  355.40   1
   2   9   2 1435.41  231.01   1
   2   9   2 1300.19  184.97   1
   2   9   2 1390.98  224.80   1
  -2  -9  -2 1353.45  226.48   1
   2   9   3   38.39  101.03   1
   2   9   3   11.30   94.74   1
   2   9   3   65.05   52.51   1
  -2  -9  -3   18.64   66.65   1
   2   9   4  179.52   99.25   1
   2   9   4  159.40   94.45   1
   2   9   4  263.07   85.14   1
  -2  -9  -4  110.09  106.19   1
   2   9   5   16.29   68.02   1
   2   9   5   16.65   65.73   1
   2   9   5    9.77   37.28   1
  -2  -9  -5   14.47   44.89   1
   2   9   6 8424.39  551.49   1
   2   9   6 8438.45  556.08   1
   2   9   6 8661.16  740.10   1
  -2  -9  -6 9121.55  856.28   1
   2   9   7    8.44   32.12   1
   2   9   7    6.01   31.90   1
   2   9   7   10.12   29.76   1
  -2  -9  -7   21.75   62.51   1
   2   9   8 8003.02  478.90   1
   2   9   8 8146.37  480.48   1
   2   9   8 8417.48  454.38   1
  -2  -9  -8 9788.12  557.61   1
  -2  -9  -9    0.73   27.10   1
   2  10   1 3425.85  227.65   1
   2  10   1 3316.62  224.62   1
   2  10   2   27.02   57.07   1
   2  10   2   33.01   56.10   1
  -2 -10  -2   18.80   55.89   1
   2  10   3  116.62   72.71   1
   2  10   3  148.84   71.62   1
  -2 -10  -3  547.16   71.75   1
  -3   8   5  829.22  151.75   1
  -3   8   4 2780.85  204.63   1
  -3   8   3 1625.92  161.00   1
  -3   8   2 2092.30  183.53   1
  -3   8   0  485.87   76.56   1
  -3   7   8  146.72   56.19   1
  -3   7   7 6009.39  385.68   1
  -3   7   7 9497.80  495.92   1
  -3   7   6   20.78   38.18   1
  -3   7   6   62.14   49.85   1
  -3   7   5 2731.69  243.73   1
  -3   7   5 1295.34  184.65   1
  -3   7   4   83.44  119.48   1
  -3   7   3 1542.97  196.44   1
  -3   7   3  761.81  155.60   1
  -3   7   2    7.92   33.85   1
  -3   7   2   18.21   41.98   1
  -3   7   1 3837.62  347.09   1
  -3   7   1 5452.03  602.89   1
   3  -7   0    0.18   20.91   1
  -3   7   0    1.38   26.42   1
  -3   7   0    6.48   27.25   1
   3  -7   116085.09 1065.83   1
  -3   7  -116140.28  943.46   1
  -3   7  -112739.12  805.72   1
   3  -7   2   11.29   40.87   1
  -3   7  -2   55.50   49.38   1
   3  -7   3 2549.41  232.12   1
  -3   7  -3 2489.29  269.53   1
   3  -7   4   20.37   39.19   1
  -3   7  -4   28.76   42.11   1
  -3   7  -5 1131.65  164.21   1
  -3   7  -6   87.25   58.18   1
  -3   7  -7   16.61   30.41   1
  -3   6  10  571.38  100.98   1
  -3   6   9 5943.88  396.13   1
  -3   6   9 5922.22  356.18   1
  -3   6   8 1750.86  345.79   1
  -3   6   8 1796.26  211.93   1
  -3   6   715357.32  979.41   1
  -3   6   715889.27  988.39   1
  -3   6   6 1614.55  226.04   1
  -3   6   6 1958.62  268.47   1
  -3   6   6  309.95  317.56   1
  -3   6   5 4894.11  654.93   1
  -3   6   5 6154.82  782.81   1
  -3   6   5 4116.45  388.54   1
  -3   6   4    3.54   61.10   1
  -3   6   4  124.91   69.84   1
  -3   6   4   11.08   60.13   1
  -3   6   3   53.30   94.97   1
  -3   6   3  267.28  108.12   1
  -3   6   221478.68 1406.08   1
  -3   6   220054.33 1311.34   1
  -3   6   1  183.01  102.79   1
  -3   6   1   21.78  161.88   1
   3  -6   0 1082.06  270.13   1
  -3   6   0 1125.13  222.13   1
  -3   6   0 1231.10  212.49   1
   3  -6   1 4537.94  378.90   1
  -3   6  -1 5113.04  477.45   1
  -3   6  -1 4730.38  445.71   1
   3  -6   2   47.98   76.76   1
  -3   6  -2   96.33   86.41   1
  -3   6  -2  167.64   87.91   1
   3  -6   313226.64 1119.76   1
  -3   6  -311388.31  793.45   1
   3  -6   4   80.90   78.94   1
  -3   6  -4   89.27  131.37   1
   3  -6   5 4794.99  427.68   1
  -3   6  -5 4105.23  656.32   1
   3  -6   6   91.61   82.38   1
  -3   6  -6   73.97  122.80   1
  -3   6  -7   23.48   49.46   1
  -3   6  -8    2.40   26.51   1
  -3   6  -9 1557.81  187.82   1
   3  -5 -12 6496.08  347.37   1
  -3   5  12 6416.42  374.53   1
   3  -5 -11    5.86   25.78   1
  -3   5  11   -6.90   28.84   1
   3  -5 -10 5291.83  389.91   1
  -3   5  10 5403.29  423.02   1
   3  -5  -9 5462.71  411.57   1
  -3   5   9 5337.38  446.27   1
  -3   5   9 4820.03  384.59   1
   3  -5  -8 6667.71  495.63   1
   3  -5  -8 5348.36  644.35   1
  -3   5   8 6247.71  526.98   1
  -3   5   8 6838.23  542.07   1
   3  -5  -7 4047.06  375.79   1
   3  -5  -7 3663.89  535.95   1
  -3   5   7 3962.13  408.89   1
  -3   5   7 3886.91  393.13   1
   3  -5  -6  241.78  284.60   1
   3  -5  -6  421.24  263.81   1
  -3   5   6 1027.01  199.47   1
  -3   5   6 1149.20  201.78   1
   3  -5  -5   53.91  102.40   1
   3  -5  -5  254.56   97.45   1
  -3   5   5  396.17  120.29   1
  -3   5   5  107.81  114.71   1
   3  -5  -4 8087.37  573.13   1
  -3   5   4 8383.15  906.91   1
  -3   5   4 8238.62  654.35   1
  -3   5   3   25.83  141.92   1
  -3   5   3  261.32   99.13   1
  -3   5   3   39.95   88.24   1
  -3   5   2  278.07  119.35   1
  -3   5   2   51.02  178.80   1
  -3   5   1  994.31  209.90   1
  -3   5   1  954.87  195.35   1
   3  -5   0 2536.39  422.85   1
  -3   5   0 2500.76  320.44   1
  -3   5   0 2457.14  312.17   1
   3  -5   1 3379.61  290.49   1
  -3   5  -1 1722.57  314.22   1
  -3   5  -1 3354.59  344.16   1
   3  -5   2  137.81  133.44   1
  -3   5  -2  568.13  123.23   1
  -3   5  -2  125.99  123.11   1
   3  -5   316967.41 1156.01   1
  -3   5  -314635.81  911.97   1
  -3   5  -314919.95 1015.56   1
   3  -5   4 3857.99  651.71   1
  -3   5  -4 2794.36  339.31   1
   3  -5   5 5319.14  755.26   1
  -3   5  -5 3882.43  406.92   1
   3  -5   611157.94  833.95   1
  -3   5  -6 8357.67  686.30   1
   3  -5   7   60.53   81.30   1
  -3   5  -7   34.86   69.86   1
  -3   5  -8 5522.64  705.02   1
  -3   5  -9   68.31   73.30   1
  -3   5 -10   -2.03   27.35   1
  -3   5 -11 4967.58  357.76   1
   3  -4 -13    7.34   33.15   1
  -3   4  13   -0.86   37.43   1
   3  -4 -12 6076.23  406.60   1
  -3   4  12 6425.42  461.07   1
   3  -4 -11 3130.59  283.36   1
   3  -4 -11 2544.73  362.95   1
  -3   4  11 3119.67  320.43   1
   3  -4 -1019574.72 1177.77   1
   3  -4 -1018120.48 1070.53   1
  -3   4  1019541.61 1251.24   1
   3  -4  -9 1458.15  224.28   1
   3  -4  -9 1381.62  202.13   1
  -3   4   9 1392.78  253.91   1
   3  -4  -8 4413.04  592.94   1
   3  -4  -8 4135.42  365.01   1
  -3   4   8 4377.28  678.33   1
  -3   4   8 4020.19  391.31   1
   3  -4  -7 1026.99  187.23   1
   3  -4  -7  937.22  180.05   1
  -3   4   7  957.47  214.36   1
  -3   4   7  955.25  198.40   1
   3  -4  -6 1008.75  179.46   1
   3  -4  -6  976.66  183.44   1
  -3   4   6  991.30  208.93   1
  -3   4   6  912.11  205.74   1
   3  -4  -5 1933.14  237.52   1
   3  -4  -5 1783.83  242.44   1
  -3   4   5 1912.06  263.05   1
  -3   4   5 1854.31  272.49   1
   3  -4  -4  897.80  166.85   1
   3  -4  -4  982.72  181.72   1
  -3   4   4  895.10  190.60   1
  -3   4   4 1178.79  204.89   1
   3  -4  -3   28.61   51.07   1
   3  -4  -3   -3.64  102.23   1
  -3   4   3   -0.33   58.11   1
  -3   4   3  180.95   67.67   1
   3  -4  -229705.63 1726.72   1
   3  -4  -227702.23 1542.60   1
  -3   4   224726.83 1494.22   1
  -3   4   229057.13 1764.42   1
   3  -4  -1   62.74   68.28   1
  -3   4   1  125.49   78.09   1
   3  -4   039230.57 2256.33   1
  -3   4   040274.85 2491.27   1
  -3   4   037688.79 2347.14   1
   3  -4   1 1629.34  196.11   1
  -3   4  -1 2577.06  264.94   1
  -3   4  -1 2190.51  252.40   1
   3  -4   2 8502.03  742.77   1
  -3   4  -2 8096.09  789.55   1
  -3   4  -2 7763.50  570.16   1
   3  -4   311352.49  709.67   1
  -3   4  -3 9631.40  624.68   1
  -3   4  -3 9668.83  953.32   1
   3  -4   4   83.47   76.26   1
  -3   4  -4   34.31  120.83   1
   3  -4   5 4511.72  427.93   1
  -3   4  -5 3719.63  378.10   1
   3  -4   627265.38 1719.98   1
  -3   4  -620993.57 1405.57   1
   3  -4   7   34.49   65.00   1
  -3   4  -7    8.09   53.18   1
  -3   4  -9    0.91   29.42   1
  -3   4 -10   55.94   74.60   1
  -3   4 -11   42.15   63.10   1
  -3   4 -12 1653.26  191.34   1
  -3   4 -12  849.02  208.66   1
  -3   4 -13 1351.68  160.16   1
   3  -3 -14 1496.29  251.43   1
  -3   3  14 1633.66  288.37   1
   3  -3 -13  239.13  143.23   1
   3  -3 -13  337.71  107.99   1
  -3   3  13  295.31  160.84   1
   3  -3 -12 3036.15  275.81   1
   3  -3 -12 2947.70  393.29   1
  -3   3  12 3039.24  313.81   1
   3  -3 -11  237.83   98.29   1
   3  -3 -11  148.23   89.99   1
  -3   3  11  222.94  109.73   1
   3  -3 -1010387.81  698.69   1
   3  -3 -1010431.48  691.19   1
  -3   3  1010263.65  748.55   1
   3  -3  -9 1975.82  259.12   1
   3  -3  -9 1865.08  263.24   1
  -3   3   9 1917.71  291.82   1
   3  -3  -814463.75  894.85   1
   3  -3  -814581.03  915.41   1
  -3   3   813901.21  949.57   1
  -3   3   812519.68  820.52   1
   3  -3  -7   54.10   48.83   1
   3  -3  -7   11.29   50.09   1
  -3   3   7    2.19   82.69   1
  -3   3   7    3.32   54.51   1
   3  -3  -6  298.78  100.29   1
   3  -3  -6  271.66  182.35   1
  -3   3   6  481.11  184.22   1
  -3   3   6  172.18  113.87   1
   3  -3  -5  343.93   92.90   1
   3  -3  -5  236.17  106.87   1
  -3   3   5    0.04  103.61   1
  -3   3   5  484.39  105.63   1
   3  -3  -4   29.61   54.98   1
   3  -3  -4   18.72  109.86   1
  -3   3   4  255.50   56.82   1
  -3   3   4   -0.04   59.94   1
  -3   3   4   45.77   70.50   1
   3  -3  -3 1260.80  139.79   1
   3  -3  -3 1332.54  177.51   1
  -3   3   3 1352.94  194.37   1
  -3   3   3 1254.73  144.61   1
  -3   3   3 1190.51  154.85   1
   3  -3  -227236.32 1402.60   1
   3  -3  -228489.67 1578.54   1
  -3   3   225756.23 1413.14   1
  -3   3   232217.66 1910.80   1
  -3   3   227589.79 1874.93   1
  -3   3   229219.43 1679.55   1
  -3   3   225719.81 1474.45   1
   3  -3  -1 1438.32  110.34   1
   3  -3  -1 1479.53  176.26   1
   3  -3  -1 1315.09  117.23   1
  -3   3   1 1165.60  130.44   1
  -3   3   1 1418.80  197.36   1
  -3   3   1 1467.07  177.55   1
  -3   3   1 1388.53  125.50   1
  -3   3   1 1037.04  168.44   1
   3  -3   035798.37 1889.34   1
   3  -3   036473.73 2065.82   1
  -3   3   032251.80 1910.66   1
  -3   3   034829.02 2349.50   1
  -3   3   039976.29 2645.06   1
   3  -3   1 5217.67  296.79   1
  -3   3  -1 6621.48  609.62   1
  -3   3  -1 6172.03  404.82   1
  -3   3  -1 4847.52  368.11   1
  -3   3  -1 6366.81  448.21   1
   3  -3   2 9580.04  565.26   1
  -3   3  -214556.01  754.61   1
  -3   3  -212294.45  692.19   1
  -3   3  -212477.76  760.82   1
   3  -3   326691.47 1668.55   1
  -3   3  -325234.77 1618.41   1
  -3   3  -324322.30 1410.46   1
  -3   3  -323445.34 1474.44   1
   3  -3   4  554.57  176.42   1
  -3   3  -4  356.13  144.43   1
  -3   3  -4   89.37  180.12   1
   3  -3   5 1695.26  222.82   1
  -3   3  -5 1484.49  223.21   1
   3  -3   6 5244.70  450.41   1
  -3   3  -6 4555.42  398.15   1
   3  -3   7 2080.78  318.07   1
  -3   3  -7 1707.50  428.35   1
  -3   3  -817212.50 1255.52   1
  -3   3 -10 6415.77  583.55   1
  -3   3 -11  914.19  169.03   1
  -3   3 -11   -0.41  185.12   1
  -3   3 -12   47.51   55.50   1
  -3   3 -12    0.01   62.39   1
  -3   3 -13   -3.94   33.55   1
  -3   3 -14  694.42  137.47   1
   3  -2 -15 2079.43  149.76   1
  -3   2  15 2156.53  166.57   1
   3  -2 -14   26.44   53.77   1
   3  -2 -14  141.15   40.10   1
  -3   2  14   57.29   60.15   1
  -3   2  14    0.03   79.00   1
   3  -2 -13 8059.09  529.22   1
   3  -2 -13 7037.86  436.32   1
  -3   2  13 7943.66  567.06   1
  -3   2  13 6963.14  467.84   1
   3  -2 -12  265.83  108.49   1
   3  -2 -12  266.17  105.26   1
  -3   2  12  254.91  123.96   1
  -3   2  12  316.40  103.49   1
   3  -2 -11 4033.08  370.40   1
   3  -2 -11 3825.37  555.50   1
  -3   2  11 3660.50  346.85   1
  -3   2  11 3656.02  384.83   1
   3  -2 -1018024.59 1119.48   1
   3  -2 -1019074.92 1178.71   1
  -3   2  1016961.00 1131.73   1
  -3   2  1016906.90 1048.72   1
   3  -2  -9 1183.40  212.14   1
   3  -2  -9 1246.73  212.59   1
  -3   2   9 1050.13  218.03   1
  -3   2   9  990.26  187.32   1
   3  -2  -820058.78 1208.47   1
   3  -2  -820382.80 1242.82   1
  -3   2   818369.40 1184.09   1
  -3   2   818071.22 1057.11   1
   3  -2  -7 4108.93  341.52   1
   3  -2  -7 3932.24  358.10   1
  -3   2   7 3635.13  351.93   1
  -3   2   7 3586.16  296.97   1
  -3   2   7 3403.34  303.61   1
   3  -2  -610129.23  598.56   1
   3  -2  -610194.00  637.98   1
   3  -2  -6 8800.91  511.03   1
  -3   2   6 9162.83  517.96   1
  -3   2   6 9104.13  574.79   1
  -3   2   6 9309.52  596.16   1
   3  -2  -511944.85  633.45   1
   3  -2  -511638.62  898.72   1
   3  -2  -510870.92  546.37   1
  -3   2   511045.65  626.97   1
  -3   2   511535.06  640.86   1
  -3   2   510089.63  594.09   1
  -3   2   510143.87  597.63   1
  -3   2   5 9243.76  502.50   1
   3  -2  -4  853.28  121.19   1
   3  -2  -4  887.92  141.94   1
   3  -2  -4  807.56   97.98   1
  -3   2   4  780.83  157.45   1
  -3   2   4  794.11  126.12   1
  -3   2   4  405.46  286.47   1
  -3   2   4  885.47  121.56   1
  -3   2   4  916.84  137.21   1
  -3   2   4  936.60  141.89   1
   3  -2  -3  316.29   71.78   1
   3  -2  -3  232.95   96.63   1
   3  -2  -3  390.06   59.71   1
  -3   2   3  213.15   92.85   1
  -3   2   3  241.78   77.51   1
  -3   2   3  244.33  124.88   1
  -3   2   3  571.63   93.73   1
  -3   2   3  713.36  117.21   1
  -3   2   3  625.35  100.93   1
   3  -2  -211989.99  536.23   1
   3  -2  -211900.00  639.28   1
  -3   2   213074.39 1021.20   1
  -3   2   212269.26  553.30   1
  -3   2   211828.38  641.74   1
  -3   2   211495.90  553.73   1
  -3   2   211998.92  812.61   1
   3  -2  -1   -3.43   28.13   1
   3  -2  -1  144.47   30.66   1
   3  -2  -1  134.59   52.03   1
  -3   2   1  117.96   34.79   1
  -3   2   1   -0.73   55.31   1
  -3   2   1  118.83   68.33   1
  -3   2   1  316.06   55.90   1
  -3   2   1   -0.26   85.59   1
  -3   2   1  125.46   37.36   1
   3  -2   024955.31 1120.71   1
   3  -2   026214.57 1223.43   1
   3  -2   026565.54 1551.42   1
  -3   2   021577.68 1010.32   1
  -3   2   025598.35 1329.89   1
  -3   2   026953.97 1629.53   1
  -3   2   026555.29 1306.48   1
   3  -2   1  803.73   84.71   1
  -3   2  -1 1032.54  122.55   1
  -3   2  -1  967.71  123.01   1
  -3   2  -1  968.59  130.29   1
   3  -2   2   74.46   73.04   1
  -3   2  -2  220.88   55.67   1
  -3   2  -2    8.58   57.06   1
  -3   2  -2  201.11   61.76   1
   3  -2   318744.85 1063.08   1
  -3   2  -317165.82  838.39   1
  -3   2  -315720.07  826.44   1
  -3   2  -314652.13  833.15   1
   3  -2   4   82.01   45.19   1
  -3   2  -4   33.01   58.63   1
  -3   2  -4    4.69   46.23   1
  -3   2  -4   73.47   53.10   1
   3  -2   516106.27  873.36   1
  -3   2  -514162.89  890.84   1
  -3   2  -513814.61  780.67   1
   3  -2   6 5452.94  419.93   1
  -3   2  -6 4351.73  344.56   1
  -3   2  -7   27.09   61.93   1
  -3   2  -7  132.99   79.16   1
  -3   2  -8 9918.48  661.31   1
  -3   2  -8 8049.34  690.73   1
  -3   2  -9 2088.09  351.81   1
  -3   2 -1011860.54  746.59   1
  -3   2 -10 5283.98  680.37   1
  -3   2 -11 4123.64  395.74   1
  -3   2 -11 1987.18  415.09   1
  -3   2 -12 2538.84  326.16   1
  -3   2 -12 2324.91  391.08   1
  -3   2 -13 8475.16  693.69   1
  -3   2 -14 4407.87  432.02   1
  -3   2 -15  119.59   72.30   1
   3  -1 -15 3472.08  316.18   1
  -3   1  15 3442.29  350.67   1
  -3   1  15 3320.67  317.31   1
   3  -1 -14   15.75   41.33   1
   3  -1 -14   34.22   35.92   1
  -3   1  14   31.27   47.31   1
  -3   1  14   23.57   40.93   1
   3  -1 -13 6944.72  508.68   1
   3  -1 -13 6883.78  472.50   1
  -3   1  13 6689.42  532.04   1
  -3   1  13 6452.55  699.10   1
   3  -1 -12    5.39   64.66   1
   3  -1 -12   66.62   55.12   1
  -3   1  12   18.15   66.41   1
  -3   1  12   22.97   54.79   1
   3  -1 -1117084.12 1069.23   1
   3  -1 -1117061.69 1430.63   1
  -3   1  1116172.01 1088.97   1
  -3   1  1115629.42 1037.06   1
   3  -1 -10  766.14  170.03   1
   3  -1 -10  724.51  178.61   1
  -3   1  10  626.60  164.35   1
  -3   1  10  665.87  183.12   1
   3  -1  -9 2625.40  292.60   1
   3  -1  -9 2711.80  314.86   1
  -3   1   9 2496.00  315.51   1
  -3   1   9 2642.53  305.88   1
   3  -1  -816778.14  993.31   1
   3  -1  -817534.00 1063.91   1
  -3   1   816577.02 1025.66   1
  -3   1   816701.51 1015.68   1
   3  -1  -7 3828.28  295.09   1
   3  -1  -7 3750.69  323.92   1
  -3   1   7 3662.81  313.86   1
  -3   1   7 3508.70  306.61   1
  -3   1   7 3007.12  246.13   1
  -3   1   7 3491.41  262.29   1
   3  -1  -6 5583.66  358.90   1
   3  -1  -6 5627.72  397.18   1
   3  -1  -6 5664.02  385.69   1
  -3   1   6 5643.27  377.68   1
  -3   1   6 5419.09  374.81   1
  -3   1   6 5246.22  337.22   1
  -3   1   6 5054.76  306.29   1
  -3   1   6 5589.88  373.86   1
   3  -1  -556477.89 3364.04   1
   3  -1  -558441.55 3576.46   1
   3  -1  -558846.41 3826.07   1
  -3   1   557103.33 3424.39   1
  -3   1   553670.17 3245.13   1
  -3   1   556218.55 3538.51   1
  -3   1   555623.98 3364.84   1
  -3   1   552526.70 3451.74   1
  -3   1   553285.61 3162.82   1
   3  -1  -4  925.03  110.26   1
   3  -1  -4 1018.25  138.35   1
   3  -1  -4 1030.92  120.95   1
  -3   1   4  943.00  115.35   1
  -3   1   4  908.58  117.28   1
  -3   1   4  570.14  242.78   1
  -3   1   4  899.64  122.59   1
  -3   1   4  917.35  114.13   1
  -3   1   4  993.68  185.14   1
   3  -1  -396594.22 6526.08   1
   3  -1  -395966.43 6503.03   1
   3  -1  -3114695.7  7836.1   1
  -3   1   392800.83 6165.77   1
  -3   1   392101.92 6343.25   1
  -3   1   372041.01 4955.14   1
  -3   1   395666.03 6627.23   1
  -3   1   393574.84 6320.63   1
  -3   1   3101442.6  6796.3   1
   3  -1  -2 4730.63  218.61   1
   3  -1  -2 4602.95  281.88   1
   3  -1  -2 5337.38  259.31   1
  -3   1   2 4463.64  344.52   1
  -3   1   2 4574.26  226.86   1
  -3   1   2 4950.64  237.33   1
  -3   1   2 5068.33  509.96   1
  -3   1   2 4906.70  302.14   1
  -3   1   2 4923.21  293.85   1
   3  -1  -1  466.29   21.92   1
   3  -1  -1  470.63   77.38   1
   3  -1  -1  583.91   79.69   1
   3  -1  -1  502.13   57.49   1
  -3   1   1  246.26  103.98   1
  -3   1   1  399.57   28.64   1
  -3   1   1  448.81   51.97   1
  -3   1   1  279.42   98.57   1
  -3   1   1  473.24   82.97   1
  -3   1   1  382.25   49.34   1
  -3   1   1  471.48   84.85   1
   3  -1   0 8404.21  280.03   1
   3  -1   0 8424.63  279.00   1
   3  -1   0 8389.26  396.94   1
  -3   1   0 8034.51  279.62   1
  -3   1   0 7732.66  275.45   1
  -3   1   0 7822.04  271.88   1
  -3   1   0 8639.11  565.28   1
  -3   1   0 8986.85  439.67   1
  -3   1   0 8234.23  404.12   1
  -3   1   0 9147.73  529.03   1
   3  -1   1 4864.40  182.17   1
   3  -1   1 4305.92  233.09   1
   3  -1   1 4307.18  133.89   1
  -3   1  -1 4573.52  369.20   1
  -3   1  -1 4776.15  230.97   1
  -3   1  -1 4433.91  213.28   1
   3  -1   2    3.97   32.76   1
   3  -1   2  142.94   42.37   1
  -3   1  -2   93.65   38.09   1
  -3   1  -2  278.23   45.82   1
  -3   1  -2  101.13   32.07   1
   3  -1   3 1264.53  105.36   1
  -3   1  -3 1157.14  110.97   1
  -3   1  -3 1081.38  113.57   1
  -3   1  -3 1105.11  126.89   1
   3  -1   4 6244.51  332.14   1
  -3   1  -4 5228.25  267.91   1
  -3   1  -4 5568.92  248.72   1
  -3   1  -4 5512.16  308.11   1
  -3   1  -555559.84 3395.20   1
  -3   1  -564799.10 3823.85   1
  -3   1  -574495.28 4319.82   1
  -3   1  -568710.63 4198.00   1
   3  -1   615151.35  708.27   1
  -3   1  -613849.94  733.70   1
  -3   1  -614704.57  728.71   1
  -3   1  -614142.81  839.12   1
   3  -1   7 6725.03  353.04   1
  -3   1  -7 6130.29  547.25   1
  -3   1  -7 5810.99  374.64   1
  -3   1  -7 6009.25  466.02   1
   3  -1   8 5809.07  485.95   1
  -3   1  -8 5761.54  405.88   1
  -3   1  -8 5406.33  488.80   1
   3  -1   9   16.48   67.67   1
  -3   1  -9   30.71   54.72   1
  -3   1  -9   66.12   69.74   1
  -3   1 -10   84.73   89.43   1
  -3   1 -10  285.59  184.22   1
  -3   1 -11    4.86   41.08   1
  -3   1 -11   12.20   52.61   1
  -3   1 -12 4366.11  545.09   1
  -3   1 -13 4463.46  504.56   1
  -3   1 -14   23.64  107.14   1
  -3   1 -15 5747.70  486.11   1
   3   0 -15    5.35   22.05   1
   3   0 -15    9.15   19.75   1
  -3   0  15    2.95   24.96   1
  -3   0  15   20.89   40.24   1
   3   0 -14   63.61   61.48   1
   3   0 -14  110.35   95.65   1
  -3   0  14  149.23   61.57   1
  -3   0  14   18.79   65.22   1
   3   0 -1314354.62  884.85   1
   3   0 -1313363.79 1128.87   1
  -3   0  1313237.88  872.35   1
  -3   0  1311993.96  792.57   1
   3   0 -12  274.04  122.64   1
   3   0 -12  367.64  130.47   1
  -3   0  12  298.62  140.00   1
  -3   0  12  228.96  128.64   1
   3   0 -1115716.60 1053.65   1
   3   0 -1115314.22 1032.74   1
  -3   0  1113551.72  956.98   1
  -3   0  1115366.94 1084.58   1
   3   0 -10  157.08   85.61   1
   3   0 -10   49.67  158.39   1
  -3   0  10  137.61   90.44   1
  -3   0  10   55.89   96.30   1
   3   0  -919789.08 1207.69   1
   3   0  -921319.37 1325.64   1
  -3   0   919529.54 1240.35   1
  -3   0   919883.38 1277.01   1
   3   0  -8  402.61  127.16   1
   3   0  -8  470.05  181.26   1
  -3   0   8  366.67  195.44   1
  -3   0   8  237.12  124.75   1
   3   0  -7   66.77   60.94   1
   3   0  -7  156.69   67.37   1
  -3   0   7   45.01   63.14   1
  -3   0   7   34.26  116.09   1
   3   0  -6  164.95  101.14   1
   3   0  -6  154.20   70.31   1
   3   0  -6  161.38   73.83   1
  -3   0   6  110.46   72.00   1
  -3   0   6   91.52   72.40   1
  -3   0   6  118.41  104.65   1
  -3   0   6   78.62   50.96   1
  -3   0   6  131.32   67.23   1
  -3   0   6  130.07   50.28   1
   3   0  -549241.58 2818.67   1
   3   0  -549987.41 2942.12   1
   3   0  -550317.10 2972.18   1
  -3   0   546831.05 2810.70   1
  -3   0   548161.33 2898.53   1
  -3   0   548086.01 2754.55   1
  -3   0   549854.28 2824.61   1
  -3   0   547992.41 2793.49   1
  -3   0   549542.62 2875.16   1
   3   0  -4 2741.93  180.64   1
   3   0  -4 2890.37  327.52   1
   3   0  -4 2884.92  215.72   1
  -3   0   4 2853.90  339.96   1
  -3   0   4 2740.49  193.09   1
  -3   0   4 2807.40  235.41   1
  -3   0   4 2815.33  203.58   1
  -3   0   4 2746.84  186.89   1
  -3   0   4 2735.72  193.31   1
   3   0  -341128.07 2280.08   1
   3   0  -340803.08 2214.96   1
   3   0  -343245.85 2336.22   1
  -3   0   338832.13 2162.56   1
  -3   0   338495.04 2027.02   1
  -3   0   339008.01 2182.18   1
  -3   0   343382.11 2330.90   1
  -3   0   339585.02 2112.08   1
  -3   0   339570.54 2080.24   1
   3   0  -2 2357.93  125.81   1
   3   0  -2 2271.13  165.71   1
   3   0  -2 2701.36  178.84   1
  -3   0   2 2315.88  193.38   1
  -3   0   2 2358.90  130.75   1
  -3   0   2 2495.98  189.40   1
  -3   0   2 2298.49  164.19   1
  -3   0   2 2378.17  238.69   1
  -3   0   2 2195.78  129.20   1
   3   0  -1  536.71   48.18   1
   3   0  -1  610.88   76.07   1
   3   0  -1  546.67   76.06   1
  -3   0   1  554.20   51.35   1
  -3   0   1  680.52  126.63   1
  -3   0   1  577.70   50.87   1
  -3   0   1  541.10   75.99   1
  -3   0   1  475.48   50.42   1
  -3   0   1  615.74   88.69   1
  -3   0   1  631.15   98.85   1
   3   0   0  470.89   32.14   1
   3   0   0  613.18   65.47   1
  -3   0   0  511.11   36.10   1
  -3   0   0  511.52   35.94   1
  -3   0   0  587.89   74.22   1
  -3   0   0  558.84   80.92   1
  -3   0   0  391.59   65.12   1
  -3   0   0  518.02   35.36   1
  -3   0   0  424.59   20.37   1
  -3   0   0  548.19   83.25   1
  -3   0   0  508.82   38.82   1
   3   0   1 1482.83   35.79   1
   3   0   1 1526.64  102.25   1
  -3   0  -1 1651.84   68.10   1
  -3   0  -1 1367.54   49.50   1
  -3   0  -1 1752.74  123.37   1
  -3   0  -1 1651.49  111.12   1
  -3   0  -1 2133.23  125.85   1
  -3   0  -1 1331.73   50.60   1
  -3   0  -1 1671.84  124.83   1
  -3   0  -1 1316.50  101.46   1
   3   0   2  131.34   27.24   1
  -3   0  -2   78.53   21.23   1
  -3   0  -2    1.32   27.04   1
  -3   0  -2   33.39   33.22   1
  -3   0  -2  250.73   46.34   1
  -3   0  -2    0.08   31.96   1
  -3   0  -2   46.34   37.27   1
  -3   0  -2    6.99   28.28   1
  -3   0  -316567.63  782.50   1
  -3   0  -317631.11  783.49   1
  -3   0  -318762.63  812.82   1
  -3   0  -320428.87  871.32   1
  -3   0  -4 2415.56  153.22   1
  -3   0  -4 2719.61  154.14   1
  -3   0  -4 2607.98  258.44   1
  -3   0  -4 2590.52  147.79   1
   3   0   5 2309.25  149.55   1
  -3   0  -5 2053.05  132.40   1
  -3   0  -5 2107.85  183.79   1
  -3   0  -5 2050.19  210.07   1
   3   0   6 8454.49  415.88   1
  -3   0  -6 7610.60  489.44   1
  -3   0  -6 7889.79  479.34   1
   3   0   746660.53 2643.99   1
  -3   0  -742647.22 2640.51   1
  -3   0  -745380.94 2660.06   1
  -3   0  -742534.53 2632.68   1
   3   0   8   13.79   31.59   1
  -3   0  -8   12.24   28.72   1
  -3   0  -8   18.80   44.81   1
   3   0   9 7884.58  659.65   1
  -3   0  -9 6987.41  598.19   1
   3   0  10 1271.74  184.48   1
  -3   0 -10 1349.13  283.49   1
   3   0  11 2099.21  244.76   1
  -3   0 -11 2184.34  608.87   1
   3   0  12   81.60   90.55   1
  -3   0 -12    0.00   79.86   1
   3   0  13 3412.41  333.63   1
  -3   0 -13 3347.55  480.05   1
  -3   0 -14 5468.95  573.68   1
  -3   0 -15  185.84  195.14   1
  -3   0 -16 1804.42  215.93   1
   3   1 -15  785.43  151.78   1
   3   1 -15  722.25   94.11   1
  -3  -1  15  718.36  104.60   1
   3   1 -14 2159.68  221.13   1
   3   1 -14 1990.12  210.05   1
  -3  -1  14 2054.22  224.96   1
  -3  -1  14 1861.43  214.86   1
   3   1 -13 3826.92  522.05   1
   3   1 -13 3563.24  352.12   1
  -3  -1  13 3731.29  562.62   1
  -3  -1  13 3154.15  334.96   1
   3   1 -12   90.94   83.31   1
   3   1 -12  109.61   87.92   1
  -3  -1  12   61.06   88.82   1
  -3  -1  12   94.12   84.91   1
   3   1 -1111188.68  782.95   1
   3   1 -1110531.44  779.23   1
  -3  -1  1110630.77  807.60   1
  -3  -1  11 9728.37  741.25   1
   3   1 -10  641.73  172.37   1
   3   1 -10  504.19  176.83   1
  -3  -1  10  420.97  289.32   1
  -3  -1  10  364.34  293.23   1
   3   1  -9  646.38  286.81   1
   3   1  -9 1023.61  206.97   1
  -3  -1   9  618.69  308.04   1
  -3  -1   9  930.27  209.23   1
   3   1  -838823.98 2380.40   1
   3   1  -843220.07 2696.41   1
  -3  -1   838174.21 2379.52   1
  -3  -1   841187.60 2636.83   1
   3   1  -7 4467.05  388.71   1
   3   1  -7 4745.96  356.31   1
  -3  -1   7 4421.17  387.64   1
  -3  -1   7 4530.22  363.53   1
   3   1  -6 8994.51  544.51   1
   3   1  -6 8733.14  499.68   1
   3   1  -6 9694.86  604.06   1
  -3  -1   6 8721.83  544.14   1
  -3  -1   6 8861.03  567.52   1
  -3  -1   6 8514.45  509.13   1
  -3  -1   6 9192.23  553.29   1
  -3  -1   6 8621.88  573.56   1
  -3  -1   6 8065.01  404.52   1
   3   1  -532162.90 1779.01   1
   3   1  -533019.21 1773.95   1
   3   1  -533965.33 1908.85   1
  -3  -1   531859.59 1841.50   1
  -3  -1   535347.93 2188.96   1
  -3  -1   529970.30 1679.95   1
  -3  -1   533081.54 1813.62   1
  -3  -1   532085.08 1671.42   1
  -3  -1   532072.78 1659.25   1
   3   1  -4  150.28   98.08   1
   3   1  -4  157.35   53.90   1
   3   1  -4  163.82   68.05   1
  -3  -1   4  131.42  120.41   1
  -3  -1   4  152.99   61.73   1
  -3  -1   4  166.54   60.11   1
  -3  -1   4  144.40   58.19   1
  -3  -1   4  129.76   53.97   1
  -3  -1   4  145.37   80.19   1
   3   1  -389140.05 5628.19   1
   3   1  -382477.35 5300.31   1
   3   1  -386548.48 5480.11   1
   3   1  -384774.96 5357.47   1
   3   1  -384926.57 5556.34   1
  -3  -1   375385.59 5105.18   1
  -3  -1   383448.90 5710.87   1
  -3  -1   379723.05 5129.33   1
  -3  -1   378962.38 5060.15   1
   3   1  -2 5598.48  331.95   1
   3   1  -2 5534.03  270.01   1
   3   1  -2 5620.59  336.22   1
   3   1  -2 5840.90  278.45   1
   3   1  -2 6339.66  474.55   1
  -3  -1   2 5655.83  378.92   1
  -3  -1   2 5072.09  337.79   1
  -3  -1   2 5695.02  292.44   1
  -3  -1   2 4859.53  266.90   1
   3   1  -126107.29 1130.29   1
   3   1  -124923.10 1281.02   1
   3   1  -125853.11 1124.69   1
   3   1  -125337.13 1185.13   1
   3   1  -125621.49 1253.24   1
  -3  -1   123335.96 1060.88   1
  -3  -1   123543.31 1064.12   1
  -3  -1   125555.37 1195.81   1
  -3  -1   125112.09 1366.42   1
   3   1   0  852.48   78.66   1
   3   1   0  873.13   79.64   1
   3   1   0  820.43   70.12   1
   3   1   0  885.06   82.68   1
  -3  -1   0  788.17   28.63   1
  -3  -1   0  751.64   53.40   1
  -3  -1   0  768.38   55.18   1
  -3  -1   0  636.24   92.81   1
  -3  -1   0  842.46   88.45   1
  -3  -1   0  829.57  113.49   1
  -3  -1   0  741.99   26.99   1
   3   1   1  756.67   56.33   1
   3   1   1  752.18   57.45   1
   3   1   1  692.51   95.11   1
   3   1   1  810.12   88.88   1
  -3  -1  -1  721.86   57.08   1
  -3  -1  -1  705.88   64.65   1
  -3  -1  -1  676.73   91.47   1
  -3  -1  -1  834.58  120.07   1
  -3  -1  -1  867.14   51.22   1
  -3  -1  -1  924.90  103.51   1
   3   1   2  328.65   21.50   1
   3   1   2  292.92   19.64   1
   3   1   2  340.25   21.78   1
   3   1   2  318.67   34.98   1
   3   1   2  368.06   62.15   1
  -3  -1  -2  269.49   35.23   1
  -3  -1  -2   84.24   58.43   1
  -3  -1  -2  151.10   74.02   1
  -3  -1  -2  242.90   22.66   1
  -3  -1  -2  397.68   61.36   1
  -3  -1  -2  567.89   75.81   1
  -3  -1  -2  550.19   59.42   1
   3   1   318593.94  941.90   1
  -3  -1  -323474.76 1134.48   1
  -3  -1  -322237.43 1047.62   1
  -3  -1  -322958.51 1044.95   1
  -3  -1  -325029.84 1133.15   1
  -3  -1  -322938.27  945.72   1
  -3  -1  -323512.48 1078.61   1
  -3  -1  -324250.75 1099.61   1
   3   1   4 2873.30  165.41   1
  -3  -1  -4 3045.25  183.21   1
  -3  -1  -4 3263.29  199.14   1
  -3  -1  -4 2846.35  161.64   1
   3   1   548877.34 2574.60   1
   3   1   546774.00 2582.64   1
  -3  -1  -545096.86 2315.64   1
  -3  -1  -544542.24 2286.32   1
  -3  -1  -532359.08 1962.87   1
   3   1   6 1314.54  129.48   1
  -3  -1  -6 1121.76   84.62   1
  -3  -1  -6 1135.60   87.59   1
  -3  -1  -6 1138.98  162.74   1
   3   1   715751.48  821.38   1
  -3  -1  -715268.48 1054.28   1
  -3  -1  -715708.80  941.14   1
   3   1   8   -4.04   84.27   1
  -3  -1  -8   95.76   70.39   1
   3   1   9 1427.04  191.13   1
  -3  -1  -9 1301.32  249.69   1
   3   1  10 7623.30  742.07   1
  -3  -1 -10 6418.53  614.99   1
   3   1  11  789.62  175.30   1
  -3  -1 -11  941.12  254.31   1
   3   1  12 2494.17  284.20   1
  -3  -1 -12 2058.67  416.40   1
   3   1  13 3465.78  344.37   1
  -3  -1 -13 3283.89  770.88   1
   3   1  14 7913.20  586.23   1
  -3  -1 -14 7250.44 1128.33   1
  -3  -1 -16   36.93   56.97   1
   3   2 -14  847.85  123.18   1
   3   2 -14  313.41  200.64   1
  -3  -2  14  712.91  131.22   1
  -3  -2  14  723.60  123.85   1
   3   2 -13 4029.63  337.31   1
   3   2 -13 3994.97  547.85   1
  -3  -2  13 3844.84  360.72   1
  -3  -2  13 3483.76  337.39   1
   3   2 -12  441.69  143.65   1
   3   2 -12  530.87  239.41   1
  -3  -2  12  259.23  151.74   1
  -3  -2  12  502.50  143.73   1
   3   2 -11 4504.51  442.88   1
   3   2 -11 4415.75  462.02   1
  -3  -2  11 4291.99  460.32   1
  -3  -2  11 3897.79  665.67   1
   3   2 -10  209.96   96.79   1
   3   2 -10   98.43  104.62   1
  -3  -2  10  123.71  101.68   1
  -3  -2  10   16.20  102.03   1
   3   2  -9 8852.04 1067.11   1
   3   2  -9 9559.98  714.94   1
  -3  -2   9 9517.29  739.02   1
  -3  -2   9 8370.05  702.89   1
   3   2  -8 3604.87  388.32   1
   3   2  -8 3359.29  332.35   1
  -3  -2   8 3327.77  343.51   1
  -3  -2   8 3590.31  398.41   1
   3   2  -7   20.34   56.66   1
   3   2  -7   39.08   51.28   1
  -3  -2   7   52.04   61.05   1
  -3  -2   7   14.19   57.89   1
   3   2  -643057.98 2524.62   1
   3   2  -640994.30 2449.11   1
   3   2  -641476.71 2452.64   1
  -3  -2   637968.78 2256.55   1
  -3  -2   639909.89 2469.53   1
   3   2  -5 1160.13  243.36   1
   3   2  -5 1059.13  140.15   1
   3   2  -5 1115.81  141.31   1
   3   2  -5 1155.44  116.59   1
   3   2  -5 1126.36  165.79   1
  -3  -2   5 1034.20  143.66   1
  -3  -2   5 1048.80  175.20   1
  -3  -2   5  956.82  107.44   1
  -3  -2   5 1138.57  154.33   1
   3   2  -4 2418.40  187.40   1
   3   2  -4 2351.54  191.74   1
   3   2  -4 2329.31  190.35   1
   3   2  -4 2572.71  164.55   1
   3   2  -4 2691.73  233.56   1
  -3  -2   4 2445.98  248.58   1
  -3  -2   4 2445.84  302.81   1
  -3  -2   4 2415.51  169.74   1
  -3  -2   4 2400.81  208.31   1
   3   2  -315150.38  710.68   1
   3   2  -315221.35  717.46   1
   3   2  -314519.26  691.33   1
   3   2  -314488.40  686.48   1
   3   2  -316865.59  865.73   1
  -3  -2   315655.60  895.70   1
  -3  -2   314697.94  698.14   1
  -3  -2   314641.93  727.48   1
  -3  -2   315072.50  863.80   1
   3   2  -2 7334.91  341.59   1
   3   2  -2 7130.07  324.58   1
   3   2  -2 7460.38  331.27   1
   3   2  -2 7340.37  342.16   1
   3   2  -2 7405.09  412.35   1
  -3  -2   2 7160.10  695.22   1
  -3  -2   2 6431.66  295.98   1
  -3  -2   2 6627.42  334.97   1
  -3  -2   2 6697.94  341.45   1
  -3  -2   2 6412.86  317.49   1
   3   2  -149477.63 2606.98   1
   3   2  -149285.50 2591.99   1
   3   2  -153108.61 2954.12   1
   3   2  -147256.27 2690.93   1
  -3  -2   147632.38 2354.72   1
  -3  -2   147938.11 2518.18   1
  -3  -2   147592.11 2601.90   1
  -3  -2   147899.09 2606.85   1
  -3  -2   146137.77 2531.75   1
  -3  -2   148908.60 2969.26   1
   3   2   0 9125.15  344.37   1
   3   2   0 9036.64  340.11   1
   3   2   0 8680.41  409.70   1
   3   2   0 8971.39  387.54   1
   3   2   0 8365.77  270.96   1
  -3  -2   0 8336.83  350.15   1
  -3  -2   0 8736.50  397.06   1
  -3  -2   0 8374.96  353.96   1
  -3  -2   0 7083.48  395.82   1
  -3  -2   0 8546.14  386.98   1
  -3  -2   0 8774.66  486.47   1
  -3  -2   0 8010.92  372.87   1
   3   2   118159.19  697.08   1
   3   2   116422.86  621.49   1
   3   2   116296.46  722.65   1
   3   2   116727.09  663.40   1
   3   2   118711.11  705.56   1
   3   2   118066.07  693.68   1
  -3  -2  -117342.71  706.24   1
  -3  -2  -115591.49  652.64   1
  -3  -2  -115469.04  770.03   1
  -3  -2  -113388.14  663.60   1
  -3  -2  -118215.17  888.46   1
  -3  -2  -115778.05  787.07   1
   3   2   257514.45 3200.35   1
   3   2   265894.54 3620.86   1
   3   2   275875.00 4182.36   1
   3   2   275744.43 4328.14   1
   3   2   267147.80 3573.88   1
  -3  -2  -267706.66 3810.93   1
  -3  -2  -262650.77 3622.62   1
  -3  -2  -253629.58 2890.55   1
  -3  -2  -262329.80 3744.69   1
  -3  -2  -274700.02 4323.45   1
  -3  -2  -266364.71 3948.78   1
  -3  -2  -268423.49 3981.89   1
   3   2   312649.08  430.71   1
   3   2   310471.19  383.66   1
   3   2   312758.43  433.49   1
   3   2   312197.77  523.41   1
  -3  -2  -311305.77  544.83   1
  -3  -2  -311532.11  511.21   1
  -3  -2  -310271.49  457.76   1
  -3  -2  -311723.39  676.56   1
  -3  -2  -312459.32  583.76   1
   3   2   425107.27 1015.44   1
   3   2   423610.79  982.08   1
   3   2   424378.59  991.38   1
  -3  -2  -424844.20 1233.00   1
  -3  -2  -424991.31 1165.13   1
  -3  -2  -426762.93 1292.49   1
  -3  -2  -427448.66 1385.99   1
   3   2   510763.80  521.47   1
   3   2   510155.42  453.18   1
  -3  -2  -510214.58  512.97   1
  -3  -2  -5 9934.57  550.01   1
  -3  -2  -510126.44  579.70   1
   3   2   6  226.86  150.94   1
   3   2   6  602.48   74.88   1
  -3  -2  -6   89.88   92.53   1
  -3  -2  -6  560.80   62.03   1
  -3  -2  -6  537.86  200.60   1
   3   2   7  178.51   70.46   1
  -3  -2  -7   54.69   72.28   1
  -3  -2  -7  295.20   93.62   1
   3   2   8  150.05   88.39   1
  -3  -2  -8  539.12  196.08   1
   3   2   914870.58  882.69   1
  -3  -2  -913095.67 1003.33   1
   3   2  1011618.83  757.73   1
  -3  -2 -1010462.52  913.74   1
   3   2  1110851.95  704.39   1
  -3  -2 -11 6866.84  850.56   1
   3   2  12 2154.17  284.11   1
  -3  -2 -12 1958.83  420.89   1
   3   2  13 4863.95  436.61   1
  -3  -2 -13 4617.98  608.56   1
   3   2  14   61.27   80.08   1
  -3  -2 -14  162.62  114.91   1
  -3  -2 -15  343.39  165.32   1
  -3  -2 -16 6057.53  501.84   1
   3   3 -14 6880.60  366.84   1
   3   3 -14 7320.09  397.98   1
  -3  -3  14 6926.65  385.29   1
  -3  -3  14 5963.00  333.86   1
   3   3 -13   28.01   51.55   1
   3   3 -13   91.09   54.75   1
  -3  -3  13   14.95   54.65   1
  -3  -3  13   48.81   48.87   1
   3   3 -12 1483.43  225.22   1
   3   3 -12 1481.73  241.20   1
  -3  -3  12 1444.83  237.24   1
  -3  -3  12 1385.46  213.06   1
   3   3 -11 6039.69  511.21   1
   3   3 -11 6151.09  549.85   1
  -3  -3  11 6052.26  803.38   1
  -3  -3  11 5386.26  484.20   1
   3   3 -10 2956.13  619.81   1
   3   3 -10 2857.63  367.26   1
  -3  -3  10 2681.19  553.84   1
  -3  -3  10 2816.90  379.88   1
   3   3  -9  787.32  235.95   1
   3   3  -9 1078.98  220.19   1
  -3  -3   9 1000.14  229.48   1
  -3  -3   9  916.70  220.29   1
   3   3  -812238.60  896.04   1
   3   3  -812524.28  910.83   1
  -3  -3   813585.18 1003.12   1
  -3  -3   811795.26  877.64   1
   3   3  -7 1427.06  234.45   1
   3   3  -7 1508.89  245.27   1
   3   3  -7 1470.16  229.55   1
  -3  -3   7 1396.82  385.56   1
   3   3  -631554.80 1884.09   1
   3   3  -635446.06 2079.65   1
   3   3  -631361.14 1876.02   1
  -3  -3   633724.99 2062.04   1
   3   3  -5 5212.02  357.67   1
   3   3  -5 5107.43  509.73   1
   3   3  -5 5174.58  359.91   1
   3   3  -5 4608.51  263.03   1
   3   3  -5 5863.81  411.36   1
  -3  -3   5 5436.87  413.42   1
  -3  -3   5 3752.88  251.10   1
  -3  -3   5 5232.39  341.20   1
   3   3  -418097.98  967.04   1
   3   3  -418124.05  974.54   1
   3   3  -418436.26 1181.80   1
   3   3  -419023.99  932.60   1
   3   3  -419807.68 1087.08   1
  -3  -3   418985.70 1105.92   1
  -3  -3   419757.17 1091.16   1
  -3  -3   417248.17  897.11   1
  -3  -3   419304.34 1069.60   1
  -3  -3   418412.55 1137.72   1
   3   3  -3  806.55  182.06   1
   3   3  -3  897.30  179.63   1
   3   3  -3  772.75  102.03   1
   3   3  -3  765.27   93.21   1
   3   3  -3  949.35  139.49   1
  -3  -3   3  805.07   91.91   1
  -3  -3   3  323.98  252.36   1
  -3  -3   3  932.67  218.94   1
  -3  -3   3  866.33  133.33   1
  -3  -3   3  805.67  102.30   1
   3   3  -2 1213.09  112.66   1
   3   3  -2 1182.95  111.37   1
   3   3  -2  793.56   95.46   1
   3   3  -2 1108.39  102.05   1
   3   3  -2 1195.09  228.33   1
   3   3  -2  939.67   68.65   1
  -3  -3   2 1169.69  188.30   1
  -3  -3   2 1076.84   85.94   1
  -3  -3   2 1093.61   76.06   1
  -3  -3   2  995.96  130.19   1
  -3  -3   2  862.08  110.14   1
  -3  -3   2 1059.81  126.81   1
   3   3  -1 1040.09  102.66   1
   3   3  -1 1364.45  175.94   1
   3   3  -1 1085.13  106.17   1
   3   3  -1  941.42  103.24   1
   3   3  -1 1043.35  101.10   1
  -3  -3   1 1133.35   87.62   1
  -3  -3   1 1022.59   69.56   1
  -3  -3   1 1046.19  120.65   1
  -3  -3   1 1018.82  136.42   1
  -3  -3   1 1061.17  176.98   1
  -3  -3   1 1065.04  118.19   1
  -3  -3   1 1180.82  183.95   1
   3   3   0 3896.43  189.12   1
   3   3   0 3003.49  136.88   1
   3   3   0 3557.52  202.25   1
   3   3   0 3911.40  185.88   1
   3   3   0 3216.02  186.10   1
   3   3   0 3418.63  156.01   1
  -3  -3   0 3149.78  204.62   1
  -3  -3   0 2877.23  230.23   1
  -3  -3   0 3355.29  306.19   1
  -3  -3   0 3333.24  276.57   1
  -3  -3   0 3155.50  188.04   1
  -3  -3   0 3383.27  119.08   1
   3   3   110024.77  508.08   1
   3   3   1 9992.45  511.43   1
   3   3   1 9105.68  307.99   1
   3   3   1 9198.44  392.32   1
   3   3   1 9790.63  433.19   1
   3   3   1 8101.35  346.63   1
  -3  -3  -1 9043.22  422.00   1
  -3  -3  -1 8659.10  448.48   1
  -3  -3  -1 9318.21  438.11   1
  -3  -3  -1 9664.16  520.19   1
  -3  -3  -1 8295.60  243.80   1
  -3  -3  -1 9171.07  605.86   1
   3   3   231644.16 1467.31   1
   3   3   231578.28 1466.64   1
   3   3   229023.45 1391.32   1
   3   3   230862.72 1506.65   1
   3   3   230679.48 1613.02   1
  -3  -3  -227424.50 1369.96   1
  -3  -3  -228392.75 1687.36   1
  -3  -3  -231340.23 1553.83   1
  -3  -3  -230978.68 1637.51   1
  -3  -3  -227801.86 1503.30   1
   3   3   3 2745.72  136.35   1
   3   3   3 2666.72  136.30   1
   3   3   3 2542.50  219.45   1
   3   3   3 2448.94  158.66   1
   3   3   3 2422.94  162.94   1
  -3  -3  -3 2282.92  224.61   1
  -3  -3  -3 2518.06  188.62   1
  -3  -3  -3 2763.67  190.13   1
  -3  -3  -3 2443.51  183.32   1
  -3  -3  -3 2207.81  242.18   1
   3   3   411146.72  536.87   1
   3   3   4 9766.63  421.81   1
   3   3   4 9959.69  453.10   1
   3   3   411138.32  528.05   1
   3   3   410870.84  523.52   1
  -3  -3  -4 9381.92  438.34   1
  -3  -3  -4 9981.84  507.63   1
  -3  -3  -4 9850.84  469.36   1
  -3  -3  -410246.64  513.42   1
  -3  -3  -4 9840.81  817.11   1
   3   3   5   95.41   29.94   1
   3   3   5   -0.46   42.88   1
   3   3   5   47.52   42.34   1
   3   3   5  100.79   54.71   1
  -3  -3  -5   31.28   74.46   1
  -3  -3  -5   81.59   36.84   1
  -3  -3  -5   31.56   45.03   1
  -3  -3  -5   41.49   31.54   1
  -3  -3  -5   81.69   63.30   1
   3   3   6 1990.25  191.84   1
   3   3   6 1891.99  142.99   1
  -3  -3  -6 1932.86  186.86   1
  -3  -3  -6 1790.56  141.52   1
  -3  -3  -6 1896.26  259.49   1
   3   3   7 1812.24  176.19   1
   3   3   7 1081.62  117.65   1
  -3  -3  -7 1117.61  120.01   1
  -3  -3  -7 1229.41  242.10   1
   3   3   8   48.36  123.90   1
  -3  -3  -8  165.96  108.89   1
   3   3   9   23.18   58.29   1
  -3  -3  -9   71.57   83.51   1
   3   3  10 8318.62  612.20   1
  -3  -3 -10 7427.03  788.54   1
   3   3  1123244.14 1897.07   1
  -3  -3 -1120819.42 2269.97   1
   3   3  1218308.16 1216.33   1
  -3  -3 -1217500.03 1473.13   1
   3   3  13 9877.28  730.99   1
  -3  -3 -13 9871.55 1460.97   1
  -3  -3 -14 1517.92  253.55   1
  -3  -3 -14 2064.31  356.44   1
  -3  -3 -15    0.97   58.20   1
  -3  -3 -15  139.82   83.12   1
  -3  -3 -16 1199.34  163.26   1
  -3  -3 -16 1738.03  329.13   1
   3   4 -13    2.02   20.03   1
   3   4 -13   10.00   22.05   1
  -3  -4  13    0.40   21.94   1
  -3  -4  13    0.68   15.93   1
   3   4 -12 6932.45  688.11   1
   3   4 -12 6680.40  480.17   1
  -3  -4  12 6713.51  715.95   1
  -3  -4  12 5959.67  560.35   1
   3   4 -11 5521.42  446.53   1
   3   4 -11 5431.80  472.29   1
  -3  -4  11 4766.72  394.94   1
  -3  -4  11 5141.50  462.18   1
   3   4 -10   35.87   71.86   1
   3   4 -10   16.10   70.35   1
  -3  -4  10   38.16   72.71   1
  -3  -4  10   54.91   60.22   1
   3   4  -9 4169.41  697.94   1
   3   4  -9 4519.29  700.06   1
  -3  -4   9 4449.05  786.48   1
  -3  -4   9 3450.51  387.49   1
   3   4  -8 3464.89  404.89   1
   3   4  -8 3055.51  374.51   1
   3   4  -8 3199.31  402.72   1
  -3  -4   8 2299.06  332.42   1
   3   4  -7   20.72   77.90   1
   3   4  -7  275.23  127.12   1
   3   4  -7   41.24   78.08   1
  -3  -4   7   24.85   70.30   1
   3   4  -6 9419.80  624.15   1
   3   4  -6 8763.11  632.32   1
   3   4  -6 8922.13  627.61   1
  -3  -4   6 9501.98  667.21   1
   3   4  -5 2442.45  266.70   1
   3   4  -5 2289.05  245.97   1
   3   4  -5 2364.14  269.64   1
  -3  -4   5 2596.06  288.21   1
   3   4  -427259.84 1567.62   1
   3   4  -426528.86 1508.53   1
   3   4  -426463.80 1429.33   1
   3   4  -423863.88 1254.54   1
  -3  -4   427902.82 1618.11   1
  -3  -4   425323.99 1349.07   1
  -3  -4   427045.60 1428.70   1
   3   4  -3  189.30  114.91   1
   3   4  -3  235.73  114.49   1
   3   4  -3  190.20   57.21   1
   3   4  -3  205.57   55.56   1
   3   4  -3  153.26   76.20   1
  -3  -4   3  108.77   88.10   1
  -3  -4   3  188.39   64.88   1
  -3  -4   3   -1.06   54.91   1
   3   4  -2 8413.70  465.12   1
   3   4  -2 8246.57  514.73   1
   3   4  -2 8812.63  448.65   1
   3   4  -2 9242.72  699.06   1
   3   4  -2 8728.24  565.90   1
   3   4  -2 8318.96  457.26   1
  -3  -4   2 8229.04  581.29   1
  -3  -4   2 8400.59  427.96   1
  -3  -4   2 7715.68  482.61   1
  -3  -4   2 8009.78  449.87   1
  -3  -4   2 9176.07  774.65   1
  -3  -4   2 8269.63  375.41   1
   3   4  -1 7530.03  409.05   1
   3   4  -1 7664.68  396.57   1
   3   4  -1 7358.83  403.11   1
   3   4  -1 7585.42  582.37   1
   3   4  -1 7696.33  507.72   1
  -3  -4   1 7623.84  405.96   1
  -3  -4   1 7444.49  644.43   1
  -3  -4   1 7000.69  431.86   1
  -3  -4   1 7369.99  567.84   1
  -3  -4   1 7910.59  563.31   1
   3   4   0 5692.53  315.86   1
   3   4   0 5434.08  301.20   1
   3   4   0 5250.16  311.03   1
   3   4   0 5725.92  436.53   1
   3   4   0 5964.52  450.18   1
  -3  -4   0 5338.61  348.22   1
  -3  -4   0 5091.39  475.49   1
  -3  -4   0 5316.27  462.50   1
  -3  -4   0 5465.69  419.34   1
  -3  -4   0 5357.37  475.11   1
   3   4   1  741.93   95.30   1
   3   4   1  693.38   95.06   1
   3   4   1  668.43   95.58   1
   3   4   1  759.57   98.84   1
   3   4   1  946.99  127.61   1
  -3  -4  -1  695.78  104.44   1
  -3  -4  -1  638.67  110.08   1
  -3  -4  -1  532.59  107.22   1
  -3  -4  -1  341.61  231.98   1
  -3  -4  -1  223.39  212.90   1
   3   4   230593.33 1719.66   1
   3   4   230244.44 1717.64   1
   3   4   229656.82 1541.00   1
   3   4   230516.45 1572.86   1
   3   4   236328.63 1895.40   1
  -3  -4  -228763.37 1564.19   1
  -3  -4  -228496.51 1755.96   1
  -3  -4  -229878.79 1593.60   1
  -3  -4  -230570.16 1728.32   1
  -3  -4  -228785.59 1691.29   1
   3   4   354199.84 3304.12   1
   3   4   352832.62 3081.64   1
   3   4   352138.95 3004.40   1
   3   4   353980.06 3272.03   1
   3   4   358726.51 3458.13   1
  -3  -4  -349814.07 2946.76   1
  -3  -4  -351780.45 3321.67   1
  -3  -4  -348483.11 2903.20   1
  -3  -4  -353647.85 3606.53   1
  -3  -4  -349779.38 3213.44   1
   3   4   429182.63 1537.07   1
   3   4   429041.72 1508.98   1
   3   4   431607.40 1781.88   1
   3   4   431870.89 1780.45   1
   3   4   433483.58 1821.15   1
  -3  -4  -427699.48 1778.82   1
  -3  -4  -429752.66 1591.54   1
  -3  -4  -428762.94 1533.03   1
  -3  -4  -429167.09 1610.54   1
  -3  -4  -429389.07 1844.12   1
   3   4   512991.69  667.85   1
   3   4   514071.63  661.36   1
   3   4   514193.90  662.14   1
   3   4   512681.04  633.32   1
   3   4   513906.11  788.66   1
  -3  -4  -512119.26  684.49   1
  -3  -4  -513900.52  736.50   1
  -3  -4  -512952.70  674.08   1
  -3  -4  -513177.77  726.39   1
  -3  -4  -513752.40  979.17   1
   3   4   6    2.05   30.98   1
   3   4   6    2.67   27.79   1
   3   4   6    6.47   28.31   1
   3   4   6   15.96   45.33   1
  -3  -4  -6    5.77   33.14   1
  -3  -4  -6    8.87   31.85   1
  -3  -4  -6   -3.80   63.23   1
  -3  -4  -6  314.54   64.90   1
   3   4   7 2701.04  216.08   1
  -3  -4  -7 3211.78  292.11   1
  -3  -4  -7 3069.35  427.49   1
  -3  -4  -8 2270.16  268.12   1
  -3  -4  -8 1950.84  404.62   1
  -3  -4  -9   -6.02  186.44   1
  -3  -4  -9 3536.22  322.88   1
  -3  -4 -1012985.29 1213.97   1
  -3  -4 -11   39.06   97.97   1
  -3  -4 -11  524.23  241.82   1
  -3  -4 -12 6831.91  604.89   1
  -3  -4 -12 7910.23  887.30   1
  -3  -4 -13 3509.27  393.39   1
  -3  -4 -13 4301.42  583.94   1
  -3  -4 -14 2397.74  298.81   1
  -3  -4 -14 2947.58  420.41   1
  -3  -4 -15   51.93  221.36   1
  -3  -4 -15  885.55  172.65   1
   3   5 -12 5189.62  320.76   1
   3   5 -12 4955.73  465.69   1
  -3  -5  12 5235.26  339.14   1
   3   5 -11 1482.69  199.95   1
   3   5 -11 1527.73  331.57   1
  -3  -5  11 1486.52  213.08   1
   3   5 -10  340.09  266.73   1
   3   5 -10  293.59  279.63   1
  -3  -5  10  851.31  175.97   1
   3   5  -9 2642.55  341.07   1
   3   5  -9 2819.36  362.71   1
  -3  -5   9 2990.62  398.97   1
  -3  -5   9 2317.70  431.04   1
   3   5  -8 1272.03  267.11   1
   3   5  -8 1165.87  235.34   1
   3   5  -8 1263.25  258.51   1
  -3  -5   8  921.25  194.79   1
   3   5  -7 3222.77  387.49   1
   3   5  -7 3635.33  418.47   1
   3   5  -7 3513.94  417.21   1
  -3  -5   7 3228.61  520.33   1
   3   5  -6 2446.04  529.16   1
   3   5  -6 2193.61  285.62   1
   3   5  -6 2496.74  535.84   1
  -3  -5   6 2037.97  266.73   1
   3   5  -511476.30  787.04   1
   3   5  -511002.51  746.60   1
   3   5  -511509.55  718.79   1
  -3  -5   5 9429.83  678.06   1
   3   5  -4 9530.07  642.20   1
   3   5  -4 9701.06  641.18   1
   3   5  -410438.06  610.60   1
   3   5  -4 8959.36  515.77   1
  -3  -5   410380.81  657.88   1
   3   5  -3  894.00  143.95   1
   3   5  -3  593.42  114.02   1
   3   5  -3  846.97  143.31   1
  -3  -5   3  228.20  146.00   1
   3   5  -223560.33 1294.67   1
   3   5  -225693.70 1454.92   1
   3   5  -224203.75 1360.11   1
   3   5  -225548.82 1441.40   1
  -3  -5   228259.68 1639.21   1
  -3  -5   227775.81 1813.06   1
   3   5  -125491.46 1447.72   1
   3   5  -127605.20 1734.53   1
   3   5  -125541.07 1447.30   1
   3   5  -127871.62 1806.74   1
  -3  -5   130757.08 2257.86   1
  -3  -5   127185.99 1532.20   1
  -3  -5   125399.85 1431.05   1
   3   5   016621.06  917.65   1
   3   5   015690.82  862.06   1
   3   5   016983.95  895.03   1
   3   5   016542.60  936.69   1
  -3  -5   016929.69  989.90   1
  -3  -5   015615.80 1072.98   1
  -3  -5   016931.30 1086.98   1
   3   5   131728.29 1762.36   1
   3   5   131854.39 1768.16   1
   3   5   132599.27 2114.71   1
   3   5   131851.57 2016.96   1
   3   5   133873.92 1917.93   1
  -3  -5  -132609.96 2228.08   1
  -3  -5  -130526.29 1704.95   1
  -3  -5  -131718.58 1977.39   1
  -3  -5  -130921.47 1871.29   1
   3   5   211515.82  620.98   1
   3   5   211418.17  620.44   1
   3   5   211504.40  648.91   1
   3   5   211584.15  627.89   1
   3   5   214000.46  806.27   1
  -3  -5  -211324.64  679.19   1
  -3  -5  -211200.46  604.25   1
  -3  -5  -211525.79  778.07   1
  -3  -5  -210655.75  729.61   1
   3   5   3 3701.45  267.47   1
   3   5   3 3763.63  299.00   1
   3   5   3 3744.85  273.84   1
   3   5   3 3460.76  269.14   1
  -3  -5  -3 3465.78  305.65   1
  -3  -5  -3 3542.58  394.45   1
  -3  -5  -3 3668.90  335.07   1
  -3  -5  -3 3710.47  646.62   1
   3   5   4 8310.91  483.26   1
   3   5   4 7835.35  466.97   1
   3   5   4 8419.82  481.78   1
  -3  -5  -4 8319.35  561.00   1
  -3  -5  -4 8344.07 1058.27   1
   3   5   5  808.37  125.37   1
   3   5   5  832.54  124.38   1
   3   5   5  550.69  123.45   1
  -3  -5  -5  811.58  155.03   1
  -3  -5  -5  373.26  233.71   1
   3   5   6 9903.59  576.39   1
   3   5   6 9890.54  565.24   1
   3   5   6 9353.06  554.39   1
  -3  -5  -6 9338.52  629.86   1
  -3  -5  -6 9072.31  873.50   1
   3   5   7 2894.41  371.62   1
   3   5   7 2875.99  385.53   1
   3   5   7 1628.75  212.56   1
  -3  -5  -7 2789.68  294.46   1
  -3  -5  -7 2894.74  443.59   1
   3   5   821564.13 1291.56   1
  -3  -5  -819376.38 1254.60   1
  -3  -5  -819243.02 2282.28   1
  -3  -5  -9 2548.63  327.96   1
  -3  -5  -9 2721.90  503.34   1
  -3  -5 -10 2413.95  327.91   1
  -3  -5 -10 2568.71  496.81   1
  -3  -5 -11    6.21   45.15   1
  -3  -5 -11   27.82  118.20   1
  -3  -5 -12    1.78   62.86   1
  -3  -5 -12  108.61   96.11   1
  -3  -5 -13   20.17  145.10   1
  -3  -5 -13  188.08  128.28   1
  -3  -5 -14    6.04   54.79   1
  -3  -5 -14  118.57   79.35   1
  -3  -5 -15   -0.60   55.63   1
  -3  -5 -15  239.60   72.84   1
   3   6 -11    2.28   31.96   1
   3   6 -11   60.18   28.79   1
  -3  -6  11   -0.34   33.41   1
   3   6 -10 3574.84  439.66   1
   3   6 -10 3919.26  325.26   1
  -3  -6  10 3825.16  334.23   1
   3   6  -9 9397.57  641.65   1
   3   6  -912835.03 1091.22   1
  -3  -6   911284.64 1041.86   1
   3   6  -813543.97  955.43   1
   3   6  -811873.63  835.15   1
   3   6  -813297.31  944.10   1
   3   6  -7 2462.88  343.82   1
   3   6  -7 2410.49  316.29   1
   3   6  -7 2608.02  344.71   1
   3   6  -613123.95  978.87   1
   3   6  -613142.02  976.17   1
   3   6  -5 4587.49  803.96   1
   3   6  -5 4480.19  750.34   1
   3   6  -4 1067.15  209.34   1
   3   6  -4 1044.61  201.59   1
   3   6  -3 2535.67  285.00   1
   3   6  -3 2471.38  277.38   1
   3   6  -3 1813.09  222.26   1
  -3  -6   3 2358.16  264.29   1
   3   6  -2 1578.36  224.19   1
   3   6  -2 1255.06  187.39   1
   3   6  -2 1470.17  219.51   1
  -3  -6   2 1633.87  233.49   1
   3   6  -137905.35 2361.64   1
   3   6  -140899.77 2743.39   1
   3   6  -137650.86 2344.18   1
  -3  -6   140160.68 2489.88   1
   3   6   024866.65 1487.95   1
   3   6   023354.18 1399.87   1
   3   6   025121.41 1433.30   1
  -3  -6   025531.53 1590.58   1
   3   6   1 8728.46  581.00   1
   3   6   1 8821.38  582.05   1
   3   6   1 9078.17  795.48   1
  -3  -6  -1 9362.72  710.86   1
   3   6   2 3438.29  304.52   1
   3   6   2 3448.39  313.74   1
   3   6   2 3611.72  310.55   1
  -3  -6  -2 3790.86  428.75   1
   3   6   3  125.85  184.19   1
   3   6   3  206.56  186.92   1
   3   6   3  673.90  116.02   1
  -3  -6  -3  268.17  248.69   1
  -3  -6  -3  183.46  169.15   1
   3   6   4   62.09   75.74   1
   3   6   4   60.26   76.80   1
   3   6   4  169.55   73.70   1
  -3  -6  -4  130.26   92.12   1
  -3  -6  -4  185.59  118.52   1
   3   6   5  184.48  106.58   1
   3   6   5  438.84  100.00   1
   3   6   5  178.24  105.31   1
  -3  -6  -5  173.70  129.63   1
  -3  -6  -5  296.85  182.38   1
   3   6   6 3513.40  328.43   1
   3   6   6 3227.25  309.72   1
   3   6   6 3575.57  328.98   1
  -3  -6  -6 2983.88  586.26   1
  -3  -6  -6 3551.85  559.24   1
   3   6   7 5547.33  653.12   1
   3   6   7 5143.43  394.00   1
   3   6   7 5574.04  634.12   1
  -3  -6  -7 4683.36  473.71   1
  -3  -6  -7 5977.98  701.60   1
   3   6   8   78.15   79.96   1
   3   6   8   81.10   78.58   1
   3   6   8  163.66   80.55   1
  -3  -6  -8   45.39   95.64   1
  -3  -6  -8  280.32  146.90   1
  -3  -6  -9 1241.05  239.80   1
  -3  -6  -9  758.31  580.54   1
  -3  -6 -1012706.81  942.43   1
  -3  -6 -1016359.83 1871.96   1
  -3  -6 -11   47.48   92.29   1
  -3  -6 -11  291.05  144.81   1
  -3  -6 -12 1442.37  245.66   1
  -3  -6 -12 2447.59  368.92   1
  -3  -6 -13   -0.45   47.12   1
  -3  -6 -13  269.31  121.79   1
  -3  -6 -14   21.67   48.97   1
   3   7  -9 6596.48  407.11   1
  -3  -7   9 6625.35  584.98   1
   3   7  -8 3397.79  327.28   1
  -3  -7   8 3686.81  361.85   1
   3   7  -715574.09 1317.91   1
   3   7  -715163.04 1331.29   1
   3   7  -6  129.99  103.17   1
   3   7  -6  168.54  106.05   1
   3   7  -5 3159.51  386.63   1
   3   7  -5 3090.65  381.90   1
   3   7  -4 3891.84  471.30   1
   3   7  -4 3937.02  446.80   1
   3   7  -3 1075.56  179.40   1
   3   7  -3 1040.88  178.20   1
   3   7  -3  763.05  141.10   1
  -3  -7   3   47.68  182.34   1
   3   7  -2  222.45  101.20   1
   3   7  -2  154.88   86.90   1
   3   7  -2  152.92   99.21   1
  -3  -7   2   14.50  162.86   1
   3   7  -1  221.02  151.68   1
   3   7  -1  791.22  133.28   1
   3   7  -1  786.11  149.87   1
  -3  -7   1   53.99  165.62   1
   3   7   0  197.80  104.99   1
   3   7   0  404.47  155.77   1
   3   7   0  145.67  102.30   1
  -3  -7   0   67.21  114.00   1
   3   7   119556.22 1254.85   1
   3   7   118548.22 1196.65   1
   3   7   120783.44 1238.92   1
  -3  -7  -120877.48 1394.69   1
   3   7   2 3489.17  361.94   1
   3   7   2 3443.15  358.57   1
   3   7   2 3686.90  353.43   1
  -3  -7  -2 3833.18  719.65   1
   3   7   3 6717.71  798.82   1
   3   7   3 6507.35  787.27   1
   3   7   3 7287.94  788.89   1
  -3  -7  -3 7057.13  690.91   1
   3   7   4 1016.11  189.61   1
   3   7   4 1031.40  193.61   1
   3   7   4  578.37  319.98   1
  -3  -7  -4 1221.15  289.23   1
   3   7   5 3236.19  527.19   1
   3   7   5 3132.63  550.55   1
   3   7   5 3129.42  328.97   1
  -3  -7  -5 3290.96  478.42   1
   3   7   6 3026.86  322.82   1
   3   7   6 2828.11  331.29   1
   3   7   6 2862.17  306.28   1
  -3  -7  -6 3187.30  750.35   1
   3   7   7 3035.31  327.76   1
   3   7   7 2959.55  332.18   1
   3   7   7 2899.43  478.98   1
  -3  -7  -7 3386.53  504.14   1
   3   7   810422.04  717.59   1
   3   7   810337.96  716.08   1
   3   7   810448.53  699.32   1
  -3  -7  -812205.42 1035.62   1
   3   7   9 8999.66  629.96   1
   3   7   9 7986.92  596.21   1
   3   7   9 9430.31  637.19   1
  -3  -7  -911502.96  938.59   1
   3   7  10 1771.33  211.01   1
   3   7  10 1601.43  212.32   1
  -3  -7 -10 3292.04  379.35   1
  -3  -7 -11  215.50  139.98   1
  -3  -7 -12 1414.63  248.20   1
  -3  -7 -13 1089.90  164.93   1
   3   8  -7 2173.97  209.51   1
  -3  -8   7 2279.67  228.53   1
   3   8  -6   14.51   35.59   1
   3   8  -6    6.15   34.76   1
   3   8  -5 3066.15  320.09   1
   3   8  -5 3081.47  313.83   1
   3   8  -4  845.86  191.80   1
   3   8  -4  857.75  189.13   1
   3   8  -3  983.83  196.47   1
   3   8  -3 1007.48  206.43   1
  -3  -8   3  153.88  247.16   1
   3   8  -2 1576.44  232.83   1
   3   8  -2 1532.39  226.40   1
   3   8  -2 1316.96  180.04   1
  -3  -8   2 1475.17  232.96   1
   3   8  -1   56.63   76.04   1
   3   8  -1   77.36   74.99   1
   3   8  -1  128.33   66.51   1
  -3  -8   1   28.43   76.39   1
   3   8   0 3252.08  340.06   1
   3   8   0 2574.90  294.88   1
   3   8   0 3406.75  338.72   1
  -3  -8   0 3592.37  551.48   1
   3   8   1 3058.19  337.77   1
   3   8   1 3065.00  318.66   1
   3   8   1 2988.68  333.21   1
  -3  -8  -1 3174.94  588.88   1
   3   8   2 4570.16  649.43   1
   3   8   2 3967.00  617.14   1
   3   8   2 3848.94  582.02   1
  -3  -8  -2 3871.82  694.87   1
   3   8   3 8530.33  619.89   1
   3   8   3 8111.88  588.71   1
   3   8   3 5544.08  525.73   1
  -3  -8  -3 9260.35  710.37   1
   3   8   4 1886.74  275.69   1
   3   8   4 2057.08  275.12   1
   3   8   4 1596.15  260.31   1
  -3  -8  -4 2290.28  344.95   1
   3   8   511617.47  803.67   1
   3   8   511569.61  797.99   1
   3   8   511694.08 1069.61   1
  -3  -8  -513297.63 1021.03   1
   3   8   6 7731.98  574.97   1
   3   8   6 7672.94  574.97   1
   3   8   6 7764.91  560.30   1
  -3  -8  -6 8981.64  778.71   1
   3   8   713597.95 1142.92   1
   3   8   713523.38 1139.42   1
   3   8   713702.43  846.75   1
  -3  -8  -716699.14 1618.74   1
   3   8   8    1.82   46.53   1
   3   8   8    0.92   46.50   1
   3   8   8    3.26   30.27   1
  -3  -8  -8   13.40   44.27   1
   3   8   9 1441.19  193.16   1
   3   8   9 1479.67  190.87   1
   3   8   9 2048.00  192.34   1
  -3  -8  -9 2559.17  302.34   1
   3   8  10  737.82  111.64   1
   3   8  10  726.64  116.07   1
  -3  -8 -10 2138.99  205.41   1
  -3  -8 -11   14.59   41.02   1
   3   9  -5 4134.31  267.45   1
   3   9  -4 1451.29  271.92   1
   3   9  -4 1562.01  277.14   1
   3   9  -3 7400.75  489.88   1
   3   9  -3 7492.18  489.30   1
   3   9  -2 1232.66  177.33   1
   3   9  -2 1151.63  167.35   1
   3   9  -2  655.59  120.46   1
  -3  -9   2  683.56  126.43   1
   3   9  -1 8899.57  559.14   1
   3   9  -1 8907.86  547.88   1
   3   9  -1 8049.26  461.08   1
  -3  -9   1 7975.47  505.27   1
   3   9   0   25.74   84.47   1
   3   9   0   43.37   42.19   1
   3   9   0   63.74   83.48   1
  -3  -9   0    9.34   50.02   1
   3   9   1  982.89  168.74   1
   3   9   1  964.38  166.02   1
   3   9   1  945.70  152.81   1
  -3  -9  -1  871.82  169.69   1
   3   9   2   90.27   56.74   1
   3   9   2   61.45   59.58   1
   3   9   2   44.95   58.70   1
  -3  -9  -2   20.28   62.99   1
   3   9   3  126.15  224.11   1
   3   9   3  747.02  130.37   1
   3   9   3   21.65  217.31   1
  -3  -9  -3  755.63  154.33   1
   3   9   4   22.12   54.96   1
   3   9   4   91.06   54.81   1
   3   9   4   13.86   54.24   1
  -3  -9  -4   52.27   62.69   1
   3   9   5 2965.71  278.43   1
   3   9   5 3199.24  285.63   1
   3   9   5 2917.34  279.39   1
  -3  -9  -5 3305.39  323.79   1
   3   9   6 5079.10  551.96   1
   3   9   6 5565.55  380.20   1
   3   9   6 5041.95  548.35   1
  -3  -9  -6 6020.20  455.13   1
   3   9   7 4569.77  304.10   1
   3   9   7 3927.07  448.42   1
   3   9   7 3728.65  440.15   1
  -3  -9  -7 5238.21  384.52   1
   3   9   8   11.19   27.80   1
   3   9   8   21.72   47.72   1
   3   9   8   21.61   27.88   1
  -3  -9  -9 1768.21  178.07   1
  -4   7   5 1500.23  218.01   1
  -4   7   4   19.20   31.02   1
  -4   7   3  433.69   88.28   1
  -4   7   3 1105.58  115.53   1
  -4   7   2 2793.37  357.85   1
  -4   7   2 4974.88  298.76   1
  -4   7   1  689.85  114.57   1
  -4   7   1  943.09  124.38   1
  -4   7   0 3434.54  255.69   1
  -4   7  -1   29.56   38.28   1
  -4   7  -2 4774.46  325.57   1
  -4   7  -3   -3.32   34.28   1
  -4   7  -4    1.69   26.95   1
  -4   6   810618.26  681.64   1
  -4   6   7 1810.95  160.02   1
  -4   6   7  766.85  117.19   1
  -4   6   6 2190.96  343.26   1
  -4   6   6 1211.28  258.11   1
  -4   6   5 7663.67  527.52   1
  -4   6   5 5368.45  606.04   1
  -4   6   4 2241.91  391.55   1
  -4   6   4 1872.75  230.01   1
  -4   6   3  451.23  114.16   1
  -4   6   3  123.54  105.21   1
  -4   6   2  442.43  128.65   1
  -4   6   2  147.17  203.03   1
  -4   6   1   81.97   64.56   1
  -4   6   1   19.10   61.85   1
  -4   6   022883.58 1835.43   1
  -4   6   020345.55 1717.35   1
  -4   6  -1 4408.45  443.90   1
  -4   6  -1 6936.50  515.03   1
  -4   6  -2 2327.36  280.54   1
  -4   6  -2 2473.54  251.57   1
  -4   6  -3   62.28   63.53   1
  -4   6  -4  723.77  153.12   1
  -4   6  -5   30.04   49.70   1
  -4   6  -6    3.67   25.75   1
  -4   6  -7    0.29   16.11   1
  -4   6  -8 8002.74  453.90   1
  -4   5   9 1173.15  119.05   1
  -4   5   9  850.23  117.67   1
  -4   5   8 6270.26  425.39   1
  -4   5   8 4676.71  345.20   1
  -4   5   7  449.78  110.79   1
  -4   5   7  138.10   97.41   1
  -4   5   613573.62  865.08   1
  -4   5   610389.29  709.15   1
  -4   5   5 1448.92  250.89   1
  -4   5   5 1141.74  210.93   1
  -4   5   4 4001.78  414.00   1
  -4   5   4 4265.97  399.76   1
  -4   5   316090.20 1079.30   1
  -4   5   315580.63 1392.38   1
  -4   5   2 1691.99  273.59   1
  -4   5   2 1666.89  268.42   1
  -4   5   1 2907.23  347.62   1
  -4   5   1 2811.82  355.34   1
  -4   5   0 1666.06  273.10   1
  -4   5   0 2284.16  476.12   1
  -4   5  -1  273.01  111.14   1
  -4   5  -1  139.01  118.44   1
  -4   5  -216702.95 1065.08   1
  -4   5  -215687.42 1075.93   1
  -4   5  -3  977.48  184.99   1
  -4   5  -3 1124.21  222.17   1
   4  -5   4 1542.29  213.92   1
  -4   5  -4 1336.61  239.34   1
  -4   5  -510226.57  719.27   1
  -4   5  -6 2515.28  301.84   1
  -4   5  -8 1361.78  201.23   1
  -4   5  -9    1.08   21.50   1
   4  -4 -12 2029.69  135.75   1
   4  -4 -11 4439.36  263.92   1
   4  -4 -11 3668.47  228.05   1
  -4   4  11 4357.07  284.32   1
   4  -4 -10  184.65   70.69   1
   4  -4 -10  100.82  106.27   1
  -4   4  10  161.31   83.54   1
   4  -4  -9 8883.17  551.45   1
   4  -4  -9 8741.35  556.78   1
  -4   4   9 8997.33  617.27   1
   4  -4  -8  243.48  124.64   1
   4  -4  -8  737.69  128.12   1
  -4   4   8  253.60  145.13   1
  -4   4   8  643.44  135.33   1
   4  -4  -7   67.75   67.40   1
   4  -4  -7   54.66   72.72   1
  -4   4   7   56.32   78.45   1
  -4   4   7  148.24   77.22   1
   4  -4  -6 1709.42  212.41   1
   4  -4  -6 1695.17  240.54   1
  -4   4   6 1609.18  244.85   1
  -4   4   6 1244.51  263.79   1
   4  -4  -5 4499.68  422.40   1
  -4   4   5 4560.18  469.68   1
   4  -4  -4 3748.76  385.12   1
  -4   4   4 3772.05  444.13   1
   4  -4  -317596.32 1129.28   1
  -4   4   316582.81 1157.16   1
   4  -4  -2   89.30   80.07   1
  -4   4   2   93.47   89.34   1
  -4   4   1 7804.75  621.04   1
  -4   4   1 7336.36  598.43   1
  -4   4   0 1908.00  277.92   1
  -4   4   0 1663.12  263.79   1
  -4   4  -1  122.92   87.24   1
  -4   4  -1   22.61  149.06   1
  -4   4  -2    3.43   31.47   1
  -4   4  -2   -1.19   54.55   1
  -4   4  -3 5680.50  459.52   1
  -4   4  -3 5256.34  727.39   1
   4  -4   4   94.93   75.42   1
  -4   4  -4  109.22   92.83   1
  -4   4  -9 2561.13  298.38   1
  -4   4 -10    0.69   37.76   1
   4  -3 -13 1184.65  103.84   1
  -4   3  13 1157.50  119.07   1
   4  -3 -12    1.52   24.32   1
   4  -3 -12   12.95   20.67   1
  -4   3  12    6.57   28.06   1
   4  -3 -1119152.95 1259.17   1
   4  -3 -1118245.18 1210.16   1
  -4   3  1118400.28 1338.41   1
   4  -3 -10   41.13   52.37   1
   4  -3 -10   72.35   55.06   1
  -4   3  10   33.84   59.62   1
   4  -3  -9 8046.50  528.04   1
   4  -3  -9 8288.34  562.43   1
  -4   3   9 7642.65  566.61   1
   4  -3  -8  229.37  196.01   1
   4  -3  -8  409.03  130.26   1
  -4   3   8  232.89  219.16   1
  -4   3   8  572.04  206.37   1
   4  -3  -7  139.49  148.45   1
   4  -3  -7  285.80  100.73   1
  -4   3   7  116.18  167.92   1
  -4   3   7    1.86  177.13   1
   4  -3  -6 2212.62  241.88   1
   4  -3  -6 2350.79  283.71   1
  -4   3   6 2154.57  270.04   1
  -4   3   6 2275.55  483.57   1
   4  -3  -5 4317.20  335.18   1
   4  -3  -5 4798.63  418.12   1
  -4   3   5 4323.43  369.70   1
  -4   3   5 4635.07  436.82   1
   4  -3  -4  323.83  128.53   1
  -4   3   4  446.23  152.90   1
   4  -3  -315136.47  960.25   1
  -4   3   316093.95 1086.66   1
   4  -3  -2 1770.51  243.95   1
  -4   3   2 1758.94  405.34   1
   4  -3  -126823.56 1582.52   1
  -4   3   123302.17 1472.95   1
   4  -3   0 2274.60  252.52   1
  -4   3   0 1894.23  259.81   1
  -4   3  -1 3820.35  544.52   1
  -4   3  -1 3353.44  336.31   1
  -4   3  -2 2635.53  288.71   1
  -4   3  -2 2286.89  290.00   1
  -4   3  -3    1.40   28.81   1
   4  -3   4 2772.26  255.97   1
  -4   3  -4 2176.82  254.50   1
  -4   3  -4 2196.61  459.43   1
  -4   3  -511544.57  810.71   1
  -4   3 -10  158.37  106.81   1
  -4   3 -11   -7.81   63.30   1
   4  -2 -13 2356.39  175.07   1
   4  -2 -13 2162.21  158.97   1
  -4   2  13 2341.51  192.07   1
   4  -2 -12  996.72  138.18   1
   4  -2 -12  955.61  137.29   1
  -4   2  12  961.22  152.91   1
  -4   2  12  852.14  115.95   1
   4  -2 -1111666.08  690.84   1
   4  -2 -1111834.91  707.38   1
  -4   2  1111129.88  725.33   1
  -4   2  1110891.63  882.57   1
   4  -2 -10 4852.04  391.06   1
   4  -2 -10 5188.99  417.90   1
  -4   2  10 4996.47  438.15   1
   4  -2  -9 8377.44  591.23   1
   4  -2  -9 8897.47  627.23   1
   4  -2  -8 2727.44  294.13   1
   4  -2  -8 3069.24  504.48   1
   4  -2  -7 4834.61  389.08   1
   4  -2  -7 5002.33  430.56   1
  -4   2   7 4348.08  401.06   1
   4  -2  -615386.62  901.46   1
   4  -2  -615767.02  983.94   1
  -4   2   615103.41  986.23   1
   4  -2  -5  105.01   53.15   1
   4  -2  -5   10.57   65.44   1
  -4   2   5   35.05   66.20   1
   4  -2  -4 7962.29  458.97   1
   4  -2  -4 8266.69  556.73   1
  -4   2   4 7748.54  494.16   1
  -4   2   4 8208.24  593.21   1
   4  -2  -320176.65 1128.75   1
  -4   2   316208.18 1059.62   1
   4  -2  -2 2593.79  258.56   1
  -4   2   2 2415.74  263.69   1
   4  -2  -1 5028.73  365.46   1
  -4   2   1 4861.74  383.41   1
   4  -2   0 8023.37  505.85   1
  -4   2   0 7928.76  513.01   1
   4  -2   1 5749.59  587.91   1
  -4   2  -1 5588.93  404.25   1
  -4   2  -2 8182.52  507.86   1
  -4   2  -2 7447.05  502.37   1
   4  -2   3  159.84   54.50   1
  -4   2  -3  123.47   64.75   1
  -4   2  -3   24.08   68.44   1
  -4   2  -3   49.33   66.99   1
  -4   2  -414158.49  963.18   1
  -4   2  -4 9716.57  614.88   1
  -4   2  -413068.11  770.63   1
  -4   2  -5  867.29  167.00   1
  -4   2  -5 1219.09  181.92   1
  -4   2  -6    2.23   46.71   1
  -4   2 -10    0.77   28.10   1
  -4   2 -11 1594.77  252.60   1
   4  -1 -14 6818.25  436.78   1
  -4   1  14 6373.84  469.33   1
   4  -1 -13  970.10  130.10   1
   4  -1 -13  959.91  129.44   1
  -4   1  13  973.75  144.41   1
  -4   1  13  952.78  125.64   1
   4  -1 -12 6366.78  424.59   1
   4  -1 -12 6662.28  446.51   1
  -4   1  12 6062.65  414.55   1
   4  -1 -11  353.32  196.21   1
   4  -1 -11  402.99  201.40   1
  -4   1  11  321.72  189.55   1
   4  -1 -10 1606.84  236.28   1
   4  -1 -10 1726.04  254.02   1
  -4   1  10 1468.45  369.37   1
   4  -1  -9   70.10   78.54   1
   4  -1  -9  147.50   86.83   1
  -4   1   9   93.02   82.88   1
   4  -1  -8 9362.11  635.57   1
   4  -1  -8 9803.39  694.81   1
  -4   1   8 9075.13  642.76   1
   4  -1  -7 2921.25  281.13   1
   4  -1  -7 2931.39  321.05   1
  -4   1   7 2833.23  295.73   1
  -4   1   7 2782.49  303.90   1
  -4   1   7 2553.77  271.58   1
   4  -1  -612564.78  967.49   1
   4  -1  -613373.60  822.13   1
  -4   1   612710.88  780.96   1
  -4   1   611866.09 1010.79   1
  -4   1   611578.64  739.81   1
   4  -1  -5 9559.33  737.38   1
   4  -1  -5 9812.55  623.41   1
  -4   1   5 9089.91  772.12   1
  -4   1   5 8838.83  584.97   1
  -4   1   5 9001.71  559.85   1
   4  -1  -417399.07  894.04   1
   4  -1  -417241.31  990.22   1
   4  -1  -419865.05 1295.54   1
  -4   1   417161.57  943.53   1
  -4   1   417033.89  916.99   1
  -4   1   417339.19 1022.99   1
  -4   1   417022.36  898.82   1
   4  -1  -3 9649.49  472.81   1
   4  -1  -3 9649.22  789.24   1
   4  -1  -310257.77  710.97   1
  -4   1   3 9014.84  475.85   1
  -4   1   3 8753.41  544.95   1
  -4   1   3 9245.80  542.16   1
  -4   1   3 8926.91  460.82   1
   4  -1  -2 6245.65  395.13   1
  -4   1   2 5967.12  361.66   1
  -4   1   2 6562.98  480.52   1
  -4   1   2 5912.32  387.53   1
  -4   1   2 5903.66  392.34   1
   4  -1  -128290.20 1839.29   1
  -4   1   128862.53 1756.94   1
  -4   1   129727.21 1703.13   1
  -4   1   129815.89 1940.96   1
  -4   1   129172.48 1609.82   1
   4  -1   0  114.51   52.17   1
  -4   1   0   32.65   50.07   1
  -4   1   0   78.66   59.90   1
   4  -1   115008.22  805.50   1
  -4   1  -116298.04  878.25   1
  -4   1  -115713.38  859.78   1
   4  -1   213958.73  670.01   1
  -4   1  -2 9774.36  607.25   1
  -4   1  -319628.48 1032.06   1
  -4   1  -317708.11  985.60   1
  -4   1  -321271.94  999.04   1
  -4   1  -318083.75  924.90   1
  -4   1  -4 3989.31  291.41   1
  -4   1  -4 3986.74  264.73   1
  -4   1  -4 3624.37  298.96   1
  -4   1  -5   91.49   48.11   1
  -4   1  -5  127.13   92.59   1
  -4   1  -5   22.35   56.47   1
  -4   1  -6 3714.75  325.59   1
  -4   1  -6 3383.80  302.18   1
  -4   1  -7 1705.59  391.44   1
   4   0 -1410452.68  501.77   1
   4   0 -1410127.39  485.14   1
  -4   0  1410212.66  525.59   1
  -4   0  1410152.91  504.85   1
   4   0 -13    2.95   35.60   1
   4   0 -13   10.68   60.43   1
  -4   0  13   44.27   37.88   1
  -4   0  13   19.35   37.13   1
   4   0 -12 2588.65  265.84   1
   4   0 -12 2797.84  281.82   1
  -4   0  12 2304.36  267.01   1
   4   0 -11   51.95   65.37   1
   4   0 -11  129.81   73.06   1
  -4   0  11   22.79   69.19   1
   4   0 -10 7815.16  554.20   1
   4   0 -10 7948.49  609.32   1
  -4   0  10 7703.24  613.39   1
   4   0  -9   94.54   92.95   1
   4   0  -9   48.51   64.62   1
  -4   0   9    1.86   64.47   1
   4   0  -8   83.37   66.55   1
   4   0  -8   70.17   74.85   1
  -4   0   8   81.32   71.31   1
  -4   0   8   50.10   76.56   1
   4   0  -7  769.45  140.76   1
   4   0  -7  709.81  157.68   1
  -4   0   7  332.72  275.60   1
  -4   0   7  569.32  147.61   1
   4   0  -624797.12 1374.58   1
   4   0  -624359.78 1428.95   1
  -4   0   624962.65 1502.88   1
  -4   0   624584.56 1406.60   1
  -4   0   622873.54 1319.85   1
   4   0  -5  729.29  124.00   1
   4   0  -5  505.75  230.86   1
  -4   0   5  740.77  151.13   1
  -4   0   5  773.90  137.50   1
  -4   0   5  776.42  131.97   1
   4   0  -458293.42 3484.45   1
   4   0  -457760.06 3610.72   1
   4   0  -459804.72 3710.16   1
  -4   0   458600.02 3706.97   1
  -4   0   454880.88 3361.32   1
  -4   0   461448.71 4319.75   1
  -4   0   455819.88 3498.32   1
  -4   0   457389.03 3501.60   1
  -4   0   456918.43 3829.24   1
   4   0  -3 1565.56  134.42   1
   4   0  -3 1618.71  174.77   1
   4   0  -3 1863.49  195.51   1
  -4   0   3 1662.17  194.85   1
  -4   0   3 1543.69  144.96   1
  -4   0   3 1535.90  203.46   1
  -4   0   3 1492.31  181.17   1
  -4   0   3 1465.84  143.15   1
  -4   0   3 1535.14  168.65   1
   4   0  -231348.82 1531.90   1
   4   0  -230119.15 1633.19   1
   4   0  -236033.00 1916.98   1
  -4   0   230359.93 1719.53   1
  -4   0   230249.44 1514.93   1
  -4   0   228581.43 1462.39   1
  -4   0   232297.39 1809.19   1
  -4   0   230067.88 1665.20   1
  -4   0   230433.43 1659.98   1
   4   0  -1 1511.24   88.59   1
   4   0  -1 1432.07  147.55   1
  -4   0   1 1742.87  202.64   1
  -4   0   1 1309.82   92.34   1
  -4   0   1 1587.43  186.11   1
  -4   0   1 1433.63  164.83   1
  -4   0   1 1419.13  156.50   1
   4   0   0 6628.31  371.24   1
  -4   0   0 7167.43  591.58   1
  -4   0   0 7232.79  579.50   1
  -4   0   0 6869.48  395.35   1
  -4   0   0 7547.54  477.90   1
   4   0   1 1512.00  136.87   1
  -4   0  -1 1227.38  154.99   1
  -4   0  -1 1576.82  158.29   1
  -4   0  -1 1597.17  164.03   1
   4   0   2  367.38   67.30   1
  -4   0  -2  435.06  131.03   1
  -4   0  -2  240.75   74.28   1
  -4   0  -2  -11.96  120.10   1
  -4   0  -3  857.24  127.42   1
  -4   0  -3  725.79  107.15   1
  -4   0  -3  838.76   86.44   1
  -4   0  -3  925.10  116.62   1
  -4   0  -4147325.0 11425.9   1
  -4   0  -4151338.3 11893.2   1
  -4   0  -4126474.7  9928.0   1
  -4   0  -4136667.3 10618.5   1
  -4   0  -5 6009.09  362.24   1
  -4   0  -5 6414.51  535.42   1
  -4   0  -5 6291.36  370.29   1
  -4   0  -5 5316.95  329.55   1
  -4   0  -6 4493.77  302.78   1
  -4   0  -6 5014.20  366.47   1
  -4   0  -6 5554.94  346.08   1
  -4   0  -7   -3.36   36.41   1
  -4   0  -7   56.97   46.72   1
  -4   0  -8   22.11   89.27   1
  -4   0  -9  223.37  135.88   1
  -4   0 -15 1159.35  308.57   1
   4   1 -14 5666.51  305.18   1
   4   1 -14 4996.61  281.21   1
  -4  -1  14 5340.09  318.90   1
  -4  -1  14 4944.25  292.33   1
   4   1 -13   76.28   62.44   1
   4   1 -13   81.82  106.24   1
  -4  -1  13  179.41   64.69   1
  -4  -1  13   72.17   64.32   1
   4   1 -12 9884.08  853.34   1
   4   1 -1210575.96  920.65   1
  -4  -1  12 9387.34  904.43   1
  -4  -1  12 9587.68  653.20   1
   4   1 -11  485.97  227.72   1
   4   1 -11  653.79  154.03   1
  -4  -1  11  351.63  241.79   1
  -4  -1  11  448.99  149.56   1
   4   1 -1013885.15 1202.24   1
   4   1 -1015341.81 1021.39   1
  -4  -1  1014261.86  997.68   1
   4   1  -9  168.14   91.09   1
   4   1  -9  196.42  106.43   1
  -4  -1   9   93.90  109.42   1
   4   1  -8  165.07   99.29   1
   4   1  -8  408.62  108.89   1
  -4  -1   8  123.36  100.70   1
  -4  -1   8   88.95  119.74   1
   4   1  -7 3387.62  300.98   1
   4   1  -7 3278.95  335.71   1
  -4  -1   7 3176.81  363.66   1
  -4  -1   7 3273.25  315.57   1
   4   1  -610001.97  597.96   1
   4   1  -6 9953.20  635.06   1
  -4  -1   610393.50  710.11   1
  -4  -1   610150.74  618.92   1
  -4  -1   610181.92  592.68   1
   4   1  -5 2695.27  258.60   1
   4   1  -5 3055.90  247.99   1
  -4  -1   5 2901.50  306.42   1
  -4  -1   5 2915.15  261.84   1
  -4  -1   5 2804.77  377.48   1
  -4  -1   5 2805.34  253.35   1
   4   1  -431477.00 1765.98   1
   4   1  -432720.67 1868.37   1
   4   1  -433284.70 1779.94   1
  -4  -1   431673.87 1902.23   1
  -4  -1   430248.47 1686.87   1
  -4  -1   432041.29 1751.28   1
  -4  -1   433227.95 2215.20   1
  -4  -1   429763.82 1667.75   1
  -4  -1   434323.71 1910.73   1
   4   1  -3  357.09   78.29   1
   4   1  -3  276.83   94.90   1
   4   1  -3  304.25  111.08   1
  -4  -1   3  189.75  108.76   1
  -4  -1   3  278.95  118.75   1
  -4  -1   3  230.01  113.05   1
  -4  -1   3  281.31   93.94   1
  -4  -1   3  273.94   78.87   1
  -4  -1   3  310.76  137.24   1
   4   1  -242929.46 2391.16   1
   4   1  -247163.23 2684.88   1
   4   1  -242135.22 2231.68   1
  -4  -1   242891.47 2623.70   1
  -4  -1   239568.74 2132.20   1
  -4  -1   243495.86 2471.56   1
  -4  -1   240862.48 2320.82   1
  -4  -1   241623.71 2368.04   1
  -4  -1   238967.63 2139.48   1
   4   1  -119247.42  937.62   1
   4   1  -119340.82  964.64   1
  -4  -1   118557.89  939.02   1
  -4  -1   115576.77  870.18   1
  -4  -1   117725.43  925.82   1
  -4  -1   119340.52 1141.85   1
   4   1   0  105.89   39.36   1
   4   1   0  208.22   48.05   1
  -4  -1   0   28.90   41.68   1
  -4  -1   0   85.22   45.72   1
  -4  -1   0    0.94   48.05   1
  -4  -1   0   34.63   40.05   1
  -4  -1   0   29.09  109.46   1
   4   1   123949.24 1181.69   1
   4   1   129791.14 1486.84   1
  -4  -1  -126435.79 1348.07   1
  -4  -1  -124874.56 1375.69   1
   4   1   2 3547.33  195.16   1
   4   1   2 6131.86  420.73   1
  -4  -1  -2 3962.42  340.09   1
  -4  -1  -2 3847.51  411.69   1
   4   1   3 1681.91  156.56   1
  -4  -1  -3 1459.22  121.52   1
  -4  -1  -3 1249.21  106.42   1
  -4  -1  -3 1628.05  119.00   1
  -4  -1  -3 1462.07  153.07   1
   4   1   4 2233.55  175.56   1
  -4  -1  -4 1497.17  132.63   1
  -4  -1  -4 1859.59  232.19   1
  -4  -1  -4 1987.66  180.24   1
  -4  -1  -4 1527.62  183.48   1
  -4  -1  -522860.79 1245.75   1
  -4  -1  -526351.10 1373.20   1
  -4  -1  -527305.70 1458.83   1
  -4  -1  -526736.84 1409.98   1
  -4  -1  -625618.19 1595.82   1
  -4  -1  -625238.32 1523.79   1
  -4  -1  -628071.63 1540.82   1
  -4  -1  -628159.49 1569.19   1
  -4  -1  -7 1218.68  176.18   1
  -4  -1  -7 1294.12  198.18   1
  -4  -1  -8 3924.37  330.35   1
  -4  -1  -8 3944.47  389.54   1
  -4  -1  -911651.69 1287.29   1
  -4  -1 -15 1761.24  255.62   1
   4   2 -14 1604.70  134.55   1
   4   2 -14 1430.31  125.34   1
  -4  -2  14 1585.94  223.10   1
  -4  -2  14 1369.42  126.69   1
   4   2 -13    4.01   24.69   1
   4   2 -13    3.40   23.76   1
  -4  -2  13    3.09   26.24   1
  -4  -2  13    2.40   23.37   1
   4   2 -12 8065.47  743.12   1
   4   2 -12 8670.60  565.55   1
  -4  -2  12 7709.98  778.87   1
  -4  -2  12 8196.62  562.29   1
   4   2 -11 1012.21  182.43   1
   4   2 -11 1033.87  208.56   1
  -4  -2  11 1040.02  197.34   1
  -4  -2  11 1020.97  215.70   1
   4   2 -10 2744.94  317.16   1
   4   2 -10 3105.97  555.76   1
  -4  -2  10 2717.24  322.94   1
  -4  -2  10 2715.85  359.18   1
   4   2  -918789.76 1169.31   1
   4   2  -920351.65 1311.14   1
  -4  -2   919196.10 1314.93   1
   4   2  -8 3204.33  358.05   1
   4   2  -8 3198.68  526.14   1
  -4  -2   8 3533.71  623.90   1
  -4  -2   8 3068.10  521.58   1
   4   2  -721685.24 1688.36   1
   4   2  -722161.44 1323.89   1
  -4  -2   722806.76 1494.53   1
  -4  -2   721511.07 1325.24   1
   4   2  -6 3086.77  476.42   1
   4   2  -6 2918.79  275.67   1
  -4  -2   6 2978.48  343.95   1
  -4  -2   6 2904.39  284.44   1
   4   2  -5 6303.87  422.16   1
   4   2  -5 7218.68  454.27   1
  -4  -2   5 7308.84  817.72   1
  -4  -2   5 7799.61  506.56   1
  -4  -2   5 6355.18  400.70   1
  -4  -2   5 6869.33  618.53   1
   4   2  -4 2333.97  206.59   1
   4   2  -4 2646.62  353.77   1
  -4  -2   4 2909.47  300.42   1
  -4  -2   4 2531.49  234.67   1
  -4  -2   4 2348.42  206.45   1
  -4  -2   4 2460.20  233.19   1
  -4  -2   4 2241.68  226.67   1
   4   2  -3  678.78  112.37   1
   4   2  -3  499.55  108.47   1
   4   2  -3  699.43  110.44   1
   4   2  -3  828.78  185.30   1
   4   2  -3  770.52  142.50   1
  -4  -2   3  768.65  167.53   1
  -4  -2   3  994.83  115.30   1
  -4  -2   3  654.55  117.58   1
  -4  -2   3  628.38  118.25   1
  -4  -2   3  688.77  118.15   1
   4   2  -2 2157.23  161.26   1
   4   2  -2 2409.80  283.46   1
   4   2  -2 2137.35  161.94   1
   4   2  -2 2127.72  188.44   1
   4   2  -2 2410.80  235.87   1
  -4  -2   2 2763.93  310.93   1
  -4  -2   2 2050.56  175.80   1
  -4  -2   2 2148.99  293.29   1
  -4  -2   2 2100.05  284.84   1
  -4  -2   2 2253.06  198.41   1
   4   2  -1 4099.75  299.53   1
   4   2  -1 4682.97  254.74   1
   4   2  -1 4145.65  301.44   1
   4   2  -1 4109.83  264.04   1
  -4  -2   1 4370.77  349.12   1
  -4  -2   1 3642.64  228.32   1
  -4  -2   1 2827.05  292.76   1
  -4  -2   1 3950.58  277.82   1
  -4  -2   1 3551.43  220.99   1
  -4  -2   1 4243.71  395.40   1
   4   2   023462.30 1037.01   1
   4   2   023770.41 1051.59   1
   4   2   023185.60 1073.52   1
   4   2   026321.19 1548.66   1
  -4  -2   018288.93  911.18   1
  -4  -2   019397.39 1106.81   1
  -4  -2   022745.81 1187.23   1
  -4  -2   023618.65 1391.48   1
   4   2   130255.48 1348.34   1
   4   2   130278.90 1353.95   1
   4   2   127166.59 1278.83   1
   4   2   127811.29 1273.58   1
   4   2   134119.25 1743.85   1
  -4  -2  -129931.36 1404.57   1
  -4  -2  -122570.35 1134.22   1
  -4  -2  -129028.95 1544.36   1
  -4  -2  -128126.10 1893.65   1
   4   2   232472.28 1607.12   1
  -4  -2  -220751.73 1206.75   1
  -4  -2  -226664.30 1427.22   1
  -4  -2  -224065.15 1187.02   1
   4   2   3  326.32   71.32   1
  -4  -2  -3  141.69   73.45   1
  -4  -2  -3   56.11   72.28   1
  -4  -2  -3  191.67   55.70   1
   4   2   422106.55 1169.79   1
  -4  -2  -421445.63 1126.25   1
  -4  -2  -421400.75 1168.01   1
  -4  -2  -421953.56 1371.63   1
   4   2   5 3673.37  256.34   1
  -4  -2  -5 3609.53  255.04   1
  -4  -2  -5 3921.94  296.64   1
  -4  -2  -5 3531.69  301.61   1
   4   2   6 5639.36  471.18   1
  -4  -2  -6 4151.27  317.65   1
  -4  -2  -6 5743.06  381.98   1
  -4  -2  -6 5693.34  413.28   1
  -4  -2  -7   -1.49   52.77   1
  -4  -2  -7   99.57   62.76   1
  -4  -2  -8 5721.67  444.23   1
  -4  -2  -8 5669.37  522.54   1
  -4  -2  -9 8800.09  618.60   1
  -4  -2  -9 7951.77  721.91   1
  -4  -2 -10 3727.06  380.65   1
  -4  -2 -14  208.89  134.79   1
  -4  -2 -15   68.73   80.28   1
   4   3 -13 4093.96  269.90   1
   4   3 -13 4011.77  390.69   1
  -4  -3  13 4037.51  286.66   1
  -4  -3  13 3639.11  244.30   1
   4   3 -12 1115.02  170.68   1
   4   3 -12 1055.57  171.01   1
  -4  -3  12 1092.99  181.17   1
  -4  -3  12 1032.46  165.20   1
   4   3 -11  243.50  172.54   1
   4   3 -11  370.46  183.38   1
  -4  -3  11  144.03  200.43   1
  -4  -3  11  254.66  108.91   1
   4   3 -10 2084.88  260.04   1
   4   3 -10 1995.38  286.48   1
  -4  -3  10 1851.10  433.08   1
  -4  -3  10 2078.97  294.97   1
   4   3  -9 5570.49  513.34   1
   4   3  -9 5343.85  468.82   1
  -4  -3   9 5117.86  482.26   1
  -4  -3   9 5438.26  519.93   1
   4   3  -8 6797.13  562.66   1
   4   3  -8 6320.32  514.19   1
  -4  -3   8 6143.64  519.72   1
  -4  -3   8 6786.22  906.78   1
   4   3  -727796.29 1752.71   1
   4   3  -727498.60 1714.45   1
  -4  -3   728383.50 1898.00   1
  -4  -3   728689.14 1840.18   1
   4   3  -6 1575.57  230.43   1
   4   3  -6 1925.26  388.45   1
  -4  -3   6 1699.11  275.22   1
   4   3  -5  440.56  257.27   1
   4   3  -5  718.73  143.68   1
   4   3  -5  663.01  254.66   1
   4   3  -5  862.66  124.24   1
  -4  -3   5  412.46  311.14   1
   4   3  -4 1430.71  179.83   1
   4   3  -4 1302.30  168.97   1
   4   3  -4 1355.40  177.14   1
   4   3  -4 1372.04  165.49   1
  -4  -3   4 1791.85  247.34   1
   4   3  -3  103.79   54.03   1
   4   3  -3   77.38   55.33   1
   4   3  -3  135.16   81.32   1
   4   3  -3  219.31   52.80   1
  -4  -3   3   40.00   81.94   1
  -4  -3   3   -1.81   47.41   1
  -4  -3   3   44.92   62.29   1
  -4  -3   3   82.78   56.50   1
  -4  -3   3   45.46   60.99   1
   4   3  -2 2230.27  192.46   1
   4   3  -2 2222.67  194.17   1
   4   3  -2 2490.32  312.66   1
   4   3  -2 2751.60  225.56   1
  -4  -3   2 2591.04  332.81   1
  -4  -3   2 2476.60  165.56   1
  -4  -3   2 1913.88  215.63   1
  -4  -3   2 1870.97  218.24   1
  -4  -3   2 1960.23  247.59   1
  -4  -3   2 1975.39  207.64   1
   4   3  -1 1440.21  149.91   1
   4   3  -1 1432.22  139.83   1
   4   3  -1 1791.82  135.91   1
   4   3  -1 1491.61  175.45   1
   4   3  -1 1376.66  146.23   1
  -4  -3   1 1677.36  109.15   1
  -4  -3   1 1253.55  165.21   1
  -4  -3   1 1272.04  199.32   1
  -4  -3   1 1252.63  270.26   1
  -4  -3   1 1422.04  267.06   1
   4   3   0 6889.49  335.13   1
   4   3   0 6770.47  328.63   1
   4   3   0 7467.02  426.43   1
   4   3   0 6879.06  348.02   1
  -4  -3   0 6228.20  362.90   1
  -4  -3   0 5606.15  434.19   1
  -4  -3   0 7052.24  550.53   1
   4   3   132379.90 1714.65   1
   4   3   132098.51 1695.29   1
   4   3   129555.40 1475.96   1
   4   3   132203.77 1676.24   1
  -4  -3  -126178.39 1422.72   1
  -4  -3  -125759.09 1532.19   1
  -4  -3  -130575.94 1657.89   1
  -4  -3  -133021.73 1957.08   1
   4   3   232359.79 1565.66   1
   4   3   232913.47 1581.25   1
   4   3   231313.12 1707.19   1
   4   3   232955.87 1749.92   1
  -4  -3  -228096.98 1650.59   1
  -4  -3  -231588.66 1736.37   1
  -4  -3  -231164.04 2113.61   1
  -4  -3  -231061.02 1894.30   1
   4   3   343747.13 2460.35   1
  -4  -3  -340576.23 2442.89   1
  -4  -3  -344555.12 2549.68   1
  -4  -3  -341361.84 2464.53   1
  -4  -3  -344786.24 2910.85   1
   4   3   410964.75  573.73   1
  -4  -3  -410257.23  845.07   1
  -4  -3  -412041.38  882.97   1
  -4  -3  -411159.55  654.19   1
  -4  -3  -411619.26  712.35   1
   4   3   5 1395.25  238.37   1
  -4  -3  -5 1883.15  308.63   1
  -4  -3  -5 1402.96  193.45   1
  -4  -3  -5 1274.12  202.67   1
   4   3   6 3240.97  254.58   1
  -4  -3  -6 3110.09  400.10   1
  -4  -3  -6 3144.83  303.27   1
  -4  -3  -6 3064.71  345.52   1
   4   3   7 2243.53  219.94   1
  -4  -3  -7 2073.57  260.78   1
  -4  -3  -7 2266.82  499.58   1
  -4  -3  -8  128.49  127.42   1
  -4  -3  -8  641.86  159.17   1
  -4  -3  -912399.64 1162.56   1
  -4  -3  -911080.66  948.40   1
  -4  -3 -10 2229.37  493.14   1
  -4  -3 -10 2286.39  663.26   1
  -4  -3 -11 3522.58  516.81   1
  -4  -3 -12 3339.50  497.56   1
  -4  -3 -13  180.61  151.57   1
  -4  -3 -14  105.46  117.37   1
  -4  -3 -15    9.90   44.47   1
   4   4 -12 5095.74  477.34   1
   4   4 -12 4896.47  461.61   1
  -4  -4  12 4884.98  501.57   1
  -4  -4  12 4204.39  271.97   1
   4   4 -11 5580.92  423.57   1
   4   4 -11 5295.58  580.36   1
  -4  -4  11 5462.80  428.53   1
  -4  -4  11 4580.09  354.70   1
   4   4 -10 5045.47  442.91   1
   4   4 -10 4931.49  418.96   1
  -4  -4  10 5059.17  457.48   1
  -4  -4  10 4755.31  417.33   1
   4   4  -9 3227.23  356.86   1
   4   4  -9 2950.59  339.73   1
  -4  -4   9 3004.81  344.51   1
  -4  -4   9 3071.16  552.34   1
   4   4  -8  190.34   96.42   1
   4   4  -8   58.79  150.34   1
  -4  -4   8  103.22  154.63   1
  -4  -4   8   86.36  103.36   1
   4   4  -718105.57 1158.68   1
   4   4  -720070.43 1602.48   1
  -4  -4   714146.53 1096.52   1
  -4  -4   719038.70 1225.48   1
   4   4  -6 4395.18  617.66   1
   4   4  -6 4363.66  404.83   1
   4   4  -6 4272.17  611.67   1
  -4  -4   6 4345.79  453.56   1
   4   4  -511114.51 1009.21   1
   4   4  -511383.25  724.62   1
   4   4  -511284.60 1025.41   1
  -4  -4   512239.39  863.99   1
   4   4  -4 1290.07  305.41   1
   4   4  -4 1215.76  275.24   1
   4   4  -4 1201.59  304.32   1
   4   4  -4 1070.23  157.14   1
  -4  -4   4 1161.78  228.88   1
   4   4  -3 4929.24  560.16   1
   4   4  -3 4832.67  562.25   1
   4   4  -3 5092.79  557.88   1
  -4  -4   3 5238.80  487.69   1
   4   4  -2 4602.20  353.98   1
   4   4  -2 4490.33  334.91   1
   4   4  -2 4781.58  355.78   1
  -4  -4   2 4627.84  472.16   1
   4   4  -114048.96  746.54   1
   4   4  -113932.11  738.60   1
   4   4  -113402.98  745.57   1
   4   4  -113549.51  748.61   1
  -4  -4   113335.31  820.85   1
  -4  -4   114788.41 1042.24   1
   4   4   0 2272.56  190.50   1
   4   4   0 2094.60  198.53   1
   4   4   0 2032.62  205.41   1
   4   4   0 2267.49  188.02   1
  -4  -4   0 2029.23  225.08   1
  -4  -4   0 2449.42  338.12   1
   4   4   137755.00 2011.31   1
   4   4   134313.03 1875.62   1
   4   4   137362.16 2069.81   1
   4   4   137527.91 2000.44   1
  -4  -4  -131337.76 1835.04   1
  -4  -4  -131994.69 1932.36   1
  -4  -4  -139645.69 2937.55   1
   4   4   2 4320.70  257.00   1
   4   4   2 3993.29  264.55   1
   4   4   2 4285.72  297.85   1
   4   4   2 4325.43  253.91   1
  -4  -4  -2 3607.90  296.85   1
  -4  -4  -2 4361.17  407.07   1
  -4  -4  -2 4172.51  330.99   1
   4   4   3 7199.71  378.40   1
   4   4   3 6716.35  393.79   1
   4   4   3 6914.06  358.13   1
   4   4   3 6789.20  407.41   1
   4   4   3 6976.36  382.77   1
  -4  -4  -3 6823.02  492.91   1
  -4  -4  -3 6774.36  509.74   1
   4   4   4 1264.74  146.49   1
  -4  -4  -4 1072.83  187.23   1
  -4  -4  -4 1216.96  224.13   1
   4   4   514130.62  763.14   1
  -4  -4  -515488.38  936.04   1
  -4  -4  -516221.22 1102.75   1
   4   4   6  248.56  124.13   1
  -4  -4  -6   47.62  172.66   1
  -4  -4  -6  290.78  142.97   1
   4   4   7  748.46  136.30   1
  -4  -4  -7  882.20  189.95   1
  -4  -4  -7 1115.16  262.08   1
  -4  -4  -8 1395.25  393.70   1
  -4  -4  -8 1150.94  507.70   1
  -4  -4  -9   82.46  102.85   1
  -4  -4  -9  414.28  234.27   1
  -4  -4 -10 7240.01  620.76   1
  -4  -4 -10 7694.61 1317.73   1
  -4  -4 -11   42.99  101.55   1
  -4  -4 -11  320.45  155.24   1
  -4  -4 -12  215.86  340.30   1
  -4  -4 -12 1338.83  299.09   1
  -4  -4 -13 3458.39  364.93   1
  -4  -4 -13 3523.37  487.50   1
  -4  -4 -14   -3.97   71.11   1
  -4  -4 -14   31.44   59.53   1
  -4  -4 -15 2285.20  225.08   1
  -4  -4 -15 2357.50  284.76   1
   4   5 -12 3837.10  214.14   1
  -4  -5  12 3750.91  223.78   1
   4   5 -11    7.43   43.72   1
   4   5 -11  123.46   37.86   1
  -4  -5  11    6.17   46.42   1
  -4  -5  11    4.27   30.04   1
   4   5 -10 9233.41  584.59   1
   4   5 -10 8883.58  534.34   1
  -4  -5  10 9242.18  607.71   1
  -4  -5  10 7444.13  463.42   1
   4   5  -9 3210.24  491.39   1
   4   5  -9 3490.30  351.54   1
  -4  -5   9 3438.65  560.27   1
  -4  -5   9 2559.11  285.31   1
   4   5  -8   64.59   68.95   1
   4   5  -8   68.45   70.86   1
  -4  -5   8   63.55   78.97   1
  -4  -5   8   30.63   67.05   1
   4   5  -7 1044.65  184.34   1
   4   5  -7  146.11  274.14   1
   4   5  -7 1107.79  184.58   1
  -4  -5   7   94.89  177.56   1
   4   5  -6 4707.02  433.60   1
   4   5  -6 4790.18  445.53   1
  -4  -5   6 5125.74  468.07   1
   4   5  -511420.35  791.92   1
   4   5  -511521.69  798.81   1
  -4  -5   512136.95  830.34   1
   4   5  -4 8198.94  589.05   1
   4   5  -4 8077.60  596.04   1
   4   5  -4 8420.48  554.06   1
  -4  -5   4 6808.69  605.06   1
   4   5  -3 1132.89  199.67   1
   4   5  -3 1169.68  212.49   1
   4   5  -3 1105.51  185.61   1
  -4  -5   3 1183.44  235.33   1
   4   5  -214206.53  859.94   1
   4   5  -214403.06  862.50   1
   4   5  -213765.79  817.13   1
  -4  -5   215127.41 1019.36   1
   4   5  -123094.83 1331.95   1
   4   5  -123069.07 1329.47   1
   4   5  -123018.19 1321.72   1
  -4  -5   126824.75 2268.81   1
   4   5   0 8870.92  547.01   1
   4   5   0 8728.13  558.19   1
   4   5   0 8857.31  543.66   1
  -4  -5   0 9548.24  782.68   1
   4   5   112788.28  726.76   1
   4   5   112948.15  765.12   1
   4   5   112614.96  718.74   1
  -4  -5  -113957.02 1030.23   1
   4   5   2   41.36   99.19   1
   4   5   2  163.39   64.80   1
   4   5   2   26.56   94.60   1
  -4  -5  -2   18.80  154.65   1
  -4  -5  -2   22.72  120.57   1
   4   5   317131.47  941.45   1
   4   5   316313.74  887.98   1
   4   5   316722.71  957.09   1
  -4  -5  -316799.05 1149.51   1
  -4  -5  -317163.96 1151.10   1
   4   5   4   20.09   39.94   1
   4   5   4   13.19   39.73   1
   4   5   4   62.50   45.63   1
  -4  -5  -4   32.73   58.54   1
  -4  -5  -4   33.43   70.55   1
   4   5   5 2155.37  237.77   1
  -4  -5  -5 2326.85  457.87   1
  -4  -5  -5 2612.69  392.94   1
   4   5   6  573.72  254.27   1
  -4  -5  -6 1049.27  199.29   1
  -4  -5  -6  835.78  447.38   1
   4   5   714245.03  863.47   1
  -4  -5  -714121.76 1004.50   1
  -4  -5  -714479.84 1202.29   1
   4   5   8 1216.11  226.83   1
  -4  -5  -8 1074.12  247.14   1
  -4  -5  -8 1259.97  329.01   1
  -4  -5  -9 9325.09 1109.20   1
  -4  -5  -9 9092.13 1380.88   1
  -4  -5 -10   62.51  241.35   1
  -4  -5 -10  768.64  332.18   1
  -4  -5 -11 7452.74  943.73   1
  -4  -5 -11 7873.31  818.89   1
  -4  -5 -12 9936.30  761.69   1
  -4  -5 -1210567.92  939.19   1
  -4  -5 -13    5.89   44.64   1
  -4  -5 -13   51.70   98.03   1
  -4  -5 -14 1370.11  197.17   1
  -4  -5 -14 1794.13  261.02   1
   4   6 -1011167.51  603.92   1
  -4  -6  1010954.79  619.64   1
   4   6  -9 1059.47  141.47   1
   4   6  -9 1692.71  321.26   1
  -4  -6   9 1583.33  203.29   1
   4   6  -8 5035.19  465.03   1
  -4  -6   8 5486.51  511.42   1
   4   6  -7 2716.52  315.23   1
   4   6  -7 2722.79  319.05   1
   4   6  -6  193.22  106.46   1
   4   6  -6  198.39  105.97   1
   4   6  -5 3764.92  382.05   1
   4   6  -5 3879.02  387.49   1
   4   6  -4  104.65   83.69   1
   4   6  -4  115.01   85.17   1
  -4  -6   4   60.00   83.32   1
   4   6  -318361.72 1193.13   1
   4   6  -318002.05 1150.24   1
   4   6  -318102.53 1097.42   1
  -4  -6   317313.37 1143.04   1
   4   6  -2 8311.58  601.71   1
   4   6  -2 8181.62  585.74   1
   4   6  -2 8116.35  548.16   1
  -4  -6   2 8082.03  935.08   1
   4   6  -1 1048.08  191.58   1
   4   6  -1 1081.76  190.40   1
   4   6  -1 1056.10  181.24   1
  -4  -6   1 1057.76  227.31   1
   4   6   021696.27 1302.49   1
   4   6   022191.74 1654.52   1
   4   6   021576.96 1289.76   1
  -4  -6   021876.18 1515.64   1
   4   6   1 1987.37  246.14   1
   4   6   1 2113.33  259.99   1
   4   6   1 2003.60  244.60   1
  -4  -6  -1 2097.62  359.61   1
   4   6   2 3635.71  322.72   1
   4   6   2 3727.49  342.43   1
   4   6   2 3511.45  321.57   1
  -4  -6  -2 3097.02  392.53   1
  -4  -6  -2 3536.49  490.66   1
   4   6   3   15.42   40.82   1
   4   6   3    4.22   38.36   1
   4   6   3   36.16   70.35   1
  -4  -6  -3    2.92   61.06   1
  -4  -6  -3   22.46   54.34   1
   4   6   4   32.13   56.60   1
   4   6   4   15.74   92.28   1
   4   6   4   81.79   62.17   1
  -4  -6  -4   12.23   86.38   1
  -4  -6  -4   95.13   87.60   1
   4   6   5  880.80  148.54   1
   4   6   5  868.05  147.66   1
   4   6   5  866.94  162.78   1
  -4  -6  -5   75.34  205.23   1
  -4  -6  -5  481.22  262.15   1
   4   6   6 1734.97  237.34   1
  -4  -6  -6 1690.93  485.03   1
  -4  -6  -6 2014.58  395.72   1
   4   6   718493.20 1124.00   1
  -4  -6  -719498.52 1394.55   1
  -4  -6  -722321.28 1676.36   1
   4   6   8 6685.02  561.97   1
  -4  -6  -8 9241.05 1014.37   1
  -4  -6  -811095.74  932.50   1
  -4  -6  -916101.72 1176.45   1
  -4  -6  -919928.15 1528.62   1
  -4  -6 -10 1079.12  227.26   1
  -4  -6 -10 1239.95  320.90   1
  -4  -6 -11    6.58   68.18   1
  -4  -6 -11  137.78   95.27   1
  -4  -6 -12    1.50  126.24   1
  -4  -6 -12  183.36  108.84   1
  -4  -6 -13    7.97   70.90   1
  -4  -6 -13  280.86   93.26   1
  -4  -6 -14   41.32   78.94   1
   4   7  -9 3741.72  370.32   1
  -4  -7   9 3815.50  384.32   1
   4   7  -815352.44  856.48   1
  -4  -7   815125.48  865.66   1
   4   7  -7    7.18   54.10   1
  -4  -7   7    3.11   35.64   1
   4   7  -6 6903.20  481.42   1
   4   7  -6 6818.66  481.84   1
   4   7  -5  150.57   91.70   1
   4   7  -5  169.99   93.71   1
   4   7  -4 1469.49  228.91   1
   4   7  -4 1467.31  230.18   1
   4   7  -3  899.45  195.07   1
   4   7  -3  813.75  183.38   1
   4   7  -3  798.20  162.78   1
   4   7  -2 8830.32  635.87   1
   4   7  -2 8607.54  571.79   1
   4   7  -2 9028.71  635.71   1
   4   7  -114236.26 1239.65   1
   4   7  -114131.91 1226.83   1
   4   7  -114100.12  867.40   1
   4   7   0  156.28   90.10   1
   4   7   0  108.36   86.18   1
   4   7   0  105.38   87.53   1
   4   7   1 5053.73  437.49   1
   4   7   1 5406.05  451.07   1
   4   7   1 5007.86  429.37   1
  -4  -7  -1 4943.40  720.35   1
   4   7   2 1351.01  221.66   1
   4   7   2 1387.61  230.66   1
   4   7   2 1388.82  218.39   1
  -4  -7  -2 1238.39  256.80   1
   4   7   3  149.87   93.98   1
   4   7   3  302.67  100.27   1
   4   7   3   87.32   93.36   1
  -4  -7  -3   52.69  120.09   1
   4   7   4 2113.92  275.86   1
   4   7   4 2039.48  260.62   1
   4   7   4 2233.68  281.26   1
  -4  -7  -4 2327.56  369.30   1
   4   7   5 1474.40  231.54   1
   4   7   5 1376.33  216.52   1
   4   7   5 1649.92  236.49   1
  -4  -7  -5 1829.75  517.48   1
   4   7   6 8407.96  901.13   1
   4   7   6 9330.68  919.67   1
   4   7   610883.18  701.60   1
  -4  -7  -612238.25  961.29   1
   4   7   7 3613.98  318.66   1
  -4  -7  -7 2734.50  413.95   1
  -4  -7  -7 3105.21  471.50   1
   4   7   8  273.03  138.71   1
  -4  -7  -8   61.79  110.47   1
  -4  -7  -8  143.06  134.73   1
   4   7   917372.62 1318.99   1
  -4  -7  -912814.50 1422.27   1
  -4  -7  -919503.54 1355.89   1
  -4  -7 -10 1962.81  489.50   1
  -4  -7 -10 3364.67  397.23   1
  -4  -7 -11    2.07   31.53   1
  -4  -7 -11   15.36   42.50   1
  -4  -7 -12 2059.75  387.82   1
   4   8  -7 1436.65  140.13   1
  -4  -8   7 1448.73  145.75   1
   4   8  -6 5213.73  312.12   1
  -4  -8   6   -4.69  178.11   1
   4   8  -5 2819.81  245.57   1
   4   8  -5 2842.26  245.72   1
   4   8  -4 2878.70  269.00   1
   4   8  -4 2696.41  267.96   1
   4   8  -3  921.12  165.77   1
   4   8  -3  835.24  167.73   1
   4   8  -2 1859.49  255.40   1
   4   8  -2 1826.98  237.86   1
   4   8  -2 1790.55  214.46   1
   4   8  -1 1700.45  235.84   1
   4   8  -1 1767.41  231.36   1
   4   8  -1 1666.19  208.20   1
   4   8   0 2216.75  446.31   1
   4   8   0 2409.54  436.41   1
   4   8   0 2356.00  406.08   1
   4   8   1 4222.13  378.14   1
   4   8   1 4293.89  375.83   1
   4   8   1 4368.05  372.39   1
  -4  -8  -1 3818.86  397.89   1
   4   8   2  777.36  122.24   1
   4   8   2  239.88  200.75   1
   4   8   2  130.14  119.30   1
  -4  -8  -2   84.20  130.43   1
   4   8   3   15.45   38.37   1
   4   8   3   18.27   66.72   1
   4   8   3    0.26   37.90   1
  -4  -8  -3    9.66   45.61   1
   4   8   415702.78 1006.66   1
   4   8   416067.47 1017.25   1
  -4  -8  -418358.60 1626.26   1
   4   8   5 1195.18  205.95   1
   4   8   5 1486.18  343.59   1
   4   8   5 1392.94  209.38   1
  -4  -8  -5 1743.99  274.96   1
   4   8   6 5911.06  482.93   1
   4   8   6 8313.43  531.73   1
   4   8   6 6722.18  499.34   1
  -4  -8  -6 9284.62  675.65   1
   4   8   7    5.66   16.45   1
   4   8   7   -3.16   18.27   1
   4   8   7   -4.85   16.24   1
  -4  -8  -7    2.98   25.81   1
   4   8   8 5799.91  397.67   1
  -4  -8  -8 6866.28  809.94   1
   4   8   9  735.71  117.21   1
  -4  -8  -9  139.59  271.31   1
  -4  -8 -10   30.35   80.31   1
  -4  -8 -11  695.43  119.30   1
   4   9  -418176.03  914.15   1
   4   9  -417824.78  895.07   1
   4   9  -3 3198.08  341.70   1
   4   9  -3 3103.08  348.85   1
   4   9  -2 6523.58  569.85   1
   4   9  -2 6613.63  572.38   1
   4   9  -1    3.90   36.42   1
   4   9  -1    2.13   36.83   1
   4   9  -1   41.75   31.43   1
   4   9   0 1149.43  167.39   1
   4   9   0 1258.68  177.53   1
   4   9   0 1231.70  158.81   1
   4   9   1 2005.03  199.17   1
   4   9   1 2012.96  197.10   1
   4   9   1 1888.90  183.73   1
  -4  -9  -1 1095.49  155.67   1
   4   9   2 1299.02  174.30   1
   4   9   2 1338.04  171.32   1
   4   9   2 1625.39  170.19   1
  -4  -9  -2 1018.32  147.76   1
   4   9   3 1117.27  159.77   1
   4   9   3 1021.96  156.76   1
   4   9   3 1405.09  255.42   1
  -4  -9  -3  883.89  143.65   1
   4   9   4 3448.49  288.83   1
   4   9   4 3469.71  286.96   1
   4   9   4 4520.48  462.18   1
  -4  -9  -4 4081.38  305.92   1
   4   9   5 2995.94  257.40   1
   4   9   5 3040.49  255.59   1
   4   9   5 4248.70  286.26   1
  -4  -9  -5 4044.40  294.98   1
   4   9   6 4701.63  324.21   1
   4   9   6 4835.71  319.69   1
   4   9   6 8040.83  412.72   1
  -4  -9  -6 7607.42  421.70   1
   4   9   7  885.83  177.30   1
  -4  -9  -7  294.00  172.75   1
  -5   6   5   69.56   39.44   1
  -5   6   4  145.14   65.74   1
  -5   6   4   18.89   34.11   1
  -5   6   3 1283.83  155.34   1
  -5   6   3  866.56  209.11   1
  -5   6   2 2761.04  245.12   1
  -5   6   2 2485.50  234.24   1
  -5   6   112983.54  710.15   1
  -5   6   111030.96  673.47   1
  -5   6   0 2614.01  236.50   1
  -5   6   0 2490.63  360.04   1
  -5   6  -1 7545.04  664.24   1
  -5   6  -2  857.99  130.58   1
  -5   6  -3 2296.18  204.20   1
  -5   6  -4 4727.91  305.55   1
  -5   6  -5    0.29   12.15   1
  -5   5   7 1124.72  129.38   1
  -5   5   7  911.33  115.10   1
  -5   5   6 2017.26  191.46   1
  -5   5   6 1964.26  189.94   1
  -5   5   5 1423.47  300.08   1
  -5   5   5 1381.27  177.55   1
  -5   5   4 9861.51  622.30   1
  -5   5   4 8742.45  580.78   1
  -5   5   3 3353.39  324.83   1
  -5   5   3 3306.27  326.24   1
  -5   5   2  713.90  211.04   1
  -5   5   2  233.27  130.98   1
  -5   5   1  447.71  269.12   1
  -5   5   1  774.19  167.75   1
  -5   5   0 4609.76  403.42   1
  -5   5   0 4516.54  631.85   1
  -5   5  -1   93.33   65.28   1
  -5   5  -1   30.18   67.94   1
  -5   5  -2  648.16  238.96   1
  -5   5  -2  799.01  168.33   1
  -5   5  -3 1011.79  180.45   1
  -5   5  -4 6999.79  495.89   1
   5  -4  -9 2397.07  170.11   1
   5  -4  -8   17.16   31.52   1
  -5   4   8   17.94   32.74   1
   5  -4  -7 1901.05  320.02   1
  -5   4   7 1966.25  236.13   1
   5  -4  -6 9879.42  611.24   1
  -5   4   6 9488.80  624.99   1
   5  -4  -5   31.93   59.86   1
  -5   4   5   85.61   66.35   1
   5  -4  -411561.55  741.90   1
  -5   4   411061.66  774.47   1
  -5   4   3   57.22  104.57   1
  -5   4   3   26.56   60.69   1
  -5   4   2 7383.59  594.93   1
  -5   4   2 7127.91  576.47   1
  -5   4   1  237.04  101.71   1
  -5   4   1   40.35   95.96   1
  -5   4   0 1141.06  203.97   1
  -5   4   0  172.42  338.55   1
  -5   4  -1  297.29  151.97   1
  -5   4  -1   31.74   96.67   1
  -5   4  -2  949.79  191.56   1
  -5   4  -2  893.72  201.93   1
  -5   4  -3  466.95  225.08   1
   5  -3 -11   33.07   26.84   1
   5  -3 -10 4369.65  249.98   1
   5  -3 -10 4647.21  286.95   1
   5  -3  -9 2859.00  217.86   1
   5  -3  -9 3079.31  250.74   1
   5  -3  -8 3126.83  247.34   1
   5  -3  -8 3377.59  459.19   1
  -5   3   8 3273.65  286.07   1
   5  -3  -7 1641.96  339.96   1
  -5   3   7 1328.15  220.80   1
   5  -3  -6 1907.18  399.82   1
  -5   3   6 1928.90  289.97   1
   5  -3  -5  908.32  184.17   1
  -5   3   5  831.82  191.99   1
   5  -3  -420403.73 1266.23   1
  -5   3   418812.37 1227.45   1
   5  -3  -3   16.26   61.02   1
  -5   3   3   51.74   65.61   1
   5  -3  -220449.60 1287.72   1
  -5   3   219443.70 1316.61   1
   5  -3  -1 1866.99  261.38   1
  -5   3   1 2034.74  295.33   1
  -5   3   0  195.31  112.80   1
  -5   3  -1   19.28   52.44   1
  -5   3  -3  121.37   88.46   1
  -5   3  -4 3390.96  342.68   1
  -5   3  -9 1417.32  215.03   1
   5  -2 -12 7653.36  464.85   1
   5  -2 -11   17.28   45.71   1
   5  -2 -11   29.39   51.76   1
   5  -2 -10 7161.84  409.38   1
   5  -2 -10 7796.93  467.08   1
  -5   2  10 7042.77  439.72   1
   5  -2  -9 2011.12  201.38   1
   5  -2  -9 2081.97  231.26   1
  -5   2   9 1919.61  221.18   1
   5  -2  -8   52.23   49.98   1
   5  -2  -8   38.73   99.53   1
  -5   2   8   34.48   55.33   1
  -5   2   8   82.89   95.02   1
   5  -2  -712815.87  731.72   1
   5  -2  -713244.53 1114.28   1
  -5   2   711522.17  736.34   1
  -5   2   712361.71  816.39   1
   5  -2  -6   13.66   44.10   1
  -5   2   6   13.91   50.34   1
   5  -2  -5 3786.84  358.74   1
  -5   2   5 3465.44  565.53   1
   5  -2  -4 3579.18  540.55   1
  -5   2   4 3323.68  345.48   1
   5  -2  -3  288.88  121.16   1
  -5   2   3  406.50  132.52   1
   5  -2  -217959.21 1101.67   1
  -5   2   217476.07 1137.21   1
   5  -2  -1 2933.48  483.50   1
  -5   2   1 2338.85  307.18   1
   5  -2   015765.78 1228.20   1
  -5   2   012529.02  867.10   1
  -5   2  -1 5360.29  391.62   1
  -5   2  -1 2149.04  332.69   1
  -5   2  -2 2554.81  283.21   1
  -5   2  -2 1830.51  273.79   1
  -5   2  -3 4628.93  436.00   1
  -5   2  -9   76.53  122.39   1
   5  -1 -12  549.55   76.94   1
   5  -1 -12  111.38  138.19   1
  -5   1  12  537.11   83.13   1
   5  -1 -11  704.73  107.53   1
   5  -1 -11  719.59  122.14   1
  -5   1  11  719.79  122.41   1
  -5   1  11  589.44   93.46   1
   5  -1 -10  162.27   72.00   1
   5  -1 -10  210.20   81.93   1
  -5   1  10  173.41   79.93   1
  -5   1  10   66.24  111.07   1
   5  -1  -9  136.93   68.83   1
   5  -1  -9  176.08   78.63   1
  -5   1   9   43.94   63.96   1
   5  -1  -8 3097.53  281.34   1
   5  -1  -8 3194.79  322.47   1
  -5   1   8 2679.90  278.43   1
   5  -1  -728977.31 1956.98   1
   5  -1  -729230.54 1765.80   1
  -5   1   725066.23 1535.15   1
  -5   1   728373.05 1739.35   1
   5  -1  -6  257.83  164.30   1
   5  -1  -6  319.84  114.79   1
  -5   1   6  195.47  194.34   1
   5  -1  -515075.14  930.95   1
  -5   1   514456.38 1238.08   1
   5  -1  -4 1324.97  207.98   1
  -5   1   4 1360.34  209.00   1
   5  -1  -3   49.62   60.68   1
  -5   1   3   55.63   64.63   1
   5  -1  -2 9085.45  587.94   1
  -5   1   2 8943.64  605.75   1
   5  -1  -1 2275.24  247.44   1
  -5   1   1 2387.95  415.85   1
   5  -1   0 8328.45  556.31   1
  -5   1   0 8286.48  565.49   1
   5  -1   122778.97 1334.14   1
  -5   1  -122495.04 1344.55   1
  -5   1  -2 4158.09  505.00   1
  -5   1  -2 2926.05  308.26   1
  -5   1  -326592.04 1487.01   1
  -5   1  -319528.68 1249.44   1
   5   0 -1313916.25  631.52   1
   5   0 -12   39.70   60.48   1
   5   0 -12   30.37   41.52   1
  -5   0  12   36.04   68.46   1
  -5   0  12   64.30   38.89   1
   5   0 -11   27.64   41.51   1
   5   0 -11   60.77   48.97   1
  -5   0  11   30.81   46.33   1
   5   0 -10   18.60   51.70   1
   5   0 -10   18.50   56.25   1
  -5   0  10   85.87   53.85   1
   5   0  -9   15.21   45.66   1
   5   0  -9   67.55   84.33   1
  -5   0   9   18.95   51.80   1
   5   0  -8   81.70   59.33   1
   5   0  -8   29.52  115.22   1
  -5   0   8   34.11   71.02   1
   5   0  -7  395.88   99.55   1
   5   0  -7  391.80  117.04   1
  -5   0   7   -5.56  124.72   1
  -5   0   7  199.45  106.77   1
   5   0  -6 3077.39  277.91   1
   5   0  -6 3202.08  495.22   1
  -5   0   6 3268.02  343.96   1
  -5   0   6 2983.97  320.46   1
   5   0  -539836.63 2305.94   1
   5   0  -538829.48 2386.01   1
  -5   0   541116.02 2582.74   1
  -5   0   536701.68 2290.61   1
   5   0  -4  376.79  103.99   1
  -5   0   4    4.07  111.94   1
  -5   0   4  394.05  103.23   1
   5   0  -3 7995.39  513.68   1
  -5   0   3 7007.87  547.18   1
  -5   0   3 8636.61  554.03   1
   5   0  -2 2298.37  230.34   1
  -5   0   2 2004.29  239.44   1
  -5   0   2 2000.91  248.48   1
   5   0  -111034.34  636.23   1
  -5   0   1 9723.12  648.83   1
  -5   0   111316.88  693.07   1
   5   0   0  774.65  134.31   1
  -5   0   0  210.29  250.81   1
  -5   0   0  899.48  158.05   1
   5   0   120927.93 1163.98   1
  -5   0  -123270.20 1318.76   1
  -5   0  -118858.71 1223.39   1
   5   0   2 4987.78  340.93   1
  -5   0  -2 5967.45  428.30   1
  -5   0  -2 4482.22  431.56   1
  -5   0  -317029.32  936.78   1
  -5   0  -311314.05  953.87   1
  -5   0  -312633.16  824.30   1
  -5   0  -4 3973.42  343.69   1
   5   1 -13 4768.14  232.73   1
   5   1 -13 4851.06  250.26   1
  -5  -1  13 5002.82  347.00   1
   5   1 -12   70.40   45.90   1
   5   1 -12   46.70   48.42   1
  -5  -1  12   78.56   48.28   1
   5   1 -11 5509.74  367.80   1
   5   1 -11 5988.71  419.88   1
  -5  -1  11 5208.94  393.35   1
   5   1 -10 2048.88  228.01   1
   5   1 -10 2364.74  265.57   1
  -5  -1  10 2108.29  267.95   1
   5   1  -9 1340.66  311.66   1
   5   1  -9 1301.51  357.20   1
  -5  -1   9 1267.88  231.84   1
   5   1  -8 1563.48  220.65   1
   5   1  -8 1661.30  246.90   1
  -5  -1   8 1745.32  282.31   1
   5   1  -727849.94 1635.62   1
   5   1  -727225.85 1682.43   1
  -5  -1   728218.23 1833.35   1
   5   1  -613801.36  798.78   1
   5   1  -613063.74  830.84   1
  -5  -1   614065.00  964.79   1
  -5  -1   613256.07  830.50   1
   5   1  -5 8008.12  697.22   1
   5   1  -5 7484.69  734.76   1
  -5  -1   5 8126.51  613.70   1
  -5  -1   5 7439.33  523.25   1
   5   1  -4   93.58   54.96   1
   5   1  -4   93.99   62.76   1
  -5  -1   4   60.04   83.31   1
  -5  -1   4   59.22   67.59   1
   5   1  -3 5586.03  380.59   1
  -5  -1   3 5680.77  487.42   1
  -5  -1   3 5328.46  407.91   1
   5   1  -213741.90 1013.29   1
  -5  -1   212835.58  879.53   1
  -5  -1   212096.39  742.47   1
   5   1  -1  131.07   67.95   1
  -5  -1   1   30.57  148.13   1
  -5  -1   1  143.23   68.42   1
  -5  -1   1  101.29   73.62   1
   5   1   018893.00 1014.30   1
  -5  -1   018489.78 1010.43   1
  -5  -1   019025.16 1084.06   1
  -5  -1   018470.62 1199.13   1
   5   1   1 7452.83  427.70   1
  -5  -1  -1 8194.43  465.49   1
  -5  -1  -1 6722.64  482.93   1
  -5  -1  -1 8618.34  618.57   1
  -5  -1  -2   57.36   72.67   1
  -5  -1  -2  103.75   87.34   1
  -5  -1  -2    2.73   62.45   1
  -5  -1  -314412.98  837.29   1
  -5  -1  -313902.67  889.91   1
  -5  -1  -4 1485.58  203.05   1
  -5  -1  -4 1576.86  223.91   1
  -5  -1  -5 4990.92  569.73   1
  -5  -1  -5 5050.55  433.14   1
  -5  -1  -6 1200.62  199.64   1
  -5  -1 -14 1239.17  315.00   1
   5   2 -12 2219.84  181.44   1
   5   2 -12 2491.77  199.56   1
  -5  -2  12 2235.38  203.82   1
   5   2 -11 1592.32  182.95   1
   5   2 -11 1815.98  327.44   1
  -5  -2  11 1635.10  202.19   1
   5   2 -1011791.43  712.19   1
   5   2 -1012564.09  789.90   1
  -5  -2  1012298.92 1127.71   1
   5   2  -9 6816.00  492.80   1
   5   2  -9 7150.83  783.77   1
  -5  -2   9 6954.90  582.01   1
   5   2  -810908.42  710.90   1
   5   2  -810952.05  741.79   1
  -5  -2   811350.53  846.91   1
   5   2  -7 1355.23  342.10   1
   5   2  -7 1441.68  223.61   1
  -5  -2   7 1509.20  425.91   1
   5   2  -6 4501.11  361.37   1
   5   2  -6 4393.81  373.91   1
  -5  -2   6 4765.19  480.27   1
  -5  -2   6 4519.99  386.81   1
   5   2  -5 6727.73  667.53   1
   5   2  -5 6454.00  462.33   1
  -5  -2   5 7821.81  625.30   1
  -5  -2   5 6861.16  697.14   1
   5   2  -4 1435.21  185.75   1
   5   2  -4 1552.73  184.78   1
  -5  -2   4 1636.86  267.27   1
  -5  -2   4 1420.67  322.37   1
   5   2  -312381.29  932.50   1
   5   2  -312670.13  865.15   1
  -5  -2   312705.56 1274.17   1
  -5  -2   311425.52  960.81   1
   5   2  -212531.04  955.93   1
  -5  -2   211194.96  869.41   1
  -5  -2   210091.42  645.92   1
   5   2  -1 6622.82  401.41   1
   5   2  -1 6242.73  435.76   1
  -5  -2   1 6561.33  626.38   1
  -5  -2   1 5701.17  379.98   1
   5   2   0 5945.65  409.79   1
  -5  -2   0 5097.50  511.51   1
   5   2   1 3477.23  405.61   1
  -5  -2  -1 1931.83  307.04   1
   5   2   2 1135.65  273.36   1
  -5  -2  -2  983.41  201.32   1
   5   2   312762.39  971.42   1
  -5  -2  -310867.06  743.59   1
   5   2   410655.35  619.06   1
  -5  -2  -4 8452.84  637.28   1
   5   2   5 9595.97  577.88   1
  -5  -2  -5 8213.67  594.64   1
  -5  -2  -6   93.70   80.68   1
  -5  -2  -7 5530.59  482.21   1
  -5  -2 -12   57.23   86.83   1
  -5  -2 -13    1.60   57.28   1
  -5  -2 -14   36.90  106.68   1
   5   3 -12  181.49  122.39   1
   5   3 -12  458.57   76.18   1
  -5  -3  12  493.71   80.33   1
   5   3 -11 1208.34  147.70   1
   5   3 -11 1348.69  160.21   1
  -5  -3  11 1187.23  162.67   1
   5   3 -10 7915.64  505.81   1
   5   3 -10 8313.39  758.04   1
  -5  -3  10 8157.87  838.82   1
   5   3  -9  417.43  127.85   1
   5   3  -9  603.55  128.59   1
  -5  -3   9  157.50  150.89   1
   5   3  -8 9776.20  650.95   1
   5   3  -8 9950.06  673.24   1
  -5  -3   810512.47  794.03   1
   5   3  -7 2997.17  323.36   1
   5   3  -7 3473.93  343.27   1
  -5  -3   7 3934.61  670.47   1
   5   3  -6 3230.93  327.60   1
   5   3  -6 3903.22  536.82   1
  -5  -3   6 4189.28  433.44   1
   5   3  -5  344.54   83.54   1
   5   3  -5  125.46   89.06   1
  -5  -3   5  138.07  122.30   1
  -5  -3   5   46.86   83.40   1
   5   3  -4  124.18   53.42   1
   5   3  -4   34.25   58.11   1
  -5  -3   4    2.63   79.93   1
  -5  -3   4    9.02   56.01   1
   5   3  -3  252.34  227.53   1
   5   3  -3 1130.13  148.97   1
  -5  -3   3  239.36  210.95   1
   5   3  -2 1426.69  173.19   1
   5   3  -2 1370.41  172.55   1
   5   3  -2 1396.50  200.12   1
  -5  -3   2 1361.74  300.40   1
   5   3  -1 4493.33  366.88   1
  -5  -3   1 4789.71  558.34   1
   5   3   037660.77 2221.17   1
  -5  -3   034744.65 2945.52   1
   5   3   126939.45 1534.60   1
  -5  -3  -124680.67 1657.18   1
   5   3   221332.27 1200.06   1
  -5  -3  -219740.57 1305.17   1
   5   3   3 4671.12  356.34   1
  -5  -3  -3 4450.76  424.89   1
   5   3   4 6328.08  431.05   1
  -5  -3  -4 6174.06  520.22   1
   5   3   5 2234.78  235.78   1
  -5  -3  -5 2289.51  493.25   1
   5   3   6 6351.29  434.61   1
  -5  -3  -6 6268.97  518.98   1
  -5  -3  -6 5611.26  510.28   1
   5   3   7 4021.98  506.45   1
  -5  -3  -7 4030.57  421.76   1
  -5  -3  -7 4073.34  448.03   1
  -5  -3  -8 3498.61  393.67   1
  -5  -3  -8 2771.71  691.20   1
  -5  -3  -9 6996.17 1008.40   1
  -5  -3 -10 1622.00  342.82   1
  -5  -3 -11 4695.11  566.66   1
  -5  -3 -12  138.08  122.06   1
  -5  -3 -13 1977.59  334.32   1
  -5  -3 -14   76.01   76.05   1
   5   4 -11  491.70   82.78   1
   5   4 -11  194.25  133.23   1
  -5  -4  11  535.51   87.98   1
   5   4 -10 5088.04  510.19   1
   5   4 -10 4785.56  325.76   1
  -5  -4  10 5050.28  364.34   1
   5   4  -9 3818.07  327.38   1
   5   4  -9 4201.03  328.69   1
  -5  -4   9 4176.31  568.23   1
   5   4  -820839.46 1250.76   1
   5   4  -822794.62 1370.24   1
  -5  -4   823806.86 1512.31   1
   5   4  -7 3521.23  519.76   1
   5   4  -7 3326.80  336.59   1
  -5  -4   7 3495.33  396.62   1
   5   4  -6 8381.98  831.41   1
   5   4  -6 8640.56  904.28   1
  -5  -4   6 8612.90 1029.09   1
   5   4  -5   22.81   48.56   1
  -5  -4   5   30.92   59.85   1
  -5  -4   5    7.63   41.23   1
   5   4  -4 6620.75  505.45   1
   5   4  -4 6376.70  503.58   1
   5   4  -4 6129.46  460.01   1
  -5  -4   4 6301.38  590.17   1
   5   4  -3 2779.38  287.02   1
   5   4  -3 2848.68  283.26   1
   5   4  -3 2924.10  303.37   1
  -5  -4   3 3061.32  394.56   1
   5   4  -2 1509.97  197.67   1
   5   4  -2 1457.17  205.62   1
   5   4  -2 1713.19  221.02   1
  -5  -4   2 1782.59  529.56   1
   5   4  -1   13.24   44.64   1
   5   4  -1   31.57   43.96   1
   5   4  -1   69.55   95.97   1
  -5  -4   1   65.81   85.01   1
   5   4   013758.86  896.84   1
  -5  -4   013663.40 1146.44   1
   5   4   1 6100.78  486.71   1
  -5  -4  -1 5855.68  607.02   1
   5   4   210953.03  773.20   1
  -5  -4  -216398.07 1043.68   1
   5   4   3  212.39   92.73   1
  -5  -4  -3   87.16  114.15   1
   5   4   410444.07  915.75   1
  -5  -4  -4 9912.98  757.30   1
   5   4   516102.93  984.46   1
  -5  -4  -515991.88 1115.57   1
   5   4   6 2563.20  288.01   1
  -5  -4  -6 2463.92  529.08   1
  -5  -4  -6 2419.95  556.05   1
   5   4   7 1612.92  213.80   1
  -5  -4  -7 1694.67  282.67   1
  -5  -4  -7 1697.34  312.06   1
  -5  -4  -811189.64 1218.27   1
  -5  -4  -811169.67 1345.31   1
  -5  -4  -9 7911.65  686.22   1
  -5  -4  -9 8232.25 1213.74   1
  -5  -4 -10 1677.44  290.33   1
  -5  -4 -10 1683.19  596.72   1
  -5  -4 -11 8333.80  665.21   1
  -5  -4 -11 8369.90  787.06   1
  -5  -4 -12    0.32   89.84   1
  -5  -4 -12   42.57   70.57   1
  -5  -4 -13    4.88   71.28   1
  -5  -4 -13  260.05   94.33   1
  -5  -4 -14 1214.05  171.82   1
  -5  -4 -14 1429.64  325.96   1
   5   5 -10 1763.66  155.81   1
  -5  -5  10 1489.34  218.75   1
   5   5  -9 3073.82  248.24   1
   5   5  -9 3082.41  220.11   1
  -5  -5   9 2816.36  251.64   1
   5   5  -8 4286.98  346.01   1
  -5  -5   8 4115.16  358.04   1
   5   5  -7   77.82   63.88   1
  -5  -5   7   39.01   70.47   1
   5   5  -6 7380.46  554.61   1
  -5  -5   6 7449.22  612.43   1
   5   5  -5  194.51  106.50   1
   5   5  -5  204.02  106.28   1
  -5  -5   5  134.89  115.46   1
   5   5  -4 7350.04  553.90   1
   5   5  -4 7398.34  558.97   1
   5   5  -4 7334.03  752.91   1
  -5  -5   4 7984.58  646.47   1
   5   5  -310682.33  711.48   1
   5   5  -310772.88  721.66   1
   5   5  -310099.70  675.87   1
  -5  -5   311776.01 1226.89   1
   5   5  -2 8624.68  869.09   1
   5   5  -2 8655.27  868.61   1
   5   5  -2 9444.94  971.15   1
  -5  -5   2 9239.15  768.83   1
   5   5  -1 8137.38  563.75   1
   5   5  -1 8036.75  562.17   1
   5   5  -1 9054.01  663.81   1
  -5  -5   1 8874.10  793.12   1
   5   5   0   36.08   60.04   1
   5   5   0   48.39   57.41   1
   5   5   0   76.33   70.66   1
  -5  -5   0   56.26   99.93   1
   5   5   1 1413.69  231.65   1
  -5  -5  -1 1235.06  339.10   1
   5   5   2 2999.59  507.04   1
  -5  -5  -2 2592.23  417.01   1
   5   5   3 3806.90  525.86   1
  -5  -5  -3 3952.31  478.52   1
   5   5   4 6225.47  717.83   1
  -5  -5  -4 5868.55  597.17   1
   5   5   5 5892.65  470.56   1
  -5  -5  -5 5743.48  564.47   1
   5   5   616902.89 1049.97   1
  -5  -5  -616051.37 1182.45   1
  -5  -5  -616194.04 1604.95   1
   5   5   7 1717.18  253.00   1
  -5  -5  -7 1732.15  317.16   1
  -5  -5  -7 1592.89  330.39   1
   5   5   8 6621.93  810.43   1
  -5  -5  -8 6275.60  933.16   1
  -5  -5  -8 5333.63  628.38   1
  -5  -5  -9 1978.32  318.71   1
  -5  -5  -9 1976.07  594.22   1
  -5  -5 -10   17.83   76.15   1
  -5  -5 -10  186.48  152.50   1
  -5  -5 -11  983.06  205.75   1
  -5  -5 -11  651.55  405.40   1
  -5  -5 -12 2868.47  527.62   1
  -5  -5 -12 3070.47  386.41   1
  -5  -5 -13    6.04   48.09   1
  -5  -5 -13  104.51   90.50   1
  -5  -5 -14 6748.68  419.76   1
   5   6  -9 5805.13  309.10   1
   5   6  -8   18.87   29.06   1
  -5  -6   8    1.35   24.58   1
   5   6  -7   48.88   41.49   1
  -5  -6   7    0.20   38.98   1
   5   6  -6   83.52   63.44   1
  -5  -6   6   42.54   62.93   1
   5   6  -5 1200.67  195.14   1
   5   6  -5 1156.97  197.96   1
  -5  -6   5  133.53  320.81   1
   5   6  -4  157.20   81.83   1
   5   6  -4  105.35   82.96   1
   5   6  -4   96.90   71.74   1
  -5  -6   4   65.02   89.17   1
   5   6  -3   95.10   76.03   1
   5   6  -3   89.69   78.47   1
   5   6  -3   78.14   68.25   1
  -5  -6   3   44.05   85.05   1
   5   6  -230203.22 1887.68   1
   5   6  -229863.57 1889.60   1
   5   6  -232006.47 1993.70   1
  -5  -6   230287.23 2482.18   1
   5   6  -1 4073.63  614.97   1
   5   6  -1 3958.43  587.44   1
   5   6  -1 4335.07  639.66   1
  -5  -6   1 3944.84  468.60   1
   5   6   011087.60  767.37   1
   5   6   010966.94  741.77   1
   5   6   011597.09  817.53   1
  -5  -6   011380.39  954.52   1
   5   6   1  163.54   95.62   1
   5   6   1  164.58   94.61   1
   5   6   1  526.33  174.15   1
  -5  -6  -1  146.55  163.34   1
   5   6   2 5168.15  434.85   1
  -5  -6  -2 5436.88  660.64   1
   5   6   3 3477.53  344.33   1
  -5  -6  -3 3424.96  496.80   1
   5   6   4 1122.07  173.57   1
  -5  -6  -4  125.18  247.27   1
   5   6   5 4486.17  394.12   1
  -5  -6  -5 4288.20  526.91   1
   5   6   614950.41  969.82   1
  -5  -6  -614135.43 1129.66   1
  -5  -6  -613947.90 1041.39   1
   5   6   7 8539.11  612.58   1
  -5  -6  -7 7619.11  718.19   1
  -5  -6  -7 8574.86  749.46   1
   5   6   810961.60  784.58   1
  -5  -6  -8 8739.99  793.04   1
  -5  -6  -810118.81  856.13   1
  -5  -6  -9   -0.45   42.75   1
  -5  -6  -9   22.04   77.08   1
  -5  -6 -10 5902.09  535.75   1
  -5  -6 -10 6912.81  903.85   1
  -5  -6 -11 1092.71  212.93   1
  -5  -6 -11 1251.01  231.23   1
  -5  -6 -12    5.59   54.45   1
  -5  -6 -12   92.08   60.83   1
   5   7  -8  709.08   81.13   1
   5   7  -7 3559.26  237.30   1
   5   7  -6    1.61   20.79   1
   5   7  -5 2280.04  245.02   1
   5   7  -5 2260.99  244.31   1
   5   7  -4 4848.01  382.05   1
   5   7  -4 4820.30  378.56   1
   5   7  -3 8874.02  596.32   1
   5   7  -3 8672.96  595.57   1
   5   7  -3 8284.47  742.78   1
   5   7  -211905.94 1056.67   1
   5   7  -211886.17 1072.14   1
   5   7  -212702.75 1094.87   1
   5   7  -1 4784.05  407.88   1
   5   7  -1 4677.24  407.25   1
   5   7  -1 5194.65  440.28   1
   5   7   0 4140.69  400.49   1
   5   7   0 4081.49  378.77   1
   5   7   0 4525.75  414.66   1
  -5  -7   0 3434.87  406.42   1
   5   7   1 8238.83  582.53   1
   5   7   1 8347.91  574.02   1
   5   7   110322.58  998.77   1
  -5  -7  -1 7859.50  670.66   1
   5   7   2   18.66   47.23   1
   5   7   2   -1.25   47.17   1
   5   7   2   74.45   52.20   1
  -5  -7  -2    1.09   67.68   1
   5   7   3   16.96   45.07   1
  -5  -7  -3    9.59   65.42   1
   5   7   4   88.98   73.37   1
  -5  -7  -4   44.39  109.84   1
   5   7   5 2651.46  277.92   1
  -5  -7  -5 2095.98  299.48   1
  -5  -7  -5 2226.15  393.44   1
   5   7   6 2017.67  404.43   1
  -5  -7  -6 1628.14  335.94   1
  -5  -7  -6 1798.09  274.97   1
   5   7   7 2497.66  274.44   1
  -5  -7  -7 1967.00  349.02   1
  -5  -7  -7 2500.84  491.73   1
   5   7   8 2025.93  239.82   1
  -5  -7  -8 1438.23  292.96   1
  -5  -7  -8 1777.37  266.58   1
   5   7   9 3379.27  281.06   1
  -5  -7  -9 3097.54  369.07   1
  -5  -7  -9 3819.43  350.07   1
  -5  -7 -10   -0.77   21.06   1
  -5  -7 -10    0.14   20.25   1
  -5  -7 -11    4.80   26.00   1
   5   8  -513894.52  700.56   1
   5   8  -4 1339.42  158.80   1
   5   8  -4 1258.41  156.59   1
   5   8  -3 5721.54  344.19   1
   5   8  -3 5624.31  345.40   1
   5   8  -3 3845.13  253.59   1
   5   8  -2   17.71   41.31   1
   5   8  -2    5.93   42.43   1
   5   8  -2   73.31   57.50   1
   5   8  -1 3353.39  294.41   1
   5   8  -1 3382.38  300.49   1
   5   8  -1 3989.47  475.30   1
   5   8   0 2135.40  248.47   1
   5   8   0 2280.71  257.40   1
   5   8   0 2782.55  273.52   1
   5   8   1 4299.45  390.94   1
   5   8   1 4201.02  369.51   1
   5   8   1 5241.51  411.24   1
   5   8   2    4.46   93.88   1
   5   8   2   26.63   88.51   1
   5   8   2  767.93  107.50   1
   5   8   3 3052.58  296.27   1
   5   8   3 3000.49  291.62   1
   5   8   3 5859.40  392.98   1
   5   8   4 1605.12  235.67   1
   5   8   5 2721.60  261.13   1
  -5  -8  -5 1661.25  216.41   1
   5   8   6 2424.59  252.05   1
  -5  -8  -6 1859.42  362.74   1
   5   8   7 1520.42  179.08   1
  -5  -8  -7 1044.20  173.10   1
   5   8   8 5759.09  483.96   1
  -5  -8  -8 5267.27  361.94   1
  -5  -8  -9   10.80   26.21   1
   5   9  -1    7.97   19.35   1
   5   9  -1    1.94   19.31   1
   5   9   0    0.74   15.68   1
   5   9   0    0.29   15.95   1
   5   9   0    3.51   15.18   1
   5   9   1    7.50   24.00   1
   5   9   1   -1.44   24.22   1
   5   9   1   70.35   48.35   1
   5   9   2    3.90   20.17   1
   5   9   2   -4.81   20.56   1
   5   9   2   24.07   26.52   1
   5   9   3 9985.24  582.19   1
   5   9   4    4.06   25.34   1
   5   9   510017.41  558.65   1
   5   9   6  789.60  113.15   1
  -6   5   4   58.97   55.52   1
  -6   5   4   14.38   47.35   1
  -6   5   3 2976.53  200.61   1
  -6   5   3 2702.48  201.08   1
  -6   5   211277.88  571.29   1
  -6   5   210538.38  570.08   1
  -6   5   1  360.66  111.35   1
  -6   5   1 2479.36  213.78   1
  -6   5   0 6706.38  401.38   1
  -6   5  -1    0.35   14.73   1
  -6   5  -2 1093.60  129.61   1
  -6   4   7  665.37   83.03   1
  -6   4   6  227.03   80.46   1
  -6   4   6   55.25   51.83   1
  -6   4   513563.38  932.66   1
  -6   4   513278.57  722.39   1
  -6   4   4  188.91   64.67   1
  -6   4   4   43.25   65.98   1
  -6   4   3 8514.75  741.80   1
  -6   4   3 8269.28  519.02   1
  -6   4   2  421.38   98.45   1
  -6   4   2   91.50   95.29   1
  -6   4   1   95.90   57.30   1
  -6   4   1    7.97   57.65   1
  -6   4   0  126.68   65.90   1
  -6   4   0   32.53   64.95   1
  -6   4  -1   18.78   40.48   1
  -6   4  -2   65.11   55.09   1
   6  -3  -9  546.20   66.76   1
   6  -3  -8 1432.27  129.76   1
   6  -3  -7 1357.85  230.92   1
  -6   3   7 1320.89  218.65   1
   6  -3  -6  167.61  135.34   1
  -6   3   6  302.63   84.86   1
   6  -3  -512913.06  736.05   1
  -6   3   512815.14 1033.92   1
   6  -3  -4  150.32   95.36   1
  -6   3   4  452.87  110.31   1
  -6   3   3 4665.02  311.92   1
  -6   3   3  993.79  250.99   1
  -6   3   2   17.39   47.42   1
  -6   3   1 2972.88  324.66   1
  -6   3   0 1247.00  214.00   1
  -6   3  -1  260.21  114.44   1
  -6   3  -2 2075.94  429.89   1
  -6   3  -3 4094.30  369.43   1
   6  -2 -10  628.48   78.48   1
   6  -2  -9  187.74   61.55   1
   6  -2  -8 1261.24  146.44   1
  -6   2   8 1066.14  117.09   1
   6  -2  -7  312.37   89.79   1
  -6   2   7  140.48  139.02   1
   6  -2  -6 3664.79  285.55   1
  -6   2   6 2481.88  275.78   1
   6  -2  -5 1045.56  170.17   1
  -6   2   5  862.38  286.56   1
   6  -2  -4   15.12   50.30   1
  -6   2   4   46.53   55.43   1
   6  -2  -310361.26  673.10   1
  -6   2   310082.44  975.53   1
   6  -2  -2   82.22  139.33   1
  -6   2   2  148.32   89.99   1
   6  -2  -1 1900.83  236.23   1
  -6   2   1 2019.87  271.83   1
   6  -1 -10  815.97  104.70   1
   6  -1  -9 3306.19  384.22   1
   6  -1  -8 8611.92  527.11   1
   6  -1  -7 1210.92  173.75   1
  -6   1   7 1137.95  165.55   1
   6  -1  -6 1326.21  190.54   1
  -6   1   6 1247.70  198.04   1
   6  -1  -5 4861.86  564.83   1
  -6   1   5 4449.97  379.56   1
   6  -1  -4 1919.37  233.48   1
  -6   1   4 1947.44  259.17   1
   6  -1  -3  496.22  247.93   1
  -6   1   3 1021.36  277.81   1
   6  -1  -2  682.23  153.18   1
  -6   1   2  775.72  170.92   1
   6  -1  -1 1261.82  202.33   1
  -6   1   1 1163.70  216.41   1
   6  -1   0 6102.38  455.15   1
  -6   1   0 5424.72  478.61   1
   6   0 -11   36.68   29.63   1
   6   0 -10 5092.78  243.68   1
   6   0 -10 5950.18  449.39   1
  -6   0  10 3771.64  223.48   1
   6   0  -9    9.88   22.27   1
   6   0  -9   16.22   29.87   1
  -6   0   9    0.01   23.39   1
   6   0  -828193.11 1594.88   1
  -6   0   825249.33 1449.88   1
   6   0  -7 1019.97  147.12   1
  -6   0   7  219.12  224.14   1
  -6   0   7  441.47  243.68   1
   6   0  -6 8672.51  550.73   1
  -6   0   6 7256.56  526.69   1
  -6   0   6 8281.08  549.66   1
   6   0  -5   64.24   53.19   1
  -6   0   5   14.25   53.78   1
  -6   0   5   46.71   56.36   1
   6   0  -4   90.54   62.87   1
  -6   0   4    4.81   66.57   1
  -6   0   4  126.99   70.53   1
   6   0  -3   57.20   52.75   1
  -6   0   3   17.74   51.37   1
  -6   0   3   41.81   58.38   1
   6   0  -2   48.96   67.62   1
  -6   0   2  125.67   74.43   1
   6   0  -1    9.92   47.86   1
  -6   0   1   28.42   48.05   1
   6   0   0 4969.27  417.48   1
  -6   0   0 4752.79  646.68   1
   6   0   1 5427.21  418.52   1
  -6   0  -1 5708.14  706.53   1
  -6   0  -213906.37 1222.30   1
   6   1 -11 5608.35  282.77   1
  -6  -1  11 4903.44  242.86   1
   6   1 -10  522.69   78.40   1
   6   1 -10  214.17  158.24   1
  -6  -1  10  491.05   85.67   1
   6   1  -9   32.27   49.14   1
   6   1  -9  145.92   57.45   1
  -6  -1   9   64.76   56.09   1
   6   1  -8   48.55   84.61   1
   6   1  -8   93.19   59.27   1
  -6  -1   8   20.88  102.66   1
   6   1  -7   61.67   52.27   1
  -6  -1   7   14.25   58.34   1
   6   1  -611351.22  683.46   1
  -6  -1   611168.94  737.61   1
  -6  -1   610615.91  668.70   1
   6   1  -5 2022.14  227.88   1
  -6  -1   5 2143.01  271.79   1
  -6  -1   5 1926.46  243.45   1
   6   1  -4 8505.14  748.02   1
  -6  -1   4 8475.59  608.96   1
  -6  -1   4 8482.25  578.52   1
   6   1  -3   21.97   41.89   1
  -6  -1   3   -5.73   85.57   1
  -6  -1   3   32.39   50.99   1
   6   1  -2 6142.84  469.49   1
  -6  -1   2 4348.72  429.47   1
  -6  -1   2 4187.65  421.30   1
   6   1  -1 8276.45  563.12   1
  -6  -1   1 7014.19  588.08   1
  -6  -1   1 7829.01  593.18   1
  -6  -1   0 2308.93  335.45   1
  -6  -1   0 2750.30  311.69   1
  -6  -1  -1   -4.93   47.61   1
  -6  -1  -1   31.44   65.78   1
  -6  -1  -216914.77 1436.62   1
   6   2 -11 6916.92  317.18   1
  -6  -2  11 6243.95  334.53   1
   6   2 -10 1043.72  194.52   1
   6   2 -10 1144.36  129.07   1
  -6  -2  10 1124.08  235.25   1
   6   2  -912141.96  852.48   1
   6   2  -912528.82  925.54   1
  -6  -2   912945.97  781.43   1
   6   2  -8 6141.16  395.32   1
   6   2  -8 6264.75  429.05   1
  -6  -2   8 6511.26  504.64   1
   6   2  -7  771.89  132.29   1
   6   2  -7  754.55  144.76   1
  -6  -2   7  330.11  307.72   1
   6   2  -6 6814.40  437.92   1
   6   2  -6 6841.27  473.86   1
  -6  -2   6 7734.18  623.75   1
  -6  -2   6 6290.28  668.66   1
   6   2  -5  942.97  169.17   1
  -6  -2   5 1130.25  232.04   1
  -6  -2   5 1097.85  182.58   1
   6   2  -4 6151.42  436.25   1
  -6  -2   4 6228.93  537.65   1
  -6  -2   4 6287.70  489.85   1
   6   2  -3 2187.85  350.65   1
  -6  -2   3 2205.16  303.03   1
  -6  -2   3 2267.87  442.01   1
  -6  -2   2 6893.96  884.92   1
  -6  -2   2 7350.48  556.24   1
  -6  -2   121307.04 1927.17   1
  -6  -2   120479.69 1280.60   1
  -6  -2   020354.07 1272.15   1
  -6  -2   020552.37 1487.97   1
  -6  -2  -1 8368.23  602.32   1
  -6  -2  -1 8556.40  754.91   1
  -6  -2  -2   44.66   57.10   1
  -6  -2  -2   11.06   78.46   1
  -6  -2  -3 1103.52  197.39   1
   6   3 -10  695.90  142.01   1
   6   3 -10  688.97   85.87   1
  -6  -3  10  303.33  183.78   1
   6   3  -911566.57  784.08   1
   6   3  -911676.12  615.15   1
  -6  -3   912065.54  720.30   1
   6   3  -8 3052.35  385.80   1
   6   3  -8 3127.55  259.67   1
  -6  -3   8 3288.11  507.95   1
   6   3  -7 9738.12  585.51   1
   6   3  -7 9593.25  579.78   1
  -6  -3   710361.33  731.93   1
   6   3  -6   26.62   43.08   1
   6   3  -6   29.99   42.65   1
  -6  -3   6   10.35   63.13   1
   6   3  -5   74.36  117.02   1
  -6  -3   5  109.20  103.67   1
  -6  -3   5  141.79   78.71   1
  -6  -3   4   47.10   74.55   1
  -6  -3   4   29.66   56.34   1
  -6  -3   311069.20 1258.42   1
  -6  -3   3 9828.87  682.70   1
  -6  -3   2 5846.11  554.68   1
  -6  -3   2 5976.85  721.24   1
  -6  -3   111289.18  900.42   1
  -6  -3   111331.15  770.22   1
  -6  -3   0 1088.52  238.93   1
  -6  -3   0 2661.84  335.42   1
   6   3   1 7148.53  538.63   1
  -6  -3  -1 6388.48  685.76   1
   6   3   2 1293.96  218.39   1
  -6  -3  -2 1331.24  303.14   1
   6   3   3  885.24  157.83   1
  -6  -3  -3  146.51  216.10   1
   6   3   4  204.74   95.14   1
  -6  -3  -4   72.97  214.08   1
  -6  -4  10 3061.48  190.51   1
   6   4  -9 3730.57  230.65   1
   6   4  -9 3618.35  198.05   1
  -6  -4   9 3875.05  278.89   1
   6   4  -8 3850.64  271.14   1
   6   4  -8 3810.17  246.07   1
  -6  -4   8 4067.18  337.13   1
   6   4  -712433.58  718.43   1
  -6  -4   713203.48 1168.00   1
   6   4  -6   22.60   42.34   1
  -6  -4   6   30.07   59.74   1
   6   4  -5 3566.10  316.01   1
  -6  -4   5 3747.81  404.88   1
  -6  -4   5 3333.46  479.49   1
   6   4  -4 4113.62  343.45   1
  -6  -4   4 4497.70  466.10   1
  -6  -4   4 3826.13  352.45   1
  -6  -4   3 1819.50  305.87   1
  -6  -4   3 1545.96  239.19   1
  -6  -4   2   24.32   90.14   1
  -6  -4   2    5.06   39.72   1
   6   4  -1 3080.41  337.13   1
  -6  -4   1 2970.30  418.07   1
   6   4   0 6604.92  575.43   1
  -6  -4   0 9886.24  795.57   1
   6   4   1 2568.60  309.34   1
  -6  -4  -1 2484.64  411.26   1
   6   4   2   85.10   59.83   1
  -6  -4  -2  -75.19   88.84   1
   6   4   3 3202.36  328.38   1
  -6  -4  -3 3164.46  716.21   1
   6   4   4 1338.38  208.50   1
  -6  -4  -4 1186.73  304.72   1
   6   4   517566.81 1076.65   1
  -6  -4  -518313.63 1361.79   1
   6   4   6   15.68   43.74   1
  -6  -4  -6   15.04  105.03   1
  -6  -4  -7 5036.55  543.80   1
   6   5  -9 4402.29  211.67   1
  -6  -5   9 4488.90  337.16   1
   6   5  -8   69.20   35.92   1
  -6  -5   8    1.81   42.68   1
   6   5  -7 2149.90  199.84   1
  -6  -5   7 2499.36  248.33   1
   6   5  -6 3402.75  292.11   1
  -6  -5   6 3751.41  338.76   1
   6   5  -512993.09 1061.90   1
  -6  -5   513955.89  923.22   1
   6   5  -4 8912.69  580.38   1
  -6  -5   410472.32 1054.20   1
  -6  -5   4 8406.98  558.40   1
   6   5  -3 4459.87  383.03   1
  -6  -5   3 4960.73  489.13   1
  -6  -5   3 4452.67  385.77   1
   6   5  -2 3077.51  327.04   1
  -6  -5   2 3165.36  418.51   1
   6   5  -112605.37  862.87   1
  -6  -5   112888.70 1024.59   1
   6   5   0 6655.85  537.52   1
  -6  -5   0 6103.51  614.34   1
   6   5   1   23.02   56.48   1
  -6  -5  -1   39.26   77.92   1
   6   5   2  366.16  119.49   1
  -6  -5  -2  101.32  173.47   1
   6   5   3 3267.91  334.93   1
  -6  -5  -3 3375.33  487.93   1
   6   5   4 4019.85  370.44   1
  -6  -5  -4 4496.79  848.42   1
   6   5   5 3278.68  337.38   1
  -6  -5  -5 4117.99  497.88   1
   6   5   6 2469.64  284.62   1
  -6  -5  -6 2619.96  394.70   1
   6   5   7 7345.57  697.30   1
  -6  -5  -7 9673.75  804.22   1
  -6  -5  -8   17.43   99.21   1
  -6  -5  -9   -0.39   28.09   1
  -6  -5 -10   11.55   47.72   1
  -6  -5 -11    7.33   61.22   1
  -6  -5 -12    8.86   33.16   1
   6   6  -7    3.01   14.91   1
  -6  -6   7    0.19   16.09   1
   6   6  -6  799.57  117.79   1
  -6  -6   6  817.54  132.03   1
   6   6  -5 2995.51  244.35   1
  -6  -6   5 3052.97  285.62   1
   6   6  -4 6675.66  608.68   1
  -6  -6   4 6295.15  469.28   1
  -6  -6   4 5555.45  371.24   1
   6   6  -3 9983.33  648.54   1
  -6  -6   311287.03  759.84   1
  -6  -6   3 9401.28  597.94   1
   6   6  -2 6647.45  518.15   1
   6   6  -2 7264.33  538.61   1
   6   6  -2 8849.63  563.39   1
  -6  -6   2 9252.05  664.95   1
   6   6  -1   80.92   67.89   1
  -6  -6   1   22.85   84.65   1
   6   6   0   33.65   55.63   1
  -6  -6   0   22.13   71.14   1
   6   6   117009.81 1078.69   1
  -6  -6  -116523.96 1234.99   1
   6   6   2   46.32   57.66   1
  -6  -6  -2    8.27   81.78   1
   6   6   3 2378.74  473.02   1
  -6  -6  -3 2743.46  421.36   1
   6   6   4 1080.15  182.36   1
  -6  -6  -4   -1.45  452.18   1
   6   6   5 6808.25  506.87   1
  -6  -6  -5 6707.99  711.60   1
   6   6   6 3462.99  317.55   1
  -6  -6  -6 2915.18  446.06   1
   6   6   7 4289.36  344.95   1
  -6  -6  -7 4076.36  494.55   1
   6   6   8   39.54   49.68   1
  -6  -6  -8   11.50   71.25   1
  -6  -6  -9    3.37   61.31   1
  -6  -6 -10    6.64   64.55   1
  -6  -6 -11   -3.92   29.41   1
   6   7  -5 1114.33  117.81   1
   6   7  -4 2301.55  181.51   1
  -6  -7   4 1751.18  181.51   1
   6   7  -3 8141.59  487.66   1
  -6  -7   3 7647.28  680.50   1
  -6  -7   3 7858.75  435.61   1
   6   7  -2 6712.40  460.84   1
   6   7  -2 6941.33  471.88   1
   6   7  -2 9198.61  494.87   1
  -6  -7   2 7121.90  500.91   1
   6   7  -1 7468.15  511.20   1
   6   7  -1 7251.74  516.35   1
   6   7  -111925.12  641.92   1
  -6  -7   1 9904.15  632.81   1
   6   7   0 3758.63  487.27   1
  -6  -7   0 3179.09  349.04   1
   6   7   1 2372.38  262.93   1
  -6  -7  -1 2044.35  296.28   1
   6   7   2 8348.69  555.99   1
  -6  -7  -2 6881.48  576.15   1
   6   7   3  139.40  116.23   1
  -6  -7  -3   43.36   85.96   1
   6   7   4 4155.33  531.73   1
  -6  -7  -4 3663.65  447.88   1
   6   7   5 3478.85  305.83   1
  -6  -7  -5 3002.56  655.53   1
   6   7   6  951.25  131.15   1
  -6  -7  -6   15.23  194.93   1
   6   7   7 8973.54  517.60   1
  -6  -7  -7 7589.41  659.78   1
   6   7   8    4.77   20.85   1
  -6  -7  -8   -7.95   56.37   1
  -6  -7  -9   10.74   64.78   1
   6   8  -1  140.69   54.50   1
   6   8   0 5382.74  343.57   1
   6   8   1  105.44   63.71   1
   6   8   2 4782.50  337.30   1
   6   8   3   69.84   56.12   1
   6   8   4 7048.81  436.80   1
   6   8   5    7.84   28.44   1
   6   8   6    2.97   20.62   1
   6   8   7 1834.60  232.78   1
  -7   3   5   84.04   49.53   1
  -7   3   5    0.21   48.67   1
  -7   3   4 6707.05  351.37   1
  -7   3   3  199.32   67.58   1
  -7   3   2  699.48  115.85   1
  -7   3   1 2173.53  201.36   1
  -7   3   0  123.42   62.16   1
  -7   3  -1 1514.98  163.98   1
  -7   2   6 5216.32  381.69   1
  -7   2   5  770.59  112.97   1
  -7   2   4 4199.86  458.24   1
  -7   2   3  502.73  114.88   1
  -7   2   2 1980.09  219.90   1
  -7   2  -2  314.43  102.52   1
  -7   2  -3   93.69   60.58   1
   7  -1  -8 4909.69  245.50   1
   7  -1  -711376.23  555.90   1
   7  -1  -6   69.51   48.02   1
  -7   1   6  139.07   80.99   1
   7  -1  -5 1025.30  129.56   1
  -7   1   5 1008.28  230.92   1
   7  -1  -4 1048.62  137.27   1
  -7   1   4 1160.99  172.30   1
   7  -1  -3   83.37   58.20   1
  -7   1   3  167.05   72.92   1
   7  -1  -2 1120.78  150.54   1
  -7   1   2 1247.40  184.46   1
  -7   1   1 5396.97  666.12   1
   7   0  -8  748.84   92.84   1
   7   0  -7 9841.15  488.72   1
  -7   0   7 8765.71  421.86   1
   7   0  -6  559.99  100.75   1
  -7   0   6  599.92  108.74   1
   7   0  -516697.88  886.31   1
  -7   0   516496.01  917.85   1
   7   0  -4  687.27  109.98   1
  -7   0   4  361.45  132.37   1
   7   0  -3 2067.23  203.92   1
  -7   0   3 2297.08  395.48   1
   7   0  -2    8.12  106.43   1
  -7   0   2  129.70   74.14   1
   7   0  -1 1444.92  205.49   1
  -7   0   1 1241.29  210.58   1
   7   1  -8    4.15   14.60   1
  -7  -1   8   -0.25   12.81   1
   7   1  -7 5887.95  316.73   1
  -7  -1   7 5103.17  314.57   1
   7   1  -6 1658.09  153.18   1
  -7  -1   6 1312.74  165.54   1
  -7  -1   6 1477.10  155.38   1
   7   1  -5   22.72   35.68   1
  -7  -1   5   18.12   40.85   1
  -7  -1   5   60.64   69.81   1
   7   1  -4 5027.76  493.61   1
  -7  -1   4 4359.24  541.51   1
  -7  -1   4 4997.90  375.54   1
   7   1  -3 7923.47  488.25   1
  -7  -1   3 6735.12  744.34   1
  -7  -1   3 8343.58  559.67   1
  -7  -1   2   -4.04  232.09   1
  -7  -1   2  795.21  148.65   1
  -7  -1   1 4845.05  687.27   1
  -7  -1   1 6956.97  500.92   1
  -7  -1   0 7742.95  578.00   1
  -7  -1   0 2040.46  323.10   1
  -7  -1  -1 8553.47  610.42   1
   7   2  -8   17.98   22.68   1
  -7  -2   8   27.35   28.03   1
   7   2  -7   93.47   76.95   1
  -7  -2   7  123.17   57.04   1
   7   2  -6   39.54   53.64   1
  -7  -2   6   50.58   41.83   1
  -7  -2   6    3.09   34.09   1
   7   2  -5 8793.37  481.58   1
  -7  -2   5 8774.60  568.03   1
  -7  -2   5 8921.80  735.32   1
  -7  -2   4   18.59  117.70   1
  -7  -2   4  106.77   65.12   1
  -7  -2   3 7628.42  828.67   1
  -7  -2   3 7485.31  758.31   1
  -7  -2   210287.41 1051.79   1
  -7  -2   211472.83  757.52   1
  -7  -2   1 2915.95  552.41   1
  -7  -2   1 3320.95  549.34   1
  -7  -2   0   35.43  185.15   1
  -7  -2   0  220.83  104.37   1
  -7  -2  -1   67.37  136.35   1
  -7  -2  -2 1147.39  252.59   1
  -7  -2  -3 2005.69  346.84   1
  -7  -3   8 1518.38  134.36   1
  -7  -3   7  724.02  115.76   1
  -7  -3   6 2491.19  373.27   1
  -7  -3   5   96.05   69.65   1
  -7  -3   5   59.05   89.91   1
  -7  -3   4 5321.53  424.99   1
  -7  -3   4 5156.69  384.92   1
  -7  -3   3 4762.38  426.07   1
  -7  -3   3 4870.56  616.30   1
  -7  -3   2 7973.27  620.83   1
  -7  -3   2 8433.82  607.26   1
  -7  -3   1 8565.23  672.92   1
  -7  -3   1 8758.24  639.52   1
  -7  -3   0 5080.14  501.81   1
  -7  -3   0 5401.19  459.04   1
  -7  -3  -1    6.07   72.10   1
  -7  -3  -1   49.83   58.40   1
  -7  -3  -2   53.12   98.60   1
  -7  -4   8 2316.61  230.31   1
  -7  -4   7 2471.68  190.12   1
  -7  -4   6   55.00   82.98   1
  -7  -4   5 1807.74  206.13   1
  -7  -4   5 1485.25  150.36   1
  -7  -4   4 7400.33  520.60   1
  -7  -4   4 7424.49  464.21   1
  -7  -4   3  828.45  168.12   1
  -7  -4   3  699.14  153.45   1
  -7  -4   2 3080.06  343.13   1
  -7  -4   2 3177.48  320.96   1
  -7  -4   1 6598.37  551.33   1
  -7  -4   1 6714.22  515.60   1
  -7  -4   0 3719.48  414.01   1
  -7  -4   0 3827.81  369.79   1
  -7  -4  -1 2290.71  362.05   1
  -7  -4  -1 2417.22  447.16   1
  -7  -4  -2 1596.56  328.94   1
  -7  -4  -3 1978.11  584.26   1
  -7  -5   7   -0.26   10.41   1
  -7  -5   6 6214.56  350.84   1
  -7  -5   5 2357.20  210.87   1
  -7  -5   4 3822.10  304.05   1
  -7  -5   4 3475.60  374.38   1
  -7  -5   3 4140.14  509.96   1
  -7  -5   3 4039.30  311.97   1
  -7  -5   2 4921.29  630.61   1
  -7  -5   2 4884.52  576.00   1
  -7  -5   1 2021.63  434.93   1
  -7  -5   1 1950.61  244.38   1
  -7  -5   0 4334.66  501.27   1
  -7  -5   0 1462.58  253.21   1
  -7  -5  -116693.52 1040.21   1
  -7  -5  -1 4424.20  457.11   1
  -7  -5  -216050.13 1140.98   1
  -7  -5  -214158.07  910.51   1
  -7  -5  -3   34.13   79.05   1
  -7  -5  -4 7727.31  748.41   1
  -7  -5  -5 4649.80  543.96   1
  -7  -5  -6 4161.41  512.08   1
  -7  -5  -7    1.73   36.95   1
  -7  -5  -8   -3.35   39.20   1
  -7  -5  -9    1.71   30.38   1
  -7  -5 -10  734.12  152.74   1
  -7  -6   5 6670.74  346.43   1
  -7  -6   4 8436.63  461.68   1
  -7  -6   3 2432.81  217.41   1
  -7  -6   3 2594.68  291.11   1
  -7  -6   2 7508.63  685.54   1
  -7  -6   2 7131.76  430.67   1
  -7  -6   1 4369.23  540.41   1
  -7  -6   1 4407.24  500.47   1
  -7  -6   0   75.94  127.11   1
  -7  -6   0  101.57   69.47   1
  -7  -6  -1   35.23  118.00   1
  -7  -6  -1   79.56   63.89   1
   7   6   2   51.46   55.72   1
  -7  -6  -2   38.41   64.67   1
   7   6   3 4875.54  381.19   1
  -7  -6  -3 4394.72  466.25   1
   7   6   427963.94 1646.05   1
  -7  -6  -428881.77 2005.52   1
  -7  -6  -5  -38.27   79.60   1
  -7  -6  -6 4345.94  455.69   1
  -7  -6  -7   -5.28   38.81   1
  -7  -6  -8    4.13   33.97   1
  -7  -6  -9   -6.49   31.52   1
  -7  -7   2   -4.12   30.38   1
  -7  -7   1  755.24  115.05   1
  -7  -7   1 1046.34  112.37   1
  -7  -7   0    9.65   25.39   1
  -7  -7   0    3.74   25.51   1
  -7  -7  -1 6406.85  421.08   1
  -7  -7  -1 7349.19  433.32   1
  -7  -7  -2  707.65   98.00   1
  -7  -7  -2    2.99   90.71   1
   7   7   3  674.50  140.85   1
  -7  -7  -3 1942.06  259.92   1
   7   7   4 2760.25  231.33   1
  -7  -7  -4 2650.73  260.87   1
  -7  -7  -5 2840.98  446.46   1
  -7  -7  -6 3749.48  312.24   1
  -7  -7  -7    5.99   27.24   1
  -8   1   3  151.06   82.84   1
  -8   1   2  687.33   97.74   1
  -8   1   1 7662.07  410.38   1
  -8   1   0 2464.93  295.93   1
  -8   1  -1 1448.31  139.66   1
  -8   0   4 1054.06  174.31   1
  -8   0   3   14.55   29.60   1
  -8   0   210596.72  568.19   1
  -8   0   1  950.78  133.52   1
  -8  -1   4 1173.57  121.20   1
  -8  -1   3 1156.46  140.65   1
  -8  -1   2   24.46   38.61   1
  -8  -1   1   16.18   35.23   1
  -8  -1   0 1656.46  187.70   1
  -8  -2   4 2573.96  187.19   1
  -8  -2   3 3717.40  263.51   1
  -8  -2   2 5106.84  347.19   1
  -8  -2   1  101.22   63.65   1
  -8  -2   0 2669.67  385.12   1
  -8  -3   4 6724.70  511.84   1
  -8  -3   4 6678.95  332.17   1
  -8  -3   3 7324.87  449.29   1
  -8  -3   3 7547.68  415.77   1
  -8  -3   2 7578.18  484.69   1
  -8  -3   2 7964.38  462.10   1
  -8  -3   1 1385.37  190.78   1
  -8  -3   1 1637.62  179.78   1
  -8  -3   0   49.56  160.24   1
  -8  -3   0  411.12  150.10   1
  -8  -3  -1 1256.08  295.24   1
  -8  -3  -1 1209.89  171.30   1
  -8  -3  -2   -0.56   21.52   1
  -8  -3  -3   -2.40   27.89   1
  -8  -3  -4    2.82   26.97   1
  -8  -3  -5    0.18   19.27   1
  -8  -4   4   -1.27   15.16   1
  -8  -4   3 4247.34  285.75   1
  -8  -4   3 4080.92  356.23   1
  -8  -4   2 4432.74  316.06   1
  -8  -4   2 4424.18  284.47   1
  -8  -4   1 8903.21  561.92   1
  -8  -4   1 9251.65  536.01   1
  -8  -4   0  948.03  149.51   1
  -8  -4   0  423.85  224.68   1
  -8  -4  -1 5964.47  434.58   1
  -8  -4  -1 5338.33  385.83   1
  -8  -4  -2 6133.42  456.62   1
  -8  -4  -3 3034.79  308.01   1
  -8  -4  -4   76.80  124.45   1
  -8  -4  -5  771.79  159.05   1
  -8  -4  -6 3466.04  315.68   1
  -8  -4  -7   12.12   53.71   1
  -8  -5   3   17.94   25.91   1
  -8  -5   2   17.92   45.74   1
  -8  -5   2    8.97   41.17   1
  -8  -5   1 1521.05  265.91   1
  -8  -5   1 1489.91  239.36   1
  -8  -5   0 2904.97  386.30   1
  -8  -5   0 2870.19  232.97   1
  -8  -5  -1 1537.21  179.63   1
  -8  -5  -1 1223.01  160.78   1
  -8  -5  -2 2141.87  233.65   1
  -8  -5  -2 2217.90  319.77   1
  -8  -5  -314013.30  858.47   1
  -8  -5  -4 2783.79  294.98   1
  -8  -5  -5 4731.34  383.46   1
  -8  -5  -6 2143.03  230.28   1
  -8  -5  -7 1058.88  147.41   1
  -8  -6   1   -0.12   18.36   1
  -8  -6   0 1272.59  117.75   1
  -8  -6   0   -0.06   64.23   1
  -8  -6  -1 7962.49  441.76   1
  -8  -6  -1 8436.87  585.32   1
  -8  -6  -2 1597.32  164.46   1
  -8  -6  -2 1488.17  144.67   1
  -8  -6  -3  942.47  134.86   1
  -8  -6  -4 1228.13  151.47   1
  -8  -6  -5 3533.21  256.14   1
;
_shelx_hkl_checksum   65317
