# Supplementary material for: Evaluation of Insulin-Like Activity of Novel Zinc Metal–Organics toward Adipogenesis Signaling
Source: Int J Mol Sci. 2021 Jun 23;22(13):6757. doi: 10.3390/ijms22136757 (PMC8268141; doi:10.3390/ijms22136757)
Supplement: Supplementary file 1 [file ijms-22-06757-s001.zip › ijms-1239064 supplementary - Final cifs and checkcifs/Compound 2/compound2.cif]

 
data_compound2
 
_audit_creation_method            SHELXL-2014/6
_chemical_name_systematic         ?
_chemical_name_common             ?
_chemical_melting_point           ?
_chemical_formula_moiety          ?
_chemical_formula_sum
 'C6 H13 N O7 Zn' 
_chemical_formula_weight          276.54

loop_
 _atom_type_symbol
 _atom_type_description
 _atom_type_scat_dispersion_real
 _atom_type_scat_dispersion_imag
 _atom_type_scat_source
 'C'  'C'   0.0181   0.0091
 'International Tables Vol C Tables 4.2.6.8 and 6.1.1.4'
 'H'  'H'   0.0000   0.0000
 'International Tables Vol C Tables 4.2.6.8 and 6.1.1.4'
 'N'  'N'   0.0311   0.0180
 'International Tables Vol C Tables 4.2.6.8 and 6.1.1.4'
 'O'  'O'   0.0492   0.0322
 'International Tables Vol C Tables 4.2.6.8 and 6.1.1.4'
 'Zn'  'Zn'  -1.5491   0.6778
 'International Tables Vol C Tables 4.2.6.8 and 6.1.1.4'
 
_space_group_crystal_system       monoclinic
_space_group_IT_number            14
_space_group_name_H-M_alt         'P 21/c'
_space_group_name_Hall            '-P 2ybc'
 
_shelx_space_group_comment
;
The symmetry employed for this shelxl refinement is uniquely defined
by the following loop, which should always be used as a source of
symmetry information in preference to the above space-group names.
They are only intended as comments.
;
 
loop_
 _space_group_symop_operation_xyz
 'x, y, z'
 '-x, y+1/2, -z+1/2'
 '-x, -y, -z'
 'x, -y-1/2, z-1/2'
 
_cell_length_a                    7.3509(3)
_cell_length_b                    9.7341(2)
_cell_length_c                    14.3156(3)
_cell_angle_alpha                 90
_cell_angle_beta                  99.8070(10)
_cell_angle_gamma                 90
_cell_volume                      1009.38(5)
_cell_formula_units_Z             4
_cell_measurement_temperature     160(2)
_cell_measurement_reflns_used     9865
_cell_measurement_theta_min       7.62
_cell_measurement_theta_max       71.89
 
_exptl_crystal_description        'parallelepiped'
_exptl_crystal_colour             'colorless'
_exptl_crystal_density_meas       ?
_exptl_crystal_density_method     ?
_exptl_crystal_density_diffrn     1.820          
_exptl_crystal_F_000              568
_exptl_transmission_factor_min    ?
_exptl_transmission_factor_max    ?
_exptl_crystal_size_max           0.49
_exptl_crystal_size_mid           0.05
_exptl_crystal_size_min           0.05
_exptl_absorpt_coefficient_mu     3.622
_shelx_estimated_absorpt_T_min    ?
_shelx_estimated_absorpt_T_max    ?
_exptl_absorpt_correction_type    'empirical'
_exptl_absorpt_correction_T_min   0.699
_exptl_absorpt_correction_T_max   1.000
_exptl_absorpt_process_details    'CrystalClear, Rigaku MSC, 2005'
_exptl_absorpt_special_details    ?
_diffrn_ambient_temperature       160(2)
_diffrn_radiation_wavelength      1.54178
_diffrn_radiation_type            CuK\a
_diffrn_source                    ?
_diffrn_measurement_device_type   'Rigaku R-AXIS SPIDER IPDS'
_diffrn_measurement_method        '\q scans'
_diffrn_detector_area_resol_mean  ?
_diffrn_reflns_number             12966
_diffrn_reflns_av_unetI/netI      0.0833
_diffrn_reflns_av_R_equivalents   0.1100
_diffrn_reflns_limit_h_min        -8
_diffrn_reflns_limit_h_max        8
_diffrn_reflns_limit_k_min        -10
_diffrn_reflns_limit_k_max        11
_diffrn_reflns_limit_l_min        -16
_diffrn_reflns_limit_l_max        16
_diffrn_reflns_theta_min          7.623
_diffrn_reflns_theta_max          64.968
_diffrn_reflns_theta_full         67.679
_diffrn_measured_fraction_theta_max   0.982
_diffrn_measured_fraction_theta_full  0.929
_diffrn_reflns_Laue_measured_fraction_max    0.982
_diffrn_reflns_Laue_measured_fraction_full   0.929
_diffrn_reflns_point_group_measured_fraction_max   0.982
_diffrn_reflns_point_group_measured_fraction_full  0.929
_reflns_number_total              1694
_reflns_number_gt                 1347
_reflns_threshold_expression      'I > 2\s(I)'
_reflns_Friedel_coverage          0.000
_reflns_Friedel_fraction_max      .
_reflns_Friedel_fraction_full     .
 
_reflns_special_details
;
 Reflections were merged by SHELXL according to the crystal
 class for the calculation of statistics and refinement.
 
 _reflns_Friedel_fraction is defined as the number of unique
 Friedel pairs measured divided by the number that would be
 possible theoretically, ignoring centric projections and
 systematic absences.
;
 
_computing_data_collection        'CrystalClear, Rigaku MSC, 2005'
_computing_cell_refinement        'CrystalClear, Rigaku MSC, 2005'
_computing_data_reduction         'CrystalClear, Rigaku MSC, 2005'
_computing_structure_solution     'SHELXL-2014/6 (Sheldrick, 2014)'
_computing_structure_refinement 'SHELXL-2014/6 (Sheldrick, 2014)'
_computing_molecular_graphics     'Diamond ver.3.2'
_computing_publication_material   'publCIF J.Appl.Cryst. 2010, 43, 920'
_refine_special_details           ?
_refine_ls_structure_factor_coef  Fsqd
_refine_ls_matrix_type            full
_refine_ls_weighting_scheme       calc
_refine_ls_weighting_details
'w=1/[\s^2^(Fo^2^)+(0.0342P)^2^+0.4605P] where P=(Fo^2^+2Fc^2^)/3'
_atom_sites_solution_primary      ?
_atom_sites_solution_secondary    ?
_atom_sites_solution_hydrogens    difmap
_refine_ls_hydrogen_treatment     refall
_refine_ls_extinction_method      none
_refine_ls_extinction_coef        .
_refine_ls_number_reflns          1694
_refine_ls_number_parameters      188
_refine_ls_number_restraints      0
_refine_ls_R_factor_all           0.0672
_refine_ls_R_factor_gt            0.0556
_refine_ls_wR_factor_ref          0.1200
_refine_ls_wR_factor_gt           0.1085
_refine_ls_goodness_of_fit_ref    1.194
_refine_ls_restrained_S_all       1.194
_refine_ls_shift/su_max           0.001
_refine_ls_shift/su_mean          0.000
 
loop_
 _atom_site_label
 _atom_site_type_symbol
 _atom_site_fract_x
 _atom_site_fract_y
 _atom_site_fract_z
 _atom_site_U_iso_or_equiv
 _atom_site_adp_type
 _atom_site_occupancy
 _atom_site_site_symmetry_order  
 _atom_site_calc_flag
 _atom_site_refinement_flags_posn
 _atom_site_refinement_flags_adp
 _atom_site_refinement_flags_occupancy
 _atom_site_disorder_assembly
 _atom_site_disorder_group
Zn Zn 0.14658(7) 0.13908(5) 0.22984(4) 0.0227(3) Uani 1 1 d . . . . .
N N 0.2415(4) 0.2498(3) 0.1130(2) 0.0198(8) Uani 1 1 d . . . . .
C1 C 0.4341(6) 0.2065(5) 0.1150(4) 0.0230(11) Uani 1 1 d . . . . .
C2 C 0.4636(6) 0.0583(4) 0.1503(3) 0.0242(11) Uani 1 1 d . . . . .
C3 C 0.2151(7) 0.3978(5) 0.1290(4) 0.0245(11) Uani 1 1 d . . . . .
C4 C 0.0616(6) 0.4253(5) 0.1864(3) 0.0221(10) Uani 1 1 d . . . . .
C5 C 0.1218(7) 0.2036(5) 0.0238(4) 0.0276(12) Uani 1 1 d . . . . .
C6 C -0.0727(7) 0.1790(5) 0.0368(4) 0.0272(11) Uani 1 1 d . . . . .
O1 O 0.3460(4) 0.0066(3) 0.1953(2) 0.0234(8) Uani 1 1 d . . . . .
O2 O 0.6049(4) -0.0025(3) 0.1342(2) 0.0267(8) Uani 1 1 d . . . . .
O3 O 0.0100(4) 0.3317(3) 0.2351(2) 0.0253(8) Uani 1 1 d . . . . .
O4 O -0.0011(4) 0.0480(3) 0.3190(2) 0.0253(8) Uani 1 1 d . . . . .
O5 O -0.0653(5) 0.0832(3) 0.1138(2) 0.0286(8) Uani 1 1 d . . . . .
O1W O 0.3443(5) 0.2163(4) 0.3416(2) 0.0270(8) Uani 1 1 d . . . . .
O2W O -0.2980(5) 0.2192(4) 0.3309(3) 0.0345(9) Uani 1 1 d . . . . .
H5O H -0.171(8) 0.063(6) 0.121(4) 0.10(2) Uiso 1 1 d . . . . .
H1W1 H 0.355(8) 0.307(6) 0.340(4) 0.08(2) Uiso 1 1 d . . . . .
H2W1 H 0.442(8) 0.202(6) 0.339(4) 0.07(2) Uiso 1 1 d . . . . .
H1W2 H -0.201(8) 0.188(6) 0.324(4) 0.07(2) Uiso 1 1 d . . . . .
H2W2 H -0.290(8) 0.297(6) 0.323(4) 0.08(3) Uiso 1 1 d . . . . .
H1A H 0.513(5) 0.266(4) 0.159(3) 0.018(11) Uiso 1 1 d . . . . .
H1B H 0.470(5) 0.220(4) 0.052(3) 0.024(12) Uiso 1 1 d . . . . .
H3A H 0.189(6) 0.452(4) 0.073(3) 0.034(14) Uiso 1 1 d . . . . .
H3B H 0.326(5) 0.432(3) 0.164(2) 0.006(10) Uiso 1 1 d . . . . .
H5A H 0.135(5) 0.269(4) -0.027(3) 0.038(14) Uiso 1 1 d . . . . .
H5B H 0.170(5) 0.125(4) 0.004(3) 0.009(11) Uiso 1 1 d . . . . .
H6A H -0.135(5) 0.262(4) 0.054(3) 0.034(13) Uiso 1 1 d . . . . .
H6B H -0.144(5) 0.141(4) -0.023(3) 0.018(12) Uiso 1 1 d . . . . .
 
loop_
 _atom_site_aniso_label
 _atom_site_aniso_U_11
 _atom_site_aniso_U_22
 _atom_site_aniso_U_33
 _atom_site_aniso_U_23
 _atom_site_aniso_U_13
 _atom_site_aniso_U_12
Zn 0.0229(4) 0.0159(4) 0.0306(5) 0.0003(2) 0.0086(4) -0.0006(2)
N 0.0189(19) 0.014(2) 0.027(2) -0.0024(17) 0.0047(17) 0.0007(16)
C1 0.016(2) 0.017(3) 0.037(3) 0.001(2) 0.007(2) 0.001(2)
C2 0.028(3) 0.015(3) 0.029(3) -0.004(2) 0.002(2) 0.001(2)
C3 0.024(3) 0.012(2) 0.037(3) -0.003(2) 0.005(2) 0.002(2)
C4 0.019(2) 0.025(3) 0.021(3) -0.004(2) 0.002(2) -0.003(2)
C5 0.032(3) 0.022(3) 0.031(3) -0.004(2) 0.011(2) -0.001(2)
C6 0.028(3) 0.024(3) 0.027(3) -0.002(2) 0.000(2) -0.004(2)
O1 0.0228(16) 0.0137(16) 0.036(2) 0.0027(14) 0.0119(15) 0.0007(13)
O2 0.0229(17) 0.0161(16) 0.044(2) 0.0018(15) 0.0132(15) 0.0033(14)
O3 0.0279(18) 0.0189(17) 0.032(2) 0.0032(15) 0.0141(15) 0.0015(14)
O4 0.0271(17) 0.0165(17) 0.0339(19) -0.0016(15) 0.0101(15) -0.0050(14)
O5 0.0283(19) 0.0242(19) 0.035(2) 0.0061(16) 0.0092(17) -0.0026(16)
O1W 0.027(2) 0.019(2) 0.036(2) -0.0022(16) 0.0086(17) -0.0028(16)
O2W 0.028(2) 0.022(2) 0.056(3) 0.001(2) 0.0167(18) 0.0013(18)
 
_geom_special_details
;
 All esds (except the esd in the dihedral angle between two l.s. planes)
 are estimated using the full covariance matrix.  The cell esds are taken
 into account individually in the estimation of esds in distances, angles
 and torsion angles; correlations between esds in cell parameters are only
 used when they are defined by crystal symmetry.  An approximate (isotropic)
 treatment of cell esds is used for estimating esds involving l.s. planes.
;
 
loop_
 _geom_bond_atom_site_label_1
 _geom_bond_atom_site_label_2
 _geom_bond_distance
 _geom_bond_site_symmetry_2
 _geom_bond_publ_flag
Zn O4 2.016(3) . ?
Zn O1 2.074(3) . ?
Zn O1W 2.108(4) . ?
Zn O3 2.134(3) . ?
Zn O5 2.145(3) . ?
Zn N 2.201(3) . ?
N C1 1.473(5) . ?
N C3 1.477(5) . ?
N C5 1.491(6) . ?
C1 C2 1.532(6) . ?
C1 H1A 0.97(4) . ?
C1 H1B 0.99(4) . ?
C2 O2 1.250(5) . ?
C2 O1 1.268(5) . ?
C3 C4 1.529(6) . ?
C3 H3A 0.95(4) . ?
C3 H3B 0.95(3) . ?
C4 O3 1.245(5) . ?
C4 O4 1.272(5) 2 ?
C5 C6 1.493(6) . ?
C5 H5A 0.99(4) . ?
C5 H5B 0.91(4) . ?
C6 O5 1.436(5) . ?
C6 H6A 0.98(4) . ?
C6 H6B 0.99(4) . ?
O4 C4 1.272(5) 2_545 ?
O5 H5O 0.83(6) . ?
O1W H1W1 0.89(6) . ?
O1W H2W1 0.74(6) . ?
O2W H1W2 0.80(6) . ?
O2W H2W2 0.77(6) . ?
 
loop_
 _geom_angle_atom_site_label_1
 _geom_angle_atom_site_label_2
 _geom_angle_atom_site_label_3
 _geom_angle
 _geom_angle_site_symmetry_1
 _geom_angle_site_symmetry_3
 _geom_angle_publ_flag
O4 Zn O1 110.84(11) . . ?
O4 Zn O1W 92.99(12) . . ?
O1 Zn O1W 88.78(13) . . ?
O4 Zn O3 93.25(11) . . ?
O1 Zn O3 155.57(11) . . ?
O1W Zn O3 85.85(14) . . ?
O4 Zn O5 88.91(12) . . ?
O1 Zn O5 96.16(12) . . ?
O1W Zn O5 173.70(14) . . ?
O3 Zn O5 88.06(12) . . ?
O4 Zn N 166.17(12) . . ?
O1 Zn N 78.18(11) . . ?
O1W Zn N 97.77(13) . . ?
O3 Zn N 78.96(11) . . ?
O5 Zn N 79.49(12) . . ?
C1 N C3 115.3(3) . . ?
C1 N C5 110.8(4) . . ?
C3 N C5 110.7(4) . . ?
C1 N Zn 105.8(3) . . ?
C3 N Zn 107.0(3) . . ?
C5 N Zn 106.6(3) . . ?
N C1 C2 111.0(3) . . ?
N C1 H1A 108(2) . . ?
C2 C1 H1A 108(2) . . ?
N C1 H1B 110(2) . . ?
C2 C1 H1B 112(2) . . ?
H1A C1 H1B 106(3) . . ?
O2 C2 O1 124.5(4) . . ?
O2 C2 C1 117.4(4) . . ?
O1 C2 C1 118.1(4) . . ?
N C3 C4 112.5(4) . . ?
N C3 H3A 115(3) . . ?
C4 C3 H3A 107(3) . . ?
N C3 H3B 108(2) . . ?
C4 C3 H3B 107(2) . . ?
H3A C3 H3B 107(3) . . ?
O3 C4 O4 125.8(4) . 2 ?
O3 C4 C3 119.7(4) . . ?
O4 C4 C3 114.5(4) 2 . ?
N C5 C6 112.3(4) . . ?
N C5 H5A 109(2) . . ?
C6 C5 H5A 114(2) . . ?
N C5 H5B 108(2) . . ?
C6 C5 H5B 110(2) . . ?
H5A C5 H5B 103(3) . . ?
O5 C6 C5 106.7(4) . . ?
O5 C6 H6A 107(2) . . ?
C5 C6 H6A 114(2) . . ?
O5 C6 H6B 111(2) . . ?
C5 C6 H6B 109(2) . . ?
H6A C6 H6B 109(3) . . ?
C2 O1 Zn 116.4(3) . . ?
C4 O3 Zn 115.7(3) . . ?
C4 O4 Zn 126.4(3) 2_545 . ?
C6 O5 Zn 110.9(3) . . ?
C6 O5 H5O 110(4) . . ?
Zn O5 H5O 122(4) . . ?
Zn O1W H1W1 113(4) . . ?
Zn O1W H2W1 116(5) . . ?
H1W1 O1W H2W1 96(5) . . ?
H1W2 O2W H2W2 105(6) . . ?
 
_refine_diff_density_max    1.115
_refine_diff_density_min   -0.836
_refine_diff_density_rms    0.127

_shelxl_version_number 2014/6

_shelx_res_file
;
TITL SAL ZN 34    P21/c
CELL  1.54178   7.3509   9.7341  14.3156   90.000   99.807   90.000
ZERR     4.00   0.0003   0.0002   0.0003    0.000    0.001    0.000
LATT   1
SYMM  - X, 1/2 + Y, 1/2 - Z
SFAC  C    H    N    O    ZN
UNIT  24 52 4 28 4
OMIT    -2.00 130.00
OMIT    -1   2  15   !      26.68        291.68       7.12       0.096       0.9
OMIT     1   3  15   !      29.21        180.48       5.40       0.076       0.8
OMIT    -1   9  10   !      12.21        149.09       5.20       0.069       0.8
OMIT    -1   2  16   !      25.19        142.59       4.87       0.067       0.8
OMIT     3   1  14   !       2.24         74.31       4.57       0.049       0.8
OMIT     3   9   7   !       0.98         71.77       4.53       0.048       0.8
OMIT    -6   1  13   !      49.54        188.98       4.37       0.078       0.8
OMIT    -3   8  11   !      43.30        162.31       4.14       0.072       0.8
OMIT     0   9   9   !      16.79        122.78       4.14       0.062       0.8
OMIT     1  10   6   !       4.29         67.26       4.06       0.046       0.8
OMIT     4   9   5   !       0.12         48.06       4.02       0.039       0.8
OMIT     4   4  12   !      -1.43         82.89       4.00       0.051       0.8
OMIT    -6   2  13   !      37.52        130.41       3.79       0.064       0.8
OMIT    -5   1  15   !      23.08        114.60       3.69       0.060       0.8
OMIT     3   3  12   !      56.08        202.71       3.59       0.080       0.9
OMIT    -6   3  13   !      32.47        132.05       3.59       0.065       0.8
OMIT    -4   1  15   !      12.38         74.85       3.43       0.049       0.9
OMIT     7   2   6   !      15.84         94.80       3.38       0.055       0.8
OMIT     0   3  14   !      43.58        190.81       3.31       0.078       0.9
OMIT     4   4  11   !      73.71        205.87       3.26       0.081       0.9
OMIT    -1   2  14   !      38.66        135.04       3.24       0.066       1.0
OMIT     0   3  15   !     125.32        439.61       3.23       0.118       0.9
OMIT    -3   5  14   !      29.86         96.59       2.94       0.055       0.8
OMIT    -1   1  14   !      81.96        254.71       2.92       0.090       1.0
OMIT    -5   0  14   !      70.72        294.47       4.26       0.097       0.9
OMIT    -5   1  14   !      -1.77         31.65       4.23       0.032       0.9
OMIT     5   1  11   !       3.34         41.04       3.92       0.036       0.8
OMIT    -5   2  14   !       8.24         50.16       3.90       0.040       0.8
FMAP   2
PLAN   -20
ACTA
BOND  $H
L.S.   7
TEMP  -113
WGHT    0.034200    0.460500
FVAR       1.74681
ZN    5    0.146578    0.139079    0.229842    11.00000    0.02285    0.01594 =
         0.03061    0.00034    0.00863   -0.00058
N     3    0.241482    0.249798    0.112993    11.00000    0.01891    0.01399 =
         0.02694   -0.00237    0.00473    0.00068
C1    1    0.434063    0.206504    0.115050    11.00000    0.01567    0.01685 =
         0.03711    0.00076    0.00658    0.00090
C2    1    0.463638    0.058305    0.150310    11.00000    0.02794    0.01491 =
         0.02865   -0.00354    0.00176    0.00053
C3    1    0.215111    0.397810    0.128993    11.00000    0.02447    0.01181 =
         0.03716   -0.00269    0.00479    0.00157
C4    1    0.061568    0.425345    0.186434    11.00000    0.01924    0.02494 =
         0.02141   -0.00435    0.00165   -0.00284
C5    1    0.121849    0.203619    0.023843    11.00000    0.03151    0.02238 =
         0.03091   -0.00429    0.01095   -0.00136
C6    1   -0.072697    0.178953    0.036834    11.00000    0.02830    0.02446 =
         0.02727   -0.00223    0.00037   -0.00355
O1    4    0.345976    0.006561    0.195343    11.00000    0.02285    0.01368 =
         0.03622    0.00266    0.01194    0.00068
O2    4    0.604879   -0.002479    0.134208    11.00000    0.02290    0.01607 =
         0.04365    0.00180    0.01323    0.00330
O3    4    0.009979    0.331712    0.235109    11.00000    0.02787    0.01891 =
         0.03233    0.00318    0.01414    0.00153
O4    4   -0.001056    0.048012    0.319032    11.00000    0.02710    0.01651 =
         0.03391   -0.00159    0.01010   -0.00503
O5    4   -0.065318    0.083241    0.113758    11.00000    0.02829    0.02415 =
         0.03471    0.00606    0.00922   -0.00262
O1W   4    0.344288    0.216317    0.341572    11.00000    0.02727    0.01910 =
         0.03591   -0.00215    0.00863   -0.00283
O2W   4   -0.298027    0.219232    0.330948    11.00000    0.02816    0.02229 =
         0.05644    0.00060    0.01671    0.00134
H5O   2   -0.171307    0.063259    0.121334    11.00000    0.09508
H1W1  2    0.355094    0.307288    0.339932    11.00000    0.07716
H2W1  2    0.442306    0.201506    0.338654    11.00000    0.07153
H1W2  2   -0.201066    0.187895    0.323959    11.00000    0.06538
H2W2  2   -0.289624    0.296928    0.322857    11.00000    0.08337
H1A   2    0.513285    0.265965    0.158858    11.00000    0.01814
H1B   2    0.469862    0.220195    0.052259    11.00000    0.02403
H3A   2    0.189293    0.452371    0.073434    11.00000    0.03395
H3B   2    0.326384    0.431907    0.164498    11.00000    0.00587
H5A   2    0.135156    0.268790   -0.027378    11.00000    0.03840
H5B   2    0.170481    0.124658    0.004103    11.00000    0.00930
H6A   2   -0.135328    0.262031    0.054095    11.00000    0.03441
H6B   2   -0.143844    0.140859   -0.022834    11.00000    0.01759
HKLF    4

REM  SAL ZN 34    P21/c
REM R1 =  0.0556 for    1347 Fo > 4sig(Fo)  and  0.0672 for all    1694 data
REM    188 parameters refined using      0 restraints

END

WGHT      0.0344      0.4566

REM Highest difference peak  1.115,  deepest hole -0.836,  1-sigma level  0.127
Q1    1   0.1779  0.1436  0.1389  11.00000  0.05    0.70
Q2    1   0.5740  0.1300  0.3140  11.00000  0.05    0.64
Q3    1   0.1172  0.1385  0.3205  11.00000  0.05    0.62
Q4    1  -0.0245  0.1664  0.1799  11.00000  0.05    0.62
Q5    1   0.1835  0.0437  0.2784  11.00000  0.05    0.56
Q6    1   0.3183  0.1452  0.2833  11.00000  0.05    0.56
Q7    1   0.1164  0.0421  0.1763  11.00000  0.05    0.55
Q8    1   0.1124  0.2333  0.1796  11.00000  0.05    0.54
Q9    1  -0.1481  0.0928  0.2733  11.00000  0.05    0.50
Q10   1   0.1900  0.2327  0.2765  11.00000  0.05    0.49
Q11   1   0.0179  0.3026  0.1576  11.00000  0.05    0.44
Q12   1   0.2872 -0.1706  0.2045  11.00000  0.05    0.43
Q13   1   0.3047  0.3340  0.2394  11.00000  0.05    0.43
Q14   1   0.0020 -0.0574  0.2168  11.00000  0.05    0.43
Q15   1   0.0674  0.1361  0.3842  11.00000  0.05    0.43
Q16   1   0.1403  0.0307  0.2661  11.00000  0.05    0.41
Q17   1  -0.1464  0.3518  0.1866  11.00000  0.05    0.40
Q18   1   0.0807  0.2595  0.2631  11.00000  0.05    0.39
Q19   1  -0.0546  0.2008  0.1003  11.00000  0.05    0.39
Q20   1   0.2333 -0.1192  0.1216  11.00000  0.05    0.38
;
_shelx_res_checksum   84626

_shelx_hkl_file
;
   0   0   3 24.3357 7.42521   1
   0   0   3 23.9579  6.1193   1
   0   0   3 4.06623 6.65726   1
   0   0   3 16.1807 10.4992   1
   0   0   3-1.19638 6.18413   1
   0   0  -3  28.995 6.22193   1
   0   0  -3-6.77386 6.01618   1
   0   0  -3-12.3041 6.86826   1
   0   0  -3-14.0667 12.1683   1
   0   0  -3 7.51157 5.88216   1
   0   0   4 748.169 68.0228   1
   0   0   4 707.868 60.8489   1
   0   0   4 938.823 75.7533   1
   0   0   4 760.145 96.5842   1
   0   0  -4 616.427 87.6021   1
   0   0  -4 666.841 101.411   1
   0   0  -4 903.989  81.655   1
   0   0  -4 662.084 58.4637   1
   0   0  -4  317.74 119.081   1
   0   0  -4 723.915 60.3544   1
   0   0   5-5.16873  7.3093   1
   0   0   5 -6.0402 8.62448   1
   0   0   5-0.57078 7.76627   1
   0   0   5-7.30623 14.5959   1
   0   0  -5 13.9878 7.30469   1
   0   0  -5 36.2645 11.7439   1
   0   0  -5-0.54507  16.486   1
   0   0  -5-3.99847  8.7275   1
   0   0  -5-5.57182 7.49523   1
   0   0  -5 2.17643 13.4657   1
   0   0   6 1105.25 164.156   1
   0   0   6 912.588 103.839   1
   0   0   6 943.972 103.367   1
   0   0   6 874.004 148.395   1
   0   0  -6 819.464 105.985   1
   0   0  -6  570.83 110.717   1
   0   0  -6 686.083 91.0977   1
   0   0  -6 896.568 95.3311   1
   0   0  -6 359.237 209.404   1
   0   0  -6 825.679 107.683   1
   0   0   7 40.0477 22.9649   1
   0   0   7-17.5758 25.1739   1
   0   0   7-1.26306 26.0738   1
   0   0   7 10.2715 15.9795   1
   0   0  -7  26.795 19.2481   1
   0   0  -7 5.83414 14.9543   1
   0   0  -7-17.3294 22.3335   1
   0   0  -7 14.2539 23.4377   1
   0   0  -7 5.35209 18.0553   1
   0   0  -7 12.3353 32.8851   1
   0   0   8 9244.46 1076.51   1
   0   0   8 9846.51 1070.50   1
   0   0   8 9241.53 975.374   1
   0   0   8 9785.61 1248.27   1
   0   0  -8 5329.92 1019.62   1
   0   0  -8 8515.71 1498.90   1
   0   0  -8 8066.09  895.97   1
   0   0  -8 7198.13 1045.62   1
   0   0  -8 4789.87 999.422   1
   0   0  -8 7998.69 1126.22   1
   0   0   9-22.7245 38.7697   1
   0   0   9 22.9803 27.7333   1
   0   0   9-13.8486  27.124   1
   0   0   9 84.3988 27.3201   1
   0   0  -9-2.71764 33.0635   1
   0   0  -9 49.7423 38.7971   1
   0   0  -9 11.8218 21.8843   1
   0   0  -9 -18.927 41.8437   1
   0   0  -9-44.7632 54.5512   1
   0   0  -9  3.5896 26.6642   1
   0   0  10 1384.26  232.08   1
   0   0  10 1318.74 234.853   1
   0   0  10 1093.06 228.356   1
   0   0 -10 669.214 198.986   1
   0   0 -10 872.521 264.685   1
   0   0 -10 883.734 451.355   1
   0   0 -10-3.68307  316.27   1
   0   0  11-3.39563 38.6757   1
   0   0  11-1.20511 55.6193   1
   0   0 -11 -52.713  48.587   1
   0   0 -11-4.37996 80.4045   1
   0   0 -11-12.4958 80.2393   1
   0   0  12 257.953 122.728   1
   0   0 -12 161.838  169.71   1
   0   0 -12-0.65151 283.501   1
   0   0  13-24.9214 30.4392   1
   0   0 -13-0.00633 46.2706   1
   0   0 -13 49.3192 40.1772   1
   0   0  14 1501.61 504.499   1
   0   0 -14 724.812 439.586   1
   0   0 -14-5.02934 730.374   1
   0   0  15 -9.8783 35.3996   1
   0   0 -15-9.84447 83.8313   1
   0   0  16  63.785 129.053   1
   0   0 -16 199.891 166.542   1
   0   0  17 19.2213 28.4623   1
   0   1   213011.90 936.775   1
   0   1   213813.30 924.826   1
   0   1   215246.80 1193.84   1
   0  -1   214753.70 857.922   1
   0   1   213339.70 973.192   1
   0  -1   214167.90 1048.30   1
   0   1   213194.30 951.233   1
   0   1   213371.10 1059.49   1
   0  -1   212554.00 751.603   1
   0  -1   214120.10 961.248   1
   0   1  -210692.70 803.402   1
   0   1  -212534.00 891.345   1
   0  -1  -212903.70 914.764   1
   0   1  -212178.80 770.893   1
   0  -1  -213617.80 1135.07   1
   0   1  -213129.90 749.477   1
   0   1  -212182.20 941.178   1
   0  -1  -212592.40 1050.95   1
   0  -1  -212677.30 894.859   1
   0   1  -213241.10 940.388   1
   0   1  -213457.30  941.50   1
   0  -1  -211257.00 956.652   1
   0   1  -212276.40 816.166   1
   0  -1  -212943.30 1105.04   1
   0   1   3 1284.86 65.2065   1
   0   1   3 1338.41 73.6641   1
   0  -1   3 1267.64 101.173   1
   0  -1   3 1299.44  64.434   1
   0   1   3 1567.71 182.725   1
   0   1   3 1331.07 116.885   1
   0   1   3 1227.69  117.22   1
   0  -1   3 1260.60 80.7062   1
   0  -1   3 1381.78  58.388   1
   0  -1   3 1190.21 102.495   1
   0   1   3 1256.56 91.1774   1
   0   1  -3 902.644 80.3103   1
   0   1  -3 1120.86 73.9522   1
   0  -1  -3 1211.74 121.147   1
   0  -1  -3 1029.50 141.371   1
   0   1  -3 1060.89 47.3613   1
   0   1  -3 1348.02 82.0867   1
   0  -1  -3 1039.88 96.0134   1
   0   1  -3 973.806 117.928   1
   0  -1  -3  991.55 109.448   1
   0  -1  -3 1022.95 101.458   1
   0  -1  -3 1287.82 122.591   1
   0   1  -3 1072.04   51.04   1
   0  -1   4 3729.70 261.594   1
   0   1   4 4300.72 434.388   1
   0  -1   4 3421.22 231.013   1
   0  -1   4 3349.07 251.004   1
   0   1   4 3823.26  190.25   1
   0  -1   4 3464.62 233.766   1
   0   1   4 3793.37 211.221   1
   0   1   4 3633.34 269.445   1
   0   1   4 3555.45 252.812   1
   0   1   4 3693.54 295.023   1
   0  -1   4 4173.06 323.403   1
   0  -1  -4 2790.86 346.797   1
   0   1  -4 3500.68 247.714   1
   0   1  -4 3291.40 384.047   1
   0  -1  -4 3329.47 443.318   1
   0   1  -4 3250.08 146.719   1
   0   1  -4 3409.24 137.611   1
   0  -1  -4 2899.49 236.482   1
   0  -1  -4 3099.14 290.988   1
   0   1  -4 3259.16 218.998   1
   0  -1  -4 3376.66 378.849   1
   0  -1  -4 3202.50 247.941   1
   0   1  -4 3327.45 315.497   1
   0  -1   5-6.27675 7.97305   1
   0  -1   5-17.4866  8.5514   1
   0  -1   5 20.8094 9.85737   1
   0   1   5 0.00419 2.56941   1
   0   1   5  6.3558 3.80841   1
   0  -1   5 6.12709 7.16253   1
   0   1   5 32.5542 14.9157   1
   0  -1   5 -13.317 13.5272   1
   0   1   5-7.79342 14.2395   1
   0   1   5 22.7796 12.3003   1
   0   1   5 12.8788 10.5911   1
   0  -1  -5 60.7754 14.5579   1
   0   1  -5-3.58312 13.9378   1
   0   1  -5 5.06699  8.8366   1
   0  -1  -5 16.6342 15.7734   1
   0  -1  -5 30.0975 12.6277   1
   0   1  -5 42.5496 9.79713   1
   0  -1  -5 29.0574 17.8474   1
   0   1  -5 -7.5701 13.0924   1
   0  -1  -5-2.78677 10.1147   1
   0  -1  -5 8.18976 10.8047   1
   0   1  -5-7.87808 8.69252   1
   0   1   6 3588.85 343.437   1
   0  -1   6 3413.69 384.703   1
   0   1   6 3138.46 306.405   1
   0  -1   6 3716.23 335.887   1
   0   1   6 3848.46 353.868   1
   0  -1   6 3469.32 265.523   1
   0   1   6 4069.33 479.887   1
   0  -1   6 3755.33 275.781   1
   0  -1  -6 2416.13 408.313   1
   0  -1  -6 3274.27  352.77   1
   0   1  -6 3228.93 393.258   1
   0   1  -6 2798.13 523.949   1
   0   1  -6 3500.28 419.852   1
   0   1  -6 2278.92 301.046   1
   0  -1  -6 2328.43 410.056   1
   0   1  -6 3022.40 227.417   1
   0  -1  -6 2802.12 502.358   1
   0  -1  -6 3295.78 367.261   1
   0  -1  -6 2873.16 322.258   1
   0   1  -6 2953.30 294.907   1
   0   1   7 773.043 131.311   1
   0  -1   7 803.802 95.2334   1
   0   1   7  595.77 163.133   1
   0   1   7 813.703 126.559   1
   0  -1   7 645.394 112.765   1
   0  -1   7 695.341 85.1184   1
   0   1   7 947.044 191.096   1
   0  -1   7 766.564 103.275   1
   0  -1  -7 717.767 158.998   1
   0  -1  -7 401.688 209.798   1
   0   1  -7 642.463 125.487   1
   0  -1  -7  773.69  131.20   1
   0  -1  -7 507.966 115.953   1
   0  -1  -7 635.027 134.394   1
   0   1  -7 500.909 144.684   1
   0   1  -7 689.358  98.378   1
   0   1  -7 417.744 114.259   1
   0   1  -7 609.073 73.4969   1
   0  -1  -7 414.501 153.918   1
   0   1  -7 533.257 167.991   1
   0   1   818862.40 2240.13   1
   0   1   817980.30 2125.06   1
   0  -1   816928.60 1843.84   1
   0  -1   817514.60 2112.93   1
   0  -1   816593.70 2200.65   1
   0   1   817804.30 2084.07   1
   0   1   817230.40 2130.07   1
   0  -1   816964.20 2054.01   1
   0  -1  -815338.20 2495.91   1
   0   1  -814829.20 1594.95   1
   0   1  -8 9331.36 2105.44   1
   0  -1  -814541.90 2209.78   1
   0   1  -815183.90 2098.61   1
   0   1  -811068.60 2058.74   1
   0  -1  -810740.70 1913.09   1
   0  -1  -814164.90 2258.09   1
   0  -1  -813104.20 1815.14   1
   0  -1  -8 8512.02 1826.54   1
   0   1  -812275.10 1845.83   1
   0   1  -813725.60 1924.68   1
   0   1   912325.40 1460.87   1
   0  -1   910624.10 1193.82   1
   0  -1   9 8865.44 1131.88   1
   0   1   911221.90 1354.58   1
   0   1   911999.90 1440.18   1
   0  -1   910857.10 1284.74   1
   0   1   910543.60 1428.14   1
   0  -1  -9 5912.69 1455.81   1
   0  -1  -9 8496.87 1915.01   1
   0  -1  -9 8800.20 1359.57   1
   0   1  -9 5755.14 1456.76   1
   0   1  -9 8141.90 977.102   1
   0  -1  -9 7637.78 1121.72   1
   0  -1  -9 9469.56 1580.83   1
   0   1  -9 7317.59 1718.35   1
   0  -1  -9 4906.69 1234.31   1
   0   1  -9 9191.77 1150.85   1
   0   1  -9 7837.30 1366.24   1
   0  -1  1027916.60 4010.19   1
   0   1  1030320.90 4352.19   1
   0   1  1027536.20 3987.26   1
   0  -1 -1022061.70 3979.75   1
   0  -1 -1011839.30 3427.08   1
   0   1 -1018113.00 4716.10   1
   0   1 -1020565.40 3234.75   1
   0  -1 -1020886.30 4265.89   1
   0   1  11 7603.33 1071.81   1
   0  -1  11 7103.93 1041.27   1
   0   1  11 7173.22 1115.03   1
   0  -1 -11 2426.48 1168.71   1
   0  -1 -11 4771.68 1300.67   1
   0  -1 -11 5540.31 1235.11   1
   0   1 -11 5560.15 1619.97   1
   0   1 -11 4090.75 1668.47   1
   0   1  12 1217.22 294.424   1
   0   1  12 1742.71 323.981   1
   0  -1  12 1694.22 309.906   1
   0  -1 -12 156.582 373.451   1
   0  -1 -12 0.37468 425.491   1
   0  -1 -12 1176.71 387.082   1
   0   1 -12 638.247 421.546   1
   0   1 -12 596.267 428.224   1
   0   1  13 3.03011 180.632   1
   0  -1  13 823.625 218.057   1
   0   1  13 1141.96 204.565   1
   0  -1 -13 0.56828 447.437   1
   0  -1 -13 556.958 275.638   1
   0   1 -13-1.55207 486.449   1
   0  -1 -13 6.17181  230.83   1
   0   1 -13 348.832 271.344   1
   0  -1  14 56.9783  123.72   1
   0   1  14 1012.45 189.973   1
   0   1 -14  2.0061 165.319   1
   0  -1 -14 52.2736  271.47   1
   0  -1 -14-0.94114  184.03   1
   0  -1  15 22.5933 251.388   1
   0   1  15 669.552 161.191   1
   0   1 -15 175.988 334.626   1
   0  -1 -15-10.9333  212.48   1
   0   1  16 1952.51 436.129   1
   0  -1  16 2061.38 322.081   1
   0   1 -16 71.7287 416.759   1
   0  -1 -16 325.475 569.715   1
   0   1  17 7.67096 35.3997   1
   0   2   0 4989.51  337.56   1
   0   2   0 5875.44 367.203   1
   0   2   0 5603.65 337.108   1
   0   2   0 6743.66 618.348   1
   0   2   0 5388.29 410.867   1
   0  -2   0 5786.70 339.586   1
   0   2   0 4990.45 383.092   1
   0  -2   0 6369.45 430.137   1
   0  -2   0 5927.23 428.949   1
   0  -2   0 5802.51 389.996   1
   0   2   0 6234.31  378.20   1
   0  -2   0 5431.34 308.609   1
   0  -2   140033.00 4538.65   1
   0  -2   143635.70 4411.85   1
   0  -2   139830.80 4123.48   1
   0   2   137783.20 4587.35   1
   0   2   139493.80 5007.57   1
   0   2   139946.80 4893.07   1
   0   2   140140.70 5069.39   1
   0   2   138478.60 4825.04   1
   0   2   143589.90 5706.44   1
   0   2   143683.90 4654.63   1
   0  -2   146272.80 5513.43   1
   0   2  -139923.80 5077.78   1
   0  -2  -140498.80 5154.68   1
   0   2  -139526.50 4239.75   1
   0  -2  -141683.30 5419.55   1
   0   2  -137979.40 4000.39   1
   0   2  -140506.40 4957.79   1
   0  -2  -142209.50 5248.07   1
   0   2  -135447.40 4204.89   1
   0   2  -132233.90 4186.75   1
   0   2  -139515.20 5204.35   1
   0  -2  -137411.30 4686.09   1
   0  -2  -140992.00 4436.15   1
   0   2  -142190.40 4954.30   1
   0  -2   2 2374.03 149.214   1
   0  -2   2 2127.08 52.3722   1
   0   2   2 2385.50 105.757   1
   0   2   2 2414.93 159.433   1
   0  -2   2 2513.52 129.297   1
   0   2   2 2282.28 286.538   1
   0   2   2 2236.16 155.394   1
   0   2   2 2333.41 177.268   1
   0   2   2 2190.65 165.963   1
   0  -2   2 2219.50 140.298   1
   0   2   2 2460.65 235.905   1
   0  -2  -2 2378.54 202.168   1
   0   2  -2 2053.80 162.538   1
   0  -2  -2 2108.02 108.925   1
   0  -2  -2 2013.15 209.123   1
   0  -2  -2 2120.80  216.49   1
   0  -2  -2 1893.30 175.495   1
   0   2  -2 1803.17 142.042   1
   0   2  -2 2121.67 61.0528   1
   0   2  -2 2205.90 163.974   1
   0   2  -2 1643.25 147.522   1
   0   2  -2 1924.80 159.919   1
   0   2   3 3497.79 333.613   1
   0  -2   3 3347.56 114.207   1
   0  -2   3 3937.42 143.781   1
   0   2   3 3392.82 244.076   1
   0  -2   3 3650.49 262.351   1
   0   2   3 3845.11  264.92   1
   0   2   3 4122.91 257.989   1
   0  -2   3 3588.23 265.302   1
   0   2   3 4771.78 386.358   1
   0   2   3 3341.84  252.82   1
   0  -2  -3 3588.36 443.586   1
   0  -2  -3 3496.71 238.753   1
   0   2  -3 3251.91  114.89   1
   0  -2  -3 3404.34  347.26   1
   0   2  -3 3740.54 267.501   1
   0   2  -3 2809.48 262.311   1
   0   2  -3 3082.81 129.227   1
   0   2  -3 3034.94 280.815   1
   0   2  -3 2750.60 251.629   1
   0  -2  -3 3210.66 323.356   1
   0  -2  -3 2785.49 278.033   1
   0   2  -3 3379.44 319.429   1
   0  -2  -3 3225.55 206.912   1
   0   2   4 3978.45  266.37   1
   0   2   4 4124.98 308.194   1
   0  -2   4 4189.72 331.989   1
   0  -2   4 3569.23 148.072   1
   0   2   4 3709.10 267.477   1
   0  -2   4 3639.14 251.187   1
   0   2   4 3769.08 315.993   1
   0   2   4 3871.44  328.68   1
   0  -2   4 3877.82 187.015   1
   0   2   4 3657.96 286.361   1
   0   2  -4 2968.15 178.613   1
   0   2  -4 3211.08 338.944   1
   0   2  -4 2885.18 228.119   1
   0   2  -4 2978.62 249.546   1
   0   2  -4 3139.75 249.358   1
   0  -2  -4 3739.46 407.148   1
   0   2  -4 3442.62 268.129   1
   0  -2  -4 3288.13  368.60   1
   0   2  -4 2861.90  206.82   1
   0  -2  -4 3320.28 386.306   1
   0  -2  -4 3278.25 264.428   1
   0  -2  -4 2623.50 209.427   1
   0  -2  -4 3145.68 332.387   1
   0   2  -4 3087.06 143.277   1
   0  -2   5 4848.27 373.179   1
   0  -2   5 6000.60 653.285   1
   0  -2   5 4926.14 300.989   1
   0   2   5 4779.76 291.597   1
   0  -2   5 4904.65 265.123   1
   0   2   5 4654.27 517.636   1
   0   2   5 5221.04 483.135   1
   0   2   5 4626.64 502.434   1
   0   2   5 5197.23 336.337   1
   0   2   5 4991.34 451.922   1
   0   2  -5 3937.12 209.827   1
   0  -2  -5 4295.99 543.781   1
   0  -2  -5 3862.35 506.971   1
   0  -2  -5 3587.17 419.846   1
   0   2  -5 3881.51 347.306   1
   0   2  -5 3509.44 330.859   1
   0   2  -5 4139.91 239.535   1
   0  -2  -5 4051.45  484.32   1
   0   2  -5 3141.67 254.313   1
   0   2  -5 3924.26 310.672   1
   0  -2  -5 3461.07 333.382   1
   0   2  -5 4103.19  484.45   1
   0   2  -5 4209.80 461.186   1
   0  -2  -5 4861.15 555.473   1
   0   2   6 1539.09 159.475   1
   0  -2   6 1238.05 86.6517   1
   0   2   6 1488.11 185.079   1
   0  -2   6 1344.74 144.428   1
   0   2   6 1353.84 158.249   1
   0  -2   6 1302.18 83.7969   1
   0   2   6 1233.78 113.418   1
   0   2   6 1784.55 232.833   1
   0   2   6 1386.20 78.8885   1
   0   2  -6 1080.70 46.7982   1
   0  -2  -6 1202.26 161.891   1
   0   2  -6 1125.92 205.701   1
   0  -2  -6 1035.67 228.645   1
   0   2  -6 1125.79 111.299   1
   0  -2  -6 1061.09 171.114   1
   0   2  -6 1154.78 195.532   1
   0   2  -6 1094.47 69.7963   1
   0   2  -6 1124.24 145.809   1
   0  -2  -6 1098.32 225.714   1
   0  -2  -6 902.882 139.155   1
   0  -2  -6 1073.47 223.039   1
   0   2  -6 1215.90 215.801   1
   0   2   7 1332.43 195.778   1
   0  -2   7 1198.13 112.949   1
   0  -2   7 1578.85 126.034   1
   0   2   7 1650.02 227.853   1
   0   2   7 1770.93 208.913   1
   0   2   7 1799.33  228.45   1
   0  -2   7 1464.81  173.79   1
   0   2  -7 888.485  212.37   1
   0   2  -7 1361.24 411.202   1
   0   2  -7 1224.73 235.473   1
   0  -2  -7 1142.65 269.118   1
   0  -2  -7 1203.21 265.482   1
   0   2  -7 1080.77 91.0992   1
   0  -2  -7 1190.57 302.151   1
   0  -2  -7 1259.74 278.895   1
   0   2  -7 1000.84 168.667   1
   0  -2  -7 1323.76 283.337   1
   0  -2  -7 1273.49  222.90   1
   0  -2   8 2131.58 272.534   1
   0   2   8 2495.65 342.823   1
   0   2   8 1824.85 410.475   1
   0   2   8 2243.51 297.086   1
   0   2   8 2250.85 420.715   1
   0  -2  -8 2021.18 597.612   1
   0  -2  -8 1402.45 395.945   1
   0   2  -8 1752.83 247.022   1
   0  -2  -8 1399.35 487.667   1
   0   2  -8 1413.45 371.904   1
   0   2  -8 1005.33 299.922   1
   0  -2  -8 1403.66 577.379   1
   0   2  -8 1298.68 264.769   1
   0  -2  -8 1429.91 290.383   1
   0  -2  -8 1672.89 315.457   1
   0   2   9 3217.05 449.235   1
   0   2   9 3183.87 621.338   1
   0   2   9 2961.17 574.175   1
   0  -2   9 2563.70 508.802   1
   0   2   9 2504.92  408.03   1
   0  -2  -9 2182.82 600.948   1
   0   2  -9 1416.16 429.092   1
   0  -2  -9 1162.20 467.254   1
   0  -2  -9 2190.79  634.79   1
   0  -2  -9 1422.53 522.255   1
   0  -2  -9 2290.61 539.781   1
   0   2  -9 1393.93 430.318   1
   0   2  -9 2395.79 357.781   1
   0   2  10 1560.46 291.896   1
   0  -2  10 1213.86 250.461   1
   0   2  10 1326.69  261.61   1
   0  -2 -10 541.244 394.122   1
   0   2 -10 1008.80 247.134   1
   0  -2 -10 729.409 314.114   1
   0  -2 -10 567.351 525.939   1
   0   2 -10 804.975 337.939   1
   0   2  11  19.576 54.2449   1
   0   2  11 29.7116 49.8787   1
   0  -2  11 173.768 55.8169   1
   0  -2 -11 16.0798 72.6453   1
   0  -2 -11-0.21102 78.0291   1
   0   2 -11-27.8811 70.1354   1
   0   2 -11 32.1434 51.0082   1
   0  -2 -11-26.6822 76.3016   1
   0   2  12 168.533 106.397   1
   0  -2  12 254.428 112.179   1
   0   2  12  347.70 106.648   1
   0   2 -12 135.147 149.496   1
   0  -2 -12 107.404 165.761   1
   0   2 -12 82.3281  221.28   1
   0  -2 -12 32.5933 142.842   1
   0  -2 -12 0.73125 170.053   1
   0   2  13 24.6302 88.5243   1
   0  -2  13-3.93582 61.6756   1
   0   2  13 129.427 57.4093   1
   0  -2 -13-2.57262 84.7783   1
   0   2 -13-1.37196 77.9194   1
   0  -2 -13-10.8273 107.683   1
   0   2  14 93.0459 98.2354   1
   0  -2  14 19.0819 115.383   1
   0   2  14  332.24 91.9003   1
   0   2 -14 4.20141 191.786   1
   0  -2 -14-21.2321  107.62   1
   0  -2 -14-5.56185 220.723   1
   0   2  15 449.003 90.0779   1
   0   2  15 14.8775 98.5858   1
   0  -2  15 100.843 155.218   1
   0  -2 -15  53.931  130.31   1
   0   2 -15-0.60672 139.119   1
   0  -2 -15  43.234 87.0429   1
   0   2  16 1016.28 183.565   1
   0   2 -16 0.69777 262.901   1
   0   2  17 1634.57 274.679   1
   0   3   0-0.00458 11.9816   1
   0  -3   0 5.20676 14.4481   1
   0   3   0-9.65425  10.753   1
   0  -3   0 16.3385 13.1727   1
   0  -3   0-2.11426 12.7268   1
   0   3   0 32.7302  12.024   1
   0   3   0  14.843 7.11898   1
   0  -3   0 16.4766 7.31473   1
   0  -3   0-4.10831 9.14206   1
   0   3   0-9.13989  10.466   1
   0   3   0 11.3754 6.12769   1
   0   3   1 258.822 34.9512   1
   0   3   1  235.68 35.2535   1
   0  -3   1 288.603 64.3414   1
   0  -3   1 239.312 18.4237   1
   0  -3   1 237.834 24.9556   1
   0  -3   1 224.388 23.5459   1
   0   3   1 197.205 18.9926   1
   0   3   1 235.751 45.0804   1
   0   3   1 230.171  57.667   1
   0   3   1 254.687 44.1129   1
   0   3   1 248.082 67.9662   1
   0   3  -1 211.222  53.431   1
   0  -3  -1 221.918 35.2437   1
   0  -3  -1  284.51 35.2757   1
   0  -3  -1  261.60 41.2253   1
   0  -3  -1 227.586 20.8837   1
   0   3  -1 183.187 26.3637   1
   0  -3  -1 286.246 78.5028   1
   0   3  -1 229.193 47.7617   1
   0   3  -1 151.828 26.6471   1
   0   3  -1 215.287 67.3861   1
   0   3  -1 222.886  17.855   1
   0   3  -1 215.421 53.6326   1
   0   3  -1 328.459 45.2445   1
   0   3   212055.10 1078.99   1
   0  -3   212752.50 1123.66   1
   0   3   213406.10 942.565   1
   0  -3   212125.10 649.709   1
   0  -3   213635.50 1253.10   1
   0   3   213810.30 1399.02   1
   0   3   213272.70 1763.75   1
   0   3   212235.30 1164.84   1
   0   3   215911.40 1470.12   1
   0   3   214078.30 1453.91   1
   0  -3   211645.00 607.621   1
   0   3  -211003.20 958.063   1
   0   3  -211635.30 1356.22   1
   0   3  -211011.70 1323.81   1
   0  -3  -212036.80 1402.53   1
   0  -3  -213229.80 1344.67   1
   0   3  -2 9069.45 934.243   1
   0  -3  -212296.00 1343.68   1
   0  -3  -211614.70 876.105   1
   0   3  -2 9739.14 859.675   1
   0   3  -211277.40 1072.31   1
   0  -3  -211573.00 1103.24   1
   0  -3   3 9492.69 787.727   1
   0   3   3 8819.40 915.312   1
   0   3   310389.00 874.135   1
   0   3   3 9927.18 864.722   1
   0   3   310556.70 896.947   1
   0   3   3 9327.72 861.623   1
   0   3   3 9770.33 818.707   1
   0   3  -3 8207.58 703.192   1
   0  -3  -3 8154.16 637.265   1
   0   3  -3 8278.66 878.284   1
   0   3  -3 7629.31 758.585   1
   0  -3  -3 7991.84 634.597   1
   0  -3  -3 9292.39 1283.12   1
   0  -3  -3 8906.11 877.153   1
   0  -3  -3 9327.88  955.72   1
   0   3  -3 7598.80 850.372   1
   0   3  -3 8681.90 1077.67   1
   0   3  -3 6843.21 676.709   1
   0   3  -3 6666.27 611.836   1
   0  -3  -3 7675.35 1086.93   1
   0   3   416260.30 1506.51   1
   0   3   414665.90 1438.19   1
   0   3   415036.20 1719.69   1
   0   3   414521.20 1371.69   1
   0   3   413542.60 1341.51   1
   0   3   414572.90 1423.82   1
   0  -3   414960.80 1300.95   1
   0  -3   415749.20 1521.68   1
   0  -3  -411971.10 1199.79   1
   0   3  -411465.30 1417.77   1
   0  -3  -411819.00 1571.34   1
   0   3  -412457.60 1462.60   1
   0  -3  -4 9322.69 834.439   1
   0   3  -410455.40 1078.98   1
   0  -3  -412782.50 1605.01   1
   0  -3  -412394.20 1688.76   1
   0   3  -412128.80 1353.54   1
   0   3  -410597.20 1112.00   1
   0   3  -410995.80 1273.22   1
   0  -3  -413018.80 1497.32   1
   0   3   5 3487.37 451.078   1
   0   3   5 3731.23  306.77   1
   0   3   5 3742.63 393.053   1
   0   3   5 3777.25 344.254   1
   0  -3   5 3862.76 309.436   1
   0   3   5 4071.77 384.781   1
   0   3   5 3680.45 360.747   1
   0  -3   5 4623.41 420.073   1
   0  -3  -5 2527.32  345.64   1
   0  -3  -5 3068.35 663.501   1
   0   3  -5 2261.40 213.781   1
   0   3  -5 2967.99 433.329   1
   0   3  -5 2288.74 277.873   1
   0   3  -5 2954.76 274.705   1
   0   3  -5 3082.22 338.379   1
   0  -3  -5 3420.32 670.372   1
   0  -3  -5 2849.92 385.068   1
   0  -3  -5 2419.20 224.066   1
   0  -3  -5 3068.20 415.966   1
   0   3   6 95.2906 34.4918   1
   0  -3   6 70.9194 43.8097   1
   0   3   6  83.057 20.3994   1
   0   3   6 66.5445 50.4033   1
   0   3   6 223.391 49.4281   1
   0   3   6 98.7946 30.3467   1
   0   3   6 63.6034 35.9968   1
   0  -3  -6 33.2823 37.8044   1
   0   3  -6 2.13566 17.1637   1
   0  -3  -6 52.7331 46.3754   1
   0  -3  -6 97.3246 51.9742   1
   0  -3  -6 66.6574 49.7002   1
   0   3  -6 10.9682 48.2404   1
   0   3  -6 18.4969 45.2832   1
   0   3  -6 89.1785 32.1384   1
   0   3  -6 20.7926 27.1487   1
   0  -3  -6 33.1861 35.1136   1
   0   3  -6 61.3447 31.2918   1
   0  -3  -6 66.8405 52.1273   1
   0   3   7 8260.17 1174.92   1
   0   3   7 8234.55 966.391   1
   0   3   7 9744.88 1124.80   1
   0   3   7 9244.82 1031.04   1
   0  -3   7 7946.93 834.562   1
   0  -3  -7 5902.09 852.834   1
   0   3  -7 6556.84 1075.78   1
   0   3  -7 7467.24 1190.22   1
   0   3  -7 6612.06 1414.13   1
   0  -3  -7 6223.59 962.259   1
   0   3  -7 5685.30 1064.63   1
   0  -3  -7 8481.44 1282.03   1
   0  -3  -7 6949.62 1215.70   1
   0  -3  -7 5540.68 794.595   1
   0  -3  -7 6695.23 1201.29   1
   0   3   8 238.136  87.523   1
   0   3   8 270.605 92.6148   1
   0   3   8 174.811 71.4557   1
   0   3   8 149.443 77.6728   1
   0  -3   8 221.415 61.3114   1
   0   3  -8 16.0734 179.333   1
   0  -3  -8 157.719  82.562   1
   0   3  -8 126.486 68.5148   1
   0   3  -8 90.7091 128.971   1
   0  -3  -8 130.097 80.6334   1
   0  -3  -8 233.508 104.641   1
   0  -3  -8 83.2955 111.168   1
   0  -3  -8 72.5591  72.573   1
   0   3  -8 186.379 67.3716   1
   0  -3  -8 92.1842  181.06   1
   0   3   9 6167.31 844.044   1
   0   3   9 6589.14 878.101   1
   0  -3   9 5203.07 944.563   1
   0   3  -9 3207.27 1100.44   1
   0  -3  -9 4321.85 1080.66   1
   0   3  -9 4264.24 719.594   1
   0  -3  -9 4457.00 1060.77   1
   0   3  -9 3026.95 1158.29   1
   0   3  10 643.763 164.316   1
   0  -3  10 449.787 184.694   1
   0   3  10 418.328 269.925   1
   0  -3 -10 291.324 394.191   1
   0   3 -10 385.427 153.124   1
   0  -3 -10 426.609 229.361   1
   0   3 -10 201.276 217.129   1
   0  -3  11 2281.93 709.389   1
   0   3  11 3140.65 742.191   1
   0   3  11 2858.42 482.894   1
   0   3 -11 1266.14 667.421   1
   0  -3 -11 1905.92 654.735   1
   0  -3 -11 1163.42 975.552   1
   0   3 -11 1028.58 589.155   1
   0   3  12 3628.79 765.414   1
   0   3  12 3316.15 756.794   1
   0  -3  12 3102.80 590.406   1
   0   3 -12 1085.63 633.693   1
   0  -3 -12 2151.01 743.098   1
   0  -3 -12 397.255 999.291   1
   0   3 -12 689.446 733.796   1
   0   3  13  624.12 173.307   1
   0  -3  13 56.0326 200.108   1
   0   3  13 1032.88 180.632   1
   0  -3 -13-19.9736 254.355   1
   0  -3 -13 77.4953 218.231   1
   0   3 -13 2.12544 226.858   1
   0   3  14 410.397 103.315   1
   0  -3 -14-4.04407 133.063   1
   0  -3 -14-21.7326 115.344   1
   0   3 -14-0.45655 132.824   1
   0   3 -15-1.58304 231.944   1
   0  -3 -15 74.4542 200.407   1
   0  -3 -15 719.367 152.599   1
   0   3  16 103.449  86.178   1
   0   3 -16 13.0942 115.555   1
   0   4   0 21.1858 43.5108   1
   0  -4   0 88.4834 56.6119   1
   0  -4   0 30.9644 31.2433   1
   0   4   0 81.9153 32.8366   1
   0   4   0 54.2639 24.8604   1
   0   4   0 50.2372 15.6322   1
   0   4   0  79.287 16.7195   1
   0   4   0 68.5588  30.619   1
   0  -4   0 122.505 18.4462   1
   0  -4   0 41.3443 21.1958   1
   0  -4   0 64.4115 12.0511   1
   0   4   1 2138.91 227.863   1
   0   4   1 1762.50 278.518   1
   0   4   1 1974.59 210.875   1
   0   4   1 1717.39 204.123   1
   0  -4   1 2035.27 180.243   1
   0  -4   1 1867.00 103.087   1
   0  -4   1 1959.86 201.412   1
   0   4   1 1580.96 151.694   1
   0   4   1 1814.19 151.725   1
   0   4   1 1727.78 140.246   1
   0  -4   1 1799.36 101.869   1
   0  -4  -1 2152.06 214.189   1
   0   4  -1 1632.34 246.954   1
   0   4  -1 1199.74  180.11   1
   0   4  -1 1549.20 98.1378   1
   0   4  -1 1874.75 177.644   1
   0   4  -1 1392.67 104.955   1
   0   4  -1 1922.11 199.715   1
   0  -4  -1 1638.00  238.58   1
   0  -4  -1 1637.21  228.91   1
   0   4  -1 1653.96 177.759   1
   0   4  -1 1804.60  284.39   1
   0  -4  -1 2013.23 166.004   1
   0  -4  -1 1789.63  113.86   1
   0   4   210006.90 989.845   1
   0  -4   2 8702.01 447.444   1
   0  -4   2 9999.07 1094.50   1
   0   4   211360.80 1270.43   1
   0  -4   2 8580.39 464.827   1
   0   4   211281.00 1115.10   1
   0  -4   2 9433.29 806.226   1
   0   4   210677.60 1351.91   1
   0   4   2 9572.13 910.739   1
   0   4   210201.00 604.267   1
   0   4   2 9306.20 885.218   1
   0  -4  -2 9944.62 948.234   1
   0   4  -2 9074.27 1095.96   1
   0   4  -2 9226.89 1004.95   1
   0  -4  -210053.90 1419.12   1
   0   4  -2 7681.26 1059.36   1
   0   4  -2 6696.41 764.788   1
   0   4  -2 8809.38 923.037   1
   0   4  -2 9400.15  954.21   1
   0  -4  -2 9129.29 981.083   1
   0  -4  -210746.80 1167.59   1
   0  -4  -2 8783.67 606.709   1
   0   4   3 68.9596 29.3962   1
   0   4   3 74.5762 25.3246   1
   0   4   3 112.446 32.8367   1
   0   4   3 129.741 31.4536   1
   0  -4   3 90.3129 26.1207   1
   0   4   3 54.3992 44.4659   1
   0   4   3 142.145 65.8825   1
   0  -4   3 67.3563 23.5138   1
   0  -4  -3 62.7269 14.9647   1
   0  -4  -3 53.5583 32.0819   1
   0   4  -3 66.9415 33.4666   1
   0  -4  -3 19.1692 11.4339   1
   0  -4  -3 97.9575 34.8785   1
   0  -4  -3  127.10 41.1454   1
   0   4  -3 62.8976 34.7081   1
   0   4  -3  34.839 19.6035   1
   0   4  -3 63.8621 29.0946   1
   0  -4  -3 75.3464 42.2641   1
   0   4  -3 38.8908 34.2901   1
   0   4   434204.10 4614.12   1
   0   4   436341.60 4771.06   1
   0   4   432371.50 4422.25   1
   0  -4   437603.80 4876.45   1
   0   4   433173.20 4359.78   1
   0   4   432605.30 4200.24   1
   0   4   434733.40 5137.20   1
   0   4  -427369.70 3895.13   1
   0  -4  -428932.90 4570.95   1
   0  -4  -426321.70 2851.59   1
   0  -4  -429238.80 4374.90   1
   0   4  -428024.30 4302.94   1
   0  -4  -425801.90 2963.45   1
   0  -4  -429608.60 4126.01   1
   0   4  -427804.60 4161.53   1
   0  -4  -426554.70 4198.96   1
   0   4  -426478.50 4278.66   1
   0   4  -422929.40 3234.64   1
   0   4   5  666.69 192.654   1
   0  -4   5 819.342 147.235   1
   0   4   5  990.15  165.56   1
   0   4   5 800.377 143.611   1
   0   4   5 751.388  116.07   1
   0   4   5 902.515 180.636   1
   0   4   5 816.706  129.00   1
   0  -4  -5 698.871  129.59   1
   0   4  -5 5.92063  163.52   1
   0   4  -5 572.543 103.129   1
   0   4  -5 581.021 124.636   1
   0   4  -5 443.102 152.162   1
   0  -4  -5 438.813 167.121   1
   0  -4  -5 746.362 181.794   1
   0  -4  -5 836.213 159.305   1
   0   4  -5 386.433 150.599   1
   0   4   620541.00 2649.22   1
   0   4   622553.50 2836.24   1
   0   4   620500.80 2312.71   1
   0   4   623185.70 2850.36   1
   0   4   621728.90 2556.98   1
   0   4   620210.20 2469.56   1
   0  -4  -617876.30 2658.14   1
   0   4  -617365.20 2729.21   1
   0   4  -616986.00 2622.14   1
   0   4  -614040.50 2123.53   1
   0   4  -613772.20 2334.36   1
   0   4  -615121.40 2198.81   1
   0   4  -613716.20 2075.31   1
   0   4  -616099.10 2163.49   1
   0  -4  -617242.30 2453.73   1
   0  -4  -615361.20 2675.48   1
   0  -4  -617830.40 3573.69   1
   0   4   7 1161.33 285.732   1
   0   4   7 997.482 184.002   1
   0   4   7 701.023 312.228   1
   0  -4   7 938.294 158.126   1
   0   4   7 848.955 172.752   1
   0   4  -7 611.952 205.154   1
   0   4  -7 49.5542  250.37   1
   0  -4  -7 730.301 365.844   1
   0   4  -7 721.667 248.983   1
   0   4  -7 890.503 168.172   1
   0  -4  -7 755.591 264.099   1
   0  -4  -7 981.655 333.023   1
   0  -4  -7 528.983 283.923   1
   0   4   8 6087.74 1036.34   1
   0  -4   8 5443.72 919.634   1
   0   4   8 6187.82 782.137   1
   0  -4  -8 4902.61 996.382   1
   0   4  -8 3233.90 728.947   1
   0   4  -8 2823.02 577.697   1
   0   4  -8 4107.97 660.071   1
   0  -4  -8 5666.26 1021.58   1
   0   4   9 1036.55 219.677   1
   0  -4   9 467.977 299.561   1
   0   4   9 973.144  333.97   1
   0   4  -9  557.60  194.58   1
   0  -4  -9 520.529 469.008   1
   0   4  -9 402.534 242.355   1
   0  -4  -9 1144.04 465.307   1
   0   4  10 1142.83 272.104   1
   0   4  10 972.692 254.432   1
   0   4 -10 455.886 235.747   1
   0   4 -10 437.495 325.021   1
   0  -4 -10 1195.37 358.336   1
   0  -4 -10  779.17 362.817   1
   0   4  11 30.3385 62.0824   1
   0   4  11 76.2554 59.8432   1
   0   4 -11 -32.894 79.0425   1
   0   4 -11 78.2531 95.2866   1
   0  -4 -11 23.2755   90.11   1
   0  -4 -11 107.899  81.179   1
   0   4  12 65.8341 130.583   1
   0   4  12 198.688  83.025   1
   0  -4 -12 46.9034 119.333   1
   0  -4 -12-1.76146 113.184   1
   0   4  13 55.2455 60.9727   1
   0   4  13 54.0936 58.1614   1
   0  -4 -13-0.46405 82.1838   1
   0   4 -13  2.4001 80.7621   1
   0  -4 -13  93.993 76.0159   1
   0   4  14 330.559 95.1732   1
   0   4  14 140.314 88.9463   1
   0  -4 -14-5.48974 115.778   1
   0  -4 -14 67.8127 100.226   1
   0   4 -14 10.7692 188.964   1
   0   4  15 27.6233 43.3854   1
   0   4  15 79.4779  36.499   1
   0   4 -15-2.94319 53.7062   1
   0  -4 -15 -21.603 35.9874   1
   0  -4 -15 7.77893 46.5641   1
   0   4  16 242.706   75.42   1
   0   4 -16 155.473 110.681   1
   0   5   0 15.2965 18.6307   1
   0   5   0 6.34216 13.6952   1
   0   5   0 8.08759 14.1359   1
   0   5   0 2.04978 27.4276   1
   0   5   0 2.78548 20.0673   1
   0  -5   0 -5.1608 19.5899   1
   0  -5   0 8.48505 10.0255   1
   0  -5   0 3.07645  10.715   1
   0  -5   0 16.2064 11.7166   1
   0   5   0 8.88649 9.94914   1
   0   5   0 24.9543 29.7726   1
   0   5   1 1287.01 197.643   1
   0   5   1 1258.33 187.226   1
   0  -5   1 1158.83 165.632   1
   0   5   1 1456.37 162.478   1
   0  -5   1 1149.57 82.6681   1
   0  -5   1 1016.70 80.8496   1
   0   5   1 1344.03  182.86   1
   0  -5   1 1256.24 107.841   1
   0   5   1 883.515 175.986   1
   0   5   1 1326.71 279.485   1
   0  -5  -1 1200.48 247.728   1
   0   5  -1 1073.52 183.367   1
   0   5  -1 1191.96 177.868   1
   0   5  -1 1105.59 273.735   1
   0  -5  -1 1157.32 237.727   1
   0   5  -1 1164.29 360.034   1
   0  -5  -1 1065.57 124.715   1
   0  -5  -1 990.955 147.758   1
   0  -5   2 68.1639 57.0167   1
   0   5   2 157.445 57.6122   1
   0   5   2 200.376 52.9482   1
   0   5   2 164.852 86.3534   1
   0   5   2 158.718 44.4456   1
   0   5   2 104.045 40.3155   1
   0  -5   2 127.221 47.9349   1
   0   5   2 204.217 55.2523   1
   0  -5  -2 144.108 39.8503   1
   0   5  -2  140.19  72.287   1
   0  -5  -2 240.857 103.194   1
   0   5  -2 204.868 82.4057   1
   0   5  -2 86.6246 43.4186   1
   0  -5  -2 74.9283 76.6595   1
   0   5  -2 105.349 46.2187   1
   0  -5  -2 148.848 55.4442   1
   0  -5   3 761.147 117.002   1
   0   5   3 682.607 110.158   1
   0   5   3 925.694 311.223   1
   0   5   3 775.638 129.993   1
   0   5   3 749.502 136.202   1
   0  -5   3 845.498 127.448   1
   0   5   3 849.044 142.099   1
   0   5   3 996.103 157.561   1
   0  -5  -3 852.116 241.384   1
   0  -5  -3 695.548 119.067   1
   0   5  -3 753.763  147.36   1
   0   5  -3  707.21 180.622   1
   0   5  -3 759.209 147.972   1
   0  -5  -3 785.967 178.186   1
   0   5  -3  594.69 121.031   1
   0  -5  -3 799.056 176.367   1
   0   5  -3 176.844 136.816   1
   0  -5   410730.10 1187.59   1
   0   5   4 9335.27 1196.20   1
   0   5   410777.50 1273.09   1
   0   5   4 9282.42 1039.48   1
   0   5   4 9337.24 1308.72   1
   0   5   4 9129.39 985.335   1
   0   5   4 9440.98 1134.02   1
   0  -5  -4 8011.91 967.457   1
   0  -5  -4 8306.63 1265.07   1
   0  -5  -4 8847.74 1649.06   1
   0   5  -4 7242.24 1174.83   1
   0  -5  -4 7816.42 1211.23   1
   0   5  -4 6960.92 1048.23   1
   0   5  -4 6939.00 929.203   1
   0   5  -4 7833.43 1239.15   1
   0   5  -4 5101.46  942.72   1
   0   5  -4 7708.78 1441.08   1
   0   5   5 286.678  125.96   1
   0   5   5 200.172 84.1359   1
   0   5   5 230.033 79.0264   1
   0   5   5 232.214 85.5846   1
   0   5   5 295.811 116.806   1
   0   5   5 278.677 129.491   1
   0  -5  -5 253.573 187.217   1
   0  -5  -5 253.598 174.302   1
   0   5  -5 224.949 109.167   1
   0   5  -5 129.888 102.153   1
   0  -5  -5 215.831 97.6895   1
   0   5  -5 222.451 83.0846   1
   0  -5  -5 270.452  84.776   1
   0   5  -5 230.605 100.662   1
   0   5  -5  226.95 111.915   1
   0   5   614892.30 1780.29   1
   0   5   615005.90 2251.34   1
   0   5   615756.20 2017.36   1
   0   5   614507.80 1765.14   1
   0   5   614957.70 2340.49   1
   0  -5  -614335.20 2770.69   1
   0   5  -610047.80 2087.47   1
   0  -5  -612937.80 2173.98   1
   0  -5  -611914.90 2653.29   1
   0   5  -612662.50 2094.37   1
   0   5  -6 8536.31 1395.61   1
   0   5  -6 8943.78 1438.83   1
   0   5  -610553.20 1655.34   1
   0  -5  -613845.60 2255.44   1
   0   5   7 694.346 166.235   1
   0   5   7 777.661 171.639   1
   0  -5  -7 628.916 235.636   1
   0  -5  -7 473.436 233.076   1
   0   5  -7 435.373  168.70   1
   0   5  -7 508.018 315.068   1
   0   5   8 3203.74 492.822   1
   0   5   8 3127.98 715.478   1
   0   5  -8 1555.65  505.12   1
   0  -5  -8 2486.52 931.298   1
   0  -5  -8 2860.84 628.508   1
   0   5  -8 1834.25 447.171   1
   0   5   9 119.313 78.5656   1
   0   5   9 82.7806 65.8288   1
   0  -5  -9 78.4473 101.233   1
   0   5  -9 35.0234 89.5338   1
   0   5  -9 47.9277  80.827   1
   0  -5  -9 144.795 88.8804   1
   0   5  10 3327.13 810.699   1
   0   5  10 3814.42 642.541   1
   0  -5 -10 2886.15 728.192   1
   0  -5 -10 2516.90 781.507   1
   0   5 -10 1555.64 546.515   1
   0   5  11 89.0682 90.9095   1
   0   5  11 279.836 112.488   1
   0  -5 -11 103.914 131.623   1
   0  -5 -11 105.129 133.187   1
   0   5 -11 81.8299 100.004   1
   0   5  12 5583.96 966.004   1
   0   5  12 5624.26 1340.51   1
   0  -5 -12 3427.68 1103.72   1
   0  -5 -12 4837.67 1125.60   1
   0   5  13 4457.82 780.008   1
   0   5  13 4003.12 729.166   1
   0  -5 -13 3129.92 810.831   1
   0  -5 -13 2129.26 829.088   1
   0   5  14 4773.89 792.443   1
   0   5  14 4492.47 733.417   1
   0  -5 -14 27.5298 562.126   1
   0  -5 -14 2964.23 802.003   1
   0   5  15 1475.77 272.318   1
   0   5  15 1740.81 255.141   1
   0  -5 -15 1053.99 253.686   1
   0   5 -15 384.615 329.768   1
   0  -6   0 1909.73 317.204   1
   0   6   0 1510.76 549.214   1
   0   6   0 2001.51 470.504   1
   0   6   0 1625.34 269.366   1
   0   6   1 20.5178 45.0374   1
   0   6   1 145.958 49.4374   1
   0   6   1 160.587 60.7707   1
   0   6   1 161.706 49.9756   1
   0  -6   1 143.333 53.7171   1
   0   6   1 25.3969  43.577   1
   0   6   1 241.349 93.4331   1
   0  -6  -1 169.473 96.9384   1
   0  -6  -1 90.3477  45.125   1
   0   6  -1 103.299 85.5974   1
   0   6  -1 137.922 52.1595   1
   0  -6  -1 93.0633 39.7338   1
   0  -6   2 4828.31 836.892   1
   0   6   2 3832.60 536.467   1
   0   6   2 5229.62 751.754   1
   0   6   2 5364.45 915.804   1
   0   6   2 5500.83 733.122   1
   0   6   2 5705.71 1435.61   1
   0   6   2 5299.25 808.834   1
   0  -6  -2 4690.74 719.148   1
   0   6  -2 5033.75 651.631   1
   0  -6  -2 5516.40 896.264   1
   0  -6  -2 3893.01 844.034   1
   0  -6  -2 4983.74 676.978   1
   0   6  -2 4548.40 892.899   1
   0   6   313695.20 1745.79   1
   0  -6   312585.40 1643.10   1
   0   6   313351.80 2159.87   1
   0   6   314397.10 2262.72   1
   0   6   312833.00 1620.08   1
   0   6   314128.50 1868.75   1
   0   6   313834.80 2199.53   1
   0   6  -312475.90 2346.46   1
   0  -6  -313406.80 2221.40   1
   0  -6  -312927.30 2043.55   1
   0   6  -312711.90 1756.72   1
   0  -6  -311367.10 2328.78   1
   0  -6  -314089.20 2069.71   1
   0   6   416449.70 2096.19   1
   0   6   416178.60 2193.64   1
   0   6   417961.30 2378.59   1
   0   6   414850.80 2054.25   1
   0   6   415898.10 2453.49   1
   0  -6  -414931.20 2920.32   1
   0  -6  -414378.60 1976.14   1
   0  -6  -415124.30 2500.12   1
   0   6  -413427.60 2306.62   1
   0  -6  -412263.70 2137.61   1
   0   6  -413343.40 1943.23   1
   0   6  -412083.40 2084.93   1
   0   6  -414439.80 2670.09   1
   0   6  -412610.00 2736.97   1
   0   6   515876.30 2137.74   1
   0   6   514993.10 2015.19   1
   0   6   515229.00 2473.50   1
   0   6  -512618.60 1939.01   1
   0  -6  -512477.40 2244.59   1
   0  -6  -512869.50 2875.70   1
   0  -6  -514018.40 2251.83   1
   0   6  -510410.90 1843.92   1
   0   6  -511676.30 2389.14   1
   0   6  -512371.60 2817.22   1
   0   6   6 2762.89 438.775   1
   0   6   6 2840.19 643.312   1
   0   6   6 2665.25  449.65   1
   0   6  -6 1946.78 480.988   1
   0  -6  -6 2516.96  561.19   1
   0  -6  -6 2088.46 553.649   1
   0   6  -6 2078.39  491.03   1
   0   6   7 7848.13 1266.01   1
   0   6   7 8560.54 1214.00   1
   0   6   7 9096.22 1338.59   1
   0  -6  -7 8079.44 1472.50   1
   0  -6  -7 7247.18 1468.37   1
   0   6  -7 5321.69 1142.65   1
   0   6   8 269.987 141.752   1
   0   6   8 361.112 124.332   1
   0  -6  -8  295.08 175.548   1
   0  -6  -8 171.769 179.886   1
   0   6   9  95.403 63.8818   1
   0   6   9  41.576 87.6546   1
   0  -6  -9 93.1726 90.6971   1
   0  -6  -9 45.8886 87.9263   1
   0   6  -9 47.2868 69.7988   1
   0   6  10 620.905 316.314   1
   0   6  10 709.635 182.177   1
   0   6 -10 317.544 203.181   1
   0  -6 -10 209.354  255.23   1
   0  -6 -10 571.961 235.646   1
   0   6  11 101.976 79.7783   1
   0   6  11 124.915 108.018   1
   0  -6 -11  9.1348  137.51   1
   0  -6 -11 38.2459 153.333   1
   0   6  12-8.31371 46.2152   1
   0   6  12 47.8988   44.62   1
   0  -6 -12 26.9099 52.0388   1
   0  -6 -12 18.6787 53.4011   1
   0   6  13 390.045 124.524   1
   0   6  13 262.482 163.755   1
   0  -6 -13 359.895 199.226   1
   0  -6 -13 29.3462 144.552   1
   0   6  14 169.903 85.9539   1
   0   6  14  164.61 123.567   1
   0  -6 -14-6.47963  145.52   1
   0  -6 -14 225.923 85.0278   1
   0  -7   0 51.2783 35.3351   1
   0   7   0-5.33487 33.6014   1
   0   7   1 973.405 213.526   1
   0  -7   1 919.392 224.543   1
   0   7  -1 732.876 214.633   1
   0  -7  -1 1195.48 250.505   1
   0   7   2 1087.54 259.099   1
   0  -7   2 1040.73 241.879   1
   0   7  -2 1074.48 247.135   1
   0  -7  -2 1187.12 293.363   1
   0   7   313293.10 1802.43   1
   0   7   3 8310.65 1718.70   1
   0   7  -311421.30 1986.72   1
   0   7  -3 7893.28 1541.57   1
   0  -7  -310395.60 2009.52   1
   0  -7  -311927.20 1934.86   1
   0   7   4 406.488  113.04   1
   0   7   4 185.394 109.825   1
   0  -7  -4 289.015 148.846   1
   0   7  -4 249.226 116.643   1
   0  -7  -4 257.245 119.407   1
   0   7  -4 0.41682 114.928   1
   0   7   512066.10 1792.14   1
   0   7   510495.90 1620.48   1
   0   7  -5 7152.51 2092.38   1
   0  -7  -5 9804.71 1805.98   1
   0  -7  -511049.40 2776.21   1
   0   7   6 1027.50 254.345   1
   0   7   6 632.829 233.934   1
   0   7   6 1037.38 258.886   1
   0  -7  -6  743.62 333.514   1
   0  -7  -6 770.187  288.64   1
   0   7   7 3012.02 672.697   1
   0   7   7 3357.80 639.525   1
   0   7   7 3394.13 680.069   1
   0  -7  -7 3158.40 760.431   1
   0  -7  -7 3115.00 800.168   1
   0   7   8 366.185 230.879   1
   0   7   8 409.361 176.322   1
   0  -7  -8 269.435 205.094   1
   0  -7  -8 286.884  284.92   1
   0   7   9 312.264 184.717   1
   0   7   9 428.188 152.118   1
   0  -7  -9 368.504 175.841   1
   0  -7  -9 223.027 187.726   1
   0   7  -9 155.064 148.637   1
   0   7  10-11.8715 55.7579   1
   0   7  10 6.69602 35.2021   1
   0  -7 -10 8.33252 44.6713   1
   0  -7 -10-38.8835 41.7145   1
   0   7  11 1344.37 294.786   1
   0   7  11 1467.41 317.028   1
   0  -7 -11 852.342 328.985   1
   0  -7 -11 456.806 633.271   1
   0   7  12-3.35979 62.0457   1
   0   7  12 25.6599 42.5014   1
   0  -7 -12 40.0518 38.1051   1
   0  -7 -12-0.39172 50.5444   1
   0   7  13 2339.00  360.26   1
   0   7  13 2049.38 334.782   1
   0  -7 -13 2057.70 345.804   1
   0  -7 -13 128.223 555.998   1
   0   7  14 7.46377   34.14   1
   0  -7 -14 26.4713  38.086   1
   0   8   0 2560.92 720.534   1
   0  -8   0 2284.34 488.955   1
   0   8   1 1187.17 309.642   1
   0  -8   1 1244.46 309.058   1
   0  -8  -1 1321.99 313.398   1
   0   8  -1 1291.21 503.114   1
   0   8   2 4284.55 752.158   1
   0  -8  -2 4090.11 756.022   1
   0   8  -2 4453.22 1112.51   1
   0   8   3 4375.23 949.575   1
   0   8  -3 2494.06 709.409   1
   0  -8  -3 3873.29 731.452   1
   0   8   4 1353.21 309.881   1
   0  -8  -4 1215.19 352.413   1
   0   8  -4 751.816 491.647   1
   0   8   5 1513.00 443.643   1
   0   8   5 2001.24 405.446   1
   0  -8  -5 1387.09 389.928   1
   0  -8  -5 1453.25 644.075   1
   0   8  -5 1352.39 410.483   1
   0   8   6 2915.81 965.356   1
   0   8   6 2249.80 798.872   1
   0  -8  -6 2430.95 932.746   1
   0  -8  -6 3038.77 704.468   1
   0   8   7 20.9516 77.0246   1
   0   8   7 72.3601 64.4937   1
   0  -8  -7 107.882 76.1623   1
   0  -8  -7 62.4306 87.6403   1
   0   8   8 964.401 507.625   1
   0  -8  -8 1630.43 580.655   1
   0  -8  -8 1574.54 446.185   1
   0   8   9 17.9595 30.5681   1
   0  -8  -9-8.06089 27.9768   1
   0  -8  -9 0.15976  33.052   1
   0   8  10-12.1904 37.9656   1
   0  -8 -10-3.29427 41.6403   1
   0  -8 -10-18.3439  33.797   1
   0   8  11 13.7021 28.9123   1
   0   8  11-1.51468 27.2032   1
   0  -8 -11  17.007 28.5437   1
   0  -8 -11 2.68849 29.8537   1
   0   8  12  196.64 54.9001   1
   0  -8 -12 3.30208 57.1889   1
   0  -8 -12 76.4272 56.6124   1
   0   9   0 23.9167  43.449   1
   0  -9   0 5.92664 65.4815   1
   0   9   1-2.27653 35.0629   1
   0  -9  -1 14.6141 55.5166   1
   0   9  -1 20.5839 36.5436   1
   0   9   2 8.35601 54.0655   1
   0   9  -2 -0.3852 36.2197   1
   0  -9  -2 34.0201  56.637   1
   0   9   3  42.782 55.7553   1
   0   9  -3-28.9618 86.8751   1
   0  -9  -3 70.9346 53.6779   1
   0   9   4 1756.08 404.872   1
   0  -9  -4 1431.68 364.849   1
   0   9  -4 1282.38 383.525   1
   0   9   5-4.94078 68.4051   1
   0  -9  -5 206.952  68.048   1
   0   9  -5-1.03652 78.8235   1
   0   9   6 1584.39 423.416   1
   0  -9  -6 1686.34 415.472   1
   0   9   7 81.1577 262.353   1
   0   9   7 216.336 158.561   1
   0  -9  -7 639.728  169.29   1
   0  -9  -7 435.505 164.541   1
   0   9   8 1938.06 506.697   1
   0  -9  -8 3381.33 551.487   1
   0  -9  -8 2435.95 515.216   1
   0   9   9 146.269 81.1733   1
   0  -9  -9-0.30482 84.8859   1
   0  -9  -9 10.1019 83.0953   1
   0   9  10 357.565 170.568   1
   0  -9 -10 1150.74 179.436   1
   0  -9 -10 962.247 182.862   1
   0  -9 -11-1.31855 14.3663   1
   0  10   0  936.62 284.771   1
   0  10   1 6560.99 1098.63   1
   0 -10  -1 5552.18 928.854   1
   0  10  -1 6450.60 1101.90   1
   0  10   2 4056.46 773.578   1
   0 -10  -2 3716.38 990.982   1
   0  10  -2 4198.71 801.214   1
   0  10   3 4880.08 831.066   1
   0  10  -3 4552.74 1233.29   1
   0 -10  -3 4519.46  776.96   1
   0  10   4 3588.88 866.215   1
   0 -10  -4 3353.31 571.126   1
   0  10  -4 2707.16 596.046   1
   0  10   5 55.7577 257.869   1
   0 -10  -5 650.664  156.28   1
   0  10   6 1478.84 332.814   1
   0 -10  -6 1654.36 459.375   1
   0  10   7 17.8998 34.5387   1
   0 -10  -7-6.29842 36.6917   1
   0 -10  -8 5.64795 20.4933   1
   0 -10  -9 5.86973 17.5662   1
   0  11   0 14.7522 32.3278   1
   0  11   1 127.343 63.1356   1
   0  11  -1 60.2205 63.7628   1
   0  11   2 331.414 90.3424   1
   0  11  -2 65.1939 90.0575   1
   0  11   3-11.7938 28.4328   1
   0  11   4 245.691 97.8257   1
   0  11   4 285.587  103.17   1
   0  11   5 38.6335 50.9442   1
   0  11   5 108.913 45.1874   1
   0  11   6-5.28503 19.2878   1
  -1   0  17-13.4026 26.1747   1
   1   0 -16 229.384 268.007   1
   1   0 -16 605.878  264.59   1
  -1   0  16 949.745 277.332   1
   1   0 -15 23.8513  45.571   1
   1   0 -15 3.81069 44.4148   1
  -1   0  15-7.38465 32.0677   1
   1   0 -14-1.57867 76.7432   1
   1   0 -14-21.2731 46.2384   1
  -1   0  14 5.77642 33.2891   1
   1   0 -13 1.52052 48.3416   1
   1   0 -13 17.9913 47.3853   1
  -1   0  13-20.3052  35.205   1
   1   0 -12 203.853 379.462   1
   1   0 -12 462.342 266.046   1
   1   0 -12 602.225 392.075   1
  -1   0  12 471.517 323.691   1
  -1   0  12 811.579 313.669   1
   1   0 -11 25.7889 40.8296   1
   1   0 -11-0.65039 50.1373   1
   1   0 -11-22.4092 45.0539   1
  -1   0  11-8.45789 31.7862   1
  -1   0  11 -40.329 33.5684   1
   1   0 -10 6138.52 1038.22   1
   1   0 -10 5581.72 1105.82   1
   1   0 -10 2970.75 1018.50   1
   1   0 -10 6690.23 985.225   1
  -1   0  10 6926.12 1290.49   1
  -1   0  10 7238.61 958.125   1
  -1   0  10 7524.62 972.437   1
   1   0  -9-31.8364 29.3756   1
   1   0  -9 8.61535 22.1424   1
   1   0  -9-16.9249   23.73   1
   1   0  -9-1.30261 28.0744   1
   1   0  -9 26.7046 28.4879   1
   1   0  -9-4.02158 20.4198   1
  -1   0   9-5.00263 27.7936   1
  -1   0   9 1.97092 17.0155   1
  -1   0   9 5.37472 16.9634   1
  -1   0   9 13.0899 24.4034   1
   1   0  -8 4106.99 778.086   1
   1   0  -8 4419.62 510.439   1
   1   0  -8 4294.44 696.711   1
   1   0  -8 3280.14 842.312   1
   1   0  -8 5717.44 693.417   1
   1   0  -8 2454.61 565.586   1
  -1   0   8 5023.24 616.811   1
  -1   0   8 4996.28 562.029   1
  -1   0   8 5499.47 597.144   1
  -1   0   8 5489.71 604.638   1
   1   0  -7-38.4291 22.7331   1
   1   0  -7 11.5228  28.538   1
   1   0  -7 7.69383 24.8169   1
   1   0  -7 19.0023 41.7493   1
   1   0  -7 4.55515 13.6285   1
  -1   0   7 15.8968 15.1042   1
  -1   0   7  3.9493 16.6811   1
  -1   0   7 12.3337 23.8406   1
  -1   0   7 19.8045 18.4842   1
  -1   0   7 14.8216 27.4561   1
   1   0  -6-14.0739 25.6691   1
   1   0  -6-0.00824 18.7388   1
   1   0  -6 21.8827 30.2315   1
   1   0  -6 30.3328 15.4472   1
   1   0  -6-7.58878 43.9412   1
  -1   0   6-2.06248 19.4529   1
  -1   0   6 31.5241 16.2346   1
  -1   0   6  49.705  18.406   1
  -1   0   6 16.8096 19.1489   1
  -1   0   6 42.9295 17.0421   1
   1   0  -5 7.33258 9.08015   1
   1   0  -5  31.913 25.3996   1
   1   0  -5-0.03311 9.92021   1
   1   0  -5 3.41564 15.6097   1
   1   0  -5 23.2624 16.8355   1
  -1   0   5 19.6308 16.6399   1
  -1   0   5 4.93064  10.138   1
  -1   0   5 15.1171 14.9817   1
  -1   0   5-16.8094 16.2716   1
  -1   0   5 1.68036 11.1722   1
   1   0  -410808.10 952.594   1
   1   0  -410176.30 601.805   1
   1   0  -4 9750.36 1046.26   1
   1   0  -410307.40 979.324   1
   1   0  -4 9230.81 765.712   1
   1   0  -4 9734.01 1019.25   1
  -1   0   410781.40  877.72   1
  -1   0   411034.10 953.373   1
  -1   0   410543.90 589.671   1
  -1   0   410512.30 857.567   1
  -1   0   410277.70 839.871   1
  -1   0   410940.30 916.198   1
   1   0  -3 58.1028 18.9165   1
   1   0  -3 0.17659 7.77412   1
   1   0  -3-7.36099 11.2288   1
   1   0  -3 12.9149 5.43137   1
   1   0  -3 9.06222 19.0187   1
   1   0  -3  -21.23 10.9208   1
  -1   0   3 3.26398 12.3018   1
  -1   0   3 12.5925 3.26108   1
  -1   0   3 7.20335 8.16218   1
  -1   0   3 9.78302 9.08139   1
  -1   0   3 2.15556 6.81078   1
  -1   0   3 24.3832 8.06208   1
   1   0  -2 2108.86 137.983   1
   1   0  -2 2408.90 165.251   1
   1   0  -2 2153.72 91.9194   1
   1   0  -2 2191.07  144.78   1
   1   0  -2 2053.68 139.798   1
   1   0  -2 2157.46 143.442   1
  -1   0   2 2334.58 155.292   1
  -1   0   2 2266.12 119.007   1
  -1   0   2 2178.44 93.6774   1
  -1   0   2 2437.17 165.771   1
  -1   0   2 2234.32 150.097   1
  -1   0   2 2204.12 182.982   1
   1   0   1-7.79071 3.80064   1
   1   0   1 0.03858 0.97378   1
   1   0   1 2.38716 4.34012   1
   1   0   1 13.7777 5.46446   1
   1   0   1  7.4156 3.32628   1
   1   0   1  15.822 5.79045   1
  -1   0  -1 0.15986 3.55771   1
  -1   0  -1 8.85029 3.42694   1
  -1   0  -1 -0.7671 1.70768   1
  -1   0  -1 0.01202 5.41157   1
  -1   0  -1-1.44672 6.35096   1
  -1   0  -1 15.4986 3.44659   1
   1   0   239112.30 4517.02   1
   1   0   241370.80 4325.98   1
   1   0   244441.20 5461.51   1
   1   0   241475.20 5240.60   1
   1   0   242460.30 5002.71   1
   1   0   244389.70 5513.54   1
  -1   0  -241910.50 5038.69   1
  -1   0  -242043.90 5539.61   1
  -1   0  -240635.00 4960.68   1
  -1   0  -235206.50 4435.99   1
  -1   0  -239719.80 4375.94   1
  -1   0  -239987.30 4561.96   1
   1   0   3 33.9748 11.5732   1
   1   0   3 4.84502 3.28783   1
   1   0   3-13.3027 5.38385   1
   1   0   3-4.15102 7.71701   1
   1   0   3 5.80932 6.17554   1
  -1   0  -3-0.83571 3.69512   1
  -1   0  -3-1.99092 7.50403   1
  -1   0  -3 0.38143 3.87434   1
  -1   0  -3-7.52094 6.71606   1
  -1   0  -3 17.1167 9.44589   1
  -1   0  -3 10.1179 6.75569   1
   1   0   489247.2015116.40   1
   1   0   490954.4016031.60   1
   1   0   492059.0016624.30   1
   1   0   4101757.018950.80   1
   1   0   495176.3017464.50   1
  -1   0  -488212.1017463.00   1
  -1   0  -486603.4016311.70   1
  -1   0  -487768.7014909.00   1
  -1   0  -477514.0015883.00   1
  -1   0  -478002.8015209.40   1
  -1   0  -493215.3016450.70   1
  -1   0  -487475.2016778.30   1
   1   0   5-6.88961 11.9168   1
   1   0   5-8.97754 13.0674   1
   1   0   5-7.58151 17.3831   1
   1   0   5 22.6778 11.7115   1
   1   0   5  1.9535 4.83279   1
  -1   0  -5 18.9031 8.87699   1
  -1   0  -5 7.69247 4.73349   1
  -1   0  -5-16.8987 16.0495   1
  -1   0  -5 6.69129 12.2956   1
  -1   0  -5 11.3952 24.0016   1
  -1   0  -5 18.6963 12.0716   1
  -1   0  -5 20.9694 13.7194   1
   1   0   638729.60 5179.25   1
   1   0   630140.00 3216.18   1
   1   0   639585.60 5251.90   1
   1   0   639482.30 4979.85   1
   1   0   639519.20 5052.49   1
  -1   0  -635955.60 5230.63   1
  -1   0  -629552.40 3237.60   1
  -1   0  -634686.40 5353.51   1
  -1   0  -629522.00 4215.89   1
  -1   0  -631946.60 4472.36   1
  -1   0  -627671.70 4281.06   1
  -1   0  -634374.60 5160.48   1
   1   0   7-20.1952 15.0404   1
   1   0   7 18.8454 19.7958   1
   1   0   7-6.88699   14.47   1
   1   0   7-31.4897 28.0703   1
  -1   0  -7 37.8162 14.9161   1
  -1   0  -7 87.1215 33.8278   1
  -1   0  -7-3.85535 19.5562   1
  -1   0  -7 14.9147 17.1947   1
  -1   0  -7-0.11088  15.959   1
  -1   0  -7 15.5011 20.8652   1
   1   0   816147.50 1920.82   1
   1   0   815054.20 1933.11   1
   1   0   813809.00 1741.04   1
   1   0   814629.80 1879.86   1
  -1   0  -810645.00 2077.29   1
  -1   0  -812264.20 1865.25   1
  -1   0  -811428.80 1705.28   1
  -1   0  -8 8351.01 1403.45   1
  -1   0  -810034.10 1647.65   1
  -1   0  -812706.60 1666.37   1
   1   0   9-40.6913 31.9675   1
   1   0   9 -4.5022 21.7567   1
   1   0   9-8.20246 25.2217   1
   1   0   9 8.89135 20.7434   1
  -1   0  -9-1.55359 46.4309   1
  -1   0  -9-36.1172 29.1219   1
  -1   0  -9 14.0305 20.5136   1
  -1   0  -9 -0.5636 42.9117   1
   1   0  10 4866.26 863.848   1
   1   0  10 3920.83 523.928   1
  -1   0 -10 139.652 822.669   1
  -1   0 -10 3277.73 746.889   1
  -1   0 -10 1769.93 653.387   1
   1   0  11 36.7469 62.2091   1
  -1   0 -11  77.024 83.1552   1
   1   0  12  805.34 249.724   1
  -1   0 -12 527.675 389.589   1
   1   0  13-4.38731 42.7833   1
  -1   0 -13-23.7324 60.5579   1
   1   0  14 4715.30 796.901   1
  -1   0 -14 2306.34 1075.48   1
   1   0  15 2.69725 32.0719   1
  -1   0 -15-16.6225  41.683   1
   1   0  16 1066.35 229.338   1
  -1   0 -16 320.628 435.592   1
  -1   1  17  19.222 29.2322   1
   1  -1 -16-18.1322 120.819   1
   1   1 -16 77.1908 122.547   1
   1   1 -16 55.6888 178.625   1
  -1  -1  16 141.621 89.2374   1
  -1   1  16 218.667 84.0537   1
   1   1 -15-0.88768 91.6669   1
   1  -1 -15 6.41442  165.05   1
   1   1 -15 -7.3147 106.822   1
  -1   1  15 324.091 104.257   1
  -1  -1  15 22.4671 70.1312   1
   1  -1 -14-6.00041 169.611   1
   1   1 -14-9.71977 189.753   1
   1  -1 -14 912.229 170.712   1
   1  -1 -14-3.60558  231.84   1
   1   1 -14 0.69724 164.764   1
  -1   1  14 62.2772 175.245   1
   1   1 -13 343.732 292.595   1
   1   1 -13  387.42 262.352   1
   1  -1 -13 159.966 277.702   1
   1  -1 -13 468.968 400.336   1
   1  -1 -13 461.011 296.775   1
  -1   1  13 614.639 207.751   1
  -1   1  13 847.877 297.675   1
  -1  -1  13 536.268 327.153   1
   1   1 -12 644.402 521.374   1
   1  -1 -12  282.82 328.173   1
   1   1 -12 568.507 279.113   1
   1  -1 -12 811.647 397.836   1
   1  -1 -12 612.749 317.028   1
  -1  -1  12 1103.29 289.073   1
  -1   1  12 851.158 290.821   1
  -1   1  12 1309.33 261.714   1
   1  -1 -11 1925.87 512.524   1
   1   1 -11 2021.76 400.972   1
   1   1 -11 1565.46 506.974   1
   1  -1 -11 1951.63 639.961   1
   1  -1 -11 726.867 601.959   1
  -1  -1  11 2526.21 440.124   1
  -1   1  11 2642.60 456.116   1
  -1   1  11 2664.42 462.299   1
   1   1 -10 5503.66 759.409   1
   1   1 -10 4110.61  799.32   1
   1  -1 -10 5212.65 1011.13   1
   1  -1 -10 2942.16 1053.39   1
   1  -1 -10 5484.83 1220.84   1
   1  -1 -10 2814.20 1344.12   1
   1   1 -10 1794.74 1111.84   1
  -1  -1  10 5291.05 998.306   1
  -1   1  10 6455.50 1104.71   1
  -1  -1  10 5316.96 833.326   1
  -1   1  10 6448.54 1125.26   1
  -1  -1  10 5687.27 742.471   1
   1   1  -9 2982.59 411.135   1
   1   1  -9 2738.05 785.579   1
   1  -1  -9 2480.76 414.402   1
   1   1  -9 2118.01 637.018   1
   1   1  -9 1170.18  419.57   1
   1   1  -9 2588.72  643.21   1
   1  -1  -9 1490.84 490.372   1
   1  -1  -9 2741.19 682.108   1
   1  -1  -9 1721.02 646.144   1
   1  -1  -9 2939.65 506.546   1
   1  -1  -9 2633.46 429.681   1
   1   1  -9 2737.64 338.389   1
  -1   1   9 3676.87 461.156   1
  -1  -1   9 3117.34 479.571   1
  -1  -1   9 2999.50 420.642   1
  -1  -1   9 3367.90 429.883   1
  -1  -1   9 3289.61 399.074   1
  -1   1   9 3853.80 503.278   1
  -1   1   9 3878.79 487.943   1
  -1   1   9 3309.64  512.67   1
   1   1  -810517.70 1734.83   1
   1   1  -8 6284.59 1178.66   1
   1  -1  -812109.30 1434.78   1
   1  -1  -810689.70 1362.57   1
   1   1  -812739.60 1502.46   1
   1  -1  -8 7172.44 1433.85   1
   1  -1  -811204.70 1482.95   1
   1  -1  -812059.30 2561.55   1
   1   1  -811897.00 1490.14   1
   1  -1  -8 8408.01 1728.47   1
   1   1  -810622.00 1922.92   1
  -1  -1   813473.70 1478.98   1
  -1  -1   817306.70 1957.11   1
  -1  -1   813501.90 1693.00   1
  -1   1   813993.10 1696.43   1
  -1  -1   814643.70 2103.42   1
  -1  -1   813233.30 1475.16   1
  -1   1   814692.30 1670.08   1
  -1   1   814701.30 1696.14   1
  -1   1   816784.10 1927.24   1
   1   1  -7 1525.99 163.276   1
   1   1  -7 961.496 184.814   1
   1  -1  -7 1498.73 204.606   1
   1  -1  -7 1575.54 329.368   1
   1  -1  -7 1180.75 361.235   1
   1  -1  -7 1574.14 189.771   1
   1  -1  -7 1754.53 319.023   1
   1  -1  -7 1104.67 291.717   1
   1   1  -7 1467.94 408.309   1
   1   1  -7 1428.61 334.891   1
   1   1  -7 1887.58 213.437   1
  -1  -1   7 1781.43  178.75   1
  -1  -1   7 1759.26 233.147   1
  -1   1   7 2120.01 379.672   1
  -1  -1   7 1758.21 190.003   1
  -1  -1   7 2148.72 262.249   1
  -1   1   7 1856.66 231.252   1
  -1   1   7 1724.28 283.581   1
  -1   1   7 1656.41  211.03   1
  -1  -1   7 1985.88 214.902   1
   1   1  -621140.00 2785.56   1
   1   1  -622073.80 3282.30   1
   1   1  -617165.70 2263.60   1
   1  -1  -612407.70 2144.60   1
   1  -1  -620829.50 2466.23   1
   1  -1  -619053.70 2485.48   1
   1   1  -621530.70 2304.56   1
   1   1  -621709.30 2517.12   1
   1  -1  -615767.80 2065.83   1
   1  -1  -620576.10 2421.16   1
   1  -1  -619959.20 2995.13   1
  -1  -1   624357.70 2764.94   1
  -1  -1   623676.90 2517.66   1
  -1  -1   623826.30 2574.46   1
  -1  -1   624691.70 2658.18   1
  -1   1   626469.00 3104.91   1
  -1   1   624584.40 2763.61   1
  -1  -1   624885.10 2922.47   1
  -1   1   623783.20 2787.01   1
  -1   1   626725.80 3078.96   1
   1  -1  -5 2744.93 357.791   1
   1   1  -5 3795.98 371.123   1
   1  -1  -5 3501.01 660.746   1
   1   1  -5 3752.12 324.381   1
   1  -1  -5 3428.54 344.044   1
   1   1  -5 3340.13 138.639   1
   1   1  -5 3611.26 330.658   1
   1   1  -5 3645.59 474.962   1
   1  -1  -5 3412.05 307.936   1
   1  -1  -5 3520.87 307.152   1
  -1   1   5 4162.75  296.14   1
  -1  -1   5 4004.65 354.065   1
  -1  -1   5 3829.95 281.813   1
  -1  -1   5 4193.49 344.419   1
  -1  -1   5 4275.63 356.929   1
  -1   1   5 3572.20 186.261   1
  -1  -1   5 3969.81 278.852   1
  -1   1   5 4082.29 366.612   1
  -1   1   5 3894.82 315.568   1
  -1   1   5 4314.39  371.60   1
  -1   1   5 3775.45 326.717   1
  -1   1   5 3585.68 198.575   1
   1   1  -4 6990.26 409.832   1
   1   1  -4 5541.94 460.097   1
   1   1  -4 6960.28 739.802   1
   1  -1  -4 6312.91 525.936   1
   1   1  -4 6660.61 546.324   1
   1  -1  -4 6987.19 1003.62   1
   1   1  -4 7011.14 599.347   1
   1   1  -4 7364.95 586.427   1
   1  -1  -4 6211.50 408.687   1
   1  -1  -4 6885.90 623.952   1
   1  -1  -4 6700.61 638.121   1
   1  -1  -4 6724.50 556.818   1
  -1  -1   4 8211.60 649.191   1
  -1   1   4 7035.63 567.241   1
  -1  -1   4 6843.35 564.644   1
  -1  -1   4 7163.83 403.145   1
  -1   1   4 7280.42 666.258   1
  -1   1   4 7666.81 632.659   1
  -1   1   4 7124.72 454.936   1
  -1   1   4 8265.13 651.083   1
  -1  -1   4 7366.04 516.643   1
  -1  -1   4 7571.59 504.085   1
  -1   1   4 6835.90  452.92   1
  -1  -1   4 8192.64 642.035   1
   1   1  -3 372.534 62.1479   1
   1   1  -3 346.526 42.8573   1
   1   1  -3 315.762 36.6511   1
   1  -1  -3 342.857  34.702   1
   1   1  -3 267.358 30.9664   1
   1   1  -3 321.673 38.3814   1
   1   1  -3 260.212 31.5386   1
   1  -1  -3 334.367 37.9041   1
   1  -1  -3 350.796 38.2315   1
   1  -1  -3 485.097 43.2002   1
   1  -1  -3 338.838 37.1188   1
   1  -1  -3 290.936 63.5989   1
  -1   1   3 329.251 33.8502   1
  -1  -1   3 337.739 29.1711   1
  -1  -1   3 395.952 47.8445   1
  -1  -1   3 360.542 53.5951   1
  -1  -1   3 362.815 38.0368   1
  -1  -1   3 291.508 20.2832   1
  -1   1   3 274.425 23.8315   1
  -1   1   3  293.50 24.4058   1
  -1   1   3 394.886 46.1578   1
  -1   1   3 371.631 36.2024   1
  -1  -1   3  294.42 20.3272   1
   1   1  -225307.30 2458.03   1
   1  -1  -224266.30 2369.49   1
   1   1  -223863.10 2261.31   1
   1   1  -224006.20 2310.52   1
   1  -1  -224890.50 2688.17   1
   1  -1  -225399.20 2467.67   1
   1  -1  -224407.10 2495.66   1
   1  -1  -223516.00 2233.61   1
   1  -1  -227451.40 2534.14   1
   1   1  -223416.50 2200.87   1
   1   1  -223210.00 2331.53   1
   1   1  -223891.10 2634.18   1
  -1  -1   225149.30 2763.16   1
  -1  -1   223366.50 1882.80   1
  -1   1   224036.90 2303.98   1
  -1  -1   225161.70 2314.99   1
  -1   1   223920.30 2724.92   1
  -1   1   223575.80 2292.97   1
  -1   1   224557.70 2280.30   1
  -1   1   226213.20 2701.71   1
  -1   1   224099.80 2286.71   1
  -1  -1   224411.10 2214.48   1
   1  -1  -1 836.734  64.428   1
   1   1  -1 873.458 45.5275   1
   1   1  -1 794.836 66.6306   1
   1   1  -1 845.647  47.073   1
   1  -1  -1 853.744 76.9689   1
   1  -1  -1 895.579 49.1578   1
   1  -1  -1 809.432 37.9989   1
   1  -1  -1 844.225 46.3332   1
   1  -1  -1 1016.61 53.2482   1
   1   1  -1 776.995 43.7257   1
  -1  -1   1 751.084 42.6652   1
  -1  -1   1 781.432 61.5076   1
  -1  -1   1 769.324 39.4095   1
  -1  -1   1 840.934 69.2759   1
  -1   1   1 917.974 71.6564   1
  -1   1   1 914.589 51.2037   1
  -1   1   1 916.591  41.807   1
  -1   1   1 882.193 39.7256   1
  -1   1   1 824.359 44.7247   1
  -1   1   1  896.26 50.3664   1
  -1  -1   1 859.279 27.2201   1
   1   1   037076.50 4380.98   1
   1   1   037078.30 4113.79   1
   1  -1   035365.90 3771.08   1
   1   1   035380.50 4034.94   1
   1   1   033583.10 3861.97   1
   1   1   035527.50 3521.85   1
   1   1   034083.80 3795.53   1
   1  -1   040996.20 4204.78   1
   1  -1   038339.70 4032.65   1
   1  -1   036915.70 4035.70   1
   1  -1   036210.20 3992.86   1
  -1  -1   033050.90 3696.48   1
  -1   1   037069.50 3999.69   1
  -1   1   036225.00 4032.13   1
  -1   1   038994.60 4483.93   1
  -1  -1   039861.40 4250.16   1
  -1  -1   037994.10 3610.20   1
  -1  -1   040251.50 4475.46   1
  -1   1   033721.20 3924.08   1
  -1   1   036589.40 3756.90   1
  -1   1   037194.30 4194.72   1
  -1   1   039474.80 4100.47   1
  -1  -1   035738.70 3948.22   1
  -1  -1   037158.90 4332.50   1
   1  -1   1 8649.70 447.967   1
   1   1   1 7857.43 642.501   1
   1   1   1 9009.47 694.328   1
   1   1   1 8713.67 518.659   1
   1  -1   1 8945.48 612.807   1
   1  -1   1 8583.30 568.824   1
   1   1   1 7039.24 541.007   1
   1  -1   1 8833.63 573.096   1
   1   1   1 8857.93  634.87   1
   1  -1   1 8521.84 490.579   1
   1   1   1 9669.56 741.664   1
   1  -1   110457.30 571.349   1
  -1  -1  -1 9731.58 695.152   1
  -1  -1  -1 8780.48 693.107   1
  -1   1  -1 7743.38 585.129   1
  -1  -1  -1 7982.54 579.227   1
  -1   1  -1 7681.09 460.355   1
  -1  -1  -1 8337.79 531.539   1
  -1   1  -1 9096.07 507.384   1
  -1   1  -1 8328.05 459.857   1
  -1   1  -1 9133.60  663.71   1
  -1  -1  -1 8963.09 596.855   1
  -1  -1  -1 8296.39 555.851   1
  -1   1  -1 9217.76 597.245   1
   1   1   2 361.195 79.1138   1
   1   1   2 269.625 42.1045   1
   1   1   2 304.637 28.2968   1
   1  -1   2 282.973 31.5499   1
   1  -1   2 269.257 15.7227   1
   1   1   2 273.354 34.3675   1
   1  -1   2 285.949 24.7812   1
   1   1   2  261.11 41.1294   1
   1  -1   2 163.375 37.5225   1
   1  -1   2 350.325 40.2129   1
   1   1   2 335.801 38.7908   1
  -1  -1  -2 196.666 54.9725   1
  -1  -1  -2 303.456 25.2784   1
  -1  -1  -2 319.989 47.9319   1
  -1  -1  -2 262.506 26.4183   1
  -1   1  -2 306.177 50.3358   1
  -1   1  -2 393.635 42.3117   1
  -1   1  -2  154.40 27.6918   1
  -1   1  -2 260.612 17.0494   1
  -1   1  -2 261.379 22.2961   1
  -1   1  -2 298.642 37.2797   1
  -1   1  -2 269.459 14.2772   1
  -1  -1  -2 414.755 48.3375   1
   1   1   362501.00 9695.08   1
   1   1   367635.7010843.50   1
   1   1   352636.00 8600.47   1
   1   1   365227.20 9718.46   1
   1  -1   361566.40 8621.28   1
   1  -1   366728.30 9500.75   1
   1   1   362902.90 8929.19   1
   1   1   360176.50 8547.64   1
   1  -1   365017.40 9747.09   1
   1  -1   361468.80 8344.54   1
  -1  -1  -362122.80 8858.08   1
  -1   1  -358156.90 8187.56   1
  -1  -1  -356064.30 8791.04   1
  -1  -1  -351748.20 8533.72   1
  -1   1  -360498.00 8200.54   1
  -1   1  -354257.80 8578.62   1
  -1  -1  -359896.20 8943.76   1
  -1  -1  -363064.5010622.00   1
  -1  -1  -360814.7010031.70   1
  -1   1  -360142.10 8482.71   1
  -1   1  -351487.50 7542.22   1
  -1   1  -362165.2010019.80   1
  -1   1  -356423.00 7768.47   1
  -1   1  -358662.20 9221.55   1
   1   1   4 53.8778 25.1028   1
   1   1   4 43.0912 42.0343   1
   1  -1   4 69.4323 18.0764   1
   1   1   4 48.8798 11.5688   1
   1   1   4 62.8651 13.7054   1
   1   1   4 47.6187 21.0418   1
   1  -1   4 37.8765 19.3144   1
   1  -1   4 43.1528 11.3217   1
   1  -1   4 42.8583 15.1511   1
   1   1   4 67.2984 19.2062   1
  -1   1  -4  29.309 19.3174   1
  -1   1  -4 46.4587 10.5777   1
  -1  -1  -4 51.1098 17.0515   1
  -1  -1  -4 54.0038  29.448   1
  -1  -1  -4 38.3658 21.2891   1
  -1   1  -4 34.9913 14.8005   1
  -1   1  -4 42.4195 9.26575   1
  -1   1  -4 17.6774 17.9833   1
  -1   1  -4  48.558 25.5015   1
  -1   1  -4 19.4788 19.3381   1
  -1  -1  -4 26.3192 24.3508   1
  -1   1  -4 32.0696 19.4414   1
  -1  -1  -4 50.5056 10.4994   1
  -1  -1  -4 51.1115 33.6353   1
   1   1   516655.90 1713.71   1
   1  -1   515532.50 1364.16   1
   1   1   512908.00 1518.55   1
   1   1   518974.00 2213.10   1
   1   1   517381.00 1770.56   1
   1  -1   515970.10 1442.02   1
   1  -1   516766.20 1362.10   1
   1  -1   516661.60 1856.51   1
   1   1   516481.50 1357.06   1
   1  -1   516560.50 1505.34   1
  -1  -1  -511853.30 1537.11   1
  -1  -1  -515077.30 1761.30   1
  -1  -1  -511623.80 1689.30   1
  -1  -1  -514309.50 1486.89   1
  -1   1  -514535.00 1753.25   1
  -1   1  -514834.10 1523.62   1
  -1   1  -514381.00 1147.63   1
  -1   1  -512848.70 1516.94   1
  -1   1  -512686.10 1235.01   1
  -1   1  -513942.90 1487.00   1
  -1   1  -515805.10 1411.28   1
  -1  -1  -514264.30 1220.10   1
  -1  -1  -514821.10 1808.56   1
  -1  -1  -513202.30 1598.58   1
   1   1   6 234.108 72.7935   1
   1   1   6 414.619 83.4843   1
   1   1   6 309.581 27.9639   1
   1  -1   6 407.904  100.23   1
   1  -1   6 315.609 48.2387   1
   1  -1   6 311.452 61.6249   1
   1  -1   6 252.097  26.059   1
   1  -1   6 412.607 54.8334   1
   1   1   6 514.545 93.5414   1
   1   1   6 483.272 70.9218   1
  -1  -1  -6 303.245 91.0253   1
  -1  -1  -6 261.661 68.2085   1
  -1  -1  -6 365.924 66.7648   1
  -1  -1  -6 304.579 73.5554   1
  -1  -1  -6 234.139 101.475   1
  -1   1  -6 270.004 41.3669   1
  -1   1  -6 351.023 70.3755   1
  -1  -1  -6 334.175 84.0625   1
  -1   1  -6 295.798  98.399   1
  -1   1  -6 369.077 95.4888   1
  -1  -1  -6 229.358 47.9628   1
  -1   1  -6 244.967 72.0655   1
  -1   1  -6 281.409 88.2691   1
   1   1   7 807.819 135.933   1
   1   1   7 828.974 139.607   1
   1   1   7 876.213 210.221   1
   1  -1   7 869.768 128.507   1
   1   1   7 604.946  115.10   1
   1  -1   7 742.003 88.4625   1
   1  -1   7 720.749 95.9573   1
  -1  -1  -7 605.438 189.694   1
  -1  -1  -7  583.83 133.609   1
  -1  -1  -7 775.757 208.706   1
  -1  -1  -7 890.151 172.167   1
  -1   1  -7 682.818 97.9185   1
  -1   1  -7 661.818 134.662   1
  -1   1  -7 652.095 110.146   1
  -1  -1  -7 611.462 167.659   1
  -1   1  -7 692.907 124.605   1
  -1   1  -7  574.10 86.5386   1
  -1   1  -7 743.841 180.302   1
  -1  -1  -7 575.315 142.153   1
   1   1   8 2364.77 310.258   1
   1   1   8 2071.31 327.401   1
   1   1   8 3203.99  404.07   1
   1  -1   8 2241.83  231.95   1
   1  -1   8 2149.50 257.541   1
   1  -1   8 2162.26 305.268   1
   1   1   8 2560.05 335.676   1
  -1  -1  -8 1805.28 552.585   1
  -1  -1  -8 1442.83  308.87   1
  -1   1  -8 1773.86 397.725   1
  -1  -1  -8 1860.52 554.494   1
  -1   1  -8 1350.09 450.838   1
  -1   1  -8 2067.26 417.352   1
  -1  -1  -8 2184.58 558.385   1
  -1   1  -8 1887.07  236.25   1
  -1   1  -8 1471.66  211.36   1
  -1  -1  -8 1382.42 378.853   1
  -1  -1  -8 1586.37 285.178   1
   1   1   9 2986.79  577.58   1
   1   1   9 3853.33 522.692   1
   1   1   9 4199.64 783.401   1
   1  -1   9 4268.48  751.63   1
   1   1   9 4200.54 568.786   1
  -1  -1  -9 2979.43 640.545   1
  -1  -1  -9 2040.48 623.942   1
  -1   1  -9 2482.73 724.298   1
  -1   1  -9 2925.85 964.421   1
  -1  -1  -9 2437.85 625.421   1
  -1  -1  -9 2868.99  480.43   1
   1   1  10 2549.36 629.091   1
   1   1  10 2329.67 417.072   1
   1  -1  10 2304.14 393.781   1
  -1  -1 -10 1965.48 543.805   1
  -1  -1 -10 761.263  680.05   1
  -1  -1 -10 831.687 458.331   1
  -1   1 -10 1598.99 522.294   1
   1   1  11 1362.08 277.405   1
   1  -1  11 1153.07 282.541   1
   1   1  11-0.37822 399.129   1
  -1  -1 -11 553.361 541.461   1
  -1  -1 -11 10.0019 456.621   1
  -1   1 -11 612.049 362.346   1
   1   1  12 1351.32 325.602   1
   1   1  12 1867.26 352.418   1
   1  -1  12 1725.54 504.439   1
  -1  -1 -12 1186.34 466.547   1
  -1  -1 -12  5.3201 382.852   1
  -1   1 -12 854.003  459.49   1
   1  -1  13 360.511 249.536   1
   1   1  13 410.642 145.334   1
  -1   1 -13 0.17568 234.576   1
  -1  -1 -13 93.7515 316.112   1
   1   1  14 2594.16 690.315   1
   1  -1  14 2638.21 526.448   1
  -1  -1 -14 260.756 938.503   1
  -1   1 -14 550.306 631.791   1
   1   1  15 2620.47 447.777   1
   1  -1  15 2377.52 456.682   1
  -1  -1 -15 911.465 555.398   1
  -1   1 -15 770.883  583.06   1
  -1  -1 -16  305.47 112.007   1
  -1   1 -16-9.10245 203.515   1
  -1   2  17 1824.98  401.38   1
   1   2 -16 106.604 126.384   1
   1   2 -16-4.07701   94.06   1
   1  -2 -16 75.7222 55.6428   1
   1  -2 -16 205.246 82.1955   1
  -1   2  16 29.3836 64.6825   1
   1   2 -15-5.46947 120.946   1
   1  -2 -15-6.60621 127.973   1
   1  -2 -15-16.6984 91.6983   1
   1   2 -15-3.19495 108.922   1
  -1   2  15 295.579 78.6706   1
   1   2 -14-3.12328 199.311   1
   1   2 -14 229.653 141.326   1
   1  -2 -14 317.918 142.127   1
   1  -2 -14 0.41824 190.327   1
  -1   2  14 50.8772  142.10   1
  -1  -2  14 82.1213 111.023   1
   1  -2 -13 3296.22 1436.13   1
   1  -2 -13 1144.85 845.269   1
   1   2 -13 1726.13 1037.33   1
   1   2 -13 2086.51 775.158   1
  -1   2  13 3998.59 915.749   1
  -1   2  13 3702.44 729.353   1
  -1  -2  13 3346.17 654.144   1
   1   2 -12 154.784 118.179   1
   1   2 -12 65.5899 158.634   1
   1  -2 -12 217.651  254.80   1
   1  -2 -12 153.117 243.948   1
  -1   2  12 328.413 118.245   1
  -1  -2  12  227.96 203.702   1
  -1   2  12 184.139 200.345   1
   1  -2 -11 3077.66 1211.96   1
   1   2 -11 5183.06 1222.39   1
   1   2 -11 3283.46 1296.97   1
   1  -2 -11 4412.80 1243.67   1
  -1   2  11 6350.73 1001.54   1
  -1   2  11 6720.81 982.843   1
  -1  -2  11 5689.52 1249.83   1
   1  -2 -10 68.5989 104.026   1
   1   2 -10  228.28 91.3296   1
   1   2 -10 97.8224 100.765   1
   1  -2 -10 122.929  202.95   1
   1  -2 -10 98.6594 137.528   1
   1  -2 -10 121.948  128.85   1
  -1  -2  10 263.599 83.0647   1
  -1   2  10 305.373 144.639   1
  -1   2  10 233.433 113.085   1
   1  -2  -9 1880.78 378.947   1
   1   2  -9 1245.92 511.194   1
   1   2  -9 1850.72 469.983   1
   1   2  -9 2157.04 508.778   1
   1  -2  -9 1714.51 496.989   1
   1  -2  -9 2134.05 542.024   1
   1  -2  -9 1658.61  522.88   1
   1  -2  -9 2036.50 393.144   1
  -1  -2   9 2605.94 350.089   1
  -1   2   9 2675.88 395.678   1
  -1   2   9 2682.40 410.796   1
  -1   2   9 3147.33 449.942   1
  -1   2   9 2555.90 412.576   1
   1   2  -8 336.497 128.697   1
   1  -2  -8 205.885 86.1131   1
   1  -2  -8 249.896 124.714   1
   1   2  -8 142.512 74.6585   1
   1   2  -8 190.347 116.399   1
   1   2  -8 331.846 76.7671   1
   1  -2  -8  215.58  80.983   1
   1  -2  -8 316.574 136.607   1
   1  -2  -8 280.346 110.143   1
   1  -2  -8  198.39 111.221   1
   1   2  -8  88.125 131.256   1
  -1   2   8 322.457  96.795   1
  -1  -2   8 164.895 57.8409   1
  -1  -2   8 567.999 71.0281   1
  -1   2   8 350.206 83.0058   1
  -1  -2   8 154.225 68.4721   1
  -1   2   8 235.114 86.7091   1
  -1  -2   8 272.213 154.068   1
  -1   2   8 320.119 105.483   1
   1  -2  -7 2848.27 440.992   1
   1  -2  -7 2600.11 551.069   1
   1   2  -7 1769.73 369.906   1
   1   2  -7 2978.42 355.619   1
   1   2  -7 2725.88 237.506   1
   1   2  -7 2147.95 550.956   1
   1   2  -7 2738.54  505.43   1
   1  -2  -7 3081.32 348.287   1
   1  -2  -7 2582.45 380.568   1
   1  -2  -7 2941.99 750.186   1
   1  -2  -7 2801.04 677.204   1
  -1   2   7 4269.48 484.774   1
  -1   2   7 4171.58 655.878   1
  -1  -2   7 3860.19 423.045   1
  -1  -2   7 3555.67 437.469   1
  -1  -2   7 3282.91 317.481   1
  -1  -2   7 2950.35  275.78   1
  -1   2   7 3593.66 389.826   1
  -1   2   7 3495.81 402.369   1
   1  -2  -6 6556.18 977.409   1
   1  -2  -6 6310.50 1097.96   1
   1  -2  -6 6271.34 700.854   1
   1  -2  -6 6445.04 574.288   1
   1   2  -6 5871.94 679.809   1
   1   2  -6 6260.03 497.264   1
   1   2  -6 5834.17 363.742   1
   1   2  -6 6033.79 835.872   1
   1   2  -6 6532.49 652.386   1
   1   2  -6 6766.20 673.081   1
   1  -2  -6 6213.37  915.56   1
   1  -2  -6 7087.48 1071.75   1
   1   2  -6 5236.25 557.762   1
   1   2  -6 5368.55 393.963   1
  -1  -2   6 7138.55 578.155   1
  -1  -2   6 6993.33 684.444   1
  -1  -2   6 7903.85  909.65   1
  -1   2   6 7752.40 803.698   1
  -1   2   6 7394.00 857.718   1
  -1   2   6 7614.70 744.028   1
  -1   2   6 7608.63 513.844   1
  -1   2   6 7548.54 928.565   1
  -1   2   6 7286.82 578.197   1
  -1  -2   6 7768.65 608.149   1
   1  -2  -5 381.595 56.3279   1
   1  -2  -5  248.51 105.177   1
   1   2  -5 7.51427 149.881   1
   1   2  -5 334.253 58.6182   1
   1   2  -5  320.27 46.9185   1
   1   2  -5 413.078 82.8996   1
   1   2  -5 288.962 27.9147   1
   1   2  -5  302.76 48.3612   1
   1  -2  -5 269.525 102.346   1
   1  -2  -5  437.47 58.9496   1
   1   2  -5 306.224 35.8993   1
   1   2  -5 241.467 31.1174   1
   1  -2  -5 360.711 65.1489   1
  -1   2   5 330.655 108.296   1
  -1   2   5 448.876 64.3584   1
  -1   2   5 382.234 69.4939   1
  -1   2   5 402.285 37.4228   1
  -1   2   5  435.35 84.6072   1
  -1  -2   5 421.714 42.2202   1
  -1  -2   5  369.19 37.5482   1
  -1  -2   5 417.611 55.9935   1
  -1   2   5 408.887 62.2942   1
  -1  -2   5 478.616 62.7707   1
   1  -2  -411135.60 973.539   1
   1  -2  -411543.10 1319.17   1
   1   2  -411541.80 1003.98   1
   1   2  -412446.20 1192.92   1
   1   2  -411545.20 1108.29   1
   1   2  -412399.20 1473.08   1
   1   2  -411428.30 1049.94   1
   1  -2  -412688.20 1483.90   1
   1  -2  -411401.00 1197.93   1
   1  -2  -412268.60 1505.72   1
   1  -2  -411955.50 942.983   1
   1   2  -413087.50 1095.52   1
   1   2  -4 9389.72 833.618   1
  -1   2   412993.60 1179.61   1
  -1  -2   412974.00 1128.20   1
  -1  -2   413118.90 1083.61   1
  -1  -2   413318.70 1024.51   1
  -1  -2   412103.40 1159.54   1
  -1   2   413151.70 1335.05   1
  -1   2   413523.00 1380.13   1
  -1   2   412946.70 1420.60   1
  -1   2   413264.50 1241.14   1
  -1   2   413275.40 1177.23   1
  -1  -2   413202.80  986.13   1
   1  -2  -3 200.121 49.5362   1
   1   2  -3 185.238 21.3808   1
   1  -2  -3  225.20 45.6611   1
   1  -2  -3 187.595 14.7873   1
   1   2  -3 197.289  31.928   1
   1   2  -3 167.185  14.969   1
   1   2  -3 182.174 23.0606   1
   1   2  -3 177.904 30.3122   1
   1   2  -3 165.222 18.9642   1
   1   2  -3 211.675 79.7182   1
   1  -2  -3 259.531 48.1976   1
   1  -2  -3 185.957  15.726   1
   1  -2  -3 149.206 34.5995   1
   1  -2  -3 254.434 41.7851   1
  -1   2   3 221.522  32.215   1
  -1   2   3 152.691 38.4061   1
  -1   2   3 239.145 31.9505   1
  -1  -2   3 231.407 29.0366   1
  -1   2   3 113.481 40.8155   1
  -1  -2   3  222.02 61.8354   1
  -1  -2   3 182.887 12.7654   1
  -1   2   3 198.614 48.9644   1
  -1  -2   3  175.57 21.6647   1
  -1  -2   3 181.739 19.1008   1
   1  -2  -2 3574.94 245.242   1
   1   2  -2 3435.38 216.003   1
   1   2  -2 3802.16 359.776   1
   1   2  -2 3784.88 295.549   1
   1   2  -2 3873.65 261.419   1
   1   2  -2 3808.49 152.216   1
   1   2  -2 3551.13 132.996   1
   1  -2  -2 4262.25 371.913   1
   1  -2  -2 3875.34 268.598   1
   1  -2  -2 3686.06 330.781   1
   1  -2  -2 3742.18 332.139   1
   1   2  -2 3277.38 218.682   1
  -1   2   2 3915.53 270.367   1
  -1   2   2 4190.26 279.582   1
  -1  -2   2 3923.77 350.184   1
  -1   2   2 4600.64  547.45   1
  -1  -2   2 4432.54 242.639   1
  -1   2   2 3813.41 263.154   1
  -1  -2   2 4002.21 275.132   1
  -1   2   2 4024.36 384.044   1
  -1  -2   2 3863.60 216.283   1
   1   2  -1 3896.09 314.119   1
   1   2  -1 4183.02 335.606   1
   1   2  -1 3691.27 303.661   1
   1  -2  -1 4467.34 341.273   1
   1  -2  -1 4216.22 248.802   1
   1  -2  -1 4841.59 391.951   1
   1  -2  -1 4281.31 250.277   1
   1   2  -1 3886.32 267.094   1
   1   2  -1 4284.95 291.261   1
   1  -2  -1 4265.39 361.942   1
  -1  -2   1 4343.77 313.457   1
  -1  -2   1 4199.77 282.607   1
  -1  -2   1 4093.21  238.59   1
  -1  -2   1 4326.56 352.733   1
  -1   2   1 4040.23 275.009   1
  -1   2   1 4049.53 121.085   1
  -1   2   1 3932.45 134.506   1
  -1   2   1 4551.51 355.772   1
  -1   2   1 4223.28 355.291   1
  -1   2   1 3549.12 241.786   1
  -1   2   1 4118.97 243.987   1
  -1  -2   1 4541.38 299.159   1
   1   2   0  333.52 18.0799   1
   1   2   0 329.228 42.3687   1
   1   2   0 403.257  40.374   1
   1  -2   0 380.537 46.0679   1
   1   2   0 357.845 46.6485   1
   1  -2   0 343.639 22.0912   1
   1  -2   0 394.988 26.4601   1
   1  -2   0 358.268 39.2601   1
   1  -2   0 307.261 37.6072   1
   1   2   0 221.866 78.4351   1
   1   2   0 368.151 44.6762   1
  -1  -2   0 426.577 39.2986   1
  -1  -2   0 334.521 37.3061   1
  -1  -2   0 315.009 34.1228   1
  -1  -2   0 282.516 26.9117   1
  -1   2   0 377.913 74.7452   1
  -1   2   0 387.551   47.38   1
  -1   2   0 302.588 36.4839   1
  -1   2   0 341.116 20.6536   1
  -1   2   0 318.538 15.9286   1
  -1   2   0 347.539  35.838   1
  -1  -2   0 319.755 46.8804   1
  -1  -2   0 426.069  74.606   1
   1   2   1 1635.39 80.2872   1
   1   2   1 1304.40 167.231   1
   1   2   1 1333.95 135.464   1
   1   2   1 1533.40 149.792   1
   1  -2   1 1413.68 52.1208   1
   1   2   1 1690.02  164.31   1
   1  -2   1 1552.56 67.7562   1
   1  -2   1 1531.52 109.312   1
   1  -2   1 1535.71 92.6207   1
   1   2   1 1545.19 152.024   1
  -1  -2  -1 1349.02 173.151   1
  -1  -2  -1 1603.58 143.082   1
  -1  -2  -1 1560.41 114.289   1
  -1  -2  -1 2005.46 224.348   1
  -1   2  -1 1329.13 164.817   1
  -1   2  -1 1426.01 77.7759   1
  -1   2  -1 1318.39 69.4871   1
  -1  -2  -1 1324.49 151.182   1
  -1   2  -1 1473.05 132.636   1
  -1   2  -1 1549.43 157.981   1
  -1   2  -1 1424.07 61.2753   1
  -1   2  -1 1787.11 131.944   1
  -1   2  -1 1625.46 113.243   1
  -1  -2  -1 1391.37 120.942   1
   1   2   2 1327.83 152.742   1
   1   2   2 1360.52 147.938   1
   1   2   2 1274.67  128.47   1
   1   2   2 1370.16 129.897   1
   1  -2   2 1273.57 96.4662   1
   1  -2   2 1394.03 39.3928   1
   1  -2   2 1242.27 46.0617   1
   1  -2   2 1596.01  118.85   1
   1  -2   2 1199.67 67.5775   1
   1   2   2 1006.70 115.986   1
   1   2   2 1424.57 146.812   1
  -1  -2  -2 1052.61 110.071   1
  -1  -2  -2 1211.70 98.8794   1
  -1  -2  -2 1225.89 97.7445   1
  -1  -2  -2 1420.88 141.323   1
  -1   2  -2 1281.76 92.2421   1
  -1   2  -2 1353.31 94.6516   1
  -1   2  -2 1104.58  110.80   1
  -1   2  -2 1477.17 180.503   1
  -1   2  -2 1273.74  36.503   1
  -1   2  -2 1192.01 90.3983   1
  -1  -2  -2 1479.52 167.132   1
  -1  -2  -2 1316.02 126.628   1
   1   2   3 2210.75 156.455   1
   1   2   3 2249.14 169.702   1
   1   2   3 2358.65  255.07   1
   1   2   3 2297.24 200.319   1
   1   2   3 1941.01 268.316   1
   1  -2   3 2009.23 63.2552   1
   1   2   3 2217.19 260.093   1
   1  -2   3 2270.34 211.084   1
   1  -2   3 2547.11 199.533   1
  -1  -2  -3 2465.96 355.642   1
  -1  -2  -3 1714.60 147.712   1
  -1  -2  -3 1869.90 149.493   1
  -1  -2  -3 2053.08 222.867   1
  -1  -2  -3 1945.87 288.508   1
  -1  -2  -3 1865.26 224.215   1
  -1   2  -3 1876.63 136.847   1
  -1   2  -3 1929.99  61.174   1
  -1   2  -3 1875.31 204.164   1
  -1   2  -3 2019.28 173.669   1
  -1   2  -3 1535.48 232.429   1
  -1   2  -3 2042.62  163.47   1
  -1   2  -3 1996.05 216.068   1
   1   2   4 3110.64 342.547   1
   1   2   4 2876.22 270.043   1
   1   2   4 2456.16 279.042   1
   1   2   4 2981.30 251.591   1
   1   2   4 2683.32 278.179   1
   1  -2   4 2769.27 123.006   1
   1  -2   4 3158.50 130.201   1
   1  -2   4 2848.39 205.395   1
   1  -2   4 3000.89 240.332   1
   1   2   4 2934.19  330.38   1
  -1  -2  -4 2582.55 301.145   1
  -1  -2  -4 2166.42 278.188   1
  -1  -2  -4 2158.74 299.223   1
  -1  -2  -4 2376.82 198.974   1
  -1   2  -4 2242.66 103.877   1
  -1   2  -4 2355.08 192.102   1
  -1   2  -4 2586.69  232.42   1
  -1   2  -4 2491.60 107.915   1
  -1   2  -4 2414.99 173.828   1
  -1   2  -4 2526.64 288.058   1
  -1   2  -4 2399.46 175.019   1
  -1   2  -4 2296.09 247.315   1
  -1  -2  -4 2412.79 305.271   1
  -1  -2  -4 2701.75 371.913   1
   1   2   524599.00 2862.97   1
   1   2   522611.30 3013.75   1
   1   2   529327.40 3492.66   1
   1   2   525212.20 2797.36   1
   1   2   530512.80 4112.43   1
   1  -2   525136.30 3169.11   1
   1  -2   524301.10 2158.29   1
   1  -2   525594.60 2244.32   1
   1  -2   525623.30 2893.86   1
  -1  -2  -523130.90 3044.49   1
  -1  -2  -523514.70 3272.84   1
  -1  -2  -520503.20 2780.69   1
  -1  -2  -521572.20 3045.96   1
  -1  -2  -523457.80 2944.27   1
  -1   2  -523475.50 2044.55   1
  -1   2  -521316.50 2606.24   1
  -1   2  -522514.00 2455.35   1
  -1   2  -520924.80 1951.49   1
  -1  -2  -521389.70 3341.78   1
  -1   2  -520131.30 2694.37   1
  -1   2  -520419.10 3303.47   1
  -1   2  -522602.10 2317.12   1
  -1   2  -521817.10 2749.18   1
  -1  -2  -520961.60 3419.67   1
   1   2   6 256.097 38.4156   1
   1   2   6 429.001 96.5649   1
   1   2   6 415.195 72.1142   1
   1   2   6 208.083 53.3044   1
   1   2   6  319.17 44.9077   1
   1   2   6 473.533 68.6668   1
   1  -2   6 365.898 64.2105   1
   1  -2   6 248.309 22.7987   1
  -1  -2  -6 318.662 75.7181   1
  -1  -2  -6 186.758  84.789   1
  -1  -2  -6 174.673 65.8267   1
  -1  -2  -6 212.651  73.359   1
  -1   2  -6  191.62 90.6647   1
  -1   2  -6   88.05 40.2957   1
  -1   2  -6 59.9841 39.8473   1
  -1   2  -6 161.555 30.4065   1
  -1   2  -6 276.433 43.8206   1
  -1   2  -6 208.252 62.4983   1
  -1  -2  -6 243.277 78.6932   1
  -1  -2  -6 392.451 99.8557   1
   1   2   713673.60 1869.83   1
   1   2   713387.70 1537.46   1
   1   2   711602.00 1371.21   1
   1  -2   713071.90 1472.90   1
   1   2   713354.80 1878.15   1
  -1  -2  -710073.90 1579.40   1
  -1  -2  -711901.40 1677.23   1
  -1  -2  -7 8403.50 1589.28   1
  -1  -2  -710108.00 1790.55   1
  -1   2  -7 9175.77 1400.71   1
  -1   2  -710243.90 1108.63   1
  -1   2  -7 9288.31 1314.15   1
  -1   2  -7 8841.50 1967.23   1
  -1  -2  -710289.60 1965.65   1
  -1  -2  -7 8563.22 1235.99   1
   1   2   8 2757.12 429.555   1
   1   2   8 3240.31 433.537   1
   1   2   8 3360.19 622.225   1
   1   2   8 4281.74 562.591   1
   1  -2   8 3684.49 437.723   1
  -1  -2  -8 2432.60 548.073   1
  -1  -2  -8 2717.28 802.539   1
  -1  -2  -8 2705.93 538.865   1
  -1  -2  -8 2203.44  422.02   1
  -1   2  -8 1723.69 532.085   1
  -1   2  -8 2531.50 333.418   1
  -1   2  -8 2359.33 604.531   1
  -1   2  -8 1871.10 466.455   1
  -1  -2  -8 1860.05 514.672   1
  -1  -2  -8 2194.82 596.967   1
   1   2   9 7211.16 1192.25   1
   1   2   9 5316.85 915.502   1
   1   2   9 7175.21 1213.85   1
   1  -2   9 6775.55 1119.52   1
  -1  -2  -9 5414.62 1107.82   1
  -1  -2  -9 4000.14 1493.50   1
  -1   2  -9 3513.16 1015.56   1
  -1  -2  -9 5263.23 1562.16   1
   1   2  10 4708.61 688.523   1
   1  -2  10 4138.49 626.978   1
   1   2  10 4537.06 675.222   1
  -1  -2 -10 3003.76 1225.99   1
  -1  -2 -10 2512.82 809.805   1
  -1   2 -10 1957.33 810.053   1
  -1  -2 -10 2221.21 815.236   1
   1   2  11 1.00439  176.41   1
   1   2  11 1146.91 190.878   1
   1  -2  11 988.349 278.687   1
  -1  -2 -11 579.753 243.357   1
  -1  -2 -11-3.18751 219.582   1
  -1  -2 -11 -0.4388 244.576   1
  -1   2 -11 401.142 390.369   1
   1   2  12 266.964 109.172   1
   1  -2  12 285.525 115.283   1
   1   2  12 1.64248 113.636   1
  -1  -2 -12 139.793 151.384   1
  -1   2 -12 173.356 219.597   1
  -1  -2 -12 8.35752 126.987   1
   1   2  13 4118.82 711.525   1
   1   2  13 2762.82 818.259   1
   1  -2  13 4556.99 575.365   1
  -1  -2 -13 -60.453 450.969   1
  -1  -2 -13 287.142 629.622   1
  -1   2 -13    0.93 999.862   1
   1   2  14 33.0534 70.8481   1
   1   2  14 179.695 68.8887   1
   1  -2  14 86.7359 70.7701   1
  -1  -2 -14-3.66202 67.2019   1
  -1  -2 -14-73.5315 129.989   1
  -1   2 -14-16.7444 94.6674   1
   1   2  15 1443.49 277.286   1
  -1   2 -15 489.171 398.824   1
   1   2  16 19.8333 33.4787   1
  -1   2 -16 13.2335 42.2568   1
  -1   3  17 141.502 53.2417   1
   1   3 -16 2.05876  111.51   1
   1  -3 -16-26.4471 151.723   1
   1  -3 -16 114.771 104.354   1
  -1   3  16 296.005 73.3425   1
  -1   3  16 21.3728 121.908   1
   1   3 -15 125.162 96.8536   1
   1   3 -15-1.41443 55.9412   1
   1  -3 -15 4.75914 72.1855   1
   1  -3 -15-0.31127 50.6732   1
  -1   3  15 32.6836 40.9649   1
  -1   3  15 7.62139  57.651   1
   1   3 -14-0.28274 162.746   1
   1   3 -14  122.09  153.51   1
   1  -3 -14 131.958  166.17   1
   1  -3 -14 209.508 289.436   1
  -1   3  14 293.311 120.011   1
  -1   3  14 668.551 191.479   1
   1  -3 -13 18.4029 156.669   1
   1   3 -13 224.981 161.847   1
   1   3 -13 0.59847 139.511   1
   1  -3 -13 28.9943 247.287   1
  -1   3  13 260.231 105.182   1
  -1   3  13 218.151 114.564   1
   1   3 -12 114.514 119.764   1
   1   3 -12 22.6051 208.152   1
   1  -3 -12 254.449 241.003   1
   1  -3 -12 143.157 171.383   1
  -1   3  12 106.837 160.944   1
  -1   3  12 239.349 113.359   1
   1  -3 -11 1395.94 610.437   1
   1   3 -11 1058.69 439.414   1
   1   3 -11 1322.81 410.032   1
   1  -3 -11 1487.33 542.763   1
  -1   3  11 2576.07 498.273   1
  -1   3  11 2587.57 441.692   1
   1  -3 -10 4904.24 1173.29   1
   1   3 -10 3488.32 834.715   1
   1   3 -10 4666.35 1137.70   1
   1  -3 -10 4196.18 1093.92   1
  -1   3  10 6648.16 929.427   1
  -1   3  10 6332.24 922.418   1
   1   3  -9 3487.05 567.521   1
   1   3  -9 2907.82 693.057   1
   1   3  -9 1796.64 740.458   1
   1  -3  -9 2829.50 754.416   1
   1  -3  -9 3912.04 767.572   1
  -1   3   9 4418.97 796.531   1
  -1  -3   9 3914.31 734.717   1
  -1   3   9 5020.09 679.088   1
   1  -3  -8 4653.09 873.171   1
   1   3  -8 4400.48 887.673   1
   1   3  -8 2695.23 743.684   1
   1  -3  -8 3987.42 680.304   1
   1  -3  -8 3980.19 856.486   1
   1  -3  -8 3926.54 1224.11   1
   1   3  -8 4186.47 642.195   1
  -1   3   8 6662.22 892.127   1
  -1  -3   8 4631.29 565.339   1
  -1  -3   8 6058.24 1035.82   1
  -1   3   8 4777.38 611.454   1
  -1   3   8 5241.32 938.992   1
  -1   3   8 5586.84 705.469   1
   1   3  -7 4256.73 759.504   1
   1   3  -7 6141.39 1072.71   1
   1   3  -7 6158.38 1068.34   1
   1  -3  -7 6234.85 1118.54   1
   1  -3  -7 6848.56 1011.21   1
   1  -3  -7 5802.52 1085.86   1
   1  -3  -7 5754.99 880.385   1
  -1  -3   7 8477.28 962.086   1
  -1  -3   7 7453.53 738.778   1
  -1   3   7 7996.08 1122.29   1
  -1   3   7 7277.47 899.608   1
  -1   3   7 8695.93 1062.05   1
  -1   3   7 8565.77 986.237   1
   1   3  -6 22.5573  17.999   1
   1   3  -6 10.7998  11.411   1
   1   3  -6 9.15474 19.3496   1
   1   3  -6  40.058 22.7306   1
   1   3  -6-0.55682 14.8546   1
   1   3  -6  14.652 51.7613   1
   1  -3  -6 14.7126 34.8958   1
   1  -3  -6 12.2995 15.8279   1
   1  -3  -6 14.8217 26.8395   1
   1  -3  -6 14.9838 28.9933   1
   1  -3  -6 36.9568 13.1155   1
   1  -3  -6 79.3598 51.0447   1
  -1  -3   6 1.80072 13.2254   1
  -1  -3   6 18.3715 11.2112   1
  -1  -3   6 5.60439 20.6126   1
  -1  -3   6  13.038 22.7869   1
  -1   3   6-18.8104 29.1107   1
  -1   3   6 54.1308 21.5645   1
  -1   3   6  32.255 27.9243   1
  -1   3   6 61.8012 36.9423   1
  -1   3   6  59.207 16.3987   1
  -1   3   6 21.8965 26.3676   1
   1   3  -518076.30 1984.03   1
   1   3  -523528.80 2734.97   1
   1   3  -517520.90 2042.02   1
   1  -3  -523619.80 3523.59   1
   1   3  -523594.60 2992.91   1
   1   3  -522311.90 2867.23   1
   1   3  -522371.60 3188.28   1
   1   3  -520876.50 2062.23   1
   1   3  -516401.70 2035.90   1
   1  -3  -523325.30 3400.73   1
   1  -3  -520827.10 2194.52   1
   1  -3  -519819.00 2018.73   1
   1  -3  -521860.90 3220.73   1
   1  -3  -522008.40 3353.08   1
  -1   3   524622.70 3235.33   1
  -1  -3   526934.70 2680.10   1
  -1  -3   526399.20 2565.29   1
  -1  -3   523283.20 2259.09   1
  -1  -3   526772.60 3146.39   1
  -1   3   526408.60 3146.75   1
  -1   3   527699.90 3024.55   1
  -1   3   526164.90 3165.65   1
  -1   3   525111.60 3538.36   1
  -1   3   526448.80 3136.77   1
   1   3  -4 1419.24 233.543   1
   1  -3  -4 1413.18 209.085   1
   1   3  -4 1782.80  163.07   1
   1   3  -4 1647.78 202.408   1
   1   3  -4 1682.25 109.956   1
   1   3  -4 1444.95 113.446   1
   1  -3  -4 2070.90 275.952   1
   1  -3  -4 1800.85 402.969   1
   1   3  -4 1790.66 205.002   1
   1   3  -4 1352.63  95.974   1
   1   3  -4 1989.94 270.751   1
   1  -3  -4 1839.64 224.832   1
  -1   3   4 1518.18 210.179   1
  -1  -3   4 2159.13 111.853   1
  -1  -3   4 1798.45 103.268   1
  -1  -3   4 2000.00 191.743   1
  -1   3   4 2184.86 183.609   1
  -1   3   4 2106.28  240.03   1
  -1   3   4 2017.11 191.521   1
  -1  -3   4 1912.01  107.84   1
  -1   3   4 2025.28 201.408   1
  -1   3   4 2144.87 295.599   1
   1   3  -318672.60 2167.72   1
   1  -3  -317999.80 2211.99   1
   1   3  -314690.70 1416.85   1
   1  -3  -315339.00 1733.43   1
   1   3  -317524.90 1814.01   1
   1   3  -315110.60 1194.49   1
   1   3  -314607.20 1180.04   1
   1   3  -316014.90 1834.04   1
   1   3  -313954.20 1630.60   1
   1   3  -316959.30 1947.69   1
   1  -3  -318095.40 2341.67   1
   1   3  -316249.60 1462.17   1
   1  -3  -317190.10 1881.37   1
  -1   3   318291.60 2503.14   1
  -1  -3   318826.40 1636.83   1
  -1  -3   319103.80 2029.28   1
  -1  -3   317799.40 1472.73   1
  -1   3   318905.40 1941.15   1
  -1   3   318985.70 1935.96   1
  -1   3   320580.70 2095.15   1
  -1   3   319446.20 2090.30   1
  -1   3   314620.60 1680.22   1
   1  -3  -211494.60 1492.72   1
   1   3  -210113.20  863.63   1
   1   3  -2 9916.42 840.902   1
   1   3  -210640.50 1114.63   1
   1   3  -211178.30 1155.97   1
   1   3  -210516.30 601.632   1
   1   3  -2 9567.08 503.103   1
   1  -3  -210927.40 968.685   1
   1  -3  -211323.50 1076.51   1
   1  -3  -210138.90 968.706   1
   1   3  -210894.10 1217.94   1
   1  -3  -211981.30 1383.15   1
  -1  -3   212263.80 1075.73   1
  -1   3   212020.10 1054.22   1
  -1  -3   211543.90 862.768   1
  -1  -3   210641.30 789.854   1
  -1   3   211867.40 1200.97   1
  -1  -3   210925.60 1280.19   1
  -1   3   211248.40 1108.98   1
  -1   3   211369.30 1318.57   1
  -1  -3   210976.10 1117.58   1
  -1   3   2 9680.71 926.377   1
   1   3  -126140.30 2255.36   1
   1   3  -130053.80 3736.59   1
   1   3  -128021.60 2353.36   1
   1   3  -132507.10 4131.17   1
   1   3  -128515.10 3665.52   1
   1   3  -129797.30 4198.04   1
   1  -3  -131709.70 3488.70   1
   1  -3  -127868.20 3306.93   1
   1  -3  -130662.30 3827.09   1
   1  -3  -130796.00 3881.99   1
   1  -3  -132426.90 4173.15   1
   1   3  -126977.20 3370.85   1
  -1  -3   131012.30 4254.77   1
  -1  -3   133566.30 3989.41   1
  -1   3   132735.30 3708.49   1
  -1  -3   131350.50 3609.63   1
  -1  -3   132024.90 4064.36   1
  -1   3   133088.70 4320.35   1
  -1   3   126722.50 3200.95   1
  -1  -3   133049.00 3735.25   1
  -1   3   137085.20 5232.65   1
  -1   3   129149.00 3765.10   1
   1   3   0 2811.90 343.143   1
   1   3   0 2967.91 344.628   1
   1   3   0 2490.54 220.351   1
   1  -3   0 2886.25 152.044   1
   1   3   0 2665.21 290.044   1
   1   3   0 2683.01 140.473   1
   1   3   0 2437.38 224.033   1
   1  -3   0 2680.82 239.946   1
   1  -3   0 2526.71 235.954   1
   1  -3   0 2525.10 209.095   1
  -1  -3   0 2491.91 129.462   1
  -1  -3   0 2724.97 247.277   1
  -1  -3   0 2758.53 257.627   1
  -1  -3   0 2735.10 211.719   1
  -1  -3   0 2583.74 242.468   1
  -1   3   0 2624.93 180.357   1
  -1  -3   0 3193.79 358.762   1
  -1   3   0 2828.44 260.422   1
  -1   3   0 2063.46 140.953   1
  -1   3   0 2941.26 146.522   1
  -1   3   0 2742.33 140.649   1
  -1   3   0 2490.81 249.657   1
  -1   3   0 3080.12  297.26   1
   1   3   1  57.238 16.9733   1
   1   3   1  11.377 8.53806   1
   1   3   1 14.6789 11.7584   1
   1  -3   1 8.39567 5.73571   1
   1   3   1 1.66932 14.2321   1
   1   3   1 15.4661 19.0019   1
   1  -3   1 0.10589  4.1325   1
   1  -3   1 11.6857 9.74165   1
   1   3   1 5.45767 12.1369   1
   1  -3   1 13.2855 11.6655   1
  -1  -3  -1 0.50777 11.9787   1
  -1  -3  -1 8.83505  13.994   1
  -1  -3  -1 4.41911 13.2208   1
  -1  -3  -1 19.4032 10.0977   1
  -1  -3  -1 8.25544 11.0709   1
  -1   3  -1 7.36219 10.2685   1
  -1   3  -1 37.9245 12.8372   1
  -1   3  -1-3.84754 4.93159   1
  -1   3  -1 8.70974 4.89575   1
  -1   3  -1-0.52723 15.2889   1
  -1   3  -1 21.9289 11.6818   1
  -1   3  -1 4.62293 10.6343   1
  -1   3  -1 6.40621  8.8206   1
   1   3   2 7320.46 639.019   1
   1   3   2 6706.13 614.525   1
   1   3   2 5802.66 569.579   1
   1   3   2 6980.23 597.107   1
   1   3   2 7174.44 716.628   1
   1  -3   2 7031.90 523.976   1
   1  -3   2 7041.39 615.479   1
   1   3   2 6911.15  769.55   1
  -1  -3  -2 7983.60 709.139   1
  -1  -3  -2 8223.34 812.713   1
  -1  -3  -2 6423.27  700.50   1
  -1  -3  -2 7226.96 711.143   1
  -1   3  -2 6129.39 508.941   1
  -1  -3  -2 6264.12 612.496   1
  -1  -3  -2 6313.78 619.367   1
  -1   3  -2 6814.86 589.574   1
  -1   3  -2 5320.94 636.456   1
  -1   3  -2 6485.23 743.343   1
  -1   3  -2 6076.90 569.552   1
  -1   3  -2 6693.69 644.584   1
   1   3   3 430.433 83.9023   1
   1   3   3 472.199 83.2194   1
   1   3   3  351.46 95.4923   1
   1   3   3  329.45 77.4431   1
   1   3   3  414.86 58.2162   1
   1   3   3 379.221 64.7124   1
   1  -3   3 393.415 61.8369   1
  -1  -3  -3 366.283 86.0126   1
  -1   3  -3 279.002 90.4215   1
  -1  -3  -3 459.805 66.8917   1
  -1  -3  -3 329.464 61.2953   1
  -1  -3  -3 316.046 75.6414   1
  -1   3  -3  356.43 89.1129   1
  -1  -3  -3 495.281 89.8578   1
  -1  -3  -3 353.857 68.9811   1
  -1   3  -3 359.687 65.1783   1
  -1   3  -3  217.75 67.5066   1
  -1   3  -3 305.199 59.0649   1
  -1   3  -3 317.397 94.5909   1
  -1   3  -3 284.925 78.3959   1
   1  -3   4 9074.83 853.337   1
   1  -3   410119.70 914.739   1
   1   3   4 9667.61 891.393   1
   1   3   4 8843.10 931.829   1
   1   3   4 9504.30 851.282   1
   1   3   4 7967.32 771.694   1
   1   3   4 7862.93 811.271   1
   1   3   4 9194.02  972.50   1
  -1   3  -4 6424.33 741.694   1
  -1   3  -4 7304.96 698.496   1
  -1  -3  -4 7869.25  865.75   1
  -1  -3  -4 7464.78 820.636   1
  -1  -3  -4 7700.91 968.511   1
  -1   3  -4 7465.57  713.23   1
  -1  -3  -4 7392.22  873.63   1
  -1  -3  -4 7372.52 911.932   1
  -1   3  -4 6066.61 797.446   1
  -1   3  -4 8136.82 828.405   1
  -1   3  -4 7135.80 771.565   1
  -1  -3  -4 8155.11 972.859   1
   1  -3   5 427.778 78.7137   1
   1   3   5 498.997 145.395   1
   1   3   5 515.296 102.084   1
   1   3   5 371.678 70.9278   1
   1   3   5 537.514 83.8466   1
   1   3   5 413.103 65.1369   1
   1   3   5  412.11 78.9489   1
  -1  -3  -5 380.471 111.109   1
  -1  -3  -5 404.357 88.2318   1
  -1   3  -5 0.58849 86.9497   1
  -1  -3  -5 423.183 104.654   1
  -1  -3  -5 414.539 199.115   1
  -1  -3  -5 355.314 81.6417   1
  -1  -3  -5 384.848 108.731   1
  -1   3  -5 204.919 77.4817   1
  -1   3  -5 313.826  97.556   1
  -1   3  -5 304.398 84.5361   1
   1   3   6 484.023 85.0341   1
   1   3   6 303.414 58.5272   1
   1   3   6 351.965 97.1479   1
   1   3   6 371.534 128.951   1
   1   3   6 637.329 121.266   1
   1  -3   6 353.992 83.7267   1
   1   3   6 228.411  69.592   1
  -1   3  -6 267.576 171.116   1
  -1   3  -6-2.05079 62.9814   1
  -1   3  -6 263.715 82.6628   1
  -1  -3  -6 485.986 174.255   1
  -1  -3  -6 320.975 96.2313   1
  -1  -3  -6 415.557 75.4708   1
  -1  -3  -6 297.748 164.655   1
  -1  -3  -6  366.28 109.256   1
  -1   3  -6 88.6178 58.2494   1
  -1  -3  -6 230.348 88.3737   1
   1  -3   7 3704.75 444.567   1
   1   3   7 2941.37 406.397   1
   1   3   7 3665.85 676.246   1
   1   3   7 3655.88 458.685   1
   1   3   7 3706.67  452.45   1
  -1  -3  -7 2812.46 557.657   1
  -1  -3  -7 2499.22 622.343   1
  -1  -3  -7 1995.71 385.471   1
  -1  -3  -7 2538.28 553.861   1
  -1  -3  -7 2410.12 656.887   1
  -1  -3  -7 2852.09 543.939   1
  -1   3  -7 1863.97 525.623   1
  -1   3  -7 2528.45 470.172   1
  -1   3  -7 1956.77 374.203   1
   1   3   8 7291.90 912.858   1
   1   3   8 5748.22 833.389   1
   1  -3   8 7816.19 926.839   1
   1   3   8 6862.21 882.356   1
  -1  -3  -8 3797.40 749.349   1
  -1  -3  -8 5582.62 1069.02   1
  -1  -3  -8 5135.66 1018.46   1
  -1   3  -8 4889.61 823.684   1
  -1   3  -8 4379.19 915.464   1
  -1   3  -8 4017.22 1003.81   1
  -1  -3  -8 5079.43 1288.65   1
   1   3   9 2275.35 406.859   1
   1   3   9 2484.68 407.776   1
   1  -3   9 2341.67 429.002   1
  -1  -3  -9 1377.71 794.708   1
  -1  -3  -9 1633.40 542.677   1
  -1  -3  -9 1403.28 472.731   1
  -1   3  -9 1077.56 503.618   1
   1   3  10  595.79 276.859   1
   1   3  10 835.343 186.157   1
   1  -3  10 645.956 200.832   1
  -1  -3 -10 56.5674 355.479   1
  -1  -3 -10 0.92841 250.379   1
  -1   3 -10 147.734 370.966   1
  -1  -3 -10 356.842 233.952   1
   1   3  11 190.331 186.159   1
   1  -3  11  340.79  150.44   1
   1   3  11  359.44 126.313   1
  -1  -3 -11 13.1354 230.173   1
  -1  -3 -11-0.24704 157.343   1
  -1   3 -11 103.701 174.121   1
   1   3  12 14.3941 35.4986   1
   1  -3  12-0.87737 60.4205   1
   1   3  12 37.8077 56.0649   1
  -1  -3 -12 -10.174  64.609   1
  -1   3 -12-73.6381 48.3454   1
   1   3  13 100.592 184.971   1
   1  -3  13 28.6124 121.162   1
   1   3  13 353.186 105.239   1
  -1  -3 -13-14.3864 161.469   1
  -1   3 -13-3.70489 217.183   1
   1   3  14 84.3556 60.5407   1
   1   3  14  1.0897 45.0637   1
  -1   3 -14 21.2353 59.8615   1
  -1  -3 -14-4.01395 40.9912   1
   1   3  15 74.3562 62.4513   1
  -1   3 -15  17.366 99.7106   1
  -1  -3 -15 162.031 66.7474   1
   1   3  16 252.361 75.0871   1
  -1   3 -16 5.89785 88.2497   1
   1  -4 -16 237.391 63.6148   1
   1  -4 -16-16.6363 126.786   1
   1   4 -16-2.77093 99.8738   1
  -1   4  16 157.242  76.064   1
   1  -4 -15 223.141 177.399   1
   1  -4 -15 448.329 172.763   1
   1   4 -15 -0.5979 192.865   1
   1   4 -15 201.644 202.022   1
  -1   4  15 758.044 153.324   1
   1  -4 -14 1020.62 608.506   1
   1  -4 -14 1218.40 933.423   1
   1   4 -14-4.18887 884.233   1
  -1   4  14 3398.75  488.41   1
  -1   4  14 2689.37 692.298   1
   1  -4 -13-26.3384 117.093   1
   1   4 -13-0.19362 115.178   1
   1   4 -13 66.1718 89.2867   1
   1  -4 -13 121.223 133.249   1
  -1   4  13 270.599 87.8711   1
  -1   4  13  134.30 86.9549   1
   1  -4 -12 7530.08 1775.06   1
   1   4 -12 4061.66 1404.17   1
   1   4 -12 5197.89 1207.08   1
   1  -4 -12 6569.54 2374.56   1
  -1   4  1210072.30 1855.74   1
  -1   4  12 9622.21 1484.59   1
   1   4 -11 155.128 140.358   1
   1   4 -11 33.3635 204.274   1
   1  -4 -11 90.8148 185.794   1
   1  -4 -11 423.281 196.194   1
  -1   4  11 227.238 130.607   1
  -1   4  11 329.244 133.599   1
   1   4 -10 1815.45 699.671   1
   1  -4 -10 2324.81 639.036   1
   1   4 -10 1304.41 507.404   1
   1  -4 -10 2228.70 1012.16   1
  -1   4  10 3264.36  545.04   1
  -1   4  10 2884.78 735.654   1
   1   4  -9 154.149 123.841   1
   1  -4  -9 529.681 187.283   1
   1  -4  -9  362.43 180.219   1
   1   4  -9 200.925 158.119   1
  -1   4   9 372.959 123.676   1
  -1   4   9 336.081 127.212   1
   1   4  -8 212.302 100.837   1
   1  -4  -8 208.325 145.688   1
   1  -4  -8 213.739 128.994   1
  -1  -4   8 301.631 118.053   1
  -1   4   8 296.911 100.944   1
  -1   4   8 239.393 93.9668   1
   1  -4  -7 2720.04  773.78   1
   1  -4  -7 2245.30 527.818   1
   1   4  -7 1928.31  392.49   1
   1   4  -7 2404.26  545.09   1
   1  -4  -7 2410.31 551.191   1
   1  -4  -7 2186.41 629.133   1
  -1   4   7 2844.25 568.187   1
  -1   4   7 2682.39 412.986   1
  -1  -4   7 3363.89 631.799   1
  -1   4   7 2864.52 406.355   1
  -1   4   7 3378.43 688.112   1
   1  -4  -6 51.7132 33.7412   1
   1   4  -6 9.32447 19.7844   1
   1  -4  -6-7.27816 35.7125   1
   1  -4  -6 9.02656 26.1914   1
   1  -4  -6 8.96529 34.3161   1
   1   4  -6 19.0879 33.6356   1
   1   4  -6-6.58709 39.0334   1
  -1   4   6-14.1114 32.2909   1
  -1   4   6 18.0688 24.4028   1
  -1   4   6 28.2587 34.4685   1
  -1  -4   6 23.4048 23.7252   1
  -1   4   6-16.4113 28.6757   1
  -1   4   6 45.2045 22.6947   1
  -1   4   6 0.17829 23.6074   1
   1  -4  -5 1145.00 300.754   1
   1   4  -5 559.093 221.889   1
   1   4  -5 958.147 270.382   1
   1   4  -5 1031.00 226.445   1
   1  -4  -5 911.565 182.573   1
   1  -4  -5 1053.31 250.343   1
   1  -4  -5 911.111 215.833   1
  -1   4   5 1125.63 176.635   1
  -1  -4   5 1112.25 170.018   1
  -1   4   5 1142.62 175.269   1
  -1   4   5 1134.68 181.996   1
  -1   4   5 1206.22 267.077   1
  -1   4   5 1169.14 202.015   1
  -1   4   5 1154.00  235.73   1
   1   4  -4 119.889 33.6208   1
   1   4  -4 267.295 63.0461   1
   1   4  -4 122.506 48.0076   1
   1   4  -4 104.149   28.03   1
   1   4  -4 210.454 85.1514   1
   1  -4  -4 273.165 110.794   1
   1  -4  -4 185.326 68.5821   1
   1  -4  -4 145.077 77.1689   1
   1   4  -4 14.1283 95.7178   1
   1  -4  -4 246.618 58.9001   1
   1   4  -4 95.4627 28.2546   1
  -1   4   4 229.149 51.7447   1
  -1  -4   4 206.188 45.7378   1
  -1  -4   4 155.536 22.6808   1
  -1  -4   4 81.6801 23.0502   1
  -1   4   4 255.834 60.8063   1
  -1   4   4 199.777 54.3068   1
  -1   4   4  182.53 84.5449   1
  -1   4   4 234.937 51.0563   1
  -1   4   4 188.461 48.9774   1
   1   4  -3 222.291   78.03   1
   1   4  -3-19.3217 91.4205   1
   1   4  -3 308.169  25.994   1
   1   4  -3 287.071 26.6807   1
   1   4  -3 270.884 35.7905   1
   1   4  -3 326.953 88.9765   1
   1  -4  -3 304.156 78.5811   1
   1   4  -3 251.066 115.177   1
   1   4  -3 330.819 65.7065   1
   1  -4  -3 404.267 133.678   1
   1  -4  -3 627.762   70.64   1
   1  -4  -3 477.143 97.4502   1
  -1   4   3  513.08 83.6202   1
  -1   4   3 615.595 103.018   1
  -1  -4   3 347.109  30.037   1
  -1  -4   3 326.753 45.4386   1
  -1  -4   3 325.757 94.2737   1
  -1   4   3 687.452 85.3304   1
  -1   4   3 410.873 79.8634   1
  -1   4   3 692.495 75.7304   1
  -1   4   3 348.205 68.4266   1
   1   4  -212077.90 1336.99   1
   1   4  -211022.30 1169.06   1
   1   4  -211861.90 1338.16   1
   1   4  -2 9627.79 606.845   1
   1   4  -211562.40 692.932   1
   1  -4  -212767.30 1682.33   1
   1   4  -211279.30 1408.46   1
   1  -4  -212419.00 1192.24   1
   1  -4  -211404.30 1225.99   1
   1  -4  -212766.70 1542.57   1
   1   4  -210876.80 1292.86   1
   1   4  -210337.20 979.638   1
  -1   4   213213.80 1632.25   1
  -1   4   213996.30 1692.26   1
  -1  -4   211533.30 1217.93   1
  -1  -4   213392.00 1334.62   1
  -1  -4   212206.50 1088.23   1
  -1  -4   212450.60 1010.58   1
  -1   4   210518.00 1523.33   1
  -1   4   211888.20 1340.45   1
  -1   4   210985.90 1139.11   1
  -1   4   213658.80 1269.93   1
   1   4  -1 5575.48 621.669   1
   1   4  -1 5062.32 600.855   1
   1   4  -1 6140.47 622.208   1
   1   4  -1 5097.44 265.071   1
   1   4  -1 3748.75 527.374   1
   1   4  -1 4542.32 263.094   1
   1  -4  -1 5570.72 592.366   1
   1  -4  -1 5495.75 495.799   1
   1   4  -1 4240.46 407.513   1
   1  -4  -1 6025.46 570.841   1
   1  -4  -1 5888.50 523.872   1
   1   4  -1 5890.22  551.39   1
  -1  -4   1 5484.65 700.458   1
  -1  -4   1 5780.83 544.584   1
  -1  -4   1 5428.25 482.778   1
  -1   4   1 4921.39 543.536   1
  -1   4   1 6671.57 1042.30   1
  -1   4   1 6313.40 932.734   1
  -1   4   1 4663.31 549.472   1
  -1   4   1 5865.22 626.725   1
  -1  -4   1 5690.92  423.29   1
  -1   4   1 5729.40 429.547   1
   1   4   033206.30 3701.22   1
   1   4   035050.20 5205.21   1
   1   4   035971.80 4901.67   1
   1   4   043698.30 6667.89   1
   1  -4   039985.80 5164.68   1
   1   4   034279.30 5042.97   1
   1  -4   037121.10 4309.76   1
   1  -4   042794.30 5983.76   1
   1   4   028683.20 4125.49   1
   1   4   031442.90 4802.02   1
  -1   4   027757.40 3468.65   1
  -1  -4   039210.20 5083.82   1
  -1  -4   035075.00 3985.95   1
  -1  -4   039995.50 5343.86   1
  -1  -4   043786.20 5979.52   1
  -1  -4   035516.20 5017.86   1
  -1   4   030667.60 3831.88   1
  -1   4   031317.20 4764.97   1
  -1   4   044758.80 7003.64   1
  -1   4   031634.80 4781.67   1
  -1   4   040428.10 5862.04   1
  -1   4   037131.50 3939.00   1
  -1   4   035474.20 5328.35   1
  -1   4   036322.90 3823.70   1
   1   4   1 17.3352 21.9279   1
   1   4   1 10.1864 22.3978   1
   1   4   1 10.7525 12.5549   1
   1   4   1 0.38847 7.09978   1
   1  -4   1-1.69917 5.97078   1
   1  -4   1 0.13503 4.19441   1
   1   4   1 -15.245 17.4875   1
   1  -4   1 5.87693 18.5411   1
   1   4   1-36.0132 20.8344   1
  -1  -4  -1-26.7317  18.685   1
  -1  -4  -1 14.7342 12.6022   1
  -1  -4  -1 13.7365 20.9498   1
  -1  -4  -1 20.4775 17.0795   1
  -1  -4  -1 50.2565 12.6549   1
  -1  -4  -1-17.7948 16.3193   1
  -1   4  -1 43.1309 22.2996   1
  -1   4  -1 2.42103 4.89643   1
  -1   4  -1 0.31551 18.3968   1
  -1   4  -1 11.8685 21.5313   1
  -1   4  -1 14.8648 29.7846   1
  -1   4  -1 0.00357 8.43023   1
  -1   4  -1 35.2132 16.5405   1
  -1   4  -1 18.5139 8.47721   1
   1   4   215622.80 2118.81   1
   1   4   215060.10 1800.73   1
   1   4   216568.90 1859.27   1
   1   4   215263.40 2095.77   1
   1   4   212300.10 1500.00   1
   1   4   213981.00 1363.80   1
   1  -4   215348.90 1728.08   1
   1   4   214873.20 1617.80   1
  -1  -4  -216223.60 1903.83   1
  -1  -4  -215594.70 1767.05   1
  -1  -4  -215513.30 1763.37   1
  -1  -4  -216041.40 2357.12   1
  -1   4  -215237.40 1866.12   1
  -1  -4  -217327.30 2170.13   1
  -1   4  -210938.80 1690.91   1
  -1   4  -214078.40 1583.71   1
  -1   4  -214842.80 2232.61   1
  -1   4  -214353.30 1701.32   1
  -1   4  -213783.30 1659.90   1
   1   4   3 2268.13 226.947   1
   1   4   3 2153.17 478.233   1
   1   4   3 1953.90  271.49   1
   1   4   3 2310.52 255.229   1
   1   4   3 1835.35 234.394   1
   1   4   3 2097.86 202.248   1
   1   4   3 2020.84 271.951   1
  -1  -4  -3 2255.86 327.069   1
  -1  -4  -3 2256.03 271.944   1
  -1  -4  -3 1970.89 329.705   1
  -1  -4  -3 2077.98 305.024   1
  -1  -4  -3 1618.37 274.459   1
  -1   4  -3 1782.81 342.361   1
  -1   4  -3 1784.59 363.453   1
  -1   4  -3 1687.55 228.259   1
  -1   4  -3 1538.86 355.151   1
  -1   4  -3 1617.78 261.872   1
  -1   4  -3 1876.67 278.319   1
   1   4   4 3880.59 468.836   1
   1   4   4 3810.77 401.493   1
   1   4   4 3718.81  447.92   1
   1   4   4 3758.60 425.488   1
   1   4   4 4142.08 371.973   1
   1   4   4 4088.59 412.333   1
   1   4   4 3708.32  439.75   1
  -1  -4  -4 3073.89 503.309   1
  -1  -4  -4 3808.98 529.022   1
  -1  -4  -4 3217.86 497.222   1
  -1   4  -4 2762.41 374.687   1
  -1   4  -4 3291.43 428.378   1
  -1  -4  -4 4048.93 487.377   1
  -1  -4  -4 3457.28  532.90   1
  -1   4  -4 3387.10 441.847   1
  -1   4  -4 2921.86 371.365   1
  -1   4  -4 3573.62 453.949   1
  -1   4  -4 3266.04 620.854   1
  -1   4  -4 2639.78 358.699   1
   1   4   5 3071.30 409.221   1
   1   4   5 2418.04 271.677   1
   1   4   5 2699.77 426.514   1
   1   4   5 2277.89 306.997   1
   1   4   5 2734.92 313.419   1
   1   4   5 2346.64 298.527   1
  -1  -4  -5 1845.61 386.258   1
  -1   4  -5 1977.98 348.208   1
  -1  -4  -5 2201.13 313.454   1
  -1  -4  -5 2165.08 399.253   1
  -1  -4  -5 2140.31 383.427   1
  -1  -4  -5 2000.30 406.929   1
  -1  -4  -5 1979.20 276.423   1
  -1   4  -5 1736.59 284.297   1
  -1   4  -5 1583.97 293.822   1
  -1   4  -5 1920.03 444.406   1
  -1   4  -5 1803.47 255.011   1
  -1   4  -5 1769.76 273.482   1
  -1   4  -5 1938.26 310.319   1
   1   4   6 5466.07 810.957   1
   1   4   6 5539.51 611.607   1
   1   4   6 5490.61 755.539   1
   1   4   6 5708.74 654.198   1
   1   4   6 5312.35 649.936   1
   1   4   6 6573.56 722.904   1
  -1  -4  -6 5283.11 751.868   1
  -1  -4  -6 5124.40 792.024   1
  -1  -4  -6 3513.05  494.79   1
  -1  -4  -6 4478.12  609.86   1
  -1  -4  -6 4690.11  666.14   1
  -1  -4  -6 4465.78 839.742   1
  -1   4  -6 3912.27 738.099   1
  -1   4  -6 3923.62 758.092   1
  -1   4  -6 3130.43 506.768   1
  -1   4  -6 3864.37 606.125   1
  -1   4  -6 3396.53  470.74   1
  -1   4  -6 4677.22 665.777   1
   1   4   7 499.547 101.085   1
   1   4   7 293.259 148.703   1
   1   4   7 180.973 91.4031   1
  -1  -4  -7 179.456 145.684   1
  -1  -4  -7 219.098 193.245   1
  -1   4  -7 389.474 205.867   1
  -1  -4  -7  446.95 211.191   1
  -1   4  -7 253.756 101.895   1
  -1   4  -7 197.389 86.2486   1
  -1   4  -7-23.6291 133.626   1
  -1   4  -7  197.52 87.3242   1
   1   4   8 8135.56 1132.08   1
   1   4   8 8107.59 1524.33   1
  -1   4  -8 4025.70 1255.64   1
  -1  -4  -8 6753.13 1804.13   1
  -1  -4  -8 7805.78 1423.49   1
   1   4   9 2695.44 655.608   1
   1   4   9 2424.01 659.519   1
  -1  -4  -9 1914.04 567.628   1
  -1  -4  -9 2614.75 895.841   1
  -1   4  -9 1143.93 578.799   1
   1   4  10 7283.41 1033.79   1
   1   4  10 7069.70 1444.89   1
  -1  -4 -10 5251.24 1178.50   1
  -1  -4 -10 4295.15 1221.96   1
  -1   4 -10 2516.31 1174.76   1
   1   4  11 151.151 83.4736   1
   1   4  11 125.464 86.2863   1
  -1  -4 -11-0.26319 103.115   1
  -1  -4 -11-4.26795 98.1382   1
   1   4  12 5345.30 848.552   1
   1   4  12 4783.26 809.336   1
  -1  -4 -12 2439.73 822.585   1
  -1  -4 -12 425.913 1337.55   1
   1   4  13 51.8054 59.9251   1
   1   4  13 15.5519 62.8191   1
  -1  -4 -13 47.3579 56.7752   1
   1   4  14 1254.40 246.738   1
   1   4  14 1473.10 342.655   1
  -1   4 -14 38.2476 313.366   1
  -1  -4 -14 311.792 229.828   1
   1   4  15 88.5761 39.1177   1
   1   4  15   6.072 33.5291   1
  -1  -4 -15  12.397 38.6152   1
  -1   4 -15  81.619 87.7571   1
   1   5 -16 109.926 70.0141   1
  -1   5  16 108.464  74.606   1
   1   5 -15 -1.1412 54.8331   1
   1  -5 -15 22.2656 44.8202   1
   1  -5 -15-2.61543  46.584   1
  -1   5  15 44.7317 37.9788   1
  -1   5  15 95.5162 41.2868   1
   1  -5 -14 162.462 206.259   1
   1  -5 -14 452.065 309.448   1
  -1   5  14 540.913 253.125   1
  -1   5  14 888.266 263.532   1
   1   5 -13 95.1994 89.4205   1
   1  -5 -13-1.19615 79.6042   1
   1  -5 -13-17.2055 80.1732   1
  -1   5  13 43.2616 56.6026   1
  -1   5  13 80.1213 55.3447   1
   1   5 -12 1825.08 896.167   1
   1  -5 -12 1698.24 1225.29   1
   1  -5 -12 2758.21 800.301   1
  -1   5  12 3692.24  637.72   1
  -1   5  12 3657.62 945.483   1
   1  -5 -11 1909.74 666.775   1
   1  -5 -11 2308.01 736.682   1
   1   5 -11 1151.61 750.672   1
  -1   5  11 2470.93 549.884   1
  -1   5  11 2742.93 553.901   1
   1   5 -10 2289.10 809.904   1
   1   5 -10 3348.42  791.50   1
   1  -5 -10 4057.84 1502.24   1
   1  -5 -10 5243.23 1141.50   1
  -1   5  10 5685.99 872.562   1
  -1   5  10 5798.91 891.426   1
   1  -5  -9 5014.37 1055.35   1
   1  -5  -9 5392.11 1246.99   1
   1   5  -9 3614.11 823.433   1
   1   5  -9 2676.76 839.389   1
  -1   5   9 6301.07 900.295   1
  -1   5   9 6628.88 980.906   1
   1   5  -8 3416.07 1120.72   1
   1  -5  -8 4235.01 1120.13   1
   1  -5  -8 4630.95 982.101   1
  -1   5   8 5884.58 913.197   1
  -1   5   8 5303.07 793.478   1
   1  -5  -7 2168.96 527.526   1
   1   5  -7 1416.70 387.754   1
   1  -5  -7 1570.60 796.846   1
  -1  -5   7 2536.01 433.942   1
  -1   5   7 2190.52 562.462   1
  -1   5   7 2091.29 357.039   1
  -1   5   7 1874.93 565.476   1
  -1   5   7 2173.77 371.347   1
   1  -5  -616151.70 2776.64   1
   1   5  -615193.70 2686.27   1
   1   5  -611424.30 2004.82   1
   1  -5  -616755.00 2847.77   1
   1  -5  -614666.90 2717.10   1
   1  -5  -616303.90 3477.51   1
   1   5  -613205.90 2273.29   1
  -1  -5   619489.70 2633.16   1
  -1   5   616675.70 2224.03   1
  -1   5   620416.00 3461.88   1
  -1   5   617812.40 2419.93   1
  -1   5   620059.30 2732.96   1
  -1   5   617904.00 2419.91   1
   1  -5  -5 105.857 71.4412   1
   1   5  -5 90.6897 67.4498   1
   1   5  -5 122.609 56.6635   1
   1   5  -5  83.568 80.6558   1
   1  -5  -5 96.1983  65.078   1
   1  -5  -5 94.2769 100.157   1
   1  -5  -5 69.2446 51.6122   1
  -1   5   5 76.1809 55.6989   1
  -1   5   5 145.811 53.8448   1
  -1   5   5 62.8477 57.0632   1
  -1   5   5 67.6146 79.6624   1
  -1   5   5 60.8419 74.5155   1
  -1   5   5 111.635 54.9292   1
  -1  -5   5 62.4803 48.9822   1
   1   5  -419906.40 3674.45   1
   1   5  -422170.80 4364.37   1
   1   5  -424180.00 3885.68   1
   1   5  -420080.00 3366.54   1
   1  -5  -423371.10 3810.50   1
   1  -5  -422234.00 4111.67   1
   1  -5  -422935.60 3925.51   1
   1  -5  -423554.80 3328.40   1
  -1  -5   427384.90 4039.38   1
  -1   5   425711.20 4131.41   1
  -1   5   424264.30 3515.33   1
  -1   5   426224.60 4241.58   1
  -1   5   425573.20 4031.66   1
  -1   5   425719.10 3624.66   1
  -1   5   426490.00 4016.93   1
   1  -5  -3 7376.36 1307.98   1
   1   5  -3 6913.68 1093.08   1
   1   5  -3 6195.29 870.642   1
   1   5  -3 6826.91  948.38   1
   1  -5  -3 7154.07 1007.66   1
   1  -5  -3 7531.04 1043.13   1
   1  -5  -3 7514.15 1110.66   1
  -1   5   3 7537.10 813.641   1
  -1   5   3 8368.04 1144.32   1
  -1   5   3 7795.27 1123.07   1
  -1  -5   3 7129.82  815.59   1
  -1  -5   3 7779.64 816.729   1
  -1   5   3 6983.69 1067.78   1
  -1   5   3 7952.37 1003.29   1
  -1   5   3 8248.41 1041.62   1
   1   5  -216606.20 2519.73   1
   1   5  -217625.60 2285.73   1
   1   5  -212569.40 1724.80   1
   1  -5  -218431.60 2376.85   1
   1  -5  -218215.70 2981.88   1
   1  -5  -217576.30 2021.87   1
   1  -5  -218691.30 2910.46   1
   1   5  -217855.60 2875.08   1
   1   5  -213835.60 1597.28   1
  -1  -5   217510.90 1831.54   1
  -1  -5   219187.60 2612.24   1
  -1  -5   217944.10 1838.94   1
  -1   5   219258.40 2775.27   1
  -1   5   218482.00 2466.98   1
  -1   5   218826.50 2084.03   1
  -1   5   217204.30 2215.96   1
  -1   5   221896.50 3654.79   1
  -1   5   217631.50 2155.36   1
  -1  -5   217359.20 1983.51   1
   1   5  -1 188.808 103.451   1
   1   5  -1 124.796  34.808   1
   1   5  -1 90.0056 36.0766   1
   1   5  -1 117.112 55.9042   1
   1  -5  -1 35.3273 50.7186   1
   1  -5  -1 148.048  60.984   1
   1  -5  -1-3.31298 29.3934   1
   1  -5  -1 193.704 59.4919   1
   1   5  -1 144.218 44.7866   1
  -1   5   1 212.219  74.602   1
  -1   5   1 172.777 54.9047   1
  -1  -5   1 222.736 45.3584   1
  -1  -5   1 114.345   48.83   1
  -1   5   1-3.90476  33.554   1
  -1   5   1 258.756 80.4839   1
  -1   5   1 125.929 53.5672   1
  -1   5   1 241.396 52.5998   1
  -1  -5   1 161.264 33.2447   1
  -1  -5   1 115.706  41.218   1
   1   5   0 2301.47 319.817   1
   1   5   0 3083.46 347.997   1
   1   5   0 3249.75 375.942   1
   1  -5   0 3583.94 437.101   1
   1  -5   0 3073.80 282.617   1
   1  -5   0 2703.75 217.057   1
   1   5   0 4021.21 638.034   1
   1   5   0 3718.58 581.372   1
   1   5   0 3654.09 437.827   1
  -1  -5   0 3260.09 511.207   1
  -1  -5   0 3873.85 448.837   1
  -1   5   0 4077.73 608.288   1
  -1   5   0 3663.07  443.19   1
  -1   5   0 3399.71 442.152   1
  -1   5   0 3410.57 518.787   1
  -1  -5   0 3602.39 350.316   1
  -1  -5   0 3553.99 351.621   1
   1  -5   1 301.848 112.474   1
   1   5   1 243.982 68.2764   1
   1   5   1 317.772 114.562   1
   1   5   1  165.03  59.715   1
   1   5   1  229.10 70.4555   1
   1   5   1 315.739 123.804   1
   1   5   1 373.858 84.9056   1
   1   5   1 263.746 77.4458   1
  -1  -5  -1 415.453 145.377   1
  -1  -5  -1 225.274 102.487   1
  -1  -5  -1 319.559 66.6246   1
  -1   5  -1  268.92 98.0766   1
  -1   5  -1 311.712 84.3659   1
  -1   5  -1 376.927 86.0426   1
  -1  -5  -1 385.487 71.6349   1
  -1  -5  -1 163.071 66.7371   1
   1   5   2 3106.79 459.265   1
   1   5   2 3806.55 471.904   1
   1   5   2 3167.79 592.204   1
   1  -5   2 3678.68 388.687   1
   1   5   2 3810.94 472.678   1
   1   5   2 3605.13 588.194   1
   1   5   2 4064.91 667.332   1
   1   5   2 3310.02  395.90   1
  -1  -5  -2 4448.85 703.608   1
  -1  -5  -2 4202.90 594.887   1
  -1  -5  -2 3089.01 477.593   1
  -1   5  -2 3857.73 480.321   1
  -1   5  -2 3165.76 361.534   1
  -1   5  -2 3213.38 449.931   1
  -1   5  -2 3560.08 559.516   1
  -1   5  -2 3001.51 355.585   1
  -1  -5  -2 2912.24 371.565   1
  -1  -5  -2 3847.32 594.832   1
   1   5   3 25.8064 51.5485   1
   1   5   3 40.1129 37.3014   1
   1   5   3 3.32798 50.9125   1
   1  -5   3 106.553 26.9255   1
   1   5   3 43.0668  38.262   1
   1   5   3 31.3031 35.9945   1
   1   5   3 41.8442 26.4135   1
  -1  -5  -3 25.9077 47.5355   1
  -1  -5  -3 39.3767 43.2108   1
  -1  -5  -3 58.0287 65.4833   1
  -1   5  -3 103.588 48.3556   1
  -1   5  -3 71.7158 57.1382   1
  -1   5  -3 31.3144 60.3712   1
  -1   5  -3 17.2743 34.5019   1
  -1   5  -3 32.3588 62.3518   1
  -1  -5  -3 16.0428 37.5269   1
   1   5   4 1350.31 212.183   1
   1   5   4 1749.63 272.058   1
   1   5   4 1297.97 209.661   1
   1   5   4 1272.37  192.62   1
   1   5   4 1299.06 320.303   1
   1   5   4 1236.38 232.594   1
  -1   5  -4 747.486 183.785   1
  -1  -5  -4 982.819 242.547   1
  -1  -5  -4 1387.52 257.491   1
  -1   5  -4 1227.01 237.113   1
  -1   5  -4 1048.97 220.043   1
  -1   5  -4 818.203  198.84   1
  -1   5  -4 892.164  201.57   1
  -1   5  -4 1103.60 205.249   1
  -1   5  -4 1125.78 267.479   1
  -1   5  -4 1183.61 356.075   1
  -1  -5  -4 1201.04 215.452   1
  -1  -5  -4 1318.17 273.099   1
   1   5   5 3336.01  649.08   1
   1   5   5 3744.77 468.721   1
   1   5   5 3129.17 444.981   1
   1   5   5 3395.03  641.44   1
   1   5   5 3637.74 611.951   1
   1   5   5 3430.49 436.408   1
  -1  -5  -5 2331.55 509.787   1
  -1   5  -5 2233.03 422.234   1
  -1  -5  -5 3255.01 750.467   1
  -1  -5  -5 2881.99 545.592   1
  -1   5  -5 2775.71 467.413   1
  -1   5  -5 2322.51 427.912   1
  -1   5  -5 2202.10 399.078   1
  -1   5  -5 3287.40 554.154   1
  -1   5  -5 2306.70 406.692   1
  -1   5  -5 2622.89 528.254   1
  -1   5  -5 2450.55 490.086   1
  -1  -5  -5 3381.84 491.649   1
   1   5   6 168.546 40.3958   1
   1   5   6 66.2827 47.0504   1
   1   5   6-8.38487 62.8185   1
   1   5   6  54.556 64.5632   1
  -1   5  -6-16.9289 91.9285   1
  -1   5  -6 23.6456 54.7624   1
  -1   5  -6 17.8489 63.8471   1
  -1   5  -6 45.9131 39.7441   1
  -1   5  -6 13.4466 66.4221   1
  -1   5  -6 26.5752 80.0721   1
  -1   5  -6 25.8005 58.8537   1
  -1   5  -6-4.64081 42.9906   1
  -1  -5  -6 11.3553  90.875   1
  -1  -5  -6 54.0636 56.5741   1
  -1  -5  -6 16.9709 55.2348   1
   1   5   7 -27.729 21.6926   1
   1   5   7  17.521 19.6984   1
  -1  -5  -7 31.4286 40.4559   1
  -1   5  -7 15.3061 23.2792   1
  -1   5  -7-23.9001 28.3875   1
  -1  -5  -7 0.58637 25.4518   1
   1   5   8 15.7597 53.7755   1
   1   5   8 31.3356 45.8491   1
  -1   5  -8 161.135 76.5425   1
  -1  -5  -8 16.4679 58.5016   1
  -1  -5  -8 21.4771 98.0905   1
   1   5   9 2140.40 458.489   1
   1   5   9 2207.79 447.733   1
  -1  -5  -9 2255.71 551.994   1
  -1  -5  -9 796.581 560.887   1
   1   5  10 476.168  188.15   1
   1   5  10 524.729 174.517   1
  -1  -5 -10  343.39 218.027   1
  -1  -5 -10  126.94 212.594   1
   1   5  11 31.9702  35.977   1
   1   5  11-8.01234 32.5354   1
  -1  -5 -11 4.02359 68.5618   1
  -1  -5 -11-52.4309 40.0738   1
   1   5  12 1180.53 557.137   1
   1   5  12 1469.73 338.473   1
  -1  -5 -12  295.36 573.092   1
  -1  -5 -12 718.099 483.543   1
   1   5  13 67.6746 100.369   1
   1   5  13 51.5667 92.9667   1
  -1  -5 -13 33.1559  94.009   1
   1   5  14 2494.20 413.079   1
   1   5  14 2611.55 430.098   1
  -1  -5 -14 1380.25 386.759   1
  -1   5 -14  302.30 744.612   1
   1   5  15 13.2218 20.4542   1
   1   5  15 1.80554  21.522   1
  -1  -5 -15 2.32296 18.5778   1
   1  -6 -15 1395.80  423.03   1
  -1   6  15 2000.00 490.626   1
  -1   6  15 2200.88 298.165   1
   1  -6 -14 1053.98 228.701   1
   1  -6 -14 10.7602 379.198   1
  -1   6  14 711.201 198.083   1
  -1   6  14 1071.42 216.564   1
   1  -6 -13 2654.13 1080.23   1
   1  -6 -13 3344.04 1040.55   1
  -1   6  13 3622.51 860.759   1
  -1   6  13 3576.25 894.091   1
   1   6 -12  102.11 74.1392   1
   1  -6 -12 29.2185 62.1078   1
   1  -6 -12-14.5193 60.1446   1
  -1   6  12 11.0346 42.7999   1
  -1   6  12 42.7271 49.2994   1
   1  -6 -11 411.503 291.445   1
   1  -6 -11  339.11 200.958   1
   1   6 -11 364.909 239.142   1
  -1   6  11 527.711 244.089   1
  -1   6  11 0.44936 210.207   1
   1   6 -10 313.652 378.606   1
   1  -6 -10 763.528 459.051   1
   1  -6 -10  676.62 311.226   1
  -1   6  10 1030.46 288.839   1
  -1   6  10 657.101 226.418   1
   1  -6  -9 244.623 353.763   1
   1  -6  -9 530.071 251.421   1
  -1   6   9 473.462 190.144   1
  -1   6   9 410.027 181.983   1
   1   6  -8 211.133 129.405   1
   1  -6  -8 249.121 289.003   1
   1  -6  -8 371.577 254.135   1
  -1   6   8 373.828 194.623   1
  -1   6   8 127.357 182.945   1
   1   6  -7 44.5394  96.875   1
   1  -6  -7 120.758 96.3094   1
   1  -6  -7 69.4105 113.982   1
   1   6  -7 92.0795 119.318   1
  -1   6   7 97.5726 76.3789   1
  -1   6   7 140.356 78.0813   1
  -1   6   7  104.83 75.6963   1
   1   6  -6 188.622 173.257   1
   1  -6  -6 820.869 239.836   1
   1  -6  -6 579.782 220.917   1
   1   6  -6  455.66 179.838   1
  -1  -6   6 410.493 295.877   1
  -1   6   6  579.98 165.184   1
  -1   6   6 552.083 233.602   1
  -1   6   6 616.007 167.555   1
   1   6  -5 349.393 151.116   1
   1   6  -5  168.82 139.746   1
   1  -6  -5 396.966 177.558   1
   1  -6  -5 432.365 198.706   1
   1   6  -5 535.152 170.194   1
  -1   6   5  627.68 135.079   1
  -1   6   5 403.559 133.105   1
  -1   6   5 506.557 129.843   1
  -1  -6   5 444.042 217.485   1
   1   6  -4 2662.89 506.227   1
   1   6  -4 2348.47 465.749   1
   1  -6  -4 2701.70 818.738   1
   1  -6  -4 2588.51 761.604   1
   1  -6  -4 3002.33 598.762   1
   1  -6  -4 2525.52 581.194   1
   1   6  -4 2213.77 498.256   1
  -1  -6   4 2834.29 414.236   1
  -1   6   4 3403.69  502.57   1
  -1   6   4 3262.91 717.237   1
  -1   6   4 2989.49  455.72   1
  -1   6   4 3033.18 459.875   1
   1   6  -3 713.203 281.151   1
   1   6  -3 506.309 194.162   1
   1   6  -3 497.637 189.603   1
   1  -6  -3 860.447 350.172   1
   1  -6  -3 822.493 218.449   1
   1  -6  -3 660.552 151.708   1
   1  -6  -3 958.026 225.853   1
   1   6  -3 865.574 275.469   1
  -1   6   3 936.559 224.622   1
  -1   6   3 546.145 233.164   1
  -1   6   3 1144.33 220.938   1
  -1   6   3 947.053 197.198   1
  -1   6   3 558.077 170.195   1
  -1   6   3 991.112  181.59   1
  -1  -6   3 934.879 158.934   1
   1   6  -2 2367.44 372.159   1
   1   6  -2 2840.34 593.994   1
   1   6  -2 2637.93 419.324   1
   1  -6  -2 3099.89 779.805   1
   1  -6  -2 2682.61 463.135   1
   1  -6  -2 2397.87 454.232   1
   1  -6  -2 2370.44 426.208   1
  -1  -6   2 2851.09 405.504   1
  -1   6   2 2158.16 501.299   1
  -1   6   2 2894.52 752.498   1
  -1   6   2 2282.87 329.649   1
  -1   6   2 2901.25 596.134   1
  -1   6   2 2937.69 613.171   1
  -1   6   2 2801.61 540.674   1
  -1  -6   2 2767.94 328.988   1
   1   6  -1 6585.97 1206.08   1
   1   6  -1 6956.12  949.32   1
   1  -6  -1 6935.60 1087.53   1
  -1  -6   1 7194.23 1204.30   1
  -1   6   1 7012.48 956.509   1
  -1   6   1 6995.85 1183.82   1
  -1   6   1 7110.74 982.971   1
  -1   6   1 7766.01 1758.93   1
   1   6   0 206.757 63.6034   1
   1   6   0 114.937 138.804   1
   1   6   0 199.427 114.762   1
   1   6   0 123.842 76.8432   1
   1  -6   0 256.041 71.3594   1
   1   6   0 55.8488 73.0585   1
  -1  -6   0 117.097 48.3144   1
  -1  -6   0 72.6556 85.1077   1
  -1   6   0 152.686  102.52   1
  -1   6   0 256.302 96.4135   1
  -1   6   0 100.494 72.8862   1
  -1   6   0 145.823 70.0546   1
  -1  -6   0 217.678 70.0605   1
   1   6   1 4745.55 882.119   1
   1   6   1 4595.81 626.266   1
   1   6   1 4312.30 828.708   1
   1   6   1 2867.37 727.695   1
   1   6   1 4416.41 664.979   1
   1  -6   1 4406.08 732.265   1
  -1  -6  -1 4508.85 672.297   1
  -1   6  -1 4009.76 1073.70   1
  -1   6  -1 4345.86 611.956   1
  -1   6  -1 4172.62 816.216   1
  -1  -6  -1 3956.83 750.587   1
  -1  -6  -1 3971.12 496.193   1
   1   6   2 86.5923 58.4928   1
   1   6   2  115.95 95.3014   1
   1   6   2 31.9065 96.0066   1
   1  -6   2 146.263 78.5202   1
   1   6   2 91.8622 47.4472   1
   1   6   2  111.45   62.52   1
  -1  -6  -2 75.6381 50.9093   1
  -1  -6  -2 119.659 52.9488   1
  -1   6  -2 96.8781 69.4925   1
  -1   6  -2 115.303 61.4244   1
  -1   6  -2 60.6712 78.6655   1
  -1  -6  -2 120.378 103.948   1
   1   6   3 3530.57 479.161   1
   1   6   3 4279.25 787.397   1
   1   6   3 3209.74 491.738   1
  -1  -6  -3 3634.32 556.492   1
  -1   6  -3 2914.33 577.273   1
  -1   6  -3 3793.02 554.105   1
  -1   6  -3 3676.49 724.439   1
  -1   6  -3 3021.98 578.698   1
  -1   6  -3 2502.52  498.65   1
  -1  -6  -3 3872.15 920.126   1
  -1  -6  -3 3612.66 510.216   1
   1   6   413669.30 1664.92   1
   1   6   412207.70 1950.33   1
  -1  -6  -412897.90 1722.20   1
  -1   6  -4 8481.78 1867.69   1
  -1   6  -4 8186.81 1366.76   1
  -1   6  -4 6385.27 1158.46   1
  -1   6  -4 9099.53 1748.13   1
  -1   6  -410658.90 1521.12   1
  -1  -6  -412506.10 1958.82   1
   1   6   5 3289.35 754.263   1
   1   6   5 3353.53 516.501   1
  -1  -6  -5 3254.08 624.655   1
  -1  -6  -5 3144.83 574.148   1
  -1   6  -5 2080.71 501.041   1
  -1   6  -5 1937.11 474.171   1
   1   6   6 7998.71 1761.04   1
   1   6   6 8688.01 1355.46   1
   1   6   6 9090.09 1412.30   1
  -1  -6  -6 7849.08 1595.88   1
  -1  -6  -6 8624.46 1524.25   1
   1   6   7 9884.90 2230.87   1
   1   6   711162.70 1741.37   1
  -1  -6  -7 9953.35 1843.60   1
  -1  -6  -7 9306.47 2627.14   1
   1   6   8 2810.32  958.10   1
   1   6   8 3387.49 651.078   1
  -1  -6  -8 3127.96 729.294   1
  -1  -6  -8 2632.08 1136.64   1
   1   6   9 3145.13 995.729   1
   1   6   9 3398.27 877.586   1
  -1  -6  -9 3222.45 1010.19   1
  -1  -6  -9 2804.75 1187.52   1
   1   6  10 2670.61 858.806   1
   1   6  10 2713.53 501.722   1
  -1  -6 -10 2399.66 568.767   1
  -1  -6 -10 1986.00 703.263   1
   1   6  11 3552.80 1071.66   1
   1   6  11 4308.13 788.885   1
  -1  -6 -11 1416.99 1277.57   1
  -1  -6 -11 3055.54 656.798   1
   1   6  12 1450.44 464.499   1
   1   6  12 1227.42 307.287   1
  -1  -6 -12 1021.42 445.544   1
  -1  -6 -12  20.781 555.501   1
   1   6  13-3.53619 264.991   1
   1   6  13 1274.09 192.838   1
  -1  -6 -13 876.593 187.899   1
  -1  -6 -13-37.6984 177.627   1
   1   6  14-1.77594 93.8976   1
   1   6  14  169.39 61.6632   1
  -1  -6 -14 196.915 69.6729   1
   1  -7 -14-1.94621 21.6425   1
   1  -7 -14 26.8066 30.7977   1
  -1   7  14 3.74917 30.9688   1
   1  -7 -13 374.518 135.658   1
   1  -7 -13 13.0066 165.906   1
  -1   7  13 601.135 135.151   1
  -1   7  13 447.604 115.193   1
   1  -7 -12 27.8853 139.321   1
   1  -7 -12 351.305 131.156   1
  -1   7  12 282.668 111.444   1
  -1   7  12 241.688 114.481   1
   1   7 -11 240.967 159.703   1
   1  -7 -11 272.041 309.619   1
   1  -7 -11 325.651 191.436   1
  -1   7  11 569.341  273.40   1
  -1   7  11 565.899 153.401   1
   1   7 -10 125.948 105.497   1
   1  -7 -10 82.5958 130.251   1
   1  -7 -10 169.081 205.301   1
  -1   7  10 192.266 147.362   1
  -1   7  10 239.846 116.034   1
   1  -7  -9 268.316 208.108   1
   1  -7  -9 188.801 193.851   1
  -1   7   9 440.236 164.081   1
  -1   7   9 347.854 143.889   1
   1  -7  -8 491.129 340.723   1
   1  -7  -8 262.688 226.021   1
  -1   7   8 406.956 251.466   1
  -1   7   8 687.881 307.111   1
   1  -7  -7 4594.97 1131.48   1
   1  -7  -7 5026.64 1135.44   1
  -1   7   7 5278.71 949.956   1
  -1   7   7 5465.83 909.884   1
  -1   7   7 5391.37 1008.75   1
   1   7  -6-13.1956 28.9055   1
   1   7  -6-38.3191 27.8977   1
   1  -7  -6-14.5624 33.1698   1
   1  -7  -6 23.8867 38.8708   1
  -1   7   6 9.15156 23.2822   1
  -1   7   6 6.93646   26.50   1
  -1   7   6 13.9452 27.4811   1
   1  -7  -5 7083.80 1365.37   1
   1  -7  -5 7592.42 1486.45   1
   1   7  -5 5897.26 1238.33   1
   1   7  -5 5575.76 1205.23   1
  -1   7   5 9614.81 1658.02   1
  -1   7   5 9020.48 1627.66   1
  -1   7   5 7581.04 1144.40   1
   1   7  -4 504.498 173.259   1
   1   7  -4 498.815 194.001   1
   1  -7  -4 327.427 316.131   1
   1  -7  -4 251.286 356.551   1
  -1   7   4 664.875  241.54   1
  -1   7   4 699.417  153.10   1
  -1   7   4 214.472 224.546   1
   1  -7  -311036.40 2535.61   1
   1   7  -3 6842.87 1452.34   1
   1   7  -3 9629.65 1514.27   1
  -1   7   310721.30 1482.14   1
  -1   7   310402.20 1454.14   1
   1  -7  -2 1298.77 528.383   1
   1   7  -2 1446.63 304.251   1
  -1  -7   2 1156.29 249.679   1
  -1   7   2 1364.81  309.45   1
  -1   7   2 926.741 494.202   1
   1   7  -1 6745.59 1084.46   1
   1  -7  -1 7243.71 1163.59   1
  -1   7   1 6927.92 1253.58   1
  -1   7   1 7806.68 1174.18   1
  -1  -7   1 7589.19 1449.73   1
   1  -7   0 782.356 215.906   1
   1   7   0 994.378 219.788   1
  -1   7   0 452.378 290.417   1
  -1   7   0 1017.69 359.407   1
  -1  -7   0 1178.65 220.954   1
   1  -7   110549.50 1476.21   1
   1   7   1 9326.12 1432.99   1
  -1  -7  -110910.60 1598.73   1
  -1   7  -110430.40 2037.43   1
   1  -7   2 371.019 202.703   1
   1   7   2 172.543 148.552   1
   1   7   2 625.261 167.833   1
  -1  -7  -2 375.871 158.195   1
  -1  -7  -2 711.374 178.667   1
  -1   7  -2 687.012 168.138   1
   1   7   3 5650.03 901.683   1
   1   7   3 4945.11  891.63   1
  -1   7  -3 3482.09 1182.75   1
  -1   7  -3 5846.29  928.91   1
  -1  -7  -3 5259.05 868.064   1
  -1  -7  -3 5248.72 960.368   1
   1   7   4 1510.66  337.13   1
   1   7   4 1462.23 343.922   1
  -1  -7  -4 1654.46 519.247   1
  -1   7  -4 -5.3492 427.071   1
  -1  -7  -4 1258.32 292.345   1
   1   7   5 554.531  174.87   1
   1   7   5 446.813 187.185   1
  -1  -7  -5 374.402 167.952   1
  -1  -7  -5 394.199 213.238   1
   1   7   6 570.005 312.442   1
   1   7   6 717.224 224.059   1
  -1  -7  -6 550.512 343.195   1
  -1  -7  -6 447.242 259.696   1
   1   7   7  163.91  110.44   1
   1   7   7 164.815 148.428   1
  -1  -7  -7 100.898 208.256   1
  -1  -7  -7 103.603  165.71   1
   1   7   8 153.419 159.467   1
  -1  -7  -8 34.0589 183.472   1
  -1  -7  -8 115.613 134.603   1
   1   7   9 1081.85 313.493   1
  -1  -7  -9 717.499  527.78   1
  -1  -7  -9  868.04 273.876   1
   1   7  10 253.957 183.946   1
  -1  -7 -10 149.237 149.758   1
  -1  -7 -10 121.527 120.719   1
   1   7  11  1.0245 108.162   1
   1   7  11 329.704 114.431   1
  -1  -7 -11 144.041 116.689   1
  -1  -7 -11 399.392  114.56   1
   1   7  12-0.46666 42.5886   1
   1   7  12 17.5044 26.9897   1
  -1  -7 -12 2.23834 28.1939   1
  -1  -7 -12  6.5613 27.4211   1
   1   7  13 594.898 132.544   1
  -1  -7 -13 578.185 145.895   1
   1  -8 -13 212.264 95.9469   1
   1  -8 -13 -1.1295 97.3451   1
  -1   8  13 332.244 94.8007   1
   1  -8 -12 103.169 39.4022   1
   1  -8 -12-1.17898 75.5102   1
  -1   8  12-2.33317 38.1671   1
  -1   8  12 51.1457 45.9686   1
   1  -8 -11 351.153 93.6383   1
   1  -8 -11 4.78033 101.959   1
  -1   8  11  293.85  81.473   1
  -1   8  11-2.14676 79.6675   1
   1   8 -10 253.118 180.941   1
   1  -8 -10 150.723  191.13   1
   1  -8 -10  174.61 152.575   1
  -1   8  10 372.779 112.007   1
  -1   8  10 110.337 169.018   1
   1  -8  -9 1107.64 329.671   1
   1  -8  -9 811.704 370.108   1
   1   8  -9 827.775 428.525   1
  -1   8   9 710.398 298.264   1
  -1   8   9 1291.42 286.787   1
   1  -8  -8 344.805 166.234   1
   1  -8  -8 300.241 185.152   1
  -1   8   8  308.09 143.986   1
  -1   8   8 199.623 140.718   1
   1  -8  -7 549.064 408.997   1
   1  -8  -7 796.658 293.625   1
  -1   8   7 479.714 343.965   1
  -1   8   7 810.973 231.481   1
  -1   8   7 46.4326 357.303   1
   1  -8  -6-15.6297 100.119   1
   1  -8  -6 67.8519 110.437   1
  -1   8   6 2.36045 75.3418   1
  -1   8   6-6.24945 85.1001   1
  -1   8   6 73.7109 55.8531   1
   1  -8  -5 227.596 145.636   1
   1   8  -5 70.7701 124.794   1
  -1   8   5 353.055 115.255   1
  -1   8   5  152.24 117.722   1
   1  -8  -4-19.2683 78.3785   1
   1   8  -4 47.6618 50.2813   1
   1   8  -4 8.84315 82.2666   1
  -1   8   4 21.0374 46.4948   1
   1   8  -3 112.909 125.122   1
   1  -8  -3 359.509 188.663   1
   1   8  -3 122.162 172.957   1
  -1   8   3  221.41 106.186   1
   1  -8  -2-7.92519 53.8493   1
   1   8  -2 4.47219 59.2345   1
   1   8  -2 26.2125 48.1765   1
  -1   8   2 76.6121 45.6066   1
   1  -8  -1 1252.70 453.394   1
   1   8  -1 1013.17 304.162   1
  -1   8   1 1479.01  437.91   1
  -1  -8   1 1141.58 275.081   1
   1  -8   0 82.0293 89.8054   1
   1   8   0 178.855 87.7696   1
  -1  -8   0 183.141 139.186   1
  -1   8   0 132.704 87.6287   1
   1   8   1 2833.22 538.055   1
   1  -8   1 2942.58 539.775   1
  -1  -8  -1 3127.99 809.552   1
  -1   8  -1 2580.26 535.151   1
   1   8   2 2412.34 498.959   1
  -1   8  -2 2231.11 704.693   1
  -1  -8  -2 2304.78 490.212   1
   1   8   3 3437.15 701.871   1
  -1  -8  -3 3190.18  636.99   1
   1   8   4-13.6154 347.493   1
   1   8   4 2251.13 405.619   1
  -1  -8  -4 2015.97 402.946   1
  -1  -8  -4 2144.19  415.97   1
   1   8   5 148.056 101.924   1
   1   8   5 301.271 112.116   1
  -1  -8  -5 46.9977 115.121   1
  -1  -8  -5 116.543 110.942   1
   1   8   6 3974.15 1142.73   1
   1   8   6 3912.82 810.777   1
  -1  -8  -6 3446.25 1147.03   1
  -1  -8  -6 3735.56 1131.49   1
   1   8   7 156.095 116.829   1
   1   8   7 13.8918 173.582   1
  -1  -8  -7 184.966 181.807   1
  -1  -8  -7 215.572 108.083   1
   1   8   8 6096.66 1566.07   1
  -1  -8  -8 5060.77 1481.02   1
  -1  -8  -8 5246.71 1413.03   1
   1   8   9 734.594 214.909   1
  -1  -8  -9 315.796 211.826   1
  -1  -8  -9 744.734 213.678   1
   1   8  10 2864.44 529.136   1
  -1  -8 -10 2265.10  512.08   1
  -1  -8 -10 2917.45 530.959   1
   1   8  11 1375.77 202.546   1
  -1  -8 -11 1434.13 220.355   1
  -1  -8 -11 98.2146 191.165   1
   1   8  12 420.385 110.756   1
  -1  -8 -12 362.621  98.919   1
   1  -9 -11-6.51993 32.9314   1
   1  -9 -10 3.95703 63.8462   1
  -1   9  10 72.5971 62.4837   1
   1  -9  -9 689.157 142.095   1
   1  -9  -9 33.7034 84.6407   1
  -1   9   9 80.3922 88.0081   1
   1  -9  -8 2421.18 525.547   1
   1  -9  -8 4385.54 841.098   1
  -1   9   8 2086.90 538.273   1
   1  -9  -7 220.313 107.767   1
  -1   9   7 3.49044 64.9735   1
   1  -9  -6 3833.51 766.949   1
  -1   9   6 3658.37 747.039   1
   1  -9  -5 1694.83  256.83   1
   1   9  -5 0.88115 251.492   1
  -1   9   5 84.7524 341.904   1
   1  -9  -4 2647.41 554.422   1
   1   9  -4 2264.84 570.152   1
  -1   9   4 2995.12 579.898   1
   1  -9  -3 1150.90 304.807   1
   1   9  -3 796.759 207.923   1
  -1   9   3-6.03168 207.003   1
   1   9  -2 2749.98 886.042   1
   1  -9  -2 2620.88 545.143   1
  -1   9   2 2780.36 852.986   1
   1  -9  -1 3.52831 25.1047   1
   1   9  -1-8.92502 28.7251   1
   1   9  -1 9.59237 26.7856   1
  -1   9   1-8.62343 26.6189   1
   1   9   0 4717.52 903.988   1
   1  -9   0 4680.64 1241.62   1
  -1  -9   0 4655.98 801.982   1
  -1   9   0 4839.73  930.22   1
   1   9   1 43.0792  58.687   1
  -1  -9  -1-1.70672  36.027   1
   1   9   2 4796.52 908.273   1
  -1  -9  -2 5701.43 946.021   1
   1   9   3 240.026 209.058   1
  -1  -9  -3 318.374 137.033   1
   1   9   4 1082.02 310.769   1
  -1  -9  -4 1335.84 311.017   1
   1   9   5 43.7988 64.6862   1
  -1   9  -5 7.98204 64.3178   1
  -1  -9  -5 87.0043 56.7374   1
   1   9   6  374.21 280.638   1
   1   9   6 1336.99 290.312   1
  -1  -9  -6 816.841 255.172   1
  -1  -9  -6 1106.71 364.995   1
   1   9   7   30.05  68.505   1
   1   9   7 122.639 72.0866   1
  -1  -9  -7 113.594 101.395   1
  -1  -9  -7  77.517 64.6215   1
   1   9   8 47.0003 56.5229   1
  -1  -9  -8 92.3961 52.2144   1
  -1  -9  -8 35.2017 52.5185   1
   1   9   9 20.0758 19.2851   1
  -1  -9  -9-9.41245 17.6838   1
  -1  -9  -9-5.55026 17.4857   1
   1   9  10 344.148 74.5127   1
  -1  -9 -10 3.75328 67.6021   1
  -1  -9 -10 255.821 72.0582   1
   1 -10  -9 94.1033 45.9696   1
   1 -10  -8 275.151 89.5594   1
   1 -10  -7  70.631 46.2736   1
  -1  10   7 32.9886 75.3814   1
   1 -10  -6 77.6147 54.1024   1
  -1  10   6 60.2335 57.3996   1
   1 -10  -5-7.46654 49.0936   1
  -1  10   5-16.0573 49.6933   1
   1  10  -4  2.2571 49.2891   1
   1 -10  -4  64.116 45.5779   1
  -1  10   4 19.0294 75.2613   1
   1 -10  -3 940.097 321.528   1
   1  10  -3 578.596 346.627   1
  -1  10   3 643.429 214.343   1
   1  10  -2 1613.51  395.59   1
   1 -10  -2 1990.21 567.079   1
  -1  10   2 1375.40 569.326   1
   1 -10  -1 289.931 102.025   1
   1  10  -1 163.976 201.391   1
   1  10  -1 173.251 117.912   1
  -1  10   1 184.384  113.57   1
   1  10   0 3174.03 702.537   1
   1  10   0 3271.07 630.413   1
  -1  10   0 3218.27 622.277   1
   1  10   1 2550.43 535.986   1
   1  10   1 2317.24 494.028   1
  -1  10  -1 2346.99 499.716   1
   1  10   2 4397.79 786.273   1
  -1  10  -2 4233.34 792.903   1
  -1 -10  -2 4334.11 684.045   1
   1  10   3 4420.02 767.984   1
  -1 -10  -3 4057.81 905.942   1
  -1  10  -3 3995.41 741.063   1
   1  10   4 785.284 230.233   1
  -1  10  -4 30.8875 346.861   1
  -1 -10  -4 1012.51 213.055   1
   1  10   5 2242.42 414.415   1
  -1 -10  -5 2434.50 420.209   1
   1  10   6 25.8525 29.3797   1
  -1 -10  -6 0.78493 30.5923   1
   1  10   7 1009.99 229.698   1
  -1 -10  -7 1364.37 227.489   1
  -1 -10  -8 1006.29 175.299   1
   1 -11  -6 89.5674 38.7206   1
   1 -11  -5 2328.74 286.094   1
  -1  11   5 2041.89 335.834   1
  -1  11   4 60.2697 45.4692   1
  -1  11   3 2205.42 364.176   1
   1  11  -2 71.3391  73.756   1
  -1  11   2 179.089 67.2484   1
   1  11  -1 2473.04 442.521   1
  -1  11   1 2512.70 632.613   1
   1  11   0 25.9458 20.4527   1
   1  11   0-29.7209 21.2623   1
  -1  11   0-2.35651  20.998   1
   1  11   1 2757.56 506.226   1
   1  11   1 3640.70 546.545   1
  -1  11  -1 2947.76 742.563   1
   1  11   2 2.10853 36.8729   1
   1  11   2 49.3272 60.4151   1
  -1  11  -2 36.8298 33.6999   1
   1  11   3 21.0301 27.6693   1
   1  11   3 4.97213  31.484   1
   1  11   4 3.14359 25.4946   1
   1  11   4-41.4932 30.6897   1
   1  11   5-7.68992  17.496   1
   1  11   5 7.19773 32.1827   1
   2   0 -17-14.0305 39.4661   1
   2   0 -16 177.892 119.447   1
   2   0 -16 57.6108 200.755   1
  -2   0  16 135.726  76.415   1
   2   0 -15 6.72919   75.77   1
   2   0 -15-32.1978 52.8907   1
  -2   0  15-1.68665 32.7635   1
   2   0 -14 2226.22  848.95   1
   2   0 -14 2221.05 1430.68   1
  -2   0  14 3637.06 674.532   1
   2   0 -13 50.2218 44.8305   1
   2   0 -13 41.3204 44.2613   1
   2   0 -13-13.7299 49.0549   1
  -2   0  13-46.7504 34.1191   1
  -2   0  13 18.0767 35.6945   1
   2   0 -12 8825.59 2470.49   1
   2   0 -12 4227.63 2544.38   1
   2   0 -12 7531.42 1679.89   1
  -2   0  12 8396.75 1976.36   1
  -2   0  1210150.50 1547.54   1
   2   0 -11-0.78858 49.6613   1
   2   0 -11 76.9463  42.343   1
   2   0 -11 27.9521 40.3916   1
  -2   0  11-15.4845 40.4208   1
  -2   0  11 0.59614 38.8836   1
   2   0 -10 9696.15 1955.77   1
   2   0 -10 7966.64 1146.55   1
   2   0 -10 4696.30 1248.06   1
  -2   0  1010530.90 1735.02   1
  -2   0  10 9215.79 1311.66   1
   2   0  -9 5.37283 19.8409   1
   2   0  -9 15.2473 36.2236   1
   2   0  -9 9.00037 35.4944   1
   2   0  -9 -71.822 37.7068   1
   2   0  -9 6.14986 28.7544   1
  -2   0   9 5.96189 36.5689   1
  -2   0   9-4.27297 22.8957   1
  -2   0   9 21.4732 21.0415   1
  -2   0   9 78.2141 37.5473   1
  -2   0   9-21.0332 24.7786   1
   2   0  -8 4230.07 528.847   1
   2   0  -8 4114.58 494.366   1
   2   0  -8 3395.06 798.553   1
   2   0  -8 2689.14 733.955   1
   2   0  -8 3027.93 537.277   1
  -2   0   8 4896.04 709.216   1
  -2   0   8 4517.36 780.238   1
  -2   0   8 4836.46 606.349   1
  -2   0   8 4933.63 590.543   1
  -2   0   8 5163.28 594.524   1
   2   0  -7 29.7544 22.9293   1
   2   0  -7-5.26623 12.3081   1
   2   0  -7-12.6345 13.3438   1
   2   0  -7 -12.389 13.4353   1
   2   0  -7 26.1182 23.2118   1
  -2   0   7 3.09044 14.6119   1
  -2   0   7-0.75248 14.6479   1
  -2   0   7-7.15882 15.5784   1
  -2   0   7 5.12503 21.6754   1
  -2   0   7 23.4639 12.1428   1
   2   0  -6 5351.65 970.259   1
   2   0  -6 5526.62 554.642   1
   2   0  -6 5358.62 371.191   1
   2   0  -6 5037.23 722.745   1
   2   0  -6 5470.90 636.285   1
   2   0  -6 4907.42  499.59   1
  -2   0   6 5844.25 593.803   1
  -2   0   6 5155.55 363.784   1
  -2   0   6 6157.56 599.111   1
  -2   0   6 5499.52 668.581   1
  -2   0   6 5488.03 549.298   1
  -2   0   6 5881.48  533.48   1
   2   0  -5-0.09783 14.9466   1
   2   0  -5 0.37535 30.8398   1
   2   0  -5-4.34145 19.7678   1
   2   0  -5 51.1989 17.7725   1
   2   0  -5 14.4787 7.66562   1
   2   0  -5-10.8267 12.1958   1
  -2   0   5-1.13267 11.2745   1
  -2   0   5-2.23057 13.2822   1
  -2   0   5 29.5483 13.9686   1
  -2   0   5-20.3872 15.2484   1
  -2   0   5 30.9737 10.7826   1
  -2   0   5 12.8898   15.63   1
   2   0  -4 5965.05 520.924   1
   2   0  -4 5414.65 552.785   1
   2   0  -4 5791.27 408.338   1
   2   0  -4 5842.12 599.762   1
   2   0  -4 5879.35 490.154   1
   2   0  -4 5371.43 468.437   1
  -2   0   4 5922.43 512.416   1
  -2   0   4 5919.44 586.862   1
  -2   0   4 5734.17 497.849   1
  -2   0   4 5632.06  404.43   1
  -2   0   4 6335.09 536.354   1
  -2   0   4 5952.36 502.396   1
   2   0  -3-0.81429  12.169   1
   2   0  -3 -13.919 14.0876   1
   2   0  -3  23.234  11.633   1
   2   0  -3 6.88762 9.15765   1
   2   0  -3 4.97548 12.9039   1
   2   0  -3 9.44427 10.0314   1
  -2   0   3 27.8847 11.5668   1
  -2   0   3 22.3588  15.313   1
  -2   0   3 11.3109 11.1658   1
  -2   0   3 0.20262 21.1383   1
  -2   0   3 13.0184 8.16361   1
  -2   0   3  31.408 14.9033   1
   2   0  -2 1605.77 115.556   1
   2   0  -2 1685.34 177.986   1
   2   0  -2 1528.22 121.889   1
   2   0  -2 1500.74 149.461   1
   2   0  -2 1545.79 97.2011   1
   2   0  -2 1656.75 132.032   1
  -2   0   2 1683.28  139.75   1
  -2   0   2 1503.90 109.135   1
  -2   0   2 1604.08 142.106   1
  -2   0   2 1522.95 159.493   1
  -2   0   2 1801.35 152.726   1
  -2   0   2 1462.70  113.69   1
   2   0  -1-0.88932 8.21529   1
   2   0  -1 2.72676 3.94206   1
   2   0  -1-9.53597 11.3215   1
   2   0  -1-1.70381 8.32763   1
   2   0  -1-9.19181 11.2457   1
  -2   0   1 0.04447 4.52836   1
  -2   0   1 17.6481  8.4894   1
  -2   0   1  3.1447 7.13636   1
  -2   0   1-2.28643 7.19223   1
  -2   0   1 7.18725 7.17542   1
  -2   0   1 28.2503 10.5889   1
  -2   0   1 39.3844 8.61226   1
   2   0   0 918.101 112.373   1
   2   0   0 962.601 85.7972   1
   2   0   0 1147.46 129.226   1
   2   0   0 951.411  75.504   1
   2   0   0 882.624 35.4411   1
  -2   0   0 994.201 87.0435   1
  -2   0   0 1009.81 79.1585   1
  -2   0   0 949.402 77.3249   1
  -2   0   0 1032.69 125.309   1
  -2   0   0 969.463 108.272   1
  -2   0   0 974.914 109.068   1
   2   0   1 37.7958 11.2379   1
   2   0   1 38.6926 17.7033   1
   2   0   1 21.9256 13.1669   1
   2   0   1 6.38107 22.0202   1
   2   0   1 22.7185 11.9561   1
  -2   0  -1 52.2455 18.9109   1
  -2   0  -1 6.72533 17.8628   1
  -2   0  -1 20.3314 10.7379   1
  -2   0  -1 8.38965 11.0371   1
  -2   0  -1 7.36732 18.9071   1
   2   0   2 1104.98 113.234   1
   2   0   2 1127.24 136.608   1
   2   0   2 1061.95  134.67   1
   2   0   2 1009.53 125.562   1
   2   0   2 966.314 85.1909   1
  -2   0  -2 1020.59  123.86   1
  -2   0  -2 970.656 121.766   1
  -2   0  -2 1065.84 153.523   1
  -2   0  -2 810.268 85.5259   1
  -2   0  -2 1039.15 126.774   1
   2   0   3-10.8617 7.70209   1
   2   0   3 -1.2858 9.14861   1
   2   0   3 0.06908 2.16536   1
   2   0   3-4.66201 6.65372   1
   2   0   3 5.67558 10.0935   1
   2   0   3 -7.1522 10.3373   1
  -2   0  -3-4.25087 14.0771   1
  -2   0  -3-3.58121 6.93746   1
  -2   0  -3 0.06271 3.45794   1
  -2   0  -3-4.53375 8.28287   1
  -2   0  -3 15.8674 8.23339   1
  -2   0  -3-2.52189 8.53325   1
   2   0   4 7315.29 663.978   1
   2   0   4 7916.45 656.075   1
   2   0   4 6395.61 416.594   1
   2   0   4 7573.49 770.695   1
   2   0   4 7153.74 699.285   1
   2   0   4 6723.54 558.078   1
  -2   0  -4 4913.03 530.123   1
  -2   0  -4 6750.30 1140.52   1
  -2   0  -4 6370.65 541.452   1
  -2   0  -4 6388.08 580.561   1
  -2   0  -4 6741.13 648.294   1
  -2   0  -4 5979.49 464.859   1
   2   0   5 29.6545 17.6135   1
   2   0   5 41.7109 21.0529   1
   2   0   5-4.03928 7.36164   1
   2   0   5 33.8394 17.6599   1
   2   0   5 51.1016 19.1616   1
  -2   0  -5 46.0569 25.5683   1
  -2   0  -5  44.029 16.8087   1
  -2   0  -5-29.8142 22.4512   1
  -2   0  -5 15.1289 11.8995   1
  -2   0  -5 17.7493  15.629   1
  -2   0  -5-9.50906 28.9573   1
  -2   0  -5 7.99471  12.385   1
   2   0   6 3256.33  297.00   1
   2   0   6 2616.51 402.343   1
   2   0   6 2216.90 224.038   1
   2   0   6 1316.69 172.549   1
   2   0   6 2602.16 290.545   1
  -2   0  -6 2181.21 245.143   1
  -2   0  -6 1842.33 276.312   1
  -2   0  -6 1482.25 315.756   1
  -2   0  -6 1810.81 296.968   1
  -2   0  -6 2244.13 272.699   1
  -2   0  -6 2424.37 415.229   1
  -2   0  -6 1991.10 240.622   1
   2   0   7-3.07415 21.7754   1
   2   0   7  8.0241 21.2306   1
   2   0   7 9.38976 25.4577   1
  -2   0  -7-7.59256   22.20   1
  -2   0  -7 3.92378 18.5223   1
  -2   0  -7 21.9958 20.0555   1
  -2   0  -7 29.1414 19.3377   1
  -2   0  -7-29.5501 32.1778   1
   2   0   8 1160.79 224.055   1
   2   0   8 1509.01 252.023   1
   2   0   8 1557.56 255.438   1
  -2   0  -8 1113.94  343.45   1
  -2   0  -8 1095.39 220.975   1
  -2   0  -8 791.524 208.962   1
   2   0   9 31.1467 48.7111   1
   2   0   9-8.44514 29.9904   1
   2   0   9 20.6652 27.4472   1
  -2   0  -9 8.53448 30.1683   1
  -2   0  -9 7.11071 26.2221   1
   2   0  10 7735.40 1302.99   1
  -2   0 -10 5062.04 1507.69   1
   2   0  11-19.1636 51.7194   1
  -2   0 -11 135.048 77.2558   1
   2   0  12 7175.60 1705.87   1
  -2   0 -12 4763.17 2375.28   1
   2   0  13-38.8493 84.9596   1
  -2   0 -13 155.918 119.848   1
   2   0  14 8261.27 1819.29   1
  -2   0 -14 4520.75 2132.18   1
   2   0  15-32.0187 44.5769   1
  -2   0 -15 -25.254 57.3796   1
  -2   0 -16 0.51838 27.9818   1
   2  -1 -17 169.217 111.898   1
   2   1 -17 218.746 106.485   1
   2   1 -16-31.4709  104.26   1
   2  -1 -16  18.105 70.9522   1
   2   1 -16-1.70653 63.6276   1
  -2   1  16 84.4767 47.3805   1
   2   1 -15 969.771 212.761   1
   2  -1 -15 827.969 239.207   1
   2  -1 -15 1.56963 195.265   1
   2   1 -15 559.278 254.501   1
  -2   1  15 105.012 252.116   1
  -2   1  15 107.866 151.668   1
   2   1 -14 12.6946 43.8226   1
   2   1 -14 34.2244 64.6221   1
   2  -1 -14-41.3475 44.8709   1
   2  -1 -14 1.07926 48.9689   1
  -2   1  14 1.82486 31.5399   1
  -2   1  14 28.2481  31.978   1
  -2  -1  14-9.30703 33.1419   1
   2   1 -13 84.6877 127.903   1
   2  -1 -13 147.756 153.362   1
   2  -1 -13 105.135 156.635   1
   2   1 -13 152.229 135.952   1
  -2   1  13 216.721 98.6139   1
  -2   1  13  125.49 101.011   1
  -2  -1  13 76.2726 171.746   1
   2   1 -12 55.4777 107.908   1
   2  -1 -12 104.586 94.1934   1
   2   1 -12 30.2085 95.9094   1
   2  -1 -12-68.3267 135.049   1
   2  -1 -12   -6.87 77.0944   1
  -2   1  12 97.3001 70.6184   1
  -2   1  12 73.4918 102.807   1
  -2  -1  12 63.5564 66.8903   1
   2   1 -11  313.66 463.121   1
   2   1 -11 1631.08 447.654   1
   2  -1 -11 877.741 501.021   1
   2  -1 -11 1914.45 473.603   1
   2   1 -11 1941.13 397.924   1
   2  -1 -11 1946.20 546.781   1
  -2  -1  11 1845.54 445.489   1
  -2   1  11 2769.57 454.858   1
  -2   1  11 2912.84 496.116   1
  -2  -1  11 2310.55  399.17   1
   2   1 -10 11.9637 85.8403   1
   2   1 -10 80.0522 61.2254   1
   2   1 -10-12.3502 96.2107   1
   2   1 -10 173.587 69.8864   1
   2  -1 -10 111.371 71.7533   1
   2  -1 -10 139.291 90.7822   1
   2  -1 -10 75.6367 157.046   1
  -2  -1  10  122.85 70.5497   1
  -2  -1  10 206.614 69.5336   1
  -2   1  10 232.953 79.4587   1
  -2   1  10 126.056 138.225   1
  -2  -1  10 133.963 70.5223   1
   2   1  -9 2454.08 810.078   1
   2   1  -9 2275.14 510.519   1
   2   1  -9 2821.40 859.277   1
   2   1  -9 3059.16 460.308   1
   2   1  -9 3398.87 512.642   1
   2  -1  -9 3578.95 529.507   1
   2  -1  -9 3560.33 569.107   1
   2  -1  -9 3336.92 1064.09   1
   2  -1  -9 2470.19 622.095   1
   2  -1  -9 3941.83 707.934   1
   2  -1  -9 2965.49 795.486   1
  -2  -1   9 3786.96 542.556   1
  -2   1   9 4092.14 537.617   1
  -2   1   9 4201.90 633.191   1
  -2   1   9 5131.26 683.003   1
  -2  -1   9 4512.31  776.78   1
  -2   1   9 4683.72 613.473   1
  -2  -1   9 3906.42 619.193   1
  -2  -1   9 3804.37 577.468   1
  -2  -1   9 5163.27 664.763   1
   2   1  -8 26.3165 57.5557   1
   2   1  -8 100.063 80.1648   1
   2   1  -8 12.9335 39.5301   1
   2   1  -8  7.9292 39.2987   1
   2   1  -8 49.7046 30.5966   1
   2  -1  -8 8.07089 31.1245   1
   2  -1  -8 41.1139 38.0361   1
   2  -1  -8 11.8327 51.4638   1
   2  -1  -8 4.87933 71.4923   1
   2  -1  -8 21.9506 50.8171   1
  -2  -1   8 44.5491 34.1496   1
  -2  -1   8 45.2979 46.1384   1
  -2  -1   8 56.8409 30.8414   1
  -2  -1   8-4.34206  30.637   1
  -2   1   8 76.6045 34.3897   1
  -2   1   8   32.83 34.8179   1
  -2   1   8 42.6408 32.7615   1
  -2   1   8 16.5993 29.7324   1
  -2   1   8 73.1337 39.6819   1
  -2  -1   8 33.7379 31.3574   1
   2  -1  -7  70.306 69.1136   1
   2   1  -7 87.6127 40.5737   1
   2   1  -7 153.674 99.6614   1
   2   1  -7 44.4424  74.419   1
   2  -1  -7  206.68 58.8308   1
   2  -1  -7 87.3917  39.466   1
   2  -1  -7  75.892 62.2627   1
   2   1  -7  54.501 52.8359   1
   2  -1  -7 116.359 87.9033   1
   2   1  -7 151.588 63.7485   1
  -2  -1   7 61.6844  44.674   1
  -2  -1   7 58.0735 67.5882   1
  -2  -1   7 38.3167 38.7926   1
  -2  -1   7 45.0916 61.2231   1
  -2  -1   7 92.2795 36.4969   1
  -2   1   7 89.4697 38.7997   1
  -2   1   7 232.047 47.2624   1
  -2   1   7 117.364 41.8874   1
  -2   1   7 100.166 45.1006   1
  -2   1   7 190.011 69.8968   1
   2   1  -6 6405.32 494.745   1
   2   1  -6 6680.86 894.262   1
   2   1  -6 5407.41 617.163   1
   2  -1  -6 7181.34 881.069   1
   2  -1  -6 6640.57 910.276   1
   2  -1  -6 6268.73 608.546   1
   2   1  -6 6997.48 718.716   1
   2   1  -6 6864.71 976.385   1
   2   1  -6 6657.40 644.395   1
   2  -1  -6 6439.14  813.97   1
   2  -1  -6 6636.53 943.495   1
   2  -1  -6 6738.13 848.228   1
  -2  -1   6 7944.69 976.132   1
  -2  -1   6 8046.15 730.808   1
  -2  -1   6 7778.95 932.456   1
  -2  -1   6 7952.43  740.09   1
  -2  -1   6 7470.24  626.79   1
  -2   1   6 8938.97 1074.85   1
  -2   1   6 7315.17 929.276   1
  -2   1   6 7264.97 688.702   1
  -2   1   6 6525.23 568.235   1
  -2   1   6 8171.40 706.891   1
  -2   1   6 7731.58 948.177   1
  -2  -1   6 6303.69 471.925   1
   2  -1  -5  973.85 77.5458   1
   2   1  -5 1145.94 130.768   1
   2   1  -5 1070.08 78.0552   1
   2   1  -5 1098.66 166.946   1
   2   1  -5 1049.99 144.183   1
   2   1  -5 899.677 126.884   1
   2  -1  -5 1029.84 122.457   1
   2  -1  -5 1463.63 169.095   1
   2  -1  -5 1217.29 195.414   1
   2  -1  -5 955.682 119.609   1
   2   1  -5 1315.12 301.274   1
   2  -1  -5 1201.65 227.283   1
  -2  -1   5 1278.08 138.545   1
  -2   1   5 1098.91 134.909   1
  -2  -1   5 1186.69 121.529   1
  -2  -1   5 1204.55 159.223   1
  -2  -1   5 1441.23 202.324   1
  -2  -1   5 1218.79 128.748   1
  -2   1   5 1151.20 105.773   1
  -2   1   5 1076.82  132.81   1
  -2   1   5 1268.76 131.179   1
  -2   1   5 1227.33 130.465   1
  -2   1   5 1049.43 84.3622   1
  -2  -1   5 977.537 103.617   1
   2   1  -430853.70 4449.29   1
   2   1  -431949.80 4155.19   1
   2   1  -434080.90 4654.38   1
   2   1  -434874.00 5170.96   1
   2   1  -434016.90 4195.33   1
   2   1  -433698.70 4379.66   1
   2  -1  -433966.10 4755.46   1
   2  -1  -433222.50 4791.48   1
   2  -1  -435839.40 4339.62   1
   2  -1  -436034.10 5079.57   1
   2  -1  -435502.20 4675.38   1
   2  -1  -432268.30 4200.23   1
  -2  -1   436926.40 4803.89   1
  -2  -1   435596.10 4731.70   1
  -2  -1   435760.00 4305.08   1
  -2  -1   434895.50 5063.31   1
  -2   1   438024.40 5255.92   1
  -2   1   433431.90 4076.83   1
  -2   1   432986.80 4243.90   1
  -2   1   433695.10 4901.18   1
  -2  -1   440796.20 5194.94   1
  -2  -1   434110.00 3875.77   1
  -2   1   434256.60 4468.82   1
  -2   1   435452.00 4608.26   1
   2   1  -3 3870.99 390.299   1
   2   1  -3 3686.47 292.978   1
   2   1  -3 3315.92 252.401   1
   2   1  -3 3721.92 266.697   1
   2  -1  -3 3940.65 398.519   1
   2  -1  -3 3868.26 343.227   1
   2  -1  -3 3812.47 357.917   1
   2  -1  -3 3464.86 292.468   1
   2   1  -3 4024.70 304.107   1
   2  -1  -3 3995.90 279.049   1
   2   1  -3 3798.12 248.303   1
   2  -1  -3 4209.53 330.596   1
   2   1  -3 3583.19 305.361   1
  -2  -1   3 3736.53 258.743   1
  -2  -1   3 4187.37 314.214   1
  -2  -1   3 3967.70  299.03   1
  -2  -1   3 3795.44 267.401   1
  -2  -1   3 3753.95 411.916   1
  -2   1   3 4073.79  311.74   1
  -2   1   3 3977.15  357.13   1
  -2   1   3 4592.31 483.512   1
  -2   1   3 4216.16 341.612   1
  -2   1   3 3808.45 274.507   1
  -2   1   3 3952.59 438.465   1
   2   1  -223542.60 2796.60   1
   2   1  -223323.00 2459.24   1
   2   1  -227522.60 3332.75   1
   2   1  -224017.10 2999.62   1
   2   1  -226982.40 2834.63   1
   2  -1  -225569.80 2826.28   1
   2  -1  -224330.60 2736.74   1
   2  -1  -228561.50 3061.09   1
   2  -1  -225653.50 2998.01   1
   2  -1  -227080.30 2930.27   1
   2  -1  -223045.10 2475.58   1
   2   1  -224586.40 2668.49   1
  -2  -1   224961.50 2595.61   1
  -2  -1   227064.90 3087.02   1
  -2  -1   224970.70 2701.20   1
  -2  -1   225948.00 3252.63   1
  -2  -1   226350.40 3008.77   1
  -2   1   225405.50 2827.82   1
  -2   1   224888.60 2693.73   1
  -2   1   225372.90 3311.52   1
  -2   1   227294.00 3049.52   1
  -2   1   224859.30 2668.56   1
  -2   1   224598.40 2521.43   1
   2   1  -1 4675.67 485.345   1
   2   1  -1 4196.03 342.763   1
   2   1  -1 3855.79 268.674   1
   2   1  -1 5155.28 313.697   1
   2   1  -1 4400.02 328.327   1
   2   1  -1 4262.23 409.461   1
   2  -1  -1 4800.11 350.577   1
   2  -1  -1 4962.45 357.838   1
   2  -1  -1 5167.67  349.66   1
   2  -1  -1 4442.97 364.238   1
   2  -1  -1 4398.93 302.513   1
   2  -1  -1 4765.22 390.915   1
  -2  -1   1 4958.20 443.683   1
  -2  -1   1 5116.22 350.624   1
  -2  -1   1 4463.19 231.621   1
  -2  -1   1 4575.81 346.908   1
  -2  -1   1 4441.44 327.611   1
  -2  -1   1 4774.11 593.036   1
  -2   1   1 5057.35 390.422   1
  -2   1   1 4679.30 344.065   1
  -2   1   1 4420.77 313.438   1
  -2   1   1 4699.09 289.264   1
  -2   1   1 4965.27  445.68   1
  -2   1   1 4389.35 344.155   1
   2   1   0 6715.05 552.196   1
   2   1   0 6827.64 568.275   1
   2   1   0 7628.18 463.921   1
   2   1   0 6993.15 537.521   1
   2   1   0 6777.64 851.866   1
   2   1   0 6957.45 556.043   1
   2  -1   0 6248.45 479.766   1
   2  -1   0 7896.14 635.501   1
   2  -1   0 7394.49 657.401   1
   2  -1   0 6472.39 401.227   1
   2  -1   0 6923.96 592.002   1
  -2  -1   0 6381.66 498.142   1
  -2  -1   0 7079.76 476.301   1
  -2  -1   0 6745.95 642.515   1
  -2  -1   0 7344.36 495.833   1
  -2  -1   0 6769.61 528.044   1
  -2  -1   0 6622.30 520.372   1
  -2   1   0 5950.96 473.695   1
  -2   1   0 7061.76 618.624   1
  -2   1   0 6299.78 550.069   1
  -2   1   0 7137.01 552.167   1
  -2   1   0 7231.19 344.261   1
  -2   1   0 6638.60 543.847   1
  -2   1   0 6968.76 701.927   1
   2   1   1 23.4775 15.1879   1
   2   1   1 31.3649  17.651   1
   2   1   1-0.88742 21.8031   1
   2   1   1 24.0857 23.0646   1
   2   1   1 17.9005 19.1575   1
   2   1   1 47.9026 24.9219   1
   2  -1   1 39.9942  12.902   1
   2  -1   1 14.0142 23.4946   1
   2  -1   1 2.10931 20.0546   1
   2  -1   1 29.1542 18.5158   1
  -2  -1  -1 50.8548 7.12281   1
  -2  -1  -1  28.987 16.7649   1
  -2  -1  -1 88.7098 24.2821   1
  -2  -1  -1 41.1669 22.2841   1
  -2  -1  -1 43.1238 17.3348   1
  -2  -1  -1 42.7591 15.5469   1
  -2   1  -1 39.3279 15.5265   1
  -2   1  -1 6.15163 21.2197   1
  -2   1  -1 67.7064 24.2031   1
  -2   1  -1 53.8428 17.9303   1
  -2   1  -1 26.9681 16.7108   1
  -2   1  -1 50.9497 11.1375   1
   2   1   2 4764.12 299.269   1
   2   1   2 5086.90  399.58   1
   2   1   2 5095.33 400.534   1
   2   1   2 6073.35 774.806   1
   2   1   2 5202.01  578.85   1
   2   1   2 4904.06  503.84   1
   2  -1   2 5532.21 457.681   1
   2  -1   2 5301.82 356.977   1
   2  -1   2 5314.36 412.933   1
   2  -1   2 4868.53  440.83   1
   2  -1   2 5235.92  417.13   1
  -2  -1  -2 5137.94 423.268   1
  -2  -1  -2 5028.79 573.723   1
  -2  -1  -2 4408.46 531.926   1
  -2  -1  -2 5532.54 347.118   1
  -2  -1  -2 5204.94 571.309   1
  -2  -1  -2 5273.61 471.871   1
  -2   1  -2 4967.98 351.592   1
  -2   1  -2 4440.00 420.298   1
  -2   1  -2 4890.04 394.405   1
  -2   1  -2 5185.59 574.253   1
   2   1   3 9722.24 1058.74   1
   2   1   3 9451.35  828.55   1
   2   1   3 8825.40 593.897   1
   2   1   3 8561.03  730.16   1
   2   1   3 8906.83 1158.86   1
   2   1   3 9757.96 938.961   1
   2  -1   3 9379.19 705.764   1
   2  -1   3 9428.93 941.131   1
   2  -1   3 8635.31 776.248   1
   2  -1   3 8732.61 842.194   1
   2  -1   3 9818.75 906.591   1
  -2  -1  -3 6758.63 722.009   1
  -2  -1  -3 8098.78 803.021   1
  -2  -1  -3 9107.43 698.643   1
  -2  -1  -3 8371.19 734.333   1
  -2  -1  -3 8743.56 1283.82   1
  -2  -1  -3 8192.89 719.341   1
  -2   1  -3 6873.38 639.146   1
  -2   1  -3 7540.26 903.339   1
  -2   1  -3 7964.40 649.677   1
  -2   1  -3 8857.09 1070.16   1
  -2   1  -3 8778.41 761.468   1
   2   1   412889.10 1041.45   1
   2   1   414078.60 1465.43   1
   2   1   416237.20 2181.36   1
   2   1   415184.60 1520.08   1
   2   1   413509.70 1485.69   1
   2   1   413606.80 1404.95   1
   2  -1   413654.10 1538.99   1
   2  -1   415333.40 1309.17   1
   2  -1   413600.10 1273.17   1
   2  -1   414142.80 1435.90   1
  -2  -1  -412383.60 1665.42   1
  -2  -1  -414150.20 1564.74   1
  -2  -1  -413581.10 1524.99   1
  -2  -1  -413064.80 1399.18   1
  -2  -1  -411018.30 1515.24   1
  -2  -1  -413376.30 1446.85   1
  -2   1  -410640.00 783.461   1
  -2   1  -411853.40 1068.65   1
  -2   1  -412565.00 1625.14   1
  -2   1  -412742.30 1196.10   1
  -2   1  -4 9937.31 1233.31   1
  -2   1  -410292.70 1337.25   1
  -2   1  -412928.90 1430.67   1
   2   1   527697.60 3164.86   1
   2   1   526697.20 3371.10   1
   2   1   529126.60 3327.07   1
   2   1   529506.10 4039.28   1
   2   1   530493.90 3778.77   1
   2   1   535105.30 4509.74   1
   2  -1   526650.40 3243.33   1
   2  -1   527635.40 3440.82   1
   2  -1   526138.00 2833.78   1
   2  -1   526182.70 3038.86   1
  -2  -1  -526414.90 3341.91   1
  -2  -1  -519774.10 2870.70   1
  -2  -1  -524863.70 3190.37   1
  -2  -1  -524161.00 3793.43   1
  -2  -1  -525939.00 3479.64   1
  -2  -1  -525882.10 2990.11   1
  -2   1  -525707.60 2981.00   1
  -2   1  -518986.60 2571.89   1
  -2   1  -520595.80 2125.33   1
  -2   1  -524900.60 3624.09   1
  -2   1  -520211.50 2401.04   1
  -2   1  -523225.60 3560.52   1
  -2   1  -524418.50 2814.29   1
  -2   1  -518560.20 2853.26   1
   2   1   6 2514.38 314.813   1
   2   1   6 2011.64  261.21   1
   2   1   6 2601.12 300.618   1
   2   1   6 1942.86 202.719   1
   2   1   6 1665.44 250.244   1
   2  -1   6 2543.82 415.343   1
   2  -1   6 2247.12 318.637   1
   2  -1   6 2024.10 223.364   1
   2  -1   6 2388.80 203.004   1
  -2  -1  -6 1656.84 236.493   1
  -2  -1  -6 1501.22 300.994   1
  -2  -1  -6 1470.04 258.182   1
  -2  -1  -6 1821.83 311.445   1
  -2  -1  -6 1827.74 547.355   1
  -2  -1  -6 1951.76  296.00   1
  -2  -1  -6 2095.85 258.458   1
  -2   1  -6 1717.00 347.538   1
  -2   1  -6 1718.34 237.272   1
  -2   1  -6 1468.48 306.883   1
  -2   1  -6 1809.14 258.905   1
  -2   1  -6 1381.25 262.149   1
  -2   1  -6 1883.07 196.383   1
   2   1   716392.30 1925.59   1
   2   1   713909.00 1622.61   1
   2   1   719017.20 2667.94   1
   2  -1   715381.10 1811.53   1
   2  -1   714054.70 1399.75   1
   2  -1   712971.70 1385.20   1
  -2  -1  -712299.60 2013.72   1
  -2  -1  -712401.70 1665.26   1
  -2  -1  -7 9446.11 1788.82   1
  -2  -1  -712062.80 1493.00   1
  -2  -1  -7 8891.41 1458.65   1
  -2   1  -712631.10 2059.58   1
  -2   1  -7 7525.31 1048.92   1
  -2   1  -710829.70 1270.49   1
  -2   1  -712175.20 1605.13   1
  -2   1  -7 9149.54 1820.70   1
   2   1   8 4575.21 659.203   1
   2   1   8 5192.70 669.841   1
   2  -1   8 5142.67 907.556   1
   2   1   8 5463.17 754.599   1
  -2  -1  -8 4033.53 1252.58   1
  -2  -1  -8 3095.08 639.109   1
  -2   1  -8 3838.09 908.347   1
  -2  -1  -8 3901.09 700.998   1
   2   1   9 2702.93 522.461   1
   2   1   9 3490.76 820.183   1
   2  -1   9 2672.08 477.152   1
  -2  -1  -9 1670.94 677.617   1
  -2  -1  -9 2159.01 644.645   1
  -2   1  -9 2489.10 1092.50   1
   2   1  10 839.328 165.295   1
   2   1  10 0.33505 181.504   1
   2  -1  10 533.155 155.414   1
  -2  -1 -10 4.61592 153.956   1
  -2  -1 -10 305.953 213.726   1
  -2   1 -10 403.596  241.91   1
   2   1  11-1.10655 46.0071   1
   2   1  11 35.1972  45.016   1
   2  -1  11 49.1727 44.8794   1
  -2  -1 -11 0.96244 42.9846   1
  -2  -1 -11-60.9843 56.4877   1
  -2   1 -11 32.3789 62.0052   1
   2   1  12 142.281 122.571   1
   2  -1  12 131.115  95.053   1
  -2  -1 -12 20.5936 109.814   1
  -2   1 -12 24.2372 124.904   1
   2   1  13-60.2414 75.7949   1
   2  -1  13-2.16826 74.3496   1
  -2  -1 -13 67.7777 63.4729   1
  -2   1 -13 -106.11 70.9856   1
   2   1  14 234.948 120.041   1
   2  -1  14 308.418 118.285   1
  -2  -1 -14 45.4998 147.951   1
  -2   1 -14 43.9506  157.99   1
   2   1  15 106.766 63.2668   1
  -2  -1 -15 127.101 116.679   1
  -2   1 -15 4.49149  85.567   1
  -2  -1 -16-1.67485 21.2078   1
  -2   1 -16  9.8115 23.1942   1
   2  -2 -17 29.0738 141.283   1
  -2   2  17 200.941 62.3468   1
   2   2 -16 1.99739  103.43   1
   2  -2 -16 21.3224 121.725   1
   2   2 -16 207.865 78.8216   1
   2  -2 -16 74.9212 57.4052   1
  -2   2  16  17.483 45.8163   1
  -2   2  16 29.4418 52.9461   1
   2   2 -15 2.40583 356.789   1
   2   2 -15 374.249 274.784   1
   2  -2 -15 755.698 242.304   1
   2  -2 -15  10.985 214.941   1
  -2   2  15 1849.55  271.83   1
  -2   2  15 160.997 169.591   1
   2   2 -14 458.271 267.683   1
   2  -2 -14-1.65268  318.26   1
   2   2 -14 1.99839 276.458   1
   2  -2 -14  837.79 313.205   1
  -2   2  14 152.546 231.748   1
  -2   2  14 1383.24  215.73   1
   2   2 -13 5725.11 2076.44   1
   2   2 -13 7181.62 2091.18   1
   2  -2 -13 6406.32 1792.15   1
   2  -2 -13 4894.92 2379.37   1
  -2   2  1310483.00 1551.14   1
  -2   2  1310538.20 2372.91   1
   2   2 -12 272.346 141.235   1
   2   2 -12 344.331  156.13   1
   2  -2 -12  338.15 210.278   1
   2  -2 -12 92.1977 191.014   1
  -2   2  12 319.485 145.964   1
  -2   2  12 304.944 154.893   1
   2   2 -11 8880.50 2518.49   1
   2  -2 -11 7185.26 1987.01   1
   2  -2 -11 9166.30 2201.65   1
   2   2 -11 8947.89 1565.93   1
  -2   2  1111044.40 1743.37   1
  -2   2  1111712.10 1743.14   1
   2   2 -10 4.15226   28.05   1
   2  -2 -10-43.2006  43.157   1
   2  -2 -10-10.1907  31.386   1
  -2  -2  10 59.2975 24.2372   1
  -2   2  10-3.87853 39.1568   1
  -2   2  10-31.9002 21.1132   1
   2   2  -9 4917.83 700.788   1
   2   2  -9 2505.31 600.241   1
   2   2  -9 2686.70 954.207   1
   2  -2  -9 4945.01 930.652   1
   2  -2  -9 5233.58 1024.70   1
  -2  -2   9 4405.19 658.203   1
  -2  -2   9 5485.26 619.734   1
  -2  -2   9 5315.29  737.64   1
  -2  -2   9 7044.79 1131.63   1
  -2   2   9 5952.96  723.14   1
  -2   2   9 6267.44  828.23   1
   2   2  -8-22.1099 75.9603   1
   2   2  -8-4.12906 35.6199   1
   2   2  -8-27.0906 59.3293   1
   2   2  -8 26.8366 31.0965   1
   2   2  -8 19.7555 30.7979   1
   2  -2  -8 49.2599 27.1358   1
   2  -2  -8 115.412 45.1593   1
   2  -2  -8 48.3819 34.8759   1
   2  -2  -8 23.4695 43.4274   1
   2  -2  -8 89.5485  49.869   1
   2  -2  -8 15.4426 37.4646   1
  -2  -2   8 35.7857 33.3007   1
  -2  -2   8 43.7946 24.1413   1
  -2  -2   8 32.7562 26.2087   1
  -2  -2   8 3.58281  28.444   1
  -2   2   8-9.77155 38.6812   1
  -2   2   8 42.5331 35.4136   1
  -2   2   8 52.3831  41.947   1
  -2   2   8 45.7147 51.4804   1
   2   2  -710296.30 1714.64   1
   2  -2  -711025.60 1467.37   1
   2   2  -7 7753.19 1841.59   1
   2   2  -711559.10 1694.64   1
   2   2  -711694.90 1461.79   1
   2   2  -712153.60 2003.16   1
   2  -2  -711574.90 1792.56   1
   2  -2  -712291.40 2423.29   1
   2  -2  -714873.00 1526.70   1
   2  -2  -712269.90 2009.38   1
   2  -2  -710907.80 1453.85   1
  -2  -2   711421.00 1165.17   1
  -2  -2   713635.00 1602.54   1
  -2  -2   712665.10 1424.07   1
  -2  -2   711785.10 1555.60   1
  -2   2   714050.90 1740.85   1
  -2   2   713367.00 1688.36   1
  -2   2   714947.60 2193.75   1
  -2   2   713403.90 1541.03   1
   2   2  -6  148.38 56.8997   1
   2   2  -6 155.379 86.9312   1
   2   2  -6 154.147 39.1103   1
   2   2  -6 136.199 50.4281   1
   2   2  -6 186.476 51.2288   1
   2   2  -6 162.274 47.9407   1
   2  -2  -6 148.189 83.2112   1
   2  -2  -6 117.948  73.895   1
   2  -2  -6 181.469 65.6435   1
   2  -2  -6 143.249  59.906   1
   2  -2  -6 90.3734 64.0086   1
   2  -2  -6 182.167 49.3876   1
  -2  -2   6 224.305  42.555   1
  -2  -2   6 145.333 28.7853   1
  -2  -2   6 180.866 34.7838   1
  -2  -2   6 261.051 42.4168   1
  -2  -2   6  249.32 53.7547   1
  -2   2   6 182.686 53.9335   1
  -2   2   6 249.587 68.7071   1
  -2   2   6 193.394 53.5879   1
  -2   2   6 120.409 32.4275   1
  -2   2   6 160.255 55.8982   1
  -2   2   6 193.542 52.6963   1
   2   2  -528529.40 3769.11   1
   2   2  -531926.80 4324.12   1
   2   2  -532067.00 5132.42   1
   2   2  -527053.90 3790.96   1
   2   2  -528803.00 3852.00   1
   2   2  -528039.50 3898.05   1
   2   2  -531034.20 3742.97   1
   2  -2  -529183.20 4591.76   1
   2  -2  -532569.30 4183.53   1
   2  -2  -530279.80 4155.96   1
   2  -2  -528920.20 3729.33   1
   2  -2  -532426.40 4914.04   1
   2  -2  -531180.50 4898.98   1
  -2  -2   531023.10 3524.29   1
  -2  -2   537974.40 4787.99   1
  -2  -2   532049.30 3921.62   1
  -2  -2   532040.60 4057.49   1
  -2  -2   533935.70 4832.39   1
  -2   2   533084.70 4504.37   1
  -2   2   536350.80 4857.46   1
  -2   2   532861.10 4765.63   1
  -2   2   537452.20 5585.53   1
  -2   2   531710.40 3705.53   1
  -2   2   532030.70 3993.16   1
   2   2  -4 1056.54 127.562   1
   2   2  -4 1153.51 158.871   1
   2   2  -4 1135.71 134.692   1
   2   2  -4 1297.43 204.172   1
   2   2  -4 1218.49  76.798   1
   2   2  -4 1050.40 98.5549   1
   2  -2  -4 1379.12 201.726   1
   2  -2  -4 1069.62 92.3244   1
   2  -2  -4 1151.59 141.513   1
   2  -2  -4 1343.60 199.765   1
   2  -2  -4 1145.99 253.848   1
   2  -2  -4 1263.62 114.266   1
   2   2  -4 1090.75 124.715   1
  -2  -2   4 1362.03 120.893   1
  -2  -2   4 1425.05 177.473   1
  -2  -2   4 1169.56 70.6586   1
  -2  -2   4 1271.88 193.072   1
  -2  -2   4 1410.30 118.034   1
  -2   2   4 1329.55 117.544   1
  -2   2   4 1161.89 95.6954   1
  -2   2   4 1276.62 156.998   1
  -2   2   4 1233.98  131.05   1
  -2   2   4 1293.20 212.963   1
  -2   2   4 1440.04 193.822   1
   2   2  -316530.30 1883.23   1
   2   2  -318994.60 2331.05   1
   2   2  -319464.80 2073.25   1
   2   2  -318033.40 1845.86   1
   2  -2  -318619.40 2285.47   1
   2  -2  -319334.80 1794.84   1
   2  -2  -319022.50 1994.78   1
   2  -2  -318787.10 2243.49   1
   2  -2  -319049.40 2038.46   1
   2   2  -317940.00 1901.19   1
   2   2  -316176.20 1773.96   1
   2  -2  -318120.00 1858.77   1
  -2  -2   318224.70 1832.21   1
  -2  -2   317662.20 1930.95   1
  -2  -2   319399.40 1944.57   1
  -2  -2   319954.90 2504.35   1
  -2  -2   317717.80 1156.66   1
  -2  -2   318688.00 1242.47   1
  -2   2   318782.80 2500.19   1
  -2   2   318493.70 2085.50   1
  -2   2   318590.00 1924.16   1
  -2   2   317964.30 2028.65   1
  -2   2   319125.50 1725.47   1
  -2   2   319752.20 2056.82   1
   2   2  -2 2001.30 173.501   1
   2   2  -2 2156.94 249.581   1
   2   2  -2 2027.24 243.229   1
   2   2  -2 2158.07 176.979   1
   2   2  -2 1895.91 179.772   1
   2   2  -2 1759.47  177.29   1
   2  -2  -2 2119.32 228.644   1
   2  -2  -2 2357.32 241.244   1
   2  -2  -2 2355.06 198.818   1
   2  -2  -2 1941.64 213.901   1
   2  -2  -2 2052.39 224.129   1
   2  -2  -2 2144.74 181.117   1
  -2  -2   2 2382.65 185.396   1
  -2  -2   2 2006.14 162.633   1
  -2  -2   2 2133.28 262.429   1
  -2  -2   2 2100.00 166.448   1
  -2   2   2 1965.90 172.644   1
  -2   2   2 2036.72 219.697   1
  -2   2   2 2184.88 205.451   1
  -2   2   2 2078.98 138.152   1
  -2   2   2 2216.66 265.031   1
  -2   2   2 2081.44 266.014   1
   2   2  -1 51.7163 18.2412   1
   2   2  -1 11.0933 11.9436   1
   2   2  -1 -3.7879 13.2231   1
   2   2  -1-7.81095  16.095   1
   2  -2  -1 22.5886 7.49556   1
   2  -2  -1-7.56575 11.1602   1
   2  -2  -1 6.55991 9.26612   1
   2  -2  -1 15.5463 9.55992   1
   2  -2  -1 10.6634 14.9158   1
   2  -2  -1-14.9481 18.5509   1
  -2  -2   1 19.8352 15.7166   1
  -2  -2   1-10.8744  17.359   1
  -2  -2   1 24.9802 12.4113   1
  -2  -2   1 0.88332 8.08959   1
  -2  -2   1 50.0711 12.0048   1
  -2   2   1-13.9741 16.2119   1
  -2   2   1 12.2303 8.19774   1
  -2   2   1 16.4847  9.4006   1
  -2   2   1 9.53036  7.4277   1
  -2   2   1 15.4583 11.8871   1
  -2   2   1 8.36437 11.0556   1
   2   2   0 8492.58 875.433   1
   2   2   0 9888.70 1055.31   1
   2   2   0 9883.57 857.862   1
   2   2   0 7811.26 526.354   1
   2   2   0 9435.73 935.058   1
   2   2   0 9520.77 1020.13   1
   2  -2   010322.60 884.851   1
   2  -2   0 9599.24 732.344   1
   2  -2   0 9164.79 712.831   1
   2  -2   010132.70  747.28   1
   2  -2   0 9393.49 767.582   1
  -2  -2   0 8953.99 1130.30   1
  -2  -2   010280.60 912.244   1
  -2  -2   010405.70 906.076   1
  -2  -2   0 9447.58 844.486   1
  -2  -2   0 9197.20 546.703   1
  -2  -2   0 8733.61 757.289   1
  -2   2   0 9766.45 638.076   1
  -2   2   0 9064.33 678.777   1
  -2   2   0 7544.45 637.958   1
  -2   2   0 9762.23 946.709   1
  -2   2   0 9456.40  951.76   1
  -2   2   0 8531.15 872.968   1
  -2   2   010007.60 993.658   1
   2   2   1 2687.16 293.872   1
   2   2   1 2948.90  268.31   1
   2   2   1 3159.46 288.871   1
   2   2   1 3174.67 276.246   1
   2   2   1 3098.67 332.849   1
   2   2   1 3120.04 358.136   1
   2  -2   1 2941.39 137.787   1
   2  -2   1 3515.17 207.268   1
   2  -2   1 3347.01  273.88   1
   2  -2   1 3143.14  202.40   1
   2  -2   1 3123.62 230.414   1
  -2  -2  -1 3084.47  328.39   1
  -2  -2  -1 2949.48 257.122   1
  -2  -2  -1 3288.78 278.395   1
  -2  -2  -1 3798.40 333.864   1
  -2  -2  -1 3030.32 178.425   1
  -2  -2  -1 3652.21 263.131   1
  -2   2  -1 2681.00 281.217   1
  -2   2  -1 3297.42  319.91   1
  -2   2  -1 2953.89 399.485   1
  -2   2  -1 3074.62  185.59   1
  -2   2  -1 2497.09 184.821   1
  -2   2  -1 3080.00 265.899   1
  -2   2  -1 3038.06 150.724   1
   2   2   2 922.055 190.986   1
   2   2   2  865.32 142.197   1
   2   2   2 895.189  116.58   1
   2   2   2  999.50 146.209   1
   2   2   2 957.055 101.759   1
   2  -2   2 864.072 70.7901   1
   2  -2   2 945.441 83.6265   1
   2  -2   2 938.947 101.755   1
   2   2   2 891.238 87.1154   1
  -2  -2  -2 855.538 141.304   1
  -2  -2  -2 860.492 71.9349   1
  -2  -2  -2 976.817 174.357   1
  -2  -2  -2 946.757 121.249   1
  -2  -2  -2 1235.95 121.261   1
  -2  -2  -2 996.153 139.719   1
  -2   2  -2 1002.91 161.021   1
  -2   2  -2 943.828 104.928   1
  -2   2  -2 830.739  126.28   1
  -2   2  -2  890.63 98.7063   1
  -2   2  -2 962.456 41.5662   1
  -2   2  -2 792.717 167.141   1
  -2   2  -2 964.329 77.9838   1
  -2   2  -2 845.423 75.7399   1
   2   2   3 7940.44 1137.09   1
   2   2   310239.60 959.135   1
   2   2   310170.30 1353.22   1
   2   2   3 9951.79 935.688   1
   2   2   3 9500.86 830.146   1
   2   2   3 9823.48 1185.23   1
   2  -2   310966.80 850.567   1
   2  -2   310254.50 863.339   1
   2  -2   311207.30 1035.60   1
   2  -2   312179.30 1164.16   1
  -2  -2  -3 8755.51 979.909   1
  -2  -2  -3 9134.32 880.028   1
  -2  -2  -3 9225.90 833.973   1
  -2  -2  -310911.20 1417.40   1
  -2  -2  -3 9715.63 1180.88   1
  -2  -2  -310326.90 993.526   1
  -2   2  -3 9273.23 729.862   1
  -2   2  -3 9892.09 1061.50   1
  -2   2  -3 9815.50 735.381   1
  -2   2  -3 9084.77 563.969   1
  -2   2  -3 7512.78 892.892   1
  -2   2  -310223.30 1022.93   1
  -2   2  -3 9863.69 1184.48   1
   2   2   413804.40 1606.66   1
   2   2   414025.70 1765.47   1
   2   2   411715.00 1428.07   1
   2   2   415204.80 1596.29   1
   2  -2   413045.20 1312.45   1
   2  -2   415967.10 1352.72   1
   2  -2   413584.20 1323.69   1
   2   2   414539.70 1459.38   1
   2  -2   416267.20 1710.95   1
   2   2   413653.20 1256.00   1
  -2  -2  -412212.90 1265.94   1
  -2  -2  -413053.50 1740.67   1
  -2  -2  -412618.10 1319.49   1
  -2  -2  -413715.10 1684.97   1
  -2  -2  -414151.90 1567.93   1
  -2  -2  -411566.00 1489.41   1
  -2   2  -411569.50 1044.79   1
  -2   2  -412582.40 1099.31   1
  -2   2  -413001.70 1792.75   1
  -2   2  -411494.50 912.275   1
  -2   2  -411475.60 1407.50   1
  -2   2  -413108.90 1322.58   1
   2   2   5 713.804 116.932   1
   2   2   5 672.835  128.96   1
   2   2   5 678.944 156.821   1
   2   2   5 740.215 136.021   1
   2   2   5 569.832 83.3807   1
   2   2   5  582.67 121.415   1
   2  -2   5 756.214 127.104   1
   2  -2   5 692.081 104.276   1
   2  -2   5 719.448 91.0402   1
   2  -2   5 625.309 55.3749   1
  -2  -2  -5  802.08 154.336   1
  -2  -2  -5 647.445 91.6646   1
  -2  -2  -5  479.12 151.727   1
  -2  -2  -5  545.65  119.59   1
  -2  -2  -5 532.442 122.756   1
  -2  -2  -5 539.454 100.355   1
  -2   2  -5 604.358 121.866   1
  -2   2  -5 427.777 47.7634   1
  -2   2  -5 563.641 81.7746   1
  -2   2  -5 596.244  178.32   1
   2   2   6 6680.19 924.159   1
   2   2   6 7739.95 937.188   1
   2   2   6 7111.03 946.084   1
   2   2   6 8625.27 976.642   1
   2  -2   6 8601.27 1200.65   1
   2  -2   6 7398.46 825.038   1
   2   2   6 8576.80 1056.30   1
  -2  -2  -6 5923.17 1008.66   1
  -2  -2  -6 6274.43 880.161   1
  -2  -2  -6 6186.25 1107.68   1
  -2  -2  -6 7045.40 1446.54   1
  -2  -2  -6 6190.01 921.953   1
  -2  -2  -6 6844.37 985.487   1
  -2  -2  -6 7342.84 1120.10   1
  -2   2  -6 6159.43 884.278   1
  -2   2  -6 5440.01 736.843   1
  -2   2  -6 6717.91 1186.05   1
   2   2   7 2983.38 430.834   1
   2   2   7 4400.16 793.425   1
   2   2   7 3703.98 555.162   1
   2   2   7 4108.57 550.153   1
   2  -2   7 4347.15 521.101   1
  -2  -2  -7 2394.20 489.605   1
  -2  -2  -7 3495.54 660.817   1
  -2  -2  -7 2674.64 494.755   1
  -2  -2  -7 3027.23 670.208   1
  -2  -2  -7 3067.13 781.477   1
  -2  -2  -7 3137.49  600.03   1
  -2   2  -7 2969.19 711.492   1
  -2   2  -7 2724.60  468.04   1
   2   2   8 320.049 131.041   1
   2  -2   8 427.485 132.364   1
   2   2   8 534.366 146.253   1
  -2  -2  -8 272.541 155.884   1
  -2  -2  -8 230.994 182.187   1
  -2   2  -8 345.802 302.513   1
   2   2   9 4575.53 1003.80   1
   2   2   9 4444.51 666.759   1
   2  -2   9 4439.87  982.21   1
  -2  -2  -9 3437.75 1228.60   1
  -2  -2  -9 2520.37 697.669   1
  -2   2  -9 1993.22 829.315   1
   2   2  10 72.8702 69.4079   1
   2   2  10-0.40668 77.3471   1
   2  -2  10 168.544 72.0834   1
  -2  -2 -10 0.83997 68.9674   1
  -2  -2 -10 63.4917 89.5808   1
  -2   2 -10 37.4605 108.505   1
   2   2  11 1511.74 343.553   1
   2   2  11 1650.07 366.813   1
   2  -2  11 1654.95  541.67   1
  -2  -2 -11 1372.34 665.452   1
  -2  -2 -11 2.53598 343.787   1
  -2   2 -11 443.421 492.074   1
   2   2  12  108.53 76.0277   1
   2   2  12 7.02059 69.8997   1
   2  -2  12 137.185 72.4594   1
  -2  -2 -12 7.84754 75.6917   1
  -2  -2 -12-23.9112 140.789   1
  -2   2 -12 11.0871 102.922   1
   2   2  13 2269.47 538.806   1
   2   2  13 4871.39 622.892   1
   2  -2  13 5269.03 681.943   1
  -2  -2 -13 7.13428 546.056   1
  -2  -2 -13 245.909 1063.52   1
  -2   2 -13 1395.89 787.094   1
   2   2  14 113.816 83.4556   1
  -2  -2 -14 121.056 95.9299   1
  -2   2 -14 52.5048  113.76   1
   2   2  15 3220.47 411.293   1
  -2  -2 -15 786.419 278.346   1
  -2   2 -15 29.8267 327.765   1
  -2   2 -16-3.55169 21.3588   1
   2   3 -16 77.9636   73.23   1
   2   3 -16 0.26864 68.3844   1
   2  -3 -16 147.405 86.4376   1
   2  -3 -16  24.536 66.2477   1
  -2   3  16 96.2793 49.1557   1
  -2   3  16 4.57139 70.5737   1
   2   3 -15-1.29053 242.167   1
   2   3 -15 231.924 177.239   1
   2  -3 -15 29.7784 242.909   1
   2  -3 -15 495.145 176.493   1
  -2   3  15 332.901 180.184   1
   2   3 -14 164.929 151.805   1
   2   3 -14 0.62083 173.402   1
   2  -3 -14-14.7007  200.25   1
   2  -3 -14 179.714 308.316   1
  -2   3  14 690.323 136.297   1
  -2   3  14 263.392 144.656   1
   2   3 -13-2.31325 274.563   1
   2   3 -13 777.447 347.339   1
   2  -3 -13 20.5056 318.753   1
   2  -3 -13 589.808 522.104   1
  -2   3  13 1430.92 359.665   1
  -2   3  13 1272.00 279.395   1
   2   3 -12-25.6779 78.4755   1
   2   3 -12 29.9912 87.7165   1
   2  -3 -12 100.231 122.385   1
   2  -3 -12 50.5058 122.024   1
  -2   3  12 182.359 81.0057   1
  -2   3  12 174.342 84.2065   1
   2   3 -11 1516.32 649.581   1
   2  -3 -11 1948.34 619.246   1
   2  -3 -11 1594.69 584.863   1
   2   3 -11 1817.73 555.782   1
  -2   3  11 2287.92 498.565   1
  -2   3  11 2241.91 672.606   1
   2   3 -10 959.519 290.934   1
   2  -3 -10 896.698 570.086   1
   2  -3 -10 620.833 619.966   1
  -2  -3  10 1493.92 336.246   1
  -2   3  10 1645.88 506.096   1
  -2   3  10 1183.39 287.358   1
   2   3  -9 2330.47 478.592   1
   2  -3  -9 2139.50 691.396   1
   2  -3  -9 2619.31 657.236   1
  -2  -3   9 3337.09 547.978   1
  -2   3   9 3827.05 627.814   1
  -2   3   9 2866.62  675.38   1
   2   3  -8 756.071 204.002   1
   2  -3  -8 725.102 259.779   1
   2  -3  -8 770.004 298.403   1
  -2  -3   8 986.592 199.392   1
  -2   3   8 1026.25 214.527   1
  -2   3   8 1087.68 200.668   1
   2   3  -7 5.44677 40.0533   1
   2   3  -7 11.7457 51.4729   1
   2   3  -7  71.285 35.2991   1
   2   3  -7 0.49294 31.9371   1
   2  -3  -7 70.6047 43.8091   1
   2  -3  -7 48.7668 49.9437   1
   2  -3  -7 17.0485 53.7491   1
   2  -3  -7 217.997 44.6809   1
  -2  -3   7 29.4699 38.3544   1
  -2  -3   7 33.5199  21.909   1
  -2  -3   7 8.54712 36.2117   1
  -2   3   7 47.7932 41.5344   1
  -2   3   7 5.36689 57.5452   1
  -2   3   7 54.3671 34.2105   1
   2   3  -6 14.3014 32.9648   1
   2   3  -6 45.5161 37.0893   1
   2   3  -6 2.09224 50.9749   1
   2   3  -6 21.5768 29.7141   1
   2   3  -6  33.289 31.6526   1
   2  -3  -6 74.6598 35.0366   1
   2  -3  -6 68.8917  69.251   1
   2  -3  -6 90.6515 36.9423   1
   2  -3  -6 39.3875 46.7161   1
  -2  -3   6 34.1938 25.0385   1
  -2  -3   6 15.7418 32.6848   1
  -2   3   6 19.7398 32.5681   1
  -2   3   6 28.6022 48.1548   1
  -2   3   6 58.8323 24.4547   1
  -2   3   6 53.9267  34.059   1
  -2   3   6 32.5949 37.4533   1
  -2   3   6 79.3086 40.8268   1
   2   3  -513821.60 2042.52   1
   2   3  -513299.70 1613.19   1
   2   3  -514814.50 2110.54   1
   2   3  -512870.90 1673.77   1
   2   3  -511126.00 1530.48   1
   2  -3  -514450.10 1768.93   1
   2  -3  -515825.10 2259.40   1
   2  -3  -514167.30 1997.28   1
   2  -3  -512869.00 2008.78   1
   2  -3  -512996.20 1709.01   1
  -2  -3   515791.50 1786.80   1
  -2  -3   514017.50 1606.31   1
  -2  -3   514131.80 1657.34   1
  -2  -3   514965.20 1867.29   1
  -2   3   515895.50 1873.25   1
  -2   3   515903.30 2136.03   1
  -2   3   515577.80 1826.45   1
  -2   3   514927.30 1639.12   1
  -2   3   513966.80 1850.46   1
   2   3  -4 30.4102 18.0151   1
   2   3  -4 38.8791 14.1102   1
   2   3  -4 12.1288 26.5918   1
   2   3  -4  19.475 18.4462   1
   2   3  -4-15.6491 13.1612   1
   2  -3  -4 7.80552 20.4241   1
   2  -3  -4  24.846 16.4982   1
   2  -3  -4-73.7568 34.3645   1
   2  -3  -4 33.5649 22.2254   1
   2  -3  -4 2.03929 17.6755   1
  -2  -3   4 1.00256  11.749   1
  -2  -3   4 3.21325 23.0866   1
  -2  -3   4-3.53346 22.7402   1
  -2  -3   4 8.89289 13.7934   1
  -2   3   4-6.10541 16.2714   1
  -2   3   4  23.641 26.2709   1
  -2   3   4 19.2035  27.061   1
  -2   3   4 25.7488 15.8625   1
  -2   3   4 12.9691 19.6727   1
   2   3  -326794.00 3557.09   1
   2   3  -331708.50 5047.06   1
   2   3  -331606.30 4105.64   1
   2   3  -328483.60 3862.73   1
   2   3  -328801.60 4077.75   1
   2  -3  -333981.40 4408.96   1
   2  -3  -329858.10 4539.86   1
   2  -3  -331012.00 4048.81   1
   2  -3  -330986.80 4501.48   1
   2  -3  -329154.50 3794.71   1
   2   3  -328544.40 4492.98   1
  -2  -3   330009.20 3930.75   1
  -2  -3   331111.90 4694.39   1
  -2  -3   329857.40 3624.66   1
  -2  -3   330491.80 3775.29   1
  -2   3   333601.60 4316.60   1
  -2   3   332145.20 4219.33   1
  -2   3   331417.40 5016.37   1
  -2   3   325570.40 3633.47   1
  -2   3   333984.70 4360.40   1
   2   3  -2 3626.82 407.616   1
   2   3  -2 4099.42 394.202   1
   2   3  -2 4168.64 663.005   1
   2   3  -2 3640.95 436.926   1
   2   3  -2 3686.45 382.503   1
   2  -3  -2 3981.96  342.01   1
   2  -3  -2 4063.33 479.125   1
   2  -3  -2 4211.92 440.563   1
   2  -3  -2 4817.03 438.804   1
   2  -3  -2 4439.66 479.728   1
   2   3  -2 4031.66  397.42   1
  -2  -3   2 3913.03  374.48   1
  -2  -3   2 4464.90 358.442   1
  -2  -3   2 4055.28 327.713   1
  -2   3   2 3801.26  327.53   1
  -2   3   2 4226.32 362.486   1
  -2   3   2 4838.15 792.391   1
  -2   3   2 4176.17 400.952   1
  -2   3   2 3155.83 444.279   1
  -2  -3   2 4050.64 692.651   1
   2   3  -119943.90 2296.56   1
   2   3  -118509.90 2256.77   1
   2   3  -119150.30 2669.24   1
   2   3  -118435.00 2241.75   1
   2   3  -119513.00 2421.39   1
   2  -3  -119714.40 2137.74   1
   2  -3  -120492.90 2478.79   1
   2  -3  -120638.20 2230.74   1
   2  -3  -120318.50 2283.79   1
   2  -3  -119422.50 2277.23   1
  -2  -3   119118.60 2192.84   1
  -2  -3   120290.10 2665.04   1
  -2  -3   119576.80 2076.91   1
  -2  -3   122464.10 2406.39   1
  -2   3   114533.50 1902.24   1
  -2   3   121285.80 2722.94   1
  -2   3   117812.00 1422.06   1
  -2   3   119885.90 1796.41   1
  -2   3   120081.50 2154.15   1
  -2   3   118819.10 2190.60   1
  -2   3   120096.70 2086.34   1
  -2  -3   121608.20 2324.06   1
   2   3   0 3687.01 428.542   1
   2   3   0 3948.21 371.572   1
   2   3   0 3754.01 405.637   1
   2  -3   0 3751.24 344.275   1
   2  -3   0 3677.12 247.934   1
   2  -3   0 3863.52  399.20   1
   2  -3   0 4529.88  296.38   1
   2   3   0 3123.45 495.235   1
   2   3   0 3856.96 595.471   1
  -2  -3   0 3865.75 461.193   1
  -2  -3   0 3516.32 442.989   1
  -2  -3   0 3980.32 438.214   1
  -2  -3   0 3143.60  128.31   1
  -2  -3   0 4341.12 456.843   1
  -2  -3   0 3797.93 431.976   1
  -2   3   0 4237.75 455.284   1
  -2   3   0 3338.32 383.959   1
  -2   3   0 3428.69 434.772   1
  -2   3   0 4011.56 336.226   1
  -2   3   0 3624.89 243.755   1
  -2   3   0 3465.94  228.40   1
  -2   3   0 3635.59 271.866   1
  -2   3   0 2955.11 254.487   1
   2   3   1 4716.51 549.251   1
   2   3   1 4489.48 333.003   1
   2   3   1 5143.49 585.852   1
   2   3   1 5357.22 831.963   1
   2  -3   1 5193.80 329.738   1
   2  -3   1 5657.53 398.104   1
   2  -3   1 5771.17 530.955   1
   2  -3   1 5348.66 362.202   1
   2   3   1 5874.52 568.934   1
   2   3   1 5523.09 623.953   1
  -2  -3  -1 6914.29 734.357   1
  -2  -3  -1 5540.00 537.249   1
  -2  -3  -1 6484.47  631.93   1
  -2  -3  -1 5829.47  857.42   1
  -2  -3  -1 5329.53 496.005   1
  -2   3  -1 5897.96 556.827   1
  -2   3  -1 4166.75 472.234   1
  -2   3  -1 5938.02 565.172   1
  -2   3  -1 5080.47 372.281   1
  -2   3  -1 6366.87  562.16   1
  -2   3  -1 5433.04 336.813   1
  -2   3  -1 5157.39 742.342   1
  -2  -3  -1 6159.96 560.315   1
   2   3   2 8648.30 1030.38   1
   2   3   2 8422.00 775.106   1
   2   3   2 9355.66 1090.32   1
   2   3   2 9387.41 1099.54   1
   2   3   2 9860.01 1161.02   1
   2  -3   2 8060.66 601.415   1
   2  -3   2 9740.38  942.28   1
   2  -3   2 9059.58 649.701   1
   2  -3   2 8598.15 564.207   1
   2   3   210617.10 1062.52   1
  -2  -3  -2 9432.25 1325.11   1
  -2  -3  -2 9325.25 962.141   1
  -2   3  -210268.10 955.603   1
  -2   3  -210572.40 1179.39   1
  -2   3  -2 9082.72 1042.36   1
  -2   3  -2 8761.67 564.287   1
  -2   3  -2 9745.16 842.193   1
  -2   3  -2 9304.08 951.364   1
  -2   3  -2 7587.36 907.103   1
  -2  -3  -211171.10 1360.18   1
  -2  -3  -210275.90 1105.85   1
  -2  -3  -2 8572.78 990.066   1
  -2  -3  -2 9141.62 953.568   1
   2   3   315023.90 1697.72   1
   2   3   315449.90 2060.93   1
   2   3   314163.90 1884.50   1
   2   3   319304.30 2413.02   1
   2   3   316365.70 2068.08   1
   2   3   316683.70 2059.86   1
   2  -3   317172.40 2123.09   1
  -2  -3  -315356.10 2031.22   1
  -2  -3  -318597.40 2342.53   1
  -2  -3  -316235.40 2161.69   1
  -2  -3  -315339.10 1830.75   1
  -2   3  -316548.70 1911.48   1
  -2   3  -315890.90 2077.67   1
  -2   3  -317710.60 2720.02   1
  -2   3  -316758.20 2043.73   1
  -2   3  -314700.40 1395.73   1
  -2  -3  -316433.50 1997.60   1
  -2  -3  -317763.00 2174.04   1
   2   3   4 8727.15 972.533   1
   2   3   4 9148.37 924.092   1
   2   3   4 9367.24 1347.87   1
   2   3   4 8414.85 1066.84   1
   2  -3   410008.70 1075.30   1
   2   3   4 9963.06 1315.06   1
   2   3   4 9940.46 1037.52   1
  -2  -3  -4 8692.09 1194.64   1
  -2  -3  -4 9620.70 1207.98   1
  -2  -3  -4 8535.14 1429.78   1
  -2  -3  -4 8988.51 1084.80   1
  -2  -3  -410100.10 1273.92   1
  -2   3  -4 8112.22 1075.72   1
  -2   3  -4 9289.37 1190.06   1
  -2   3  -4 8523.01  935.36   1
  -2   3  -4 8593.10 1292.85   1
  -2   3  -4 7983.74 679.667   1
  -2  -3  -4 8802.84 1083.55   1
   2   3   511949.50 1652.94   1
   2   3   510685.80 1542.06   1
   2  -3   513430.50 1544.59   1
   2  -3   511894.10 1606.52   1
   2   3   511090.80 1248.07   1
   2   3   512223.00 1451.94   1
   2   3   510979.80 1222.48   1
   2   3   510830.80 1351.09   1
  -2  -3  -510729.80 1594.99   1
  -2  -3  -5 9522.33 1758.84   1
  -2  -3  -510493.50 1469.97   1
  -2  -3  -510234.70 1380.78   1
  -2   3  -5 8535.61 1584.68   1
  -2   3  -510716.50 1472.00   1
  -2   3  -5 6997.72 1490.44   1
  -2  -3  -510458.70 1524.00   1
  -2  -3  -511339.30 1701.62   1
   2   3   6 4179.13 537.409   1
   2   3   6 5184.28 699.733   1
   2   3   6 4614.12  504.15   1
   2  -3   6 5370.89 645.097   1
   2  -3   6 3771.76 553.456   1
   2   3   6 4502.04 674.198   1
   2   3   6 4670.86 603.572   1
  -2  -3  -6 4145.13 683.187   1
  -2  -3  -6 4069.16 566.639   1
  -2  -3  -6 4305.78 746.533   1
  -2  -3  -6 3926.51 643.601   1
  -2  -3  -6 4401.28 988.317   1
  -2  -3  -6 3769.70 607.666   1
  -2  -3  -6 3771.40 666.582   1
  -2   3  -6 3415.17 578.208   1
  -2   3  -6 2755.07  770.60   1
  -2   3  -6 3362.56 456.574   1
   2   3   7 1568.13  314.72   1
   2   3   7 2342.62 390.151   1
   2   3   7 2885.15 436.015   1
   2  -3   7 2634.09 549.057   1
  -2  -3  -7 1954.26 466.815   1
  -2  -3  -7 1554.05 361.235   1
  -2  -3  -7 1907.07 434.498   1
  -2  -3  -7 2330.99 483.259   1
  -2   3  -7 1609.47  531.94   1
  -2  -3  -7 1668.59 397.578   1
   2   3   8 103.396 52.3023   1
   2  -3   8 53.1869 80.9871   1
   2   3   8 87.4248 56.4232   1
  -2  -3  -8-15.1503 101.534   1
  -2  -3  -8-12.8517 62.9573   1
  -2   3  -8 -16.036 79.9017   1
   2   3   9 1383.45 344.511   1
   2   3   9 1353.42 310.232   1
   2  -3   9 1482.30 477.225   1
  -2  -3  -9 1068.89  392.41   1
  -2   3  -9 597.415 435.449   1
  -2  -3  -9 872.348 355.094   1
   2   3  10 183.682 104.576   1
   2   3  10 126.434 95.7051   1
   2  -3  10 187.094 93.4046   1
  -2  -3 -10  26.297 95.4104   1
  -2  -3 -10 42.1202 115.713   1
  -2   3 -10 21.3416 198.562   1
   2   3  11 1330.77 458.727   1
   2  -3  11 1500.95 312.978   1
   2   3  11 865.246  521.81   1
  -2  -3 -11 267.113 355.732   1
  -2  -3 -11 120.774  460.42   1
   2   3  12 141.544 180.424   1
   2   3  12 419.361 180.064   1
  -2  -3 -12-16.4643  215.71   1
  -2  -3 -12-3.33724 176.051   1
  -2   3 -12 146.016 160.528   1
   2   3  13 1468.23 301.431   1
   2   3  13 2193.73 321.388   1
  -2  -3 -13-5.21536 323.043   1
  -2   3 -13 255.435  454.29   1
   2   3  14  29.673 45.1323   1
   2   3  14-4.60136 65.2606   1
  -2  -3 -14 77.2652 60.1519   1
  -2   3 -14-11.2234 61.8539   1
   2   3  15 0.31452 48.4356   1
  -2   3 -15-25.6815 40.3047   1
   2   4 -16-0.27274 242.797   1
   2  -4 -16 322.458 132.507   1
   2  -4 -16 282.549 138.338   1
  -2   4  16 605.212 119.907   1
   2   4 -15-2.28097 119.334   1
   2  -4 -15 39.7656 75.2945   1
   2  -4 -15 63.4879 116.723   1
  -2   4  15 134.936 57.7982   1
  -2   4  15 38.3552 53.1079   1
   2   4 -14-1.26545 187.641   1
   2  -4 -14 9.55168 294.853   1
   2  -4 -14 398.723 327.521   1
   2   4 -14  182.70 158.036   1
  -2   4  14 735.022 143.848   1
  -2   4  14 330.328 217.018   1
   2   4 -13 557.054 219.961   1
   2   4 -13-0.36473 252.713   1
   2  -4 -13 38.5769 355.244   1
   2  -4 -13 609.992 503.797   1
  -2   4  13 853.732 246.109   1
  -2   4  13 1198.46  226.68   1
   2   4 -12 1332.51 456.285   1
   2   4 -12 1346.33 489.041   1
   2  -4 -12 1855.85 608.535   1
   2  -4 -12 1641.38 647.556   1
  -2   4  12 2367.15 541.547   1
  -2   4  12 2675.46  488.41   1
   2   4 -11 1409.59 446.998   1
   2   4 -11 1546.65 834.799   1
   2  -4 -11 2078.98 677.454   1
   2  -4 -11 1649.24 627.489   1
  -2   4  11 2201.56 482.974   1
  -2   4  11 2227.91 466.694   1
   2   4 -10 3736.02 887.171   1
   2  -4 -10 4414.88 1233.51   1
   2  -4 -10 5077.88 1168.65   1
  -2   4  10 5571.45 1008.81   1
  -2   4  10 5576.88  896.93   1
  -2  -4  10 6640.18 1113.68   1
   2   4  -9 1349.84 406.027   1
   2  -4  -9 1919.56 550.656   1
   2  -4  -9 1790.31 869.933   1
  -2  -4   9 2500.44  462.29   1
  -2   4   9 2038.71 401.408   1
  -2   4   9 1895.64 399.912   1
   2   4  -8 9352.90 1754.23   1
   2  -4  -811665.30 2090.39   1
   2  -4  -811326.70 2444.50   1
  -2  -4   813969.40 1919.43   1
  -2   4   814469.80 2102.17   1
  -2   4   813792.40 1934.24   1
   2   4  -7 185.442 162.353   1
   2  -4  -7 278.025 127.393   1
   2  -4  -7 296.919 231.983   1
  -2  -4   7 332.408 101.193   1
  -2   4   7 137.165 83.4882   1
  -2   4   7 324.084 117.067   1
  -2   4   7 349.543  91.252   1
   2   4  -612155.10 1995.79   1
   2   4  -614990.10 2327.06   1
   2   4  -613698.30 2315.33   1
   2   4  -613094.10 2075.86   1
   2  -4  -616339.80 2462.90   1
   2  -4  -614522.50 2604.41   1
   2  -4  -612959.30 2077.56   1
   2  -4  -616320.50 2597.90   1
  -2  -4   617175.60 2182.84   1
  -2   4   617466.40 2648.30   1
  -2   4   617424.50 2282.67   1
  -2   4   618094.20 2651.65   1
  -2   4   615420.90 2353.93   1
  -2   4   618725.60 2823.58   1
  -2   4   618342.50 2462.71   1
   2   4  -5 11.3884 16.3268   1
   2   4  -5 0.83901 27.8882   1
   2   4  -5 2.45366 20.8145   1
   2   4  -5-0.17699 20.3943   1
   2   4  -5-28.5204 24.4143   1
   2  -4  -5 32.3276 34.9846   1
   2  -4  -5 -11.725 27.3312   1
   2  -4  -5 -9.4392 24.8679   1
   2  -4  -5-16.3859 19.4994   1
  -2  -4   5 10.9896 16.6732   1
  -2  -4   5 25.6284 16.0807   1
  -2  -4   5-0.12586 17.5676   1
  -2   4   5 48.5941 21.0765   1
  -2   4   5 11.9424 27.6463   1
  -2   4   5-1.19578 20.0919   1
  -2   4   5-5.03589 29.2218   1
  -2   4   5-16.7601 21.9276   1
  -2   4   5 2.05579 37.0861   1
   2   4  -411013.30 1581.51   1
   2   4  -4 8614.21 1023.83   1
   2   4  -410879.60 1553.85   1
   2   4  -4 9154.17 1652.07   1
   2   4  -410555.60 1319.13   1
   2  -4  -411158.60 1340.21   1
   2  -4  -411260.80 1696.39   1
   2  -4  -411669.00 1618.04   1
   2  -4  -411232.70 1419.67   1
  -2  -4   411513.00 1484.23   1
  -2  -4   410632.90 1191.86   1
  -2  -4   411213.80 1111.37   1
  -2  -4   411756.00 1489.07   1
  -2   4   413196.20 1530.53   1
  -2   4   412698.00 1478.94   1
  -2   4   413394.00 1509.22   1
  -2   4   411915.90 1737.83   1
  -2   4   411275.20 1431.04   1
   2   4  -3 7044.68 934.742   1
   2   4  -3 5701.37 856.359   1
   2   4  -3 5765.16 810.513   1
   2   4  -3 6377.89 758.699   1
   2   4  -3 5854.46 818.974   1
   2   4  -3 6025.39 845.148   1
   2  -4  -3 6387.46 888.593   1
   2  -4  -3 6655.71 1215.98   1
   2  -4  -3 6722.78 858.255   1
   2  -4  -3 6630.47  785.68   1
   2  -4  -3 6730.31 700.321   1
  -2  -4   3 6826.18 836.183   1
  -2  -4   3 7254.86 927.614   1
  -2  -4   3 6421.27 697.853   1
  -2  -4   3 6571.32 728.971   1
  -2   4   3 7113.81 931.581   1
  -2   4   3 5559.32 684.468   1
  -2   4   3 7839.58 798.386   1
  -2   4   3 7092.84 1066.88   1
  -2   4   3 6855.07 786.893   1
   2   4  -2 7.15795 112.719   1
   2   4  -2 493.951 136.426   1
   2   4  -2 591.343 100.937   1
   2   4  -2 388.536 120.185   1
   2   4  -2  468.86 194.786   1
   2  -4  -2 436.259 119.999   1
   2  -4  -2 456.192 115.274   1
   2  -4  -2 572.727 166.173   1
   2  -4  -2 510.944 75.5545   1
  -2  -4   2 638.942 115.758   1
  -2  -4   2 541.292 77.6422   1
  -2  -4   2 635.311 104.832   1
  -2  -4   2  446.74 90.5505   1
  -2   4   2 527.196 82.0962   1
  -2   4   2 509.098 160.784   1
  -2   4   2 676.863 117.374   1
  -2   4   2 546.326  139.03   1
  -2  -4   2 541.844 219.072   1
   2   4  -114758.00 1959.30   1
   2   4  -116179.70 2414.53   1
   2   4  -116116.50 2107.07   1
   2   4  -117856.40 2392.76   1
   2   4  -117681.50 2896.80   1
   2  -4  -115655.00 1736.49   1
   2  -4  -116785.40 1745.39   1
   2  -4  -116682.70 2403.83   1
   2  -4  -118619.40 2279.24   1
  -2  -4   117902.60 2953.91   1
  -2  -4   118612.90 2082.76   1
  -2  -4   116949.40 2168.43   1
  -2  -4   120209.90 2231.16   1
  -2   4   119865.20 2320.05   1
  -2   4   117955.40 1922.38   1
  -2   4   117490.90 2252.14   1
  -2   4   118671.80 3077.06   1
  -2   4   113957.60 1672.37   1
  -2  -4   121160.30 2406.84   1
   2   4   0 207.408 57.8531   1
   2   4   0 201.756 58.6058   1
   2   4   0  266.05 50.0143   1
   2   4   0 235.082 105.466   1
   2   4   0 200.255 49.4605   1
   2  -4   0 75.1902 42.3249   1
   2  -4   0 234.556 49.7453   1
   2  -4   0-0.39335 34.9456   1
   2  -4   0 267.864 47.6957   1
  -2  -4   0 259.872 44.2489   1
  -2  -4   0 212.385 39.5993   1
  -2  -4   0 266.221 69.7432   1
  -2  -4   0 148.269 75.7138   1
  -2  -4   0 137.042 94.3467   1
  -2   4   0 147.982 40.4525   1
  -2   4   0 113.151 78.8425   1
  -2   4   0 322.657 97.2866   1
  -2   4   0  2.7067 56.5797   1
  -2   4   0 85.3002 25.8028   1
  -2   4   0 87.4679 18.0185   1
  -2   4   0 4.99248 40.9669   1
   2   4   1 3701.32 425.024   1
   2   4   1 3912.27 501.092   1
   2   4   1 3541.67 472.508   1
   2   4   1 3971.65 549.316   1
   2   4   1 3031.22 408.271   1
   2  -4   1 2987.13 240.731   1
   2  -4   1 3931.00 432.096   1
   2  -4   1 2877.83  257.61   1
   2  -4   1 3895.16 431.849   1
  -2  -4  -1 4270.53 462.258   1
  -2  -4  -1 2946.42 286.994   1
  -2  -4  -1 3649.80 380.276   1
  -2  -4  -1 3640.92 671.521   1
  -2  -4  -1 3787.45 586.286   1
  -2  -4  -1 4349.13 458.314   1
  -2   4  -1 3642.53 485.831   1
  -2   4  -1 3480.38 434.992   1
  -2   4  -1 3335.79 356.817   1
  -2   4  -1 4321.15  511.99   1
  -2   4  -1 3087.16 258.458   1
   2   4   2-3.73424 24.3059   1
   2   4   2 34.9102  31.538   1
   2   4   2 17.2796 32.2865   1
   2   4   2 68.1569 38.0489   1
   2   4   2  85.511 32.0504   1
   2   4   2 7.32319 28.6437   1
   2  -4   2 9.38298 16.6331   1
   2  -4   2 6.47716 27.3928   1
  -2  -4  -2  21.269 28.9142   1
  -2  -4  -2 21.7985 47.5867   1
  -2  -4  -2 171.039 30.9082   1
  -2  -4  -2 9.57055 32.0656   1
  -2  -4  -2 7.50848 50.0198   1
  -2  -4  -2 34.1022 27.9377   1
  -2   4  -2  71.781 30.0895   1
  -2   4  -2 25.8724 28.5917   1
  -2   4  -2 20.6764 30.9949   1
  -2   4  -2 8.90822 28.0808   1
   2   4   3 360.491 115.318   1
   2   4   3 386.158 117.663   1
   2   4   3 324.145 118.813   1
   2   4   3 459.403 101.164   1
   2   4   3 263.677 69.2441   1
   2   4   3 522.737 146.065   1
   2  -4   3 405.018 95.6316   1
  -2  -4  -3 465.866 104.772   1
  -2  -4  -3 337.723 95.9407   1
  -2  -4  -3 414.024  121.85   1
  -2  -4  -3 423.887 102.769   1
  -2  -4  -3 405.637 98.8286   1
  -2  -4  -3 575.403 111.299   1
  -2   4  -3 2.58997   95.31   1
  -2   4  -3 360.049 89.5866   1
  -2   4  -3 274.233 137.767   1
  -2   4  -3 398.902  106.59   1
  -2   4  -3 403.825  121.22   1
   2   4   4 1215.86 366.148   1
   2   4   4 2304.37 302.544   1
   2   4   4 1992.59 510.883   1
   2   4   4 2339.64 449.047   1
   2   4   4 1873.65  310.16   1
   2   4   4 2273.49 311.648   1
   2  -4   4 2333.47 321.026   1
  -2  -4  -4 1976.55 350.311   1
  -2  -4  -4 2289.55  502.51   1
  -2  -4  -4 2326.97 376.351   1
  -2  -4  -4 1818.86 366.554   1
  -2  -4  -4 2363.42 383.831   1
  -2  -4  -4 1980.00 325.271   1
  -2   4  -4 1690.53 286.471   1
  -2   4  -4 1982.07 494.937   1
  -2   4  -4 1974.50 398.308   1
   2   4   5 2362.85 535.024   1
   2   4   5 2823.99 398.652   1
   2   4   5 2715.00 427.672   1
   2   4   5 2888.80 373.616   1
   2   4   5 2940.76 398.589   1
   2   4   5 2897.77 532.923   1
   2  -4   5 2756.32 434.406   1
  -2  -4  -5 2459.40 751.661   1
  -2  -4  -5 2722.01  456.63   1
  -2  -4  -5 2341.38 432.962   1
  -2  -4  -5 2496.54 668.595   1
  -2  -4  -5 2758.05 457.272   1
  -2  -4  -5 2659.01 436.746   1
  -2   4  -5 1886.30  337.94   1
  -2   4  -5 2600.49 467.411   1
  -2   4  -5 2488.21 539.869   1
  -2   4  -5 2156.14  394.05   1
   2   4   6 8463.79 1085.56   1
   2   4   6 8792.01 1151.84   1
   2   4   6 7719.38 933.725   1
   2   4   6 7697.24 1014.67   1
   2   4   6 7722.09 1089.44   1
  -2  -4  -6 6796.92 1113.89   1
  -2  -4  -6 7495.02 1791.15   1
  -2  -4  -6 7575.79 1182.04   1
  -2  -4  -6 7094.18 1098.86   1
  -2  -4  -6 8560.05 1266.56   1
  -2   4  -6 7630.01 1175.14   1
  -2   4  -6 4371.55 811.588   1
  -2   4  -6 7190.11 1344.70   1
  -2   4  -6 3088.84 1269.86   1
   2   4   7 42.5739 45.9711   1
   2   4   7-3.14056 70.1639   1
  -2  -4  -7 26.8046 54.2631   1
  -2  -4  -7 34.0158 48.8137   1
  -2  -4  -7 71.1228  75.963   1
  -2   4  -7-8.60434 47.2938   1
  -2   4  -7 78.6162 65.3618   1
   2   4   8 4979.64 863.368   1
   2   4   8 5343.21  830.87   1
  -2  -4  -8 3572.22 1280.81   1
  -2  -4  -8 3376.51 849.825   1
  -2  -4  -8 4773.54 932.729   1
  -2   4  -8 4311.10 886.614   1
  -2   4  -8 3230.66 1590.14   1
   2   4   9  31.912 104.869   1
   2   4   9 73.8334 73.3593   1
  -2  -4  -9 154.241 121.817   1
  -2   4  -9 10.9904 97.0158   1
   2   4  10 1398.69 376.843   1
   2   4  10 1261.32 387.257   1
  -2  -4 -10  518.53 325.859   1
   2   4  11 73.5957 71.7745   1
   2   4  11 57.2863 109.243   1
  -2  -4 -11 16.2662 66.6495   1
   2   4  12 2378.65 454.979   1
   2   4  12 2478.56 471.366   1
  -2  -4 -12 934.455 440.709   1
  -2   4 -12 170.956 583.227   1
   2   4  13 127.472 77.5218   1
   2   4  13 164.631 81.4384   1
  -2  -4 -13  55.258 85.4714   1
  -2   4 -13 10.5229 188.564   1
   2   4  14 2627.91 358.924   1
   2   4  14 1933.37 489.914   1
  -2  -4 -14 838.698 421.597   1
  -2   4 -14 239.549 409.004   1
   2   5 -16 4.15645 56.6379   1
  -2   5  16 138.074 42.9475   1
   2  -5 -15 242.652 87.8652   1
   2   5 -15 8.81087 97.3772   1
   2  -5 -15-0.89083 87.1719   1
  -2   5  15 145.821 70.8818   1
  -2   5  15 264.578 73.8901   1
   2  -5 -14 507.019 493.319   1
   2   5 -14-3.01714 463.494   1
   2   5 -14 532.049 346.458   1
   2  -5 -14 885.054 329.678   1
  -2   5  14 1053.45 237.169   1
  -2   5  14 1312.15 240.273   1
   2   5 -13 3.55109 30.6539   1
   2   5 -13-12.9102 36.6915   1
   2  -5 -13-18.2334 34.8229   1
   2  -5 -13-39.3408 49.8484   1
  -2   5  13 27.4158 37.0352   1
  -2   5  13 8.99741  24.684   1
   2   5 -12 308.379 149.833   1
   2  -5 -12 225.936 174.469   1
   2  -5 -12 12.1232  202.49   1
  -2   5  12-1.61185 138.137   1
  -2   5  12 565.065 142.118   1
   2   5 -11 250.074 158.203   1
   2  -5 -11 261.873 192.915   1
   2  -5 -11 269.531 223.274   1
  -2   5  11 461.559 242.933   1
  -2   5  11 372.111  159.17   1
   2  -5 -10 280.433 239.157   1
   2  -5 -10 484.244 247.614   1
   2   5 -10 386.121  215.47   1
   2   5 -10 250.394 260.613   1
  -2   5  10 520.505 167.845   1
  -2   5  10 347.279 165.752   1
   2  -5  -9 85.3688 50.8155   1
   2  -5  -9 16.8716 56.2368   1
   2   5  -9 27.9241 40.0062   1
  -2  -5   9  24.168 68.9988   1
  -2   5   9-55.5676 40.6495   1
  -2   5   9 28.2597 59.5427   1
   2  -5  -8 3737.92 1030.38   1
   2  -5  -8 3979.82 1334.88   1
   2   5  -8 2868.79 1074.68   1
  -2   5   8 4870.87 775.779   1
  -2  -5   8 4836.65  814.71   1
  -2   5   8 4691.02 1108.28   1
   2  -5  -7 36.6616 44.1502   1
   2   5  -7 50.6518 34.0757   1
   2  -5  -7 10.7018 45.9514   1
  -2   5   7-33.0847 31.4949   1
  -2  -5   7 3.71623 30.7473   1
  -2   5   7 3.26912  30.392   1
  -2   5   7 28.5693 31.4081   1
  -2   5   7 13.2445 44.3336   1
   2  -5  -6 5469.15 1180.02   1
   2   5  -6 4458.21 900.129   1
   2   5  -6 3721.29 1104.61   1
   2  -5  -6 5375.87 1328.09   1
  -2   5   6 6350.71 1216.80   1
  -2  -5   6 6662.51 1141.40   1
  -2   5   6 6207.54 881.595   1
  -2   5   6 6104.35 880.306   1
  -2   5   6 6825.39 1009.51   1
   2  -5  -5 702.747 330.515   1
   2  -5  -5 504.531  196.62   1
   2   5  -5 594.453 179.537   1
   2   5  -5 613.011 191.894   1
   2   5  -5 736.803 206.728   1
   2   5  -5 982.303 308.184   1
   2  -5  -5 583.477 220.874   1
   2  -5  -5 538.846 170.192   1
  -2   5   5 711.556 195.635   1
  -2  -5   5  684.11 162.158   1
  -2   5   5 712.269 159.888   1
  -2   5   5 624.979 169.132   1
  -2   5   5 1033.57 197.083   1
  -2   5   5 782.247  184.63   1
  -2   5   5 829.908 216.603   1
   2   5  -4 3031.26 520.546   1
   2  -5  -4 2544.93 537.211   1
   2  -5  -4 2718.98 532.619   1
   2   5  -4 2276.04 473.048   1
   2   5  -4 2122.16 423.562   1
   2   5  -4 2259.19 461.991   1
   2  -5  -4 2373.44 433.048   1
   2  -5  -4 2700.04 717.357   1
  -2  -5   4 3202.85 642.212   1
  -2   5   4 3139.18 481.531   1
  -2   5   4 3476.69 858.537   1
  -2   5   4 3159.63 456.274   1
  -2   5   4 2857.89 399.968   1
  -2   5   4 2587.51 598.776   1
  -2   5   4 3221.42 674.455   1
   2   5  -3 4762.82  719.53   1
   2   5  -3 3378.80 470.853   1
   2   5  -3 4370.74 1005.14   1
   2   5  -3 3787.32 503.275   1
   2   5  -3 3906.43 626.974   1
   2  -5  -3 4524.90 720.164   1
   2  -5  -3 4498.47 711.389   1
   2  -5  -3 4722.84 713.025   1
   2  -5  -3 3995.37 802.639   1
   2   5  -3 4050.19  930.20   1
  -2   5   3 4717.34 944.333   1
  -2   5   3 3697.78 735.881   1
  -2  -5   3 4519.78 448.888   1
  -2  -5   3 4641.44  632.35   1
  -2  -5   3 4518.32 435.049   1
  -2   5   3 5609.15 884.744   1
  -2   5   3 5043.69 742.483   1
  -2   5   3 4943.39 692.845   1
  -2   5   3 5384.78 858.862   1
   2   5  -213542.70 1872.59   1
   2   5  -212670.50 2255.88   1
   2   5  -212165.10 1589.92   1
   2   5  -210157.70 1435.08   1
   2   5  -212642.40 1941.06   1
   2  -5  -214294.20 1919.84   1
   2  -5  -212943.00 1494.24   1
   2  -5  -213594.40 2258.85   1
   2  -5  -211829.50 1563.64   1
  -2   5   214336.30 2002.21   1
  -2   5   214145.60 1601.89   1
  -2  -5   214245.50 2412.04   1
  -2  -5   214257.40 1685.97   1
  -2  -5   213728.90 1492.62   1
  -2  -5   213695.80 1491.67   1
  -2   5   210525.20 1413.72   1
  -2   5   210643.60 1678.58   1
  -2   5   215929.00 1911.31   1
  -2   5   214991.30 2387.76   1
   2   5  -1 552.564 168.542   1
   2   5  -1 -0.9406  138.50   1
   2   5  -1 589.914 152.851   1
   2   5  -1 377.059 145.053   1
   2  -5  -1 359.981 171.645   1
   2  -5  -1 566.926 207.696   1
   2   5  -1 437.682 175.622   1
  -2  -5   1 626.161 155.563   1
  -2  -5   1 726.512 150.203   1
  -2  -5   1 616.854 96.3483   1
  -2  -5   1 768.603 190.612   1
  -2  -5   1 762.217 162.703   1
  -2   5   1 672.066 192.025   1
  -2   5   1 567.524 146.766   1
  -2   5   1 119.803 150.761   1
  -2   5   1 843.311 138.298   1
   2   5   011338.80 1682.48   1
   2   5   015259.70 2387.44   1
   2   5   012921.60 1820.42   1
   2   5   012761.50 1938.01   1
   2   5   014111.50 2527.91   1
   2  -5   015027.00 2084.32   1
   2  -5   013920.20 1766.48   1
  -2   5   012545.00 1870.40   1
  -2  -5   014683.20 1779.95   1
  -2  -5   015519.10 1835.92   1
  -2  -5   016507.20 1986.97   1
  -2  -5   014033.20 2048.09   1
  -2  -5   014157.50 2094.03   1
  -2   5   017856.40 2978.93   1
   2  -5   1 1969.76 337.198   1
   2  -5   1 1904.26 232.653   1
   2   5   1 1963.83 357.004   1
   2   5   1 1755.69 332.962   1
   2   5   1 1879.35 316.109   1
   2   5   1 2000.79 403.311   1
   2   5   1 1340.64 262.105   1
  -2  -5  -1 2027.59 296.253   1
  -2  -5  -1 1794.74 347.689   1
  -2  -5  -1 2197.95 308.921   1
  -2  -5  -1 2024.26 301.245   1
  -2  -5  -1 1761.33 521.289   1
  -2   5  -1 1701.37 320.692   1
  -2   5  -1 1712.83 360.852   1
  -2   5  -1 2235.91 395.202   1
   2   5   211777.30 2213.60   1
   2   5   214966.40 2376.10   1
   2   5   214445.60 1942.80   1
   2   5   213068.00 1966.84   1
   2   5   213088.10 2241.02   1
   2  -5   213591.40 1517.49   1
  -2  -5  -215569.70 2457.95   1
  -2  -5  -214220.00 2326.27   1
  -2  -5  -212778.20 1701.72   1
  -2  -5  -213392.00 2026.94   1
  -2  -5  -212704.80 2008.09   1
  -2   5  -210395.60 1675.68   1
  -2   5  -213656.30 2547.65   1
  -2   5  -214011.70 2104.79   1
   2   5   3 3943.20 587.604   1
   2   5   3 3851.10 554.274   1
   2   5   3 3750.23 809.742   1
   2   5   3 4429.88 567.475   1
   2   5   3 4016.16 689.204   1
  -2  -5  -3 4261.53 882.268   1
  -2  -5  -3 3791.73 800.396   1
  -2  -5  -3 3208.44 817.531   1
  -2  -5  -3 4400.76 602.355   1
  -2   5  -3 3917.05  632.42   1
  -2   5  -3 2931.19 515.876   1
  -2   5  -3 3529.74 586.537   1
  -2   5  -3 2501.04 428.834   1
  -2   5  -3 2990.21 599.853   1
   2   5   4 5332.81 790.649   1
   2   5   4 7233.19 944.881   1
   2   5   4 6592.31 987.764   1
   2   5   4 7358.57 1054.90   1
   2   5   4 6880.67 958.746   1
   2   5   4 6690.61  937.54   1
  -2  -5  -4 5334.64 919.063   1
  -2  -5  -4 7157.56 994.823   1
  -2  -5  -4 6269.30 908.948   1
  -2  -5  -4 6684.41 1372.45   1
  -2   5  -4 4857.95  941.85   1
  -2   5  -4 5932.99 1002.98   1
  -2   5  -4 4178.92 1047.20   1
  -2   5  -4 5991.34 1310.31   1
  -2   5  -4 5050.44  928.27   1
   2   5   5 3885.17 586.933   1
   2   5   5 3698.06 514.974   1
  -2  -5  -5 2850.59 496.598   1
  -2  -5  -5 3360.89 621.057   1
  -2   5  -5 2274.75  794.32   1
  -2   5  -5 1800.81 425.335   1
  -2   5  -5 2569.79 547.888   1
  -2   5  -5 2512.16 603.046   1
  -2   5  -5 2793.50 589.465   1
   2   5   6 2832.28 582.833   1
   2   5   6 3629.40 785.739   1
   2   5   6 3889.72 807.767   1
  -2  -5  -6 3704.06  941.58   1
  -2  -5  -6 3471.63 1082.70   1
  -2   5  -6 3304.81 689.339   1
  -2   5  -6 2733.58 1105.35   1
   2   5   7-38.3966 46.9339   1
   2   5   7 20.7494 31.0117   1
  -2  -5  -7 35.3405 41.9554   1
  -2  -5  -7-34.3946 33.9665   1
  -2   5  -7 19.4462 31.9452   1
   2   5   8 2974.89 599.266   1
   2   5   8 2267.23 796.049   1
  -2  -5  -8 471.161 885.206   1
  -2  -5  -8 2151.27 511.468   1
   2   5   9 920.425 298.899   1
   2   5   9  627.05 292.001   1
  -2  -5  -9 713.625 263.896   1
   2   5  10 1039.64 292.783   1
   2   5  10 603.775  281.36   1
  -2  -5 -10  705.51 291.164   1
   2   5  11 13.4643 69.5002   1
   2   5  11 60.4958 70.3863   1
  -2  -5 -11 31.9163 69.8703   1
  -2   5 -11 153.477 102.603   1
   2   5  12 781.378 222.639   1
   2   5  12 805.361 235.754   1
  -2  -5 -12  510.08 227.724   1
  -2   5 -12 125.249 310.566   1
   2   5  13-2.41411 46.1717   1
   2   5  13 2.75293 52.8834   1
  -2  -5 -13 16.9943 49.9327   1
  -2   5 -13-51.2157 45.7302   1
   2   5  14 13.1802 18.2796   1
   2   5  14-6.79096 31.5572   1
  -2  -5 -14-13.9155 17.4009   1
   2  -6 -15 -7.9208 174.724   1
   2  -6 -15 831.787 162.862   1
  -2   6  15 1173.39 152.349   1
  -2   6  15 758.301 142.383   1
   2  -6 -14-3.28794 174.457   1
   2  -6 -14 562.885 174.511   1
  -2   6  14 723.315 146.527   1
  -2   6  14 582.776 140.081   1
   2  -6 -13 973.545 354.495   1
   2  -6 -13 192.166 332.701   1
   2   6 -13 321.777 406.058   1
  -2   6  13 1556.63 266.951   1
  -2   6  13 1764.12 286.613   1
   2  -6 -12 1866.04 577.206   1
   2  -6 -12 2285.83 579.409   1
   2   6 -12 1626.51 463.219   1
  -2   6  12 3132.25 740.986   1
  -2   6  12 2099.79 431.953   1
   2  -6 -11-4.90477 890.876   1
   2   6 -11 1466.97 474.955   1
   2  -6 -11 2261.73 654.773   1
  -2   6  11 2373.52 485.119   1
  -2   6  11 2824.30 513.739   1
   2  -6 -10 1687.49 508.777   1
   2   6 -10 989.117 320.622   1
   2  -6 -10  14.223 435.613   1
  -2   6  10 1555.57  349.05   1
  -2   6  10 1687.36 494.566   1
   2  -6  -9 4212.48 1028.88   1
   2   6  -9 3024.26 805.093   1
   2  -6  -9 3853.95 1034.38   1
  -2   6   9 4721.67 800.357   1
  -2   6   9 5223.91 984.329   1
   2  -6  -8 15.7884 96.0704   1
   2   6  -8-6.13512 50.7627   1
   2  -6  -8 71.2745 65.5267   1
  -2  -6   8 63.5759 54.7253   1
  -2   6   8 40.5694 77.7473   1
  -2   6   8-35.0905 79.0536   1
   2   6  -7 4108.44 985.912   1
   2  -6  -7 6191.87 1372.76   1
   2  -6  -7 5622.99 1311.66   1
  -2  -6   7 7128.28 1107.14   1
  -2   6   7 6511.81 1077.76   1
  -2   6   7 5300.89  960.08   1
  -2   6   7 7242.73 1053.94   1
   2  -6  -6 955.099  303.04   1
   2  -6  -6 816.674  288.19   1
   2   6  -6 638.483 243.323   1
   2   6  -6 262.836  364.04   1
  -2   6   6 1014.63 212.852   1
  -2  -6   6 815.707 212.866   1
  -2   6   6 503.968 209.118   1
  -2   6   6 844.185 233.587   1
   2   6  -5 3479.54 754.711   1
   2   6  -5 3565.56 768.702   1
   2  -6  -5 3932.38 1170.76   1
   2  -6  -5 4414.20 938.022   1
  -2  -6   5 5178.74 997.143   1
  -2   6   5 4955.77 782.405   1
  -2   6   5 4597.95 974.371   1
  -2   6   5 4270.53  918.58   1
   2  -6  -4 79.3767 123.916   1
   2   6  -4 89.2751 102.372   1
   2   6  -4  142.83 69.6397   1
   2  -6  -4 96.2254 76.9313   1
   2  -6  -4 5.11429 84.3556   1
  -2   6   4 85.2701 122.994   1
  -2   6   4 115.263 95.4358   1
  -2  -6   4 102.271 56.0933   1
  -2   6   4  22.247 79.0179   1
  -2   6   4  67.377 94.0901   1
   2  -6  -3 3100.72 664.562   1
   2  -6  -3 3793.97 626.266   1
   2   6  -3 3113.69 628.584   1
   2   6  -3 3726.50 602.262   1
   2   6  -3 3248.97 588.062   1
   2  -6  -3 3870.09 680.289   1
  -2   6   3 209.155 647.551   1
  -2   6   3 3009.22 443.644   1
  -2  -6   3 3876.10 509.296   1
  -2   6   3 4171.54 579.138   1
  -2   6   3 4291.39 785.361   1
   2   6  -2 982.873 475.172   1
   2   6  -2 1556.69 357.954   1
   2  -6  -2 1681.96 367.427   1
  -2   6   2 1639.64 307.645   1
  -2  -6   2 1382.03 282.257   1
  -2  -6   2 1325.13 254.583   1
  -2   6   2 1474.28 317.484   1
  -2   6   2 396.371  635.92   1
   2  -6  -1 1520.21 317.619   1
   2   6  -1 1222.19  270.02   1
   2   6  -1 1446.04 495.995   1
   2   6  -1 1539.86 349.493   1
  -2   6   1 1679.69 319.813   1
  -2  -6   1 1032.44 217.919   1
  -2  -6   1 1313.92 217.351   1
  -2  -6   1 1340.35 462.439   1
  -2  -6   1 1799.49 293.092   1
  -2   6   1 1761.50 313.669   1
  -2   6   1 1510.39 411.918   1
   2   6   0-3.84807 73.2534   1
   2   6   0 60.2962  92.263   1
   2   6   0 229.951 129.299   1
   2  -6   0 261.466 73.7105   1
   2   6   0 134.701 109.123   1
  -2   6   0  182.63 171.081   1
  -2  -6   0-1.08518 82.0486   1
  -2  -6   0 142.663 106.981   1
  -2  -6   0 248.564 94.9214   1
  -2  -6   0 248.934  75.501   1
  -2   6   0 229.363 141.075   1
  -2   6   0 230.544 94.0954   1
   2   6   1  0.4688 176.491   1
   2  -6   1 367.066 137.996   1
   2   6   1 215.034 109.311   1
   2   6   1 417.177 120.227   1
  -2   6  -1 390.462 202.588   1
  -2  -6  -1 396.658 100.067   1
  -2  -6  -1 2.44932 177.639   1
  -2  -6  -1  411.88 168.065   1
  -2   6  -1 231.567 144.496   1
  -2   6  -1 297.666 147.538   1
   2   6   2 20.5467  102.71   1
   2  -6   2 124.029 53.4665   1
   2   6   2 211.843 76.2258   1
  -2   6  -2 103.466 89.7986   1
  -2   6  -2 100.893 76.8648   1
  -2  -6  -2 155.151 113.734   1
  -2  -6  -2 115.785 108.412   1
  -2   6  -2 89.5413 100.877   1
   2   6   3 536.156 196.633   1
   2   6   3 901.847 204.721   1
  -2  -6  -3  737.63 204.083   1
  -2  -6  -3 726.635 206.543   1
  -2   6  -3 804.151 240.524   1
  -2   6  -3 331.876 206.575   1
   2   6   4-28.0181 38.7338   1
   2   6   4 71.6627 38.2392   1
  -2  -6  -4 14.2645 38.6086   1
  -2  -6  -4  3.6388 39.3846   1
  -2   6  -4 30.5039 47.1981   1
  -2   6  -4 6.09405  35.293   1
   2   6   5  493.39 157.532   1
   2   6   5 293.318 154.438   1
  -2  -6  -5 366.421 153.277   1
  -2  -6  -5 149.644 264.733   1
   2   6   6 3.49304 41.4313   1
   2   6   6 0.33887 24.5783   1
  -2  -6  -6  44.094 40.8349   1
  -2  -6  -6-29.1029 29.7965   1
   2   6   7 3321.65  905.57   1
  -2  -6  -7 3059.94  890.06   1
  -2  -6  -7 2283.98 670.225   1
   2   6   8 3047.01 610.566   1
  -2  -6  -8 2472.07 571.285   1
  -2  -6  -8 2070.25  656.52   1
   2   6   9 3162.12 571.365   1
  -2   6  -9 1372.03 800.093   1
  -2  -6  -9 2419.41 533.774   1
  -2  -6  -9 1229.99 955.366   1
   2   6  10 4229.94 1036.89   1
  -2  -6 -10 3363.93 1041.87   1
  -2   6 -10 1412.88 1475.13   1
   2   6  11 2578.35 491.134   1
   2   6  11 1507.21 507.774   1
  -2  -6 -11 2193.03 493.146   1
   2   6  12 1175.24 242.994   1
   2   6  12-3.23552 401.887   1
  -2  -6 -12 1128.15 263.613   1
   2   6  13 546.007 253.213   1
  -2  -6 -13 591.591 226.255   1
   2  -7 -14 24.0699 33.9437   1
   2  -7 -14-1.39945 41.8531   1
  -2   7  14 70.1977   29.24   1
  -2   7  14 48.2028 33.3179   1
   2  -7 -13 24.2385 243.716   1
   2  -7 -13 1041.55 229.035   1
  -2   7  13 930.414 204.443   1
  -2   7  13 1220.45 202.267   1
   2  -7 -12 288.677 188.425   1
   2   7 -12 111.937 116.057   1
   2  -7 -12  132.69 127.562   1
  -2   7  12 271.969 149.132   1
  -2   7  12  489.02 178.251   1
   2   7 -11 44.3779 66.5032   1
   2  -7 -11 73.4974 79.0482   1
   2  -7 -11-7.45225 84.5646   1
  -2   7  11 62.9264  58.437   1
  -2   7  11  135.70 68.4318   1
   2  -7 -10 884.476 288.376   1
   2   7 -10 644.178 329.062   1
   2  -7 -10 442.788 421.216   1
  -2   7  10  9.9208 216.286   1
  -2   7  10 1432.29 252.888   1
   2  -7  -9 230.678 200.585   1
   2  -7  -9 403.378 269.504   1
  -2   7   9 611.554 150.104   1
  -2   7   9 -1.1087 142.994   1
   2  -7  -8 27.8247 129.864   1
   2  -7  -8 112.775 93.3489   1
  -2   7   8 80.6306 99.3249   1
  -2   7   8 35.2037 66.5144   1
   2   7  -7 2985.75 819.554   1
   2  -7  -7 4250.86 1026.32   1
   2  -7  -7 4585.65 1721.70   1
  -2   7   7 5671.08 917.777   1
  -2  -7   7 6006.71 1063.94   1
  -2   7   7 4486.25 1213.34   1
  -2   7   7 3958.06 940.242   1
   2  -7  -6 137.542 114.183   1
   2   7  -6 37.1401 107.116   1
   2   7  -6 102.922 98.1463   1
   2  -7  -6 184.771 131.442   1
  -2  -7   6 96.9713 158.907   1
  -2   7   6 200.619 88.9528   1
  -2   7   6  53.993 88.8707   1
  -2   7   6  176.41 86.6706   1
   2   7  -5 485.123 205.888   1
   2   7  -5 357.051 210.146   1
   2  -7  -5 538.186 257.942   1
   2  -7  -5 531.923 242.967   1
  -2   7   5 926.069 196.878   1
  -2   7   5 129.281 176.728   1
  -2  -7   5  270.80 263.169   1
  -2   7   5 760.358 190.837   1
   2   7  -4 470.747 196.933   1
   2   7  -4 403.077 284.887   1
   2  -7  -4 255.707 352.352   1
  -2  -7   4 335.085 274.388   1
  -2   7   4 578.281 182.278   1
  -2   7   4 587.779 190.012   1
   2  -7  -3 243.168 275.236   1
   2   7  -3 228.311 139.383   1
   2   7  -3 332.753 151.416   1
  -2   7   3 495.919 245.969   1
  -2   7   3 370.989 211.124   1
   2   7  -2 48.2969 35.9166   1
   2  -7  -2-30.0711 35.7931   1
   2   7  -2 5.89354 33.6324   1
  -2   7   2 2.53589 43.0056   1
  -2   7   2 12.9794 32.8695   1
   2   7  -1 6908.80 1196.86   1
   2  -7  -1 7975.24 1286.55   1
  -2   7   1 8054.40 1270.91   1
  -2  -7   1 7831.22 1136.74   1
  -2   7   1 7407.81 1575.90   1
   2  -7   0 994.882 257.679   1
   2   7   0 1317.64 307.763   1
  -2   7   0 1153.22 443.017   1
  -2  -7   0 1124.50 279.668   1
  -2   7   0 1215.47  407.31   1
   2  -7   120529.90 2964.27   1
   2   7   111350.50 3067.23   1
   2   7   120593.50 3363.85   1
  -2   7  -119446.10 3782.74   1
  -2  -7  -117984.80 3540.18   1
  -2  -7  -120522.70 3110.80   1
  -2   7  -118066.80 4760.29   1
   2   7   2 1203.23 288.309   1
   2   7   2 616.947 277.295   1
  -2  -7  -2 1003.38 256.611   1
  -2  -7  -2 1102.71 259.427   1
  -2   7  -2 952.438 275.323   1
  -2   7  -2 942.947 372.614   1
   2   7   3 7189.76 1181.88   1
   2   7   3 5473.29 1024.06   1
  -2   7  -3 6767.50 1138.07   1
  -2  -7  -3 6420.66 1112.80   1
  -2  -7  -3 6300.84 1058.25   1
  -2   7  -3 4915.97 1795.08   1
   2   7   4 108.641 76.8826   1
   2   7   4 34.5662 107.059   1
  -2  -7  -4 77.1651 115.347   1
  -2  -7  -4 78.0045 119.941   1
  -2   7  -4 55.4738 155.163   1
   2   7   5 824.192 272.761   1
   2   7   5 1266.10 283.103   1
  -2  -7  -5 647.983 278.162   1
  -2  -7  -5 598.525 271.902   1
   2   7   6 113.442 78.5305   1
   2   7   6 75.3202 91.3851   1
  -2  -7  -6 97.8766 81.6591   1
  -2  -7  -6 40.2369 83.2327   1
   2   7   7 4962.08 907.525   1
  -2  -7  -7 3785.85 883.392   1
  -2  -7  -7 4474.30 892.655   1
   2   7   8  95.241 114.131   1
  -2  -7  -8 157.668 100.836   1
  -2  -7  -8 144.371 109.296   1
   2   7   9 4238.61 717.557   1
  -2  -7  -9 3709.10 704.998   1
  -2  -7  -9 2529.76 709.656   1
   2   7  10 1368.53 241.039   1
  -2  -7 -10 1543.39 270.184   1
  -2  -7 -10 83.9354 228.649   1
   2   7  11 1805.00 451.696   1
  -2  -7 -11 866.404 400.637   1
   2   7  12 24.5088 60.3899   1
  -2  -7 -12 54.6937 58.6565   1
   2  -8 -13-3.62322 17.1012   1
   2  -8 -12 1595.08 325.835   1
   2  -8 -12 1477.09 288.501   1
  -2   8  12 1846.86 253.888   1
  -2   8  12 1285.66 254.269   1
   2   8 -11 59.5227 65.0484   1
   2  -8 -11 139.567  77.381   1
   2  -8 -11 122.496 87.3795   1
  -2   8  11 139.434  70.493   1
  -2   8  11 83.6699 66.2875   1
   2  -8 -10 2513.71 576.665   1
   2  -8 -10 2646.56 618.488   1
   2   8 -10 1785.96 465.189   1
  -2   8  10 1982.66  460.64   1
  -2   8  10 3819.76 552.711   1
   2  -8  -9 4007.93 920.318   1
   2  -8  -9 4563.40 1016.67   1
  -2   8   9 3008.59 732.002   1
  -2   8   9 6273.32 890.355   1
   2  -8  -8 1599.66 579.259   1
   2  -8  -8 2157.88 590.456   1
  -2   8   8 918.478 608.681   1
  -2   8   8 2480.64 446.775   1
   2  -8  -7 5664.14 1298.09   1
   2  -8  -7 7906.98 1403.76   1
  -2   8   7 7836.12 1366.72   1
  -2   8   7 6528.70 1588.00   1
  -2   8   7 3414.74 907.542   1
   2   8  -6 31.4228 51.4659   1
   2  -8  -6-49.9314 98.3132   1
  -2   8   6 44.4886 46.7017   1
  -2   8   6 15.0512 49.8163   1
   2  -8  -5 737.334 385.488   1
   2   8  -5 881.059 502.914   1
   2   8  -5 663.639 519.192   1
  -2   8   5 1426.67 331.662   1
  -2   8   5 1227.88 296.797   1
   2   8  -4 99.6813 92.0717   1
   2   8  -4-26.1926 84.5312   1
   2  -8  -4 116.194 89.1501   1
  -2   8   4 119.606 68.9391   1
  -2   8   4 92.1633 72.5925   1
   2   8  -3 1032.71 359.461   1
   2   8  -3 1102.20 372.626   1
   2  -8  -3 1383.47 553.171   1
  -2   8   3 1201.65 487.237   1
  -2   8   3 1520.32 527.531   1
   2   8  -2 4157.74 814.785   1
   2   8  -2 2959.24 862.208   1
   2  -8  -2 3953.64 796.555   1
  -2   8   2 4553.38 843.722   1
  -2   8   2 4500.56 922.159   1
   2   8  -1 290.975 176.452   1
   2   8  -1 361.161 162.931   1
   2  -8  -1 482.061 158.801   1
  -2   8   1 318.209 171.125   1
  -2   8   1 398.752 215.797   1
   2  -8   0 6715.28 1535.59   1
   2   8   0 6224.81 1118.75   1
  -2  -8   0 6725.56 1040.70   1
  -2   8   0 5184.89 1396.14   1
  -2   8   0 6915.59 1580.37   1
   2   8   1 71.3867 73.0611   1
   2  -8   1 77.3003 66.3603   1
  -2   8  -1 30.4932 122.248   1
  -2  -8  -1 106.194 73.0042   1
   2   8   2 8.42202 86.0874   1
  -2  -8  -2 40.0209 51.1878   1
   2   8   3 602.048 197.002   1
   2   8   3 231.446 181.546   1
  -2  -8  -3 676.269 262.046   1
  -2  -8  -3 361.094 190.817   1
   2   8   4  87.793 151.469   1
   2   8   4 156.744 100.261   1
  -2  -8  -4  84.331 92.5349   1
  -2  -8  -4 122.839 85.3878   1
   2   8   5  296.44 141.351   1
   2   8   5 8.89757 138.811   1
  -2  -8  -5 322.862 124.623   1
  -2  -8  -5 357.077 147.211   1
   2   8   6-2.83558 94.3708   1
   2   8   6-128.013 59.7862   1
  -2  -8  -6 33.9032 86.3657   1
  -2  -8  -6 40.4365 87.3751   1
   2   8   7 0.86368 182.553   1
   2   8   7 303.335 180.487   1
  -2  -8  -7  177.89 157.518   1
  -2  -8  -7 204.899 161.145   1
   2   8   8 425.548 166.946   1
  -2  -8  -8 445.771 157.028   1
  -2  -8  -8 338.808 148.201   1
   2   8   9 469.204 150.855   1
  -2  -8  -9  430.47 137.375   1
  -2  -8  -9 62.1774 197.172   1
   2   8  10 3372.56  540.60   1
  -2  -8 -10 28.2945 429.443   1
  -2  -8 -10 3282.88 524.122   1
   2   8  11 1416.05 349.342   1
  -2  -8 -11 1287.28 338.925   1
   2  -9 -11-1.44756 16.6115   1
   2  -9 -10 6.99121 40.9482   1
   2  -9 -10-1.44988 23.5059   1
  -2   9  10-3.07277  24.274   1
  -2   9  10  29.904 22.7193   1
   2   9  -9 83.0703 60.0723   1
   2  -9  -9-7.30131 54.6527   1
   2  -9  -9 166.181 64.7088   1
  -2   9   9 35.5086  60.681   1
  -2   9   9 266.726 93.6401   1
   2  -9  -8 334.352 176.427   1
  -2   9   8 581.525 158.549   1
   2  -9  -7 61.9956 69.8918   1
  -2   9   7-6.14467 61.9671   1
  -2   9   7 22.4992 42.6851   1
   2  -9  -6 2339.42 490.334   1
  -2   9   6 1908.00 462.751   1
  -2   9   6 2327.42 635.006   1
   2   9  -5 2.31348 96.1971   1
   2   9  -5 23.5874 105.968   1
   2  -9  -5 108.894 60.9595   1
  -2   9   5 38.7437 60.0509   1
  -2   9   5 18.8921 58.3119   1
   2  -9  -4 663.953 149.268   1
   2   9  -4 557.985 168.821   1
   2   9  -4 21.7034 168.909   1
  -2   9   4 3.08957 159.434   1
   2  -9  -3 436.656  152.18   1
   2   9  -3 346.169 163.433   1
   2   9  -3 594.817 160.537   1
  -2   9   3-8.20496 138.693   1
   2   9  -2 815.963 191.495   1
   2   9  -2 527.442 205.751   1
   2  -9  -2 506.861 182.119   1
  -2   9   2  37.958 163.086   1
   2   9  -1  124.15 68.8893   1
   2   9  -1 91.5433 76.5495   1
   2  -9  -1 46.5364 68.9357   1
  -2   9   1-3.77996 60.1637   1
   2   9   0 4417.57 998.266   1
   2   9   0 5631.05 965.217   1
  -2   9   0 4841.70 1225.61   1
   2   9   1 413.434 120.795   1
   2   9   1-15.5517  127.57   1
   2   9   2 9687.24 2191.77   1
  -2  -9  -2 9854.29 1508.92   1
   2   9   3 1699.98  437.01   1
  -2  -9  -3 1623.95 390.296   1
   2   9   4 2806.05  617.27   1
  -2  -9  -4 2865.17 558.571   1
   2   9   5 30.6465  28.919   1
   2   9   5   0.839 31.5348   1
  -2  -9  -5-24.2984 28.3699   1
  -2  -9  -5-38.2541 41.8589   1
   2   9   6 3353.31 616.216   1
   2   9   6 2709.20  633.82   1
  -2  -9  -6 3265.81 768.073   1
  -2  -9  -6 2686.25 562.867   1
   2   9   7-2.28818 28.9272   1
   2   9   7 32.1374 31.7322   1
  -2  -9  -7-2.91688 26.1679   1
  -2  -9  -7 5.49628 27.8972   1
   2   9   8 2803.80 500.725   1
  -2  -9  -8 2674.27 416.257   1
  -2  -9  -8 2309.33 403.996   1
   2   9   9 54.6517  60.083   1
  -2  -9  -9 22.8156 53.4888   1
   2 -10  -9 223.961  102.16   1
   2 -10  -8 5444.87 687.563   1
   2 -10  -7 102.419 45.9587   1
  -2  10   7 31.5116 45.9121   1
   2 -10  -6 4886.79 876.796   1
  -2  10   6 3812.82 697.741   1
   2 -10  -5 147.156 70.3399   1
  -2  10   5 95.9951 73.7773   1
   2 -10  -4 607.363 207.097   1
   2  10  -4 19.7273 231.494   1
   2  10  -4 437.273 250.358   1
  -2  10   4 438.689 152.794   1
   2  10  -3 40.3078 118.533   1
   2  10  -3 152.885   70.91   1
   2 -10  -3  73.262 67.9415   1
  -2  10   3 9.36784 105.105   1
   2  10  -2-3.84732 48.8153   1
   2  10  -2-15.1459 29.7235   1
   2 -10  -2  26.342 28.2752   1
  -2  10   2  3.0676 27.4626   1
   2  10  -1 964.403 181.095   1
   2  10  -1 578.985 281.052   1
  -2  10   1  3.6211 165.985   1
   2  10   0 47.0167 59.1007   1
   2  10   0 132.507 52.7666   1
  -2  10   0-45.3333 49.6627   1
   2  10   1-31.6141 45.5034   1
   2  10   1 3.69657 63.7059   1
   2  10   2 346.418 122.894   1
   2  10   2 135.222 220.986   1
   2  10   3 330.645 151.814   1
   2  10   3 518.558 139.817   1
  -2  10  -3 143.905 220.682   1
   2  10   4 121.896 96.4348   1
   2  10   4 216.516 84.3369   1
   2  10   5 213.635  108.07   1
   2  10   5 360.263 121.522   1
   2  10   6-0.47878 27.3673   1
   2  10   6 34.9592 31.0225   1
   2  10   7 139.067 62.4062   1
  -2  11   5 2075.82 306.279   1
   2  11  -4 22.1823 44.0616   1
  -2  11   4 13.0305 24.6124   1
   2  11  -3 2298.71 620.095   1
  -2  11   3 2937.19 429.422   1
   2  11  -2 196.866  115.41   1
  -2  11   2 94.9675 111.303   1
   2  11  -1 3219.94 656.696   1
   2  11  -1 2436.04 396.973   1
  -2  11   1 2506.72 381.922   1
   2  11   0 57.4453 49.8989   1
   2  11   0 161.027 56.7536   1
  -2  11   0 32.3487 49.8355   1
   2  11   1 4179.77 602.115   1
   2  11   1 5232.93 675.596   1
  -2  11  -1 3904.01 841.131   1
   2  11   2 472.385 128.771   1
   2  11   2 405.418 124.445   1
   2  11   3 2695.90 399.905   1
   2  11   3 3067.13 612.522   1
   2  11   4 29.6749 43.3882   1
   2  11   4 23.7587 45.4957   1
   3   0 -17 13.7291 36.7996   1
   3   0 -16  353.09 185.032   1
   3   0 -15  50.481 137.332   1
   3   0 -14-10.6226 90.4819   1
   3   0 -14 141.887 87.1289   1
   3   0 -14  45.208 124.907   1
  -3   0  14 22.6621 59.5918   1
   3   0 -13-20.1458 48.1591   1
   3   0 -13-34.9058 50.7529   1
   3   0 -13  4.2508 53.4477   1
  -3   0  13 7.87139 36.9448   1
  -3   0  13-11.1975  37.641   1
   3   0 -12 40.5636 54.7285   1
   3   0 -12 14.0356 59.0678   1
   3   0 -12 30.2087 66.4491   1
  -3   0  12 53.2447 74.8112   1
  -3   0  12-1.42566 58.1667   1
   3   0 -11-38.1549 28.5564   1
   3   0 -11 38.8008 39.3451   1
   3   0 -11-8.20462 54.3667   1
  -3   0  11-24.3557 42.8177   1
  -3   0  11   34.26 26.5593   1
   3   0 -10 1278.19 265.438   1
   3   0 -10 878.044  305.84   1
  -3   0  10 1183.14 328.829   1
  -3   0  10 1136.62 493.742   1
  -3   0  10 1193.14 275.841   1
   3   0  -9 10.7101 36.4646   1
   3   0  -9-9.54826 26.5478   1
   3   0  -9 28.4583  58.866   1
   3   0  -9 20.0789 43.8899   1
  -3   0   9 6.89777 45.0169   1
  -3   0   9 38.9674 28.1743   1
  -3   0   9-11.3723 27.7226   1
   3   0  -820876.70 3130.50   1
   3   0  -822557.20 3382.86   1
   3   0  -822722.40 4159.73   1
   3   0  -818520.50 3684.45   1
   3   0  -820155.40 3892.76   1
  -3   0   826655.40 4146.42   1
  -3   0   827349.50 3805.22   1
  -3   0   825626.40 4197.93   1
  -3   0   824770.80 3674.76   1
  -3   0   823862.60 3293.03   1
   3   0  -7 -2.1323 39.1156   1
   3   0  -7-6.05528 38.6093   1
   3   0  -7-9.26124 40.2174   1
   3   0  -7 22.2857 39.5004   1
   3   0  -7 20.1368 36.5261   1
  -3   0   7-29.2458 26.8844   1
  -3   0   7 28.3441 26.2149   1
  -3   0   7 14.8294 44.5011   1
  -3   0   7 99.3388 23.3283   1
  -3   0   7  9.1758 45.9076   1
   3   0  -654791.4011195.30   1
   3   0  -654799.6010120.40   1
   3   0  -648699.00 8187.46   1
   3   0  -652446.10 9330.83   1
   3   0  -654715.1010020.10   1
   3   0  -653769.90 9390.49   1
  -3   0   655484.10 9090.71   1
  -3   0   652392.40 8764.49   1
  -3   0   660046.2010582.30   1
  -3   0   666493.7011626.80   1
  -3   0   660207.4010513.10   1
  -3   0   660027.9010681.40   1
   3   0  -5-13.0152 27.6011   1
   3   0  -5 23.3088 14.2793   1
   3   0  -5 32.7494 21.6134   1
   3   0  -5 24.3385 23.3848   1
   3   0  -5-1.40243 17.7427   1
   3   0  -5 18.0995 11.9142   1
  -3   0   5-25.2172 15.7198   1
  -3   0   5-1.92561 11.7847   1
  -3   0   5 -16.298 25.3439   1
  -3   0   5 3.01934 21.4359   1
  -3   0   5 42.6896 28.0145   1
  -3   0   5 17.4548  24.553   1
   3   0  -425144.60 3107.25   1
   3   0  -425008.80 3587.03   1
   3   0  -427288.80 3600.89   1
   3   0  -422276.50 3016.20   1
   3   0  -427437.60 3827.66   1
   3   0  -426910.00 3325.65   1
  -3   0   426468.30 3272.38   1
  -3   0   428323.70 3614.00   1
  -3   0   425902.60 3867.48   1
  -3   0   428645.40 4090.83   1
  -3   0   426468.80 3531.33   1
  -3   0   427836.20 3528.89   1
   3   0  -3-7.40308 9.61467   1
   3   0  -3 -11.673 10.5034   1
   3   0  -3 4.59509 8.66458   1
   3   0  -3-8.46366 9.89708   1
   3   0  -3-14.4318  12.159   1
   3   0  -3-11.8709 10.1145   1
  -3   0   3-5.99352 7.68366   1
  -3   0   3-8.63971 19.2462   1
  -3   0   3 5.50421 13.5928   1
  -3   0   3 6.82262 8.84283   1
  -3   0   3 26.6712 9.07988   1
  -3   0   3 8.91902 11.8736   1
   3   0  -210044.50 1208.43   1
   3   0  -210673.30 1023.25   1
   3   0  -2 9697.42 861.599   1
   3   0  -2 9113.58 826.663   1
   3   0  -210012.30 988.101   1
   3   0  -2 9593.53 1128.99   1
  -3   0   210636.10 1147.12   1
  -3   0   210882.00 1195.61   1
  -3   0   2 9482.85 926.837   1
  -3   0   210745.30 1219.16   1
  -3   0   2 9859.61 1030.77   1
  -3   0   211056.70 1284.06   1
   3   0  -1 39.0601  30.695   1
   3   0  -1 22.4343 17.6548   1
   3   0  -1 75.0159 27.0158   1
   3   0  -1 16.0621 11.9383   1
   3   0  -1 53.3333 20.6206   1
   3   0  -1 9.17417 11.5214   1
  -3   0   1 12.6448  22.794   1
  -3   0   1  31.009  17.162   1
  -3   0   1 42.6228 33.5346   1
  -3   0   1  51.348 24.2855   1
  -3   0   1 45.9924 16.0201   1
  -3   0   1 6.20308 27.5205   1
   3   0   0 1.74766 20.7689   1
   3   0   0 50.8104 30.9134   1
   3   0   0 15.1121 20.3567   1
   3   0   0 71.9136 19.0978   1
  -3   0   0 34.5022 17.2964   1
  -3   0   0 27.6954 17.2302   1
  -3   0   0 53.1987 34.3689   1
  -3   0   0 57.9403 30.9759   1
  -3   0   0 36.1292 27.8442   1
  -3   0   0 17.9909 23.4798   1
   3   0   1 16.3468 20.7342   1
   3   0   1-1.62013 16.8013   1
   3   0   1-5.89008 25.0959   1
   3   0   1 24.7986 29.2674   1
  -3   0  -1 28.7253 21.7648   1
  -3   0  -1 21.9862 20.6997   1
  -3   0  -1 41.9718 17.4465   1
  -3   0  -1 41.1802 18.1265   1
  -3   0  -1 16.7374  26.425   1
  -3   0  -1-2.17378 25.1505   1
   3   0   2 4488.69 470.504   1
   3   0   2 5038.80 451.929   1
   3   0   2 4767.59 453.801   1
   3   0   2 4735.27 744.832   1
   3   0   2 4570.08 520.447   1
  -3   0  -2 4242.12 416.665   1
  -3   0  -2 4615.52  444.79   1
  -3   0  -2 3423.05 394.062   1
  -3   0  -2 4470.33 453.782   1
  -3   0  -2 4952.30 646.895   1
   3   0   3 19.6482 15.1914   1
   3   0   3  21.422 24.4949   1
   3   0   3-12.4824 13.0959   1
   3   0   3 6.78746 26.0838   1
   3   0   3-4.01329  20.812   1
  -3   0  -3 78.1577 23.5291   1
  -3   0  -3-20.9323 13.4245   1
  -3   0  -3 1.40005 14.1924   1
  -3   0  -3 5.16029 13.5679   1
  -3   0  -3 8.77485 13.0238   1
   3   0   4 3716.40 512.143   1
   3   0   4 3940.35 402.746   1
   3   0   4 4504.06 510.379   1
   3   0   4 3735.84  398.78   1
   3   0   4 3577.50 640.436   1
  -3   0  -4 3360.56 385.033   1
  -3   0  -4 3298.45 373.713   1
  -3   0  -4 3067.60 408.991   1
  -3   0  -4 3306.28 613.215   1
  -3   0  -4 3327.45 546.469   1
   3   0   5 5.81154 22.1524   1
   3   0   5 16.7905 17.5104   1
   3   0   5 3.50713 13.8125   1
   3   0   5 13.6886 19.8836   1
   3   0   5-19.4371 18.1457   1
  -3   0  -5 0.68644 20.4759   1
  -3   0  -5 5.20587 15.5807   1
  -3   0  -5-24.3957 24.5484   1
  -3   0  -5-21.8463  13.689   1
  -3   0  -5 6.69916 12.6714   1
   3   0   6 193.686  217.13   1
   3   0   6 863.181 121.313   1
   3   0   6 559.851 143.977   1
   3   0   6 360.018 116.425   1
  -3   0  -6 265.066  208.04   1
  -3   0  -6 595.155  109.78   1
  -3   0  -6 352.115 98.7191   1
  -3   0  -6 283.582 146.714   1
  -3   0  -6 390.576 165.529   1
  -3   0  -6 643.415 196.562   1
   3   0   7 3.26164 20.2933   1
   3   0   7 8.25074 24.5152   1
   3   0   7-1.26547 24.8651   1
  -3   0  -7 0.03327 18.4186   1
  -3   0  -7 10.1577 21.2399   1
  -3   0  -7 -17.806   31.93   1
   3   0   8 2252.88 540.453   1
   3   0   8 2446.85 426.988   1
  -3   0  -8 1605.13 521.066   1
  -3   0  -8 209.033 489.969   1
   3   0   9-43.2642 83.3295   1
  -3   0  -9-135.897 101.405   1
   3   0  10 526.835 236.592   1
  -3   0 -10 407.172 290.574   1
   3   0  11-35.6659 67.2108   1
  -3   0 -11-30.1343 129.761   1
   3   0  12 1146.33 352.214   1
  -3   0 -12 836.972 446.697   1
   3   0  13 2.90619 43.8482   1
  -3   0 -13-45.2579 56.3398   1
  -3   0 -14 1450.27 363.197   1
  -3   0 -14 1497.11 418.072   1
  -3   0 -15 0.94263 34.4731   1
  -3   0 -15 3.90158 24.5165   1
   3   1 -17 282.794 138.482   1
   3  -1 -17 310.191 211.779   1
   3   1 -16 756.923 135.311   1
   3  -1 -16 91.9709 102.804   1
   3  -1 -16 494.877 207.989   1
   3   1 -16 8.63615 174.115   1
  -3   1  16 18.0214 74.8896   1
   3   1 -15 3663.40 1384.81   1
   3   1 -15 3170.87  804.60   1
   3  -1 -15 1460.32 861.194   1
   3  -1 -15 3219.06 814.053   1
  -3   1  15 2141.13 655.024   1
  -3   1  15 5426.00 687.376   1
   3   1 -14 2273.93 667.515   1
   3  -1 -14 22.4836 724.575   1
   3  -1 -14 2443.53  721.49   1
   3   1 -14 2216.72 700.444   1
  -3   1  14 2080.59 528.297   1
  -3   1  14 3211.43 503.931   1
   3   1 -13 2992.30 735.684   1
   3   1 -13 2769.57 1100.07   1
   3  -1 -13 2090.44 891.366   1
   3  -1 -13 3066.23 932.339   1
  -3   1  13 3748.34 948.785   1
  -3   1  13 3458.06 706.729   1
   3   1 -12 50.0338 194.588   1
   3   1 -12 244.553 158.093   1
   3   1 -12 348.933 196.067   1
   3  -1 -12 262.771 192.013   1
   3  -1 -12 382.037 212.114   1
  -3  -1  12 199.565 166.074   1
  -3   1  12 318.141 150.621   1
  -3   1  12 430.787 158.667   1
   3   1 -11 124.307 215.065   1
   3   1 -11 377.415 151.201   1
   3  -1 -11  316.24  214.00   1
   3  -1 -11 489.297 219.438   1
  -3  -1  11 292.764 276.631   1
  -3  -1  11 313.345 191.331   1
  -3   1  11 523.205 157.402   1
  -3   1  11 490.141 173.313   1
   3  -1 -10 402.288 288.157   1
   3  -1 -10  384.05 164.709   1
   3  -1 -10 333.174 182.164   1
   3   1 -10 305.618 240.844   1
   3   1 -10 514.377 140.829   1
  -3   1  10 395.268 291.566   1
  -3   1  10 277.314 229.659   1
  -3  -1  10 419.621 252.573   1
  -3  -1  10 542.701 270.645   1
   3  -1  -9 379.946 144.908   1
   3  -1  -9 321.229 200.795   1
   3  -1  -9 270.646 162.683   1
   3   1  -9  13.751 244.337   1
   3   1  -9 462.465 124.338   1
  -3   1   9 512.599 151.237   1
  -3   1   9 319.674 204.978   1
  -3   1   9 421.605 116.328   1
  -3  -1   9 465.354 124.149   1
  -3  -1   9-2.14181 192.068   1
   3  -1  -8 181.999 79.0195   1
   3  -1  -8 96.1746 90.8211   1
   3  -1  -8  157.31 118.926   1
   3   1  -8 129.081 123.981   1
   3  -1  -8 137.397 112.079   1
   3  -1  -8 138.778  71.625   1
   3   1  -8 243.108 71.2093   1
   3   1  -8 156.404 95.2673   1
   3   1  -8 149.649 61.0216   1
   3   1  -8 138.533 67.4528   1
   3   1  -8 113.736 112.423   1
  -3   1   8 209.044 78.5514   1
  -3   1   8 161.743 96.0119   1
  -3   1   8 207.621 70.1786   1
  -3   1   8  230.80 83.8424   1
  -3   1   8 51.8428 130.459   1
  -3  -1   8 184.507 74.4566   1
  -3  -1   8 195.082 80.4417   1
  -3  -1   8 151.945 108.151   1
  -3  -1   8  166.49 62.8446   1
   3  -1  -7 1698.09 256.783   1
   3  -1  -7 1891.28 322.893   1
   3  -1  -7 1739.46 270.948   1
   3  -1  -7 1851.90 291.127   1
   3   1  -7 1863.58  278.40   1
   3  -1  -7 2087.82 603.322   1
   3   1  -7 1602.85 420.191   1
   3   1  -7 1969.61  643.02   1
   3   1  -7 1742.55  235.19   1
   3   1  -7 1444.33 392.253   1
  -3   1   7 1793.44  296.82   1
  -3   1   7 1992.09 347.353   1
  -3   1   7 1980.53 286.437   1
  -3   1   7 2198.75 316.696   1
  -3  -1   7 2022.83 277.225   1
  -3   1   7 1951.25 246.086   1
  -3  -1   7 562.594  274.52   1
  -3  -1   7 1837.37 218.067   1
  -3  -1   7 1920.75  281.28   1
   3  -1  -6 2489.50 422.236   1
   3  -1  -6 2479.38 310.837   1
   3  -1  -6 2184.63 325.975   1
   3  -1  -6 2392.41 316.397   1
   3  -1  -6 2609.25 388.744   1
   3  -1  -6 2897.85 363.079   1
   3   1  -6 2603.13 334.693   1
   3   1  -6 2706.96  330.51   1
   3   1  -6 2415.65 244.085   1
   3   1  -6 2955.11 480.927   1
   3   1  -6 2382.13 290.463   1
   3   1  -6 2268.32  468.17   1
  -3   1   6 2650.31 355.613   1
  -3   1   6 2371.32 375.418   1
  -3   1   6 2929.24 366.275   1
  -3   1   6 2976.81 349.168   1
  -3   1   6 2739.13 290.704   1
  -3   1   6 3155.17 376.194   1
  -3  -1   6 2994.39  341.56   1
  -3  -1   6 2710.39 290.312   1
  -3  -1   6 3147.01 489.334   1
  -3  -1   6 2951.83 406.916   1
  -3  -1   6 2885.13 263.511   1
   3  -1  -5 2090.41 262.337   1
   3  -1  -5 2425.47 480.134   1
   3  -1  -5 2016.91 233.758   1
   3  -1  -5 2133.51  292.26   1
   3  -1  -5 2253.53 272.198   1
   3  -1  -5 2072.45 289.187   1
   3   1  -5 2058.40 209.654   1
   3   1  -5 2002.65  245.50   1
   3   1  -5 2072.53 359.127   1
   3   1  -5 2151.51 317.139   1
   3   1  -5 1863.16 301.474   1
   3   1  -5 1872.28 375.467   1
  -3   1   5 2248.69 364.538   1
  -3   1   5 2394.23 416.458   1
  -3   1   5 2154.56 253.045   1
  -3   1   5 2304.44 339.152   1
  -3   1   5 2359.02 299.694   1
  -3  -1   5 2387.95 357.606   1
  -3   1   5 2085.93 210.361   1
  -3  -1   5 2835.41 303.599   1
  -3  -1   5 2330.01 223.111   1
  -3  -1   5 2347.37 357.234   1
  -3  -1   5 2489.87 257.733   1
   3  -1  -4 953.706 154.981   1
   3  -1  -4 941.655 109.744   1
   3  -1  -4 807.471 132.137   1
   3  -1  -4 933.607 128.086   1
   3  -1  -4 949.382 130.635   1
   3  -1  -4 769.299  99.651   1
   3   1  -4 890.179  96.668   1
   3   1  -4 854.652  125.47   1
   3   1  -4 896.189 111.524   1
   3   1  -4 781.804 146.615   1
   3   1  -4 952.076  273.43   1
   3   1  -4 1034.65  111.53   1
   3   1  -4 909.033 140.361   1
  -3   1   4  888.67 115.449   1
  -3   1   4 895.211 186.361   1
  -3   1   4 901.795 120.519   1
  -3   1   4-1.58471 223.385   1
  -3   1   4 1064.58 156.374   1
  -3   1   4 866.551 109.471   1
  -3  -1   4 1022.04  130.46   1
  -3  -1   4 801.599 102.116   1
  -3  -1   4 1162.92 194.778   1
  -3  -1   4 1000.21 126.255   1
  -3  -1   4 833.422 123.019   1
   3  -1  -3 84.6057   31.25   1
   3  -1  -3 36.4754 26.9427   1
   3  -1  -3 77.2479 31.3261   1
   3  -1  -3 55.0757  31.187   1
   3  -1  -3 50.6711 28.9502   1
   3  -1  -3 38.3926 27.2897   1
   3   1  -3-3.53604 26.4357   1
   3   1  -3  42.126  22.224   1
   3   1  -3 103.605 37.1775   1
   3   1  -3 21.5266 39.0174   1
   3   1  -3 21.5905 31.9768   1
   3   1  -3 64.9613 28.5577   1
  -3   1   3 58.2381  24.162   1
  -3   1   3 69.2824 25.2274   1
  -3   1   3-13.0185 62.5871   1
  -3   1   3 38.9384 33.7724   1
  -3   1   3 87.7903 33.6245   1
  -3  -1   3 106.303 25.6447   1
  -3   1   3 62.1878  20.534   1
  -3  -1   3 61.2946 29.1882   1
  -3  -1   3 117.614 26.1542   1
  -3  -1   3 50.7123 24.0827   1
  -3  -1   3 100.637 25.9327   1
  -3  -1   3  59.965 41.8724   1
   3  -1  -2 1041.81 187.573   1
   3  -1  -2 1099.85  120.29   1
   3  -1  -2 803.419 92.2384   1
   3  -1  -2 950.426 223.209   1
   3  -1  -2 1166.91 186.121   1
   3   1  -2 962.994 125.931   1
   3   1  -2 985.363 90.4898   1
   3   1  -2 958.085 113.731   1
   3   1  -2 947.465 177.232   1
   3   1  -2 898.157 96.4398   1
   3   1  -2 990.185 147.201   1
  -3   1   2 973.485 121.073   1
  -3   1   2 818.504 129.221   1
  -3   1   2 1030.37 113.362   1
  -3   1   2 936.762 147.112   1
  -3   1   2 1130.11 165.661   1
  -3   1   2 1094.09 161.455   1
  -3   1   2 1006.31 210.987   1
  -3  -1   2 1087.83  113.42   1
  -3  -1   2 1104.06 127.698   1
  -3  -1   2 1081.77 78.6482   1
  -3  -1   2 964.015 161.355   1
  -3  -1   2 979.566 172.927   1
  -3  -1   2 1047.98 118.625   1
   3  -1  -1 78.3595 46.3464   1
   3  -1  -1 136.994 40.1492   1
   3  -1  -1 95.0311 28.5039   1
   3   1  -1  57.853 48.2915   1
   3  -1  -1 79.0934 19.7227   1
   3  -1  -1 -1.8388 28.6115   1
   3   1  -1 75.1656 17.1838   1
   3   1  -1 91.1718 43.8158   1
   3   1  -1 223.324 47.1308   1
   3   1  -1 88.7042  25.679   1
   3   1  -1 50.3713 30.1147   1
  -3   1   1 84.4214 33.0419   1
  -3   1   1 71.6359 13.0498   1
  -3   1   1 86.9998 29.6841   1
  -3   1   1 136.147 41.7134   1
  -3   1   1 82.4782 25.5508   1
  -3   1   1 101.489 36.4941   1
  -3   1   1   69.29 48.6854   1
  -3  -1   1 133.278 17.8843   1
  -3  -1   1 71.2289   26.21   1
  -3  -1   1 88.9664 28.4696   1
  -3  -1   1 119.466 25.7946   1
  -3  -1   1 83.9838 44.7179   1
  -3  -1   1 97.5061 53.8543   1
   3  -1   0 3318.31 303.069   1
   3  -1   0 3228.87 304.146   1
   3  -1   0 2943.42 354.493   1
   3  -1   0 3420.78 297.841   1
   3   1   0 2951.71  482.88   1
   3   1   0 2903.27 174.698   1
   3   1   0 2929.51 380.195   1
   3   1   0 2677.08 214.078   1
   3   1   0 3098.87 422.745   1
   3   1   0 3305.87 334.645   1
  -3   1   0 2563.81 279.125   1
  -3   1   0 2723.11 305.946   1
  -3   1   0 2982.21 256.649   1
  -3   1   0 2936.23 300.144   1
  -3   1   0 3175.28 359.088   1
  -3  -1   0 3034.90 290.736   1
  -3   1   0 3215.10 365.175   1
  -3  -1   0 3083.07 218.311   1
  -3  -1   0 2909.66 285.216   1
  -3  -1   0 3196.94  280.36   1
  -3  -1   0 2807.95 369.816   1
  -3  -1   0 3315.88 433.733   1
   3  -1   1 546.752 83.9856   1
   3  -1   1 660.055 159.455   1
   3  -1   1 607.882 127.283   1
   3  -1   1 708.143 81.2844   1
   3   1   1 595.376 83.8556   1
   3   1   1 651.078 117.158   1
   3   1   1 620.525 147.458   1
   3   1   1 558.991 30.4544   1
   3   1   1 466.006 66.4044   1
   3   1   1 637.136 121.881   1
  -3   1  -1 606.684 134.963   1
  -3   1  -1 604.464 86.3607   1
  -3   1  -1 508.128 71.2598   1
  -3   1  -1 520.996 116.515   1
  -3   1  -1 387.629 71.5855   1
  -3   1  -1 606.149 113.401   1
  -3  -1  -1 566.776 90.9201   1
  -3  -1  -1 789.438 131.883   1
  -3  -1  -1 516.986  130.01   1
  -3  -1  -1 580.105 123.034   1
  -3  -1  -1 492.903 81.9753   1
  -3  -1  -1 493.326 64.4242   1
   3  -1   229265.80 3878.08   1
   3  -1   228436.40 3678.58   1
   3  -1   231327.10 3773.43   1
   3  -1   227712.40 4172.36   1
   3   1   230381.70 4456.86   1
   3   1   229794.70 3914.49   1
   3   1   223339.90 3234.14   1
   3   1   226640.10 2317.38   1
   3   1   227877.60 3588.55   1
   3   1   224956.40 2211.31   1
   3   1   227654.30 4118.27   1
  -3   1  -225289.60 3470.88   1
  -3   1  -226447.40 3272.06   1
  -3   1  -227771.10 4286.88   1
  -3   1  -228166.80 3967.98   1
  -3   1  -229752.00 4514.60   1
  -3  -1  -228049.40 3735.14   1
  -3  -1  -227845.70 4620.61   1
  -3  -1  -228692.20 3740.03   1
  -3  -1  -224874.40 3475.87   1
  -3  -1  -228120.80 3451.49   1
   3  -1   3 8062.50 949.667   1
   3  -1   3 8802.52 938.368   1
   3  -1   3 7525.90 954.654   1
   3  -1   3 7761.84 1083.32   1
   3  -1   3 8828.71 971.172   1
   3   1   3 7233.94 956.727   1
   3   1   3 8741.35 925.194   1
   3   1   3 7601.24 853.747   1
   3   1   3 7244.48 754.402   1
   3   1   3 7406.55 949.268   1
  -3   1  -3 6945.01 929.318   1
  -3   1  -3 5955.05 680.403   1
  -3   1  -3 6747.99 782.066   1
  -3   1  -3 7349.47 1095.88   1
  -3   1  -3 6685.41  789.60   1
  -3  -1  -3 7038.41 804.369   1
  -3  -1  -3 6763.93  738.38   1
  -3  -1  -3 6458.02 818.073   1
  -3  -1  -3 7316.26 1054.57   1
  -3  -1  -3 7507.41 925.531   1
   3  -1   413682.30 1717.96   1
   3  -1   415849.10 2117.04   1
   3  -1   417453.20 2150.95   1
   3  -1   412450.50 1439.78   1
   3   1   413978.10 1647.57   1
   3  -1   416352.40 1943.31   1
   3   1   414213.10 1955.82   1
   3   1   414376.10 2012.13   1
   3   1   413687.70 1591.38   1
   3   1   413935.20 1820.32   1
  -3   1  -412730.70 1381.58   1
  -3   1  -413318.40 1600.49   1
  -3   1  -413389.10 2221.88   1
  -3   1  -412925.40 2002.37   1
  -3   1  -410275.90 1335.54   1
  -3  -1  -414239.90 1762.74   1
  -3  -1  -412920.40 1551.65   1
  -3  -1  -411304.00 1553.26   1
  -3  -1  -413780.70 2128.17   1
  -3  -1  -412526.70 1454.43   1
   3  -1   510547.50 1503.95   1
   3  -1   5 8762.12 891.227   1
   3  -1   5 8196.03 1201.21   1
   3  -1   5 8301.24 1083.54   1
   3   1   5 8883.53 1232.18   1
   3   1   5 9145.88 1065.84   1
   3   1   5 9602.90 1144.03   1
   3   1   5 9067.42 1165.10   1
   3   1   5 8384.19 993.784   1
  -3   1  -5 8151.05 899.834   1
  -3   1  -5 6256.18 916.727   1
  -3   1  -5 7892.98 951.596   1
  -3   1  -5 8078.29 1469.92   1
  -3   1  -5 8317.23 1102.81   1
  -3  -1  -5 8925.34 1131.64   1
  -3  -1  -5 7470.18 1060.63   1
  -3  -1  -5 8353.42 1387.92   1
  -3  -1  -5 7853.32 1169.41   1
  -3  -1  -5 8497.20 1020.15   1
   3  -1   6  276.70 146.891   1
   3  -1   6 583.016 122.248   1
   3  -1   6 366.469 113.031   1
   3  -1   6 223.506  86.095   1
   3   1   6 374.965 133.895   1
   3   1   6  429.75 100.588   1
   3   1   6  514.59 111.506   1
   3   1   6 379.694 98.3739   1
  -3   1  -6 589.187 164.874   1
  -3   1  -6 183.222 144.458   1
  -3   1  -6 316.684 117.798   1
  -3   1  -6 193.553 75.7432   1
  -3   1  -6 343.649 102.339   1
  -3  -1  -6 293.996 111.854   1
  -3  -1  -6  232.68 108.385   1
  -3  -1  -6 184.491 75.8933   1
  -3  -1  -6  381.67 154.377   1
  -3  -1  -6 257.369 122.723   1
  -3  -1  -6 470.903 144.843   1
   3  -1   7 1948.48 377.426   1
   3   1   7 1620.36 306.077   1
   3   1   7 1801.36 346.877   1
  -3   1  -7 1505.15 469.639   1
  -3  -1  -7 1341.41 336.982   1
  -3  -1  -7 1489.96 466.994   1
   3  -1   8 48.5844 58.4195   1
   3   1   8 0.41055 48.5939   1
   3   1   8 50.5455 55.1087   1
  -3   1  -8 189.662 85.9096   1
  -3  -1  -8-2.77323 54.0682   1
  -3  -1  -8 106.268 73.1403   1
   3  -1   9 1531.35 292.543   1
   3   1   9 1.42219 356.718   1
   3   1   9 979.484 271.385   1
  -3   1  -9 823.409 590.715   1
  -3  -1  -9 2.13505 403.254   1
  -3  -1  -9 812.172 524.043   1
   3  -1  10 2260.71 448.408   1
   3   1  10 1956.62 464.106   1
   3   1  10 2584.63 489.091   1
  -3   1 -10 1129.54 616.483   1
  -3  -1 -10 9.40513 400.186   1
  -3  -1 -10 1776.33 544.821   1
   3  -1  11 2386.58  544.49   1
   3   1  11 2330.71 829.645   1
  -3   1 -11 1103.78 673.099   1
  -3  -1 -11 1328.08 921.194   1
   3  -1  12 4156.90 835.416   1
   3   1  12 4158.39 844.098   1
  -3   1 -12 1351.33 1438.33   1
  -3  -1 -12 2508.65  936.09   1
   3   1  13 2250.53 392.538   1
  -3   1 -13 1008.51 390.704   1
  -3   1 -13 673.737 477.609   1
  -3  -1 -13 1101.32  435.76   1
  -3   1 -14 2.84771 31.1846   1
  -3   1 -14 22.5047 53.7153   1
  -3  -1 -14-0.79392 32.6058   1
  -3  -1 -14 12.1594  55.647   1
  -3   1 -15 2.27775 34.0785   1
  -3   1 -15  0.2789 24.4368   1
  -3  -1 -15-6.44199 21.0525   1
   3  -2 -17-4.26147 24.0358   1
   3  -2 -16 45.8272 87.4333   1
   3  -2 -16 75.1522 62.2443   1
   3   2 -16 69.7224 71.4626   1
   3   2 -16-10.9074 94.7158   1
  -3   2  16 56.9231  43.521   1
  -3   2  16 3.09412 59.2856   1
   3  -2 -15-7.27823 74.5885   1
   3  -2 -15 196.555 110.307   1
   3   2 -15  248.34 111.361   1
   3   2 -15-0.15227 100.624   1
  -3   2  15 27.7932 50.3958   1
  -3   2  15 0.85475 50.7511   1
   3  -2 -14-8.65799 123.996   1
   3  -2 -14 165.695 113.179   1
   3   2 -14  54.426 68.4328   1
   3   2 -14 0.77815 70.2924   1
  -3   2  14 21.6138 51.7997   1
  -3   2  14 41.2813 82.5102   1
   3  -2 -13 24.2789 306.385   1
   3  -2 -13 857.347 488.506   1
   3   2 -13 695.409 321.171   1
   3   2 -13 0.96677 247.771   1
  -3   2  13  896.46 244.456   1
  -3   2  13 1043.52 230.547   1
   3  -2 -12 72.3074 143.457   1
   3  -2 -12 105.586 241.857   1
   3   2 -12 153.481 102.718   1
   3   2 -12 169.973 224.925   1
  -3   2  12 226.235 123.882   1
  -3   2  12  198.32 111.689   1
   3  -2 -11 2612.55 924.656   1
   3  -2 -11 3491.78 1047.01   1
   3   2 -11 2957.32  618.93   1
  -3   2  11 4129.42 895.768   1
  -3   2  11 4182.21 743.262   1
  -3  -2  11 4861.94 879.735   1
   3  -2 -10 50.4676 58.0326   1
   3  -2 -10-39.9191 42.2148   1
   3   2 -10-0.99827 45.2646   1
   3   2 -10-19.0402 26.2506   1
  -3   2  10-28.8039 45.2825   1
  -3   2  10-9.39974 38.8145   1
  -3  -2  10-37.1639   45.34   1
  -3  -2  10 45.6735 29.7818   1
   3  -2  -9 7359.69 1306.99   1
   3  -2  -9 7469.31 1620.44   1
   3   2  -9 7416.81 1471.62   1
   3   2  -9 4578.68 951.438   1
  -3   2   9 9996.83 1444.70   1
  -3   2   9 9292.07 1209.02   1
  -3  -2   9 9563.69 1587.24   1
  -3  -2   9 7758.49 1189.33   1
   3  -2  -8-5.78464 28.7541   1
   3  -2  -8 3.50426 34.8941   1
   3  -2  -8-51.3183 34.1817   1
   3   2  -8 4.19437 24.3285   1
   3   2  -8-0.20362 27.8326   1
  -3   2   8 11.7034 29.7101   1
  -3   2   8 14.1451 23.6893   1
  -3  -2   8 45.6163 22.4598   1
  -3  -2   8-6.46074 21.3862   1
  -3  -2   8 22.7971 25.6205   1
   3  -2  -710837.10 1778.34   1
   3  -2  -7 9251.47 1635.70   1
   3  -2  -7 9495.72 1593.32   1
   3  -2  -710655.60 1488.50   1
   3   2  -710046.20 2364.91   1
   3   2  -710102.20 1346.65   1
   3   2  -7 9639.55 1604.17   1
   3   2  -7 8455.55 1247.75   1
  -3   2   710938.10 1515.05   1
  -3   2   711593.30 1442.10   1
  -3   2   714271.90 1886.43   1
  -3   2   711261.60 1824.68   1
  -3  -2   711222.70 1427.90   1
  -3  -2   710774.30 1320.36   1
  -3  -2   711243.80 1416.87   1
   3  -2  -6 824.396 134.241   1
   3  -2  -6 652.632  170.07   1
   3  -2  -6 478.815 103.715   1
   3  -2  -6 639.304 160.656   1
   3  -2  -6 636.415  121.37   1
   3   2  -6 469.511 124.195   1
   3   2  -6  516.56 120.749   1
   3   2  -6 578.125 186.496   1
   3   2  -6 469.151 111.565   1
   3   2  -6 463.982  121.20   1
  -3   2   6 481.332 186.293   1
  -3   2   6 607.247 99.7712   1
  -3   2   6 621.945 153.732   1
  -3   2   6 561.039 82.2512   1
  -3   2   6 570.349 119.469   1
  -3   2   6 685.248 161.572   1
  -3  -2   6 552.544 182.616   1
  -3  -2   6 584.079  99.933   1
  -3  -2   6  540.15 112.099   1
  -3  -2   6 792.802 154.944   1
   3  -2  -519522.80 2543.89   1
   3  -2  -523610.40 3019.36   1
   3  -2  -518797.20 3430.35   1
   3  -2  -523576.40 3488.66   1
   3  -2  -523303.30 3156.79   1
   3  -2  -527720.10 3670.94   1
   3   2  -521388.30 3363.11   1
   3   2  -520926.70 2856.30   1
   3   2  -521313.10 2837.35   1
   3   2  -519251.00 2892.85   1
   3   2  -518996.20 3098.97   1
  -3   2   521892.40 2931.74   1
  -3   2   521221.20 2709.24   1
  -3   2   523018.40 3536.30   1
  -3   2   521782.60 2849.95   1
  -3   2   521204.20 2353.46   1
  -3   2   524722.60 3426.43   1
  -3  -2   524974.90 3167.32   1
  -3  -2   523062.20 2840.37   1
  -3  -2   523467.50 3260.91   1
  -3  -2   523213.90 3532.86   1
   3  -2  -4 20.1463 28.7961   1
   3  -2  -4 65.5285 27.3587   1
   3  -2  -4-3.23304 18.5958   1
   3  -2  -4 55.0412 34.1041   1
   3  -2  -4 57.0577 33.0762   1
   3  -2  -4 65.8884 33.6916   1
   3   2  -4 48.2145 19.9432   1
   3   2  -4 5.54287 17.4367   1
   3   2  -4  41.539 31.8974   1
   3   2  -4 13.7202 28.8902   1
   3   2  -4 25.0761 21.7061   1
  -3   2   4-6.50542  19.121   1
  -3   2   4 25.6897 18.9445   1
  -3   2   4 40.3446 36.1119   1
  -3   2   4-6.52249  31.109   1
  -3   2   4 32.0835 27.6089   1
  -3   2   4 29.3855 39.5784   1
  -3  -2   4 12.8872 4.93851   1
  -3  -2   4 53.7594 29.4937   1
  -3  -2   4 16.0915 25.7052   1
  -3  -2   4 37.2739 19.3441   1
  -3  -2   4 14.1136 34.5854   1
  -3  -2   4 23.9543 4.71839   1
   3  -2  -327188.10 3475.00   1
   3  -2  -326550.50 3703.95   1
   3  -2  -323297.30 3395.14   1
   3  -2  -326154.10 3725.60   1
   3  -2  -325759.20 3316.34   1
   3  -2  -326790.00 3394.95   1
   3   2  -326669.80 3330.60   1
   3   2  -325912.40 3565.59   1
   3   2  -322976.90 3107.64   1
   3   2  -323692.30 3368.21   1
   3   2  -326037.60 3903.42   1
  -3   2   325129.20 3124.22   1
  -3   2   325088.00 3537.98   1
  -3   2   328559.60 3610.64   1
  -3   2   324875.30 3122.16   1
  -3   2   324949.50 3906.08   1
  -3   2   327898.20 4765.18   1
  -3  -2   330026.40 3802.68   1
  -3  -2   324346.90 2004.78   1
  -3  -2   327001.80 3431.15   1
  -3  -2   325960.30 3571.13   1
  -3  -2   326451.00 4083.33   1
  -3  -2   325162.40 2088.90   1
   3  -2  -2 31.6508 27.8879   1
   3  -2  -2-3.91534 17.6341   1
   3  -2  -2  15.906 15.9402   1
   3  -2  -2 28.6884 17.4511   1
   3  -2  -2 41.7945 25.8357   1
   3   2  -2 14.0765 17.6901   1
   3   2  -2-0.10114 17.5513   1
   3   2  -2   26.46 23.3806   1
   3   2  -2 19.4076 27.0494   1
   3   2  -2 46.7475 20.3694   1
   3   2  -2 23.1557 20.7092   1
  -3   2   2 38.6859 20.8369   1
  -3   2   2 4.21554  24.036   1
  -3   2   2 36.4401   11.72   1
  -3   2   2 21.7454 18.1034   1
  -3   2   2 0.25796  17.081   1
  -3   2   2 20.9506 26.3883   1
  -3   2   2 13.9474   20.40   1
  -3  -2   2 1.10637 8.79806   1
  -3  -2   2 25.4192 17.0545   1
  -3  -2   2 50.9841  18.003   1
  -3  -2   2 136.055 27.9708   1
  -3  -2   2 44.5392 19.7464   1
  -3  -2   2 11.4822 3.78515   1
   3  -2  -112446.60 1523.16   1
   3  -2  -113325.20 1447.05   1
   3  -2  -112888.40 1330.76   1
   3  -2  -114382.90 1423.98   1
   3  -2  -112341.30 1231.28   1
   3   2  -112390.30 1482.55   1
   3   2  -114576.40 1373.67   1
   3   2  -113306.00 1428.09   1
   3   2  -113063.50 1750.76   1
   3   2  -112245.00 1600.76   1
   3   2  -112402.00 1539.65   1
  -3   2   112888.00 1288.78   1
  -3   2   111834.30 1493.74   1
  -3   2   111796.60 1373.72   1
  -3   2   113020.20 1143.26   1
  -3   2   113862.10 1688.21   1
  -3   2   113295.80 1406.13   1
  -3   2   113105.70 1445.73   1
  -3  -2   113112.50 1425.39   1
  -3  -2   112602.10 1116.65   1
  -3  -2   114873.00 1795.63   1
  -3  -2   112677.20 1701.51   1
  -3  -2   114105.20 1497.56   1
  -3  -2   112943.60 1005.67   1
   3  -2   0 2425.30 250.623   1
   3  -2   0 2486.89 250.379   1
   3  -2   0 1950.12 121.895   1
   3  -2   0 2537.14 229.975   1
   3  -2   0 2560.68 300.109   1
   3   2   0 2055.93 274.474   1
   3   2   0 2362.91 305.565   1
   3   2   0 2442.48 254.999   1
   3   2   0 2732.29 269.732   1
   3   2   0 2275.62  358.73   1
   3   2   0 2200.38 235.588   1
  -3   2   0 1689.57 199.239   1
  -3   2   0 1967.01 253.389   1
  -3   2   0 2348.11 123.407   1
  -3   2   0 2313.56  350.25   1
  -3   2   0 2461.98  278.14   1
  -3   2   0 2654.17 456.198   1
  -3   2   0 2293.82 271.661   1
  -3  -2   0 2851.91 296.386   1
  -3  -2   0 2447.84 254.492   1
  -3  -2   0 2333.68 230.565   1
  -3  -2   0 2644.01 361.946   1
  -3  -2   0 2191.86 229.431   1
  -3  -2   0 2271.18 138.179   1
   3  -2   113965.70 1498.24   1
   3  -2   116319.00 1814.08   1
   3  -2   116914.40 1664.83   1
   3  -2   115128.30 1889.84   1
   3   2   113509.70 1338.58   1
   3   2   116704.70 2627.95   1
   3   2   112791.80 1672.70   1
   3   2   116559.70 1855.15   1
   3   2   115946.50 1997.44   1
   3   2   116959.50 2304.32   1
  -3   2  -112900.40 1651.63   1
  -3   2  -113976.20 1805.90   1
  -3   2  -116232.80 1836.52   1
  -3   2  -115536.40 1548.94   1
  -3   2  -117672.20 2156.83   1
  -3  -2  -116955.00 1914.13   1
  -3  -2  -115796.10 1802.55   1
  -3  -2  -115639.50 2074.44   1
  -3  -2  -116010.30 2094.34   1
  -3  -2  -114165.90 1311.85   1
   3  -2   2 285.778 102.807   1
   3  -2   2 362.009 68.6726   1
   3  -2   2 264.865 70.0541   1
   3  -2   2 319.527 51.0276   1
   3   2   2 267.939 114.089   1
   3   2   2 299.557 71.2427   1
   3   2   2 290.701 88.4699   1
   3   2   2 283.527 103.212   1
   3   2   2 450.979 106.856   1
  -3   2  -2 282.956 122.373   1
  -3   2  -2 298.737  90.045   1
  -3   2  -2 273.853 45.1849   1
  -3   2  -2 251.821 67.3097   1
  -3   2  -2 338.908 168.002   1
  -3  -2  -2 430.555  77.857   1
  -3  -2  -2 376.802 38.3431   1
  -3  -2  -2 280.752 106.483   1
  -3  -2  -2 268.768 101.823   1
  -3  -2  -2 240.752 77.0301   1
  -3  -2  -2 292.386 48.6413   1
   3  -2   314933.80 1744.75   1
   3  -2   315525.50 1790.57   1
   3  -2   316279.70 1579.28   1
   3   2   316604.20 2258.62   1
   3   2   312782.30 1685.64   1
   3   2   311965.60 1766.80   1
   3   2   315315.00 1733.81   1
   3   2   313532.90 1227.00   1
   3   2   314673.00 2380.77   1
  -3   2  -311543.30 1870.88   1
  -3   2  -313496.50 1333.96   1
  -3   2  -313587.60 1885.94   1
  -3   2  -314745.40 1736.32   1
  -3   2  -316053.70 2336.55   1
  -3   2  -310425.50 1225.11   1
  -3  -2  -314549.70 1744.49   1
  -3  -2  -313166.90 1202.08   1
  -3  -2  -312749.70 1639.82   1
  -3  -2  -314562.90 2106.65   1
  -3  -2  -315989.70 1987.25   1
  -3  -2  -313785.10 1491.54   1
   3  -2   4 2269.07 294.001   1
   3  -2   4 2802.68  342.23   1
   3  -2   4 2957.65 257.298   1
   3   2   4 2404.58 499.254   1
   3   2   4 2850.83 479.419   1
   3   2   4 2435.03 500.635   1
   3   2   4 2654.14 321.459   1
   3   2   4 2763.31 550.864   1
  -3   2  -4 2063.40 333.544   1
  -3   2  -4 2468.21 395.559   1
  -3   2  -4 2257.76 299.405   1
  -3   2  -4 2594.47 533.747   1
  -3   2  -4 1897.46 198.887   1
  -3  -2  -4 2550.94 546.804   1
  -3  -2  -4 2268.10 288.727   1
  -3  -2  -4 2067.59 337.866   1
  -3  -2  -4 2412.46 427.391   1
  -3  -2  -4 2368.51 277.264   1
   3  -2   512483.80 1533.80   1
   3  -2   5 9029.63 1184.02   1
   3   2   511385.00 1710.68   1
   3   2   510783.40 1487.89   1
   3   2   511305.50 1505.57   1
   3   2   5 9789.21 1483.77   1
   3   2   511057.40 1810.04   1
  -3   2  -5 8838.52 1148.98   1
  -3   2  -5 9556.13 1918.85   1
  -3   2  -5 9031.48 1353.50   1
  -3  -2  -510411.70 1504.23   1
  -3  -2  -5 9234.85 1160.36   1
  -3  -2  -5 9726.44 1475.41   1
  -3  -2  -510245.40 2105.41   1
  -3  -2  -5 8727.12 1108.22   1
   3  -2   6 1234.20 224.449   1
   3  -2   6 528.152 196.318   1
   3   2   6 887.581 260.095   1
   3   2   6 1116.79 244.765   1
   3   2   6 1111.50 248.914   1
   3   2   6 900.633  186.18   1
  -3   2  -6 486.014 265.232   1
  -3   2  -6 1116.12 555.031   1
  -3  -2  -6 916.568 256.257   1
  -3  -2  -6 1135.54 246.112   1
  -3  -2  -6 880.555 178.993   1
  -3  -2  -6 941.947 285.027   1
  -3  -2  -6 1024.17 193.207   1
   3  -2   7 3724.06 621.174   1
   3   2   7 3584.37  646.11   1
   3   2   7 3634.27 679.704   1
  -3   2  -7 2497.08 1333.25   1
  -3  -2  -7 3040.71 642.271   1
  -3  -2  -7 2984.30 755.512   1
   3  -2   8 613.729 209.893   1
   3   2   8 689.647 223.263   1
   3   2   8  651.75 241.104   1
  -3   2  -8 612.589 328.316   1
  -3  -2  -8  588.04 270.528   1
  -3  -2  -8 570.251 233.728   1
   3  -2   9 112.685 82.2951   1
   3   2   9 -0.2705 75.7336   1
   3   2   9  141.74 83.1545   1
  -3   2  -9 85.5332 129.848   1
  -3  -2  -9 1.27018 86.4077   1
  -3  -2  -9 249.888 106.993   1
   3  -2  10 4575.48 866.214   1
   3   2  10 4068.97 762.611   1
   3   2  10 4435.49 825.109   1
  -3   2 -10 1746.78 1668.07   1
  -3  -2 -10 2329.74 773.409   1
  -3  -2 -10 3082.28 1411.21   1
   3   2  11 118.687 124.159   1
   3   2  11 340.486 127.437   1
  -3   2 -11 178.716 130.234   1
  -3   2 -11 94.9485 174.239   1
  -3  -2 -11 3.89995 115.815   1
  -3  -2 -11 221.963 137.248   1
   3   2  12 200.799 244.932   1
   3   2  12 849.569 193.845   1
  -3   2 -12 238.971 230.324   1
  -3  -2 -12  124.04 202.839   1
  -3  -2 -12  4.0664 245.972   1
   3   2  13  868.80 203.423   1
  -3   2 -13 340.584 258.363   1
  -3  -2 -13 133.617 219.742   1
   3   2  14 128.695 62.1764   1
  -3   2 -14 77.0047 77.4051   1
  -3  -2 -14 -3.6472 69.2619   1
  -3   2 -15 5.28344 25.1278   1
  -3  -2 -15 4.91038 21.7462   1
   3  -3 -16 100.234 75.5234   1
   3  -3 -16 104.325 76.8455   1
   3   3 -16 95.0719 95.2482   1
   3   3 -16-2.63412  80.247   1
  -3   3  16  217.80 60.0979   1
  -3   3  16 80.8562 53.6576   1
   3  -3 -15 478.518 511.559   1
   3  -3 -15 1781.93 527.474   1
   3   3 -15 429.894 508.265   1
   3   3 -15 1666.83 466.217   1
  -3   3  15 2700.27  372.82   1
  -3   3  15 2068.53 388.682   1
   3  -3 -14-9.04471 186.863   1
   3  -3 -14 269.922 200.492   1
   3   3 -14 339.557 156.864   1
   3   3 -14-1.26102 247.654   1
  -3   3  14 443.735 141.589   1
  -3   3  14 446.799 163.156   1
   3  -3 -13 3248.50 1548.62   1
   3  -3 -13 3212.96 1045.86   1
   3   3 -13 2567.70 1000.23   1
   3   3 -13 2792.79 771.446   1
  -3   3  13 4149.49 799.983   1
  -3   3  13 4705.23 768.597   1
   3  -3 -12 893.742 497.786   1
   3  -3 -12 985.561 719.351   1
   3   3 -12  885.05 319.044   1
   3   3 -12 1222.02 408.385   1
  -3   3  12 1226.03 351.668   1
  -3   3  12 1371.15 346.075   1
   3  -3 -11 5291.71 1365.24   1
   3  -3 -11 4635.62 1408.49   1
   3   3 -11 4757.35 1067.85   1
  -3   3  11 7119.87 1319.36   1
  -3   3  11 6620.04 1463.40   1
  -3  -3  11 8409.65 1372.47   1
   3  -3 -10 1578.42 503.496   1
   3  -3 -10 1277.41 800.744   1
   3   3 -10 1378.67 545.684   1
  -3   3  10 1793.64 465.296   1
  -3   3  10 1549.61 348.448   1
  -3  -3  10 1538.51 391.301   1
   3  -3  -9 3185.18 991.105   1
   3  -3  -9 2875.55 811.363   1
   3   3  -9 2348.87 505.193   1
  -3   3   9 3220.53 817.445   1
  -3   3   9 3834.14  580.65   1
  -3  -3   9 3718.33  806.60   1
   3  -3  -8 3496.00 618.273   1
   3  -3  -8 3215.81 803.902   1
   3   3  -8 3358.23 553.031   1
   3   3  -8 2615.78 583.067   1
  -3   3   8 4133.31 662.795   1
  -3   3   8 4246.17 765.312   1
  -3  -3   8 3271.36  544.25   1
  -3  -3   8 4462.16 613.153   1
  -3  -3   8 3182.36 496.256   1
   3  -3  -7 1700.10 294.198   1
   3  -3  -7 1040.87 376.654   1
   3   3  -7 1065.62 374.601   1
   3   3  -7 975.987 239.006   1
  -3   3   7 1545.48 300.383   1
  -3   3   7 1542.79 433.729   1
  -3   3   7 1683.04 276.631   1
  -3  -3   7 1421.38 243.597   1
  -3  -3   7 1383.16 228.408   1
  -3  -3   7 1626.87 273.936   1
   3  -3  -6 545.324 124.169   1
   3  -3  -6 394.547 130.861   1
   3  -3  -6 293.068 86.1748   1
   3  -3  -6 254.324 133.129   1
   3  -3  -6 320.924  155.90   1
   3   3  -6  388.79  72.457   1
   3   3  -6 337.027 92.0094   1
   3   3  -6 413.225 136.655   1
   3   3  -6 233.807 153.654   1
   3   3  -6-2.25273 93.0099   1
  -3   3   6  506.25 121.848   1
  -3   3   6 320.181 151.445   1
  -3   3   6 285.127 126.735   1
  -3   3   6 476.138 194.908   1
  -3   3   6 529.264 96.7507   1
  -3  -3   6-7.99508 78.0765   1
  -3  -3   6 493.914  87.453   1
  -3  -3   6 0.22395 90.7435   1
  -3  -3   6 457.532  112.70   1
   3  -3  -510656.60 1569.68   1
   3  -3  -510308.10 1278.00   1
   3  -3  -5 8326.58 1384.56   1
   3  -3  -510536.40 1318.22   1
   3  -3  -510232.30 1248.65   1
   3   3  -5 9564.14 1217.53   1
   3   3  -5 9930.54 1171.82   1
   3   3  -5 9098.98 1282.81   1
   3   3  -510800.50 2057.40   1
   3   3  -5 8058.98 1106.30   1
  -3   3   510872.30 1342.37   1
  -3   3   510909.20 1664.44   1
  -3   3   510077.90 1478.90   1
  -3   3   510689.60 1522.34   1
  -3   3   511483.40 1394.96   1
  -3  -3   511159.30 1525.58   1
  -3  -3   5 9877.89 1161.53   1
  -3  -3   510866.40 1584.69   1
  -3  -3   510712.00 1201.05   1
   3  -3  -4 419.513 116.455   1
   3  -3  -4 382.245 119.779   1
   3  -3  -4 307.332 86.6516   1
   3  -3  -4 9.31546 173.221   1
   3  -3  -4  380.09 83.4495   1
   3   3  -4 441.946 130.042   1
   3   3  -4 403.288 78.4849   1
   3   3  -4 376.904 127.945   1
   3   3  -4 280.148 100.271   1
   3   3  -4 309.674 125.367   1
  -3   3   4 340.202 78.5015   1
  -3   3   4 246.237 79.2563   1
  -3   3   4 408.032 144.354   1
  -3   3   4 355.312 79.7675   1
  -3   3   4 320.578 98.5659   1
  -3  -3   4 343.352 87.1745   1
  -3  -3   4 368.173 114.083   1
  -3  -3   4 434.351 129.887   1
  -3  -3   4  350.24 131.094   1
   3  -3  -3 3678.12 406.846   1
   3  -3  -3 3860.49 528.356   1
   3  -3  -3 4280.40 622.295   1
   3  -3  -3 3374.22 515.638   1
   3  -3  -3 4634.77 499.149   1
   3   3  -3 3766.35 443.806   1
   3   3  -3 3614.76 417.309   1
   3   3  -3 3780.13 594.686   1
   3   3  -3 3698.85 703.988   1
   3   3  -3 3412.17 483.085   1
  -3   3   3 3847.56 585.198   1
  -3   3   3 3727.11  388.72   1
  -3   3   3 4138.88 695.881   1
  -3   3   3 2850.67 427.572   1
  -3   3   3 3640.83 383.805   1
  -3  -3   3 4062.29 462.323   1
  -3  -3   3 3708.60  596.98   1
  -3  -3   3 3624.13 411.476   1
  -3  -3   3 3920.89 556.249   1
   3  -3  -2 2639.13 298.843   1
   3  -3  -2 1955.72 187.476   1
   3  -3  -2 2281.70 349.311   1
   3  -3  -2 2286.87 306.033   1
   3  -3  -2 2337.00 238.614   1
   3   3  -2 2457.55 266.705   1
   3   3  -2 2227.09 378.401   1
   3   3  -2 2319.73 392.295   1
   3   3  -2 2094.76 455.649   1
   3   3  -2 1956.42 290.165   1
  -3   3   2 2130.92 186.934   1
  -3   3   2 1793.34 300.888   1
  -3   3   2 2136.59 205.624   1
  -3   3   2 2182.69 275.212   1
  -3   3   2 2494.51 408.519   1
  -3   3   2 1868.01 397.183   1
  -3   3   2 2322.01 240.418   1
  -3  -3   2 2510.04 269.025   1
  -3  -3   2 2144.72 254.651   1
  -3  -3   2 2365.32 399.604   1
  -3  -3   2 2264.98  247.04   1
   3  -3  -1 680.258 134.252   1
   3  -3  -1 485.788 131.007   1
   3  -3  -1 703.306 101.996   1
   3  -3  -1 563.769  62.766   1
   3  -3  -1  718.84 92.7154   1
   3   3  -1 629.187  204.82   1
   3   3  -1 655.364 108.312   1
   3   3  -1 743.132 166.184   1
   3   3  -1  583.15 107.952   1
   3   3  -1 634.867 136.155   1
  -3   3   1  580.13 129.733   1
  -3   3   1 588.362 66.7089   1
  -3   3   1 636.572 110.792   1
  -3   3   1 624.026 82.6555   1
  -3   3   1 576.985 89.6088   1
  -3   3   1 797.923 166.541   1
  -3  -3   1 711.974 125.576   1
  -3  -3   1 630.593 105.385   1
  -3  -3   1 765.291 164.207   1
  -3  -3   1 674.407 102.294   1
   3  -3   0 24.7433 16.9827   1
   3  -3   0 53.6087 21.5762   1
   3  -3   0  34.433 17.6767   1
   3  -3   0 19.7983 12.4177   1
   3  -3   0 0.05234 15.6459   1
   3   3   0 72.3642 32.9125   1
   3   3   0 37.1485 30.3425   1
   3   3   0 46.6273 23.4348   1
   3   3   0 101.422 30.4622   1
   3   3   0 49.0308 36.6349   1
  -3   3   0 1.19785 16.2347   1
  -3   3   0 55.7155  24.931   1
  -3   3   0 1.27156 9.58813   1
  -3   3   0 46.6829 21.6788   1
  -3   3   0 56.7466 35.3727   1
  -3   3   0 33.3496 21.3718   1
  -3  -3   0 76.9135  27.374   1
  -3  -3   0 40.6931 21.9215   1
  -3  -3   0 15.5677 55.7497   1
  -3  -3   0 40.3293 22.9953   1
  -3  -3   0 -1.2091 16.7986   1
   3  -3   110081.50 1049.61   1
   3  -3   112311.10 1351.46   1
   3  -3   112349.20 1133.18   1
   3   3   113141.10 2179.21   1
   3   3   111130.10 1511.43   1
   3   3   112828.80 1833.34   1
   3   3   112630.10 1444.66   1
   3   3   111737.90 1496.93   1
  -3   3  -1 9789.07 1298.07   1
  -3   3  -110951.90 1029.50   1
  -3   3  -111166.10 1282.70   1
  -3   3  -111564.20 1535.30   1
  -3   3  -112644.20 1844.79   1
  -3  -3  -114650.40 1665.91   1
  -3  -3  -1 9570.95 990.132   1
  -3  -3  -111949.40 1356.06   1
  -3  -3  -112930.30 1682.64   1
  -3  -3  -112712.20 1773.83   1
  -3  -3  -113176.80 1268.62   1
  -3  -3  -1 9807.73 1014.14   1
   3  -3   2 410.454 75.5816   1
   3  -3   2  519.72 145.188   1
   3   3   2  599.09 145.447   1
   3   3   2 526.278 139.036   1
   3   3   2 332.024 84.8031   1
   3   3   2 583.139 112.704   1
   3   3   2 547.228 185.722   1
   3   3   2 634.371 153.257   1
  -3   3  -2 385.035 112.162   1
  -3   3  -2 457.697 97.4547   1
  -3   3  -2 588.831 131.445   1
  -3   3  -2 520.071 224.805   1
  -3  -3  -2 535.614 150.583   1
  -3  -3  -2 533.142 99.9481   1
  -3  -3  -2 612.501 127.837   1
  -3  -3  -2 522.201 140.233   1
  -3  -3  -2 347.169  115.68   1
  -3  -3  -2 578.828 84.4299   1
   3  -3   3 5049.58 597.746   1
   3   3   3 3522.54 476.165   1
   3   3   3 4909.17 1054.92   1
   3   3   3 3774.01 596.803   1
   3   3   3 4958.46 597.055   1
   3   3   3 4214.60 455.157   1
   3   3   3 4659.18 668.325   1
  -3   3  -3 3489.24 539.734   1
  -3   3  -3 4617.41 672.334   1
  -3   3  -3 4461.76 555.936   1
  -3   3  -3 4730.68 835.323   1
  -3  -3  -3 4848.88 600.466   1
  -3  -3  -3 4550.46 758.869   1
  -3  -3  -3 4571.19 466.873   1
  -3  -3  -3 5410.06 693.266   1
  -3  -3  -3 3634.69 559.477   1
  -3  -3  -3 4599.79 707.949   1
   3  -3   4 2814.88 393.193   1
   3   3   4 2472.68 477.412   1
   3   3   4 2833.23  517.50   1
   3   3   4 2515.53 419.304   1
   3   3   4 2973.32 405.497   1
   3   3   4 3064.95 526.031   1
  -3   3  -4 2305.84 406.127   1
  -3   3  -4 2814.03 490.219   1
  -3   3  -4 2826.10 388.104   1
  -3   3  -4 2762.82 616.029   1
  -3  -3  -4 3416.92 525.082   1
  -3  -3  -4 2818.24 398.087   1
  -3  -3  -4 2918.06 458.782   1
  -3  -3  -4 2414.68 499.812   1
  -3  -3  -4 2650.13 391.844   1
   3  -3   5 3752.98 597.917   1
   3   3   5 3765.35 659.259   1
   3   3   5 3378.50 852.018   1
   3   3   5 3970.08 719.447   1
   3   3   5 4207.23 611.663   1
  -3   3  -5 3489.03 624.529   1
  -3   3  -5 3447.53 730.393   1
  -3   3  -5 3379.15 854.134   1
  -3  -3  -5 4164.57 686.358   1
  -3  -3  -5 3708.43 532.096   1
  -3  -3  -5 3605.31 991.553   1
  -3  -3  -5 3369.51 580.943   1
   3  -3   6 1197.45 298.626   1
   3   3   6 1314.44 361.431   1
   3   3   6 1170.48 476.922   1
   3   3   6 1716.46 271.436   1
  -3   3  -6 1507.56 336.063   1
  -3   3  -6 343.564 376.974   1
  -3   3  -6 1036.88 731.544   1
  -3  -3  -6 1573.50 367.839   1
  -3  -3  -6 1591.52 280.352   1
  -3  -3  -6 1619.28 384.987   1
  -3  -3  -6 1803.88 382.405   1
   3   3   7 7621.05 1337.55   1
   3   3   7 7427.41 1793.43   1
  -3   3  -7 7352.74 1743.98   1
  -3   3  -7 5515.17 2310.90   1
  -3  -3  -7 6323.91 1267.79   1
  -3  -3  -7 7341.48 1416.50   1
   3   3   8  958.35  268.12   1
   3   3   8 901.892 273.217   1
  -3   3  -8 707.956 252.964   1
  -3   3  -8 277.082 382.229   1
  -3  -3  -8 594.006 267.501   1
  -3  -3  -8 637.162  301.13   1
   3   3   9 8825.70 1850.67   1
   3   3   9 8255.35 1919.50   1
  -3   3  -9 6266.24 1758.92   1
  -3   3  -9 3935.30 1658.60   1
  -3  -3  -9 5188.89 1733.71   1
  -3  -3  -9 5737.59 1438.58   1
   3   3  10 961.913  280.45   1
   3   3  10 1183.42 295.731   1
  -3   3 -10 280.509 673.547   1
  -3  -3 -10 426.063 313.447   1
  -3  -3 -10 651.232 364.129   1
   3   3  11 3510.16  547.44   1
   3   3  11 2996.02 570.443   1
  -3   3 -11 259.051 700.703   1
  -3  -3 -11 1449.20 455.776   1
  -3  -3 -11  287.53 586.189   1
   3   3  12 399.502 112.385   1
  -3   3 -12 240.124  160.89   1
  -3  -3 -12-10.7524 109.823   1
  -3  -3 -12 41.6532 133.572   1
   3   3  13 90.8893 401.399   1
   3   3  13 1780.05 277.664   1
  -3   3 -13 660.505 339.443   1
  -3  -3 -13 499.716 345.203   1
  -3  -3 -13 716.092 283.391   1
   3   3  14 78.4202 61.2981   1
  -3   3 -14 102.055 77.3731   1
   3  -4 -16 23.3398 27.1679   1
   3  -4 -16 41.8496 29.1408   1
   3   4 -16 0.80963 49.6015   1
  -3   4  16 15.3167 23.7675   1
  -3   4  16-11.8726  21.746   1
   3  -4 -15 65.9263 78.2544   1
   3  -4 -15 123.364 80.2603   1
   3   4 -15 25.8252  76.893   1
   3   4 -15 0.65506 121.509   1
  -3   4  15 112.374 59.6324   1
  -3   4  15 116.936 58.2347   1
   3  -4 -14-15.3362 67.4225   1
   3  -4 -14 9.84482 72.4457   1
   3   4 -14 33.8876   71.97   1
   3   4 -14-0.64894  60.282   1
  -3   4  14 81.4871 50.3948   1
  -3   4  14 39.6695 46.8966   1
   3  -4 -13 28.4174 86.0817   1
   3  -4 -13-0.29751 94.6304   1
   3   4 -13 3.50687   71.49   1
   3   4 -13 85.3825  64.745   1
  -3   4  13 66.8808 73.3901   1
  -3   4  13 203.178 105.684   1
   3  -4 -12 15.3598 538.791   1
   3  -4 -12-5.40978 376.997   1
   3   4 -12 925.456 256.822   1
   3   4 -12-0.28989 494.693   1
  -3   4  12 996.445 428.371   1
  -3   4  12 1303.03 267.965   1
   3  -4 -11 617.643 395.577   1
   3  -4 -11 534.674 362.401   1
   3   4 -11 503.429 244.986   1
  -3   4  11 1039.80 242.436   1
  -3   4  11 717.632 247.852   1
  -3  -4  11  713.18 290.793   1
   3  -4 -10 1235.29 436.761   1
   3  -4 -10 1226.62 507.954   1
   3   4 -10 1230.95 545.202   1
  -3   4  10 1670.61 388.207   1
  -3   4  10 1576.54 485.455   1
  -3  -4  10 876.523 568.683   1
   3  -4  -9 2573.65 671.878   1
   3  -4  -9 774.505 1107.28   1
   3   4  -9 1965.37 508.044   1
  -3   4   9 3038.35 618.644   1
  -3   4   9 2817.64 518.185   1
  -3  -4   9 2844.95 517.723   1
   3  -4  -8 1363.41  401.34   1
   3  -4  -8 1241.57 721.036   1
   3   4  -8 1099.24 344.559   1
  -3   4   8 1571.27 340.722   1
  -3   4   8 1642.94 446.717   1
  -3  -4   8 1786.35 504.933   1
   3  -4  -7 3305.96 673.686   1
   3  -4  -7 3231.72 1129.47   1
   3   4  -7 3145.57 892.509   1
  -3   4   7 4197.16 690.596   1
  -3   4   7 3269.81 940.956   1
  -3   4   7 2694.16 557.886   1
  -3   4   7 3874.14 602.992   1
  -3  -4   7 4098.14 610.315   1
   3  -4  -6 577.761 132.456   1
   3  -4  -6 343.702  171.26   1
   3   4  -6 532.531 131.949   1
   3   4  -6 450.676 105.104   1
   3   4  -6 3.38021 174.568   1
  -3   4   6 469.777 138.061   1
  -3   4   6 358.093 138.837   1
  -3   4   6 402.164 115.753   1
  -3   4   6 239.478 135.758   1
  -3   4   6 771.494 160.951   1
  -3  -4   6-0.86966 141.714   1
  -3  -4   6 0.02357 146.872   1
  -3  -4   6 568.427 223.811   1
  -3  -4   6 435.911  152.55   1
   3  -4  -5 3262.10 695.546   1
   3  -4  -5 3400.94 624.059   1
   3  -4  -5 2654.25 612.423   1
   3  -4  -5 2990.89 509.549   1
   3  -4  -5 3435.93  481.26   1
   3   4  -5 2800.37 608.033   1
   3   4  -5 2623.06 508.107   1
   3   4  -5 3355.74  658.29   1
   3   4  -5 3027.19  577.72   1
   3   4  -5 2238.72 403.767   1
  -3   4   5 3653.31  711.47   1
  -3   4   5 3389.14 504.916   1
  -3   4   5 3084.77 677.517   1
  -3   4   5 3646.98 684.391   1
  -3   4   5 3694.95 592.644   1
  -3  -4   5 3692.23 537.479   1
  -3  -4   5 3013.28  377.71   1
  -3  -4   5 3449.82 571.157   1
  -3  -4   5 3303.26 404.821   1
   3  -4  -4 9313.34 1285.43   1
   3  -4  -4 8317.68 1081.68   1
   3  -4  -4 7908.23 1343.27   1
   3  -4  -4 9109.63 1172.86   1
   3  -4  -4 8827.03 1390.94   1
   3   4  -4 9863.78 1922.85   1
   3   4  -4 7143.54 1159.99   1
   3   4  -4 7956.90 1045.77   1
   3   4  -4 8008.42 1260.74   1
   3   4  -4 6246.75 914.683   1
  -3   4   4 9271.09 1166.81   1
  -3   4   4 8944.70 1425.34   1
  -3   4   4 9606.99 2107.20   1
  -3   4   4 8984.22 1450.01   1
  -3   4   4 7460.80 1469.38   1
  -3  -4   4 9056.74 1188.66   1
  -3  -4   4 8476.85  991.95   1
  -3  -4   4 8906.49 1405.90   1
  -3  -4   4 8250.39 933.337   1
   3  -4  -3 3851.29 493.121   1
   3  -4  -3 3252.51 524.997   1
   3  -4  -3 3135.54 394.714   1
   3  -4  -3 3402.53 462.726   1
   3  -4  -3 3068.62 522.524   1
   3   4  -3 2897.20 460.845   1
   3   4  -3 2556.55 470.499   1
   3   4  -3 3084.11 432.617   1
   3   4  -3 2825.79 494.645   1
   3   4  -3 3144.71 554.341   1
   3   4  -3 2771.33 451.487   1
  -3   4   3 3414.71  575.40   1
  -3   4   3 3311.43 444.412   1
  -3   4   3 3642.28  704.34   1
  -3   4   3 2344.13 407.391   1
  -3   4   3 3118.35 379.351   1
  -3  -4   3 3433.06 461.022   1
  -3  -4   3 3394.18 873.642   1
  -3  -4   3 3250.37 360.879   1
  -3  -4   3 3522.71 397.102   1
   3  -4  -235981.90 5447.66   1
   3  -4  -231765.20 5161.57   1
   3  -4  -229075.50 4072.35   1
   3  -4  -229194.10 4444.75   1
   3   4  -229479.60 4818.26   1
   3   4  -226938.60 5043.26   1
   3   4  -228875.40 4388.81   1
   3   4  -229250.10 4929.24   1
   3   4  -226545.90 4985.64   1
   3   4  -223185.50 3865.36   1
  -3   4   222458.70 4435.82   1
  -3   4   230593.90 4258.59   1
  -3   4   227893.80 4293.06   1
  -3   4   232755.70 5642.64   1
  -3   4   223441.80 3761.56   1
  -3   4   229390.10 4421.56   1
  -3  -4   231138.60 4322.29   1
  -3  -4   228993.00 4397.87   1
  -3  -4   230128.60 5111.44   1
  -3  -4   232290.90 4452.03   1
   3  -4  -1 3917.52 514.168   1
   3  -4  -1 4012.82 412.916   1
   3  -4  -1 4267.34 597.792   1
   3  -4  -1 4911.47 612.637   1
   3   4  -1 4665.78 738.208   1
   3   4  -1 3789.27 602.985   1
   3   4  -1 4295.73 797.401   1
   3   4  -1 4634.93 749.798   1
   3   4  -1 4322.84 676.412   1
   3   4  -1 3476.96 616.022   1
  -3   4   1 3935.06 609.874   1
  -3   4   1 4246.70 449.562   1
  -3   4   1 4931.42 627.684   1
  -3   4   1 4927.10 751.214   1
  -3   4   1 4425.83 459.866   1
  -3  -4   1 5004.31 581.507   1
  -3  -4   1 4459.71 579.895   1
  -3  -4   1 4757.46 554.477   1
  -3  -4   1 4471.76 769.763   1
   3  -4   020209.70 2785.28   1
   3  -4   027474.20 3771.58   1
   3  -4   019431.10 2394.70   1
   3   4   021528.90 3479.02   1
   3   4   022380.40 3547.17   1
   3   4   025028.50 3550.72   1
   3   4   024293.10 3929.71   1
   3   4   025354.10 4633.54   1
  -3   4   017859.70 2833.35   1
  -3   4   025090.80 4036.58   1
  -3   4   022602.40 4021.86   1
  -3   4   019551.20 2483.67   1
  -3  -4   027069.70 3680.47   1
  -3  -4   023938.40 3390.67   1
  -3  -4   027636.10 3677.32   1
  -3  -4   025560.70 4727.71   1
  -3  -4   027181.50 3762.16   1
   3  -4   1 2410.67 367.256   1
   3   4   1 2375.47 657.802   1
   3   4   1 1921.91 378.095   1
   3   4   1 2507.20 360.505   1
   3   4   1 2070.49 411.973   1
   3   4   1 2392.60 482.276   1
  -3   4  -1 1737.93 326.179   1
  -3   4  -1 2547.28 436.098   1
  -3   4  -1 2117.07 356.033   1
  -3  -4  -1 2710.80 388.016   1
  -3  -4  -1 2212.07  456.42   1
  -3  -4  -1 2310.01 452.431   1
  -3  -4  -1 2852.69 339.768   1
  -3  -4  -1 2231.29 349.063   1
   3  -4   2 9524.18 1248.38   1
   3   4   2 8476.55 1329.92   1
   3   4   2 9005.52 1402.26   1
   3   4   2 8777.88 1507.63   1
   3   4   2 8079.03 1317.88   1
   3   4   2 8671.03 1359.62   1
  -3   4  -2 6737.81 1146.15   1
  -3   4  -2 7417.29 1060.72   1
  -3   4  -2 7787.39 1263.11   1
  -3  -4  -2 8677.62 1103.02   1
  -3  -4  -2 9386.69 1239.64   1
  -3  -4  -2 8464.97 1157.22   1
  -3  -4  -2 7965.11 1306.86   1
  -3  -4  -2 9816.76 1126.42   1
   3  -4   3 1837.39 303.361   1
   3   4   3 1703.66 350.712   1
   3   4   3 1419.86  309.33   1
   3   4   3 1875.17 304.859   1
   3   4   3 1663.10 307.533   1
   3   4   3 1896.45 528.495   1
  -3   4  -3 1655.99 530.141   1
  -3   4  -3 1466.57 427.628   1
  -3   4  -3 807.653  543.19   1
  -3  -4  -3 1919.52 359.535   1
  -3  -4  -3 1683.38 298.086   1
  -3  -4  -3 1686.83 304.466   1
  -3  -4  -3 1482.09 573.723   1
  -3  -4  -3 1732.05 270.201   1
   3  -4   4 376.333 170.456   1
   3   4   4 447.837 197.076   1
   3   4   4 358.187 111.549   1
   3   4   4 233.209 137.369   1
   3   4   4 284.704 207.733   1
  -3   4  -4  378.78 136.777   1
  -3   4  -4 264.586 108.125   1
  -3   4  -4 280.651 242.651   1
  -3  -4  -4 347.809 133.829   1
  -3  -4  -4 265.893 167.055   1
  -3  -4  -4 266.257 133.465   1
  -3  -4  -4 238.319 108.984   1
   3  -4   5 3733.02 997.724   1
   3   4   5 4519.38 808.938   1
   3   4   5 4274.45 668.892   1
  -3   4  -5 3769.85 778.994   1
  -3   4  -5 3933.07 1011.77   1
  -3  -4  -5 5031.10  840.87   1
  -3  -4  -5 3386.71 763.725   1
   3   4   6 13.1306 51.6295   1
   3   4   6 32.3584 83.9476   1
   3   4   6 53.4613 62.9381   1
  -3   4  -6 32.5056 77.5149   1
  -3   4  -6 36.9239  67.643   1
  -3  -4  -6 17.3955 54.1592   1
  -3  -4  -6 8.82841 82.7995   1
   3   4   7 493.247  185.95   1
   3   4   7 339.494 191.539   1
  -3   4  -7  308.37 183.668   1
  -3   4  -7 274.293 252.797   1
  -3  -4  -7 438.379 191.328   1
  -3  -4  -7  348.45 195.251   1
   3   4   8  42.577 40.7065   1
   3   4   8 5.13084 43.6874   1
  -3   4  -8-18.6831 41.7092   1
  -3   4  -8-81.4012 56.3493   1
  -3  -4  -8-1.89029  41.098   1
  -3  -4  -8-29.6738 44.0081   1
   3   4   9 490.946 247.253   1
   3   4   9 365.253 263.237   1
  -3   4  -9 268.486  253.30   1
  -3  -4  -9 230.152  274.30   1
  -3  -4  -9 259.697 204.621   1
   3   4  10-13.9868  34.152   1
   3   4  10  0.0119 37.7516   1
  -3   4 -10 10.0769 54.2706   1
  -3  -4 -10 17.9169 37.5337   1
  -3  -4 -10 22.7523 43.8701   1
   3   4  11-24.4959 40.2921   1
   3   4  11 47.3204 43.5916   1
  -3   4 -11-97.2323 90.1852   1
  -3  -4 -11-25.3998 42.6159   1
   3   4  12 264.783 84.0561   1
   3   4  12-6.92762 101.356   1
  -3   4 -12-54.4369 190.009   1
  -3  -4 -12 74.2217 87.5093   1
   3   4  13 14.0389 47.2944   1
   3   4  13 3.34546 71.0419   1
  -3   4 -13  47.669  93.593   1
  -3  -4 -13 54.8904 39.6196   1
   3  -5 -15-10.2199 27.5934   1
   3  -5 -15 5.00005 40.1913   1
   3   5 -15-0.14087 26.0585   1
  -3   5  15 11.3472  19.053   1
  -3   5  15 6.61195 20.2189   1
   3  -5 -14 157.025 152.455   1
   3  -5 -14 20.5419 92.4639   1
   3   5 -14 174.532 65.8201   1
   3   5 -14-5.12351 88.8657   1
  -3   5  14 126.053 107.311   1
   3  -5 -13 21.9131 160.382   1
   3  -5 -13-16.6687 210.833   1
   3   5 -13 517.219  161.66   1
   3   5 -13 1.74973 184.658   1
  -3   5  13 10.2505 112.119   1
  -3   5  13 646.114 168.819   1
   3  -5 -12 2491.79 659.476   1
   3  -5 -12 1990.48 694.768   1
   3   5 -12 1969.70 539.751   1
   3   5 -12 2083.29 558.494   1
  -3   5  12 2882.03 591.277   1
  -3   5  12 3300.67 564.535   1
   3  -5 -11 78.3386 52.3586   1
   3  -5 -11-23.0734 53.8437   1
   3   5 -11 8.47827 59.4536   1
   3   5 -11 3.24907 46.7464   1
  -3   5  11-3.24925 34.9516   1
  -3   5  11 6.34744 35.0074   1
   3  -5 -10 5843.83 1425.24   1
   3  -5 -10 5426.77 1549.81   1
   3   5 -10 4745.28 1110.90   1
  -3   5  10 7241.83 1296.13   1
  -3   5  10 7030.38 1124.56   1
  -3  -5  10 8512.68 1391.60   1
   3  -5  -9-80.6454  71.644   1
   3  -5  -9 16.6942  67.222   1
   3   5  -9 42.1703 75.2391   1
  -3   5   9 16.6489 46.5799   1
  -3   5   9  105.33 47.3465   1
  -3  -5   9-4.61592 52.4957   1
   3  -5  -8 1785.35 547.138   1
   3  -5  -8 1764.28  629.52   1
   3   5  -8 1435.22 466.173   1
  -3   5   8 2256.50 495.169   1
  -3   5   8 2206.29 436.856   1
  -3  -5   8 2625.91 484.818   1
   3  -5  -7 788.893 296.021   1
   3  -5  -7  803.73 331.519   1
   3   5  -7 588.853 251.817   1
  -3   5   7  907.76 236.156   1
  -3   5   7 464.361  236.51   1
  -3   5   7  958.01 268.556   1
  -3  -5   7 1142.06  240.39   1
   3  -5  -6 107.398 141.775   1
   3  -5  -6 139.994 98.7216   1
   3   5  -6 154.569 133.547   1
   3   5  -6 78.0527 83.0994   1
  -3   5   6 59.1035  78.771   1
  -3   5   6 161.096 126.571   1
  -3   5   6 147.573 125.645   1
  -3  -5   6 199.489 116.943   1
   3  -5  -5 219.468 116.659   1
   3  -5  -5-7.06954 124.827   1
   3   5  -5  187.12  114.89   1
   3   5  -5 183.927 95.7738   1
  -3   5   5 310.152 189.613   1
  -3   5   5 243.593 89.1485   1
  -3   5   5 289.206 146.193   1
  -3  -5   5 401.783 114.558   1
   3  -5  -4 0.43734 122.845   1
   3  -5  -4 179.001 54.6706   1
   3  -5  -4   99.23 100.366   1
   3   5  -4-0.43397 71.0384   1
   3   5  -4 199.004 69.3226   1
   3   5  -4 123.194  60.592   1
   3   5  -4-2.71129 50.9324   1
  -3   5   4 47.9825 51.1734   1
  -3   5   4 133.317 61.5713   1
  -3   5   4 189.086 91.9776   1
  -3   5   4-2.04099 73.0347   1
  -3   5   4 98.5451 62.9087   1
  -3  -5   4  0.1959 71.9234   1
  -3  -5   4 126.545 44.1675   1
  -3  -5   4 1.40841 47.2749   1
  -3  -5   4 222.022 109.285   1
   3  -5  -3 42.7183 70.4877   1
   3  -5  -3 82.5193 37.6541   1
   3  -5  -3 112.986 82.9597   1
   3  -5  -3 35.9914 57.1356   1
   3   5  -3 24.3913 64.7724   1
   3   5  -3-3.60143 49.1712   1
   3   5  -3 34.2206 56.3053   1
   3   5  -3 75.0436 53.0027   1
   3   5  -3 1.67765  60.793   1
   3   5  -3-2.01764  46.401   1
  -3   5   3 12.7492 66.6889   1
  -3   5   3 77.1181 48.4947   1
  -3   5   3 154.113 77.4747   1
  -3   5   3 18.7258 43.9015   1
  -3  -5   3 95.9254 57.0412   1
  -3  -5   3 77.1449 64.9871   1
  -3  -5   3 0.12723 41.0864   1
  -3  -5   3 121.958 36.7879   1
   3  -5  -2 2210.59 381.064   1
   3  -5  -2 2822.31 701.605   1
   3  -5  -2 2991.88 477.074   1
   3  -5  -2 2271.31 358.724   1
   3   5  -2 2383.52 508.241   1
   3   5  -2 2761.10 513.751   1
   3   5  -2 2759.59 492.559   1
   3   5  -2 2735.75 571.926   1
   3   5  -2 2446.46 516.872   1
   3   5  -2 1999.11  393.46   1
  -3   5   2 2297.76 543.188   1
  -3   5   2 2984.48  415.15   1
  -3   5   2 2753.00 688.993   1
  -3   5   2 2887.89 681.126   1
  -3   5   2 1752.71 369.093   1
  -3  -5   2 3105.12 518.112   1
  -3  -5   2 2912.50 373.252   1
  -3  -5   2 3045.25 379.899   1
  -3  -5   2 3292.13 613.322   1
   3  -5  -1 92.8048 47.8189   1
   3  -5  -1 51.2608 44.2646   1
   3   5  -1-7.59902 79.6798   1
   3   5  -1 45.1331 51.3749   1
   3   5  -1 69.0257 51.5393   1
   3   5  -1 23.7489 65.0233   1
   3   5  -1  78.946 67.7447   1
   3   5  -1-8.27022 48.7141   1
  -3   5   1 26.3641 78.9954   1
  -3   5   1 116.151 100.637   1
  -3   5   1 46.0791  38.815   1
  -3  -5   1 21.3318 74.6989   1
  -3  -5   1 0.70958 66.3011   1
  -3  -5   1 142.924 63.8584   1
  -3  -5   1 56.2817 41.5082   1
   3  -5   0 829.987  299.46   1
   3   5   0 734.273 250.477   1
   3   5   0 539.876 351.417   1
   3   5   0 539.185 274.571   1
   3   5   0  857.33 202.249   1
   3   5   0 616.972 265.379   1
  -3   5   0 638.265 195.596   1
  -3   5   0 772.039 229.435   1
  -3  -5   0 544.528 278.467   1
  -3  -5   0 756.396 242.026   1
  -3  -5   0  838.29 250.005   1
  -3  -5   0 1017.70  250.91   1
   3  -5   1 408.687 215.073   1
   3   5   1 379.288 137.447   1
   3   5   1 412.981 235.317   1
   3   5   1  498.51 147.177   1
   3   5   1 271.117 187.939   1
   3   5   1 484.333 163.804   1
  -3   5  -1 476.584 171.656   1
  -3  -5  -1 423.371 136.881   1
  -3  -5  -1 467.367 202.888   1
  -3  -5  -1 109.054 267.973   1
  -3  -5  -1 347.193 196.428   1
   3  -5   2 68.2597 60.0832   1
   3   5   2 68.1171 63.7408   1
   3   5   2 104.782 56.2765   1
   3   5   2 60.4636 78.5848   1
   3   5   2 32.0926 68.1001   1
  -3   5  -2 87.2364 67.5375   1
  -3  -5  -2 4.94957 57.6247   1
  -3  -5  -2  134.23 70.0267   1
  -3  -5  -2 75.1492 80.2847   1
   3  -5   3 144.961  119.38   1
   3   5   3 237.284 172.624   1
   3   5   3 387.654 176.834   1
   3   5   3 305.853 124.544   1
   3   5   3 306.923 129.229   1
  -3   5  -3 254.365 149.379   1
  -3  -5  -3 372.419 192.293   1
  -3  -5  -3 217.877 140.054   1
  -3  -5  -3 257.025 102.538   1
   3  -5   4 449.102 214.806   1
   3   5   4 716.327 191.368   1
   3   5   4 592.291  185.12   1
  -3   5  -4 702.764 222.991   1
  -3  -5  -4  751.10 212.855   1
  -3  -5  -4 522.699 351.865   1
  -3  -5  -4 441.586 169.538   1
   3   5   5 1783.41 488.373   1
   3   5   5 1751.73 343.337   1
  -3   5  -5 1327.75 414.537   1
  -3  -5  -5 1908.19 545.294   1
  -3  -5  -5 970.299 410.041   1
  -3  -5  -5 455.761 484.801   1
   3   5   6 9382.84 1895.96   1
   3   5   6 8206.83 1740.11   1
  -3   5  -6 5369.55 2523.56   1
  -3   5  -6 7939.47 1593.87   1
  -3  -5  -6 9052.00 1973.05   1
  -3  -5  -6 6667.50 1627.14   1
   3   5   7 2817.87 897.569   1
  -3   5  -7 1349.15 1190.63   1
  -3  -5  -7 2598.96 921.724   1
   3   5   811281.90 1816.99   1
  -3   5  -8 6472.58 2406.82   1
  -3  -5  -8 9897.86 1851.63   1
   3   5   9 1934.79 434.897   1
  -3   5  -9 508.461 648.553   1
  -3  -5  -9 1917.70 481.965   1
   3   5  10 2816.20 777.753   1
  -3   5 -10 621.581 1003.16   1
  -3  -5 -10 1647.09 692.299   1
   3   5  11 509.009 134.359   1
   3   5  11-6.08639  134.29   1
  -3   5 -11-8.71609 175.913   1
  -3  -5 -11 278.632 118.193   1
   3   5  12 1168.80 170.463   1
   3   5  12 2.62609  167.66   1
  -3  -5 -12  275.38 157.443   1
   3   5  13 182.024 59.8091   1
  -3  -5 -13 54.9212 60.6586   1
   3  -6 -14 107.246 71.6952   1
   3  -6 -14 42.6111 70.9822   1
  -3   6  14 98.1908  49.768   1
  -3   6  14 145.714 56.2891   1
   3  -6 -13 411.476 176.313   1
   3  -6 -13 304.128 181.556   1
   3   6 -13 132.183 219.789   1
  -3   6  13 621.475 150.343   1
  -3   6  13 400.707 127.913   1
   3  -6 -12 0.28561 99.1102   1
   3  -6 -12 126.692 159.955   1
   3   6 -12 57.6321 76.9741   1
  -3   6  12 0.47665  119.06   1
  -3   6  12 230.116 78.2112   1
   3  -6 -11 921.247 476.473   1
   3  -6 -11-1.94499 480.522   1
   3   6 -11 1264.37 264.573   1
  -3   6  11 5.45878 385.534   1
   3  -6 -10-0.03129 312.608   1
   3  -6 -10 642.589 455.818   1
   3   6 -10 634.249 234.886   1
  -3   6  10 1136.54 225.659   1
  -3   6  10-1.49309  378.05   1
  -3  -6  10 864.544 281.172   1
   3  -6  -9 105.496  75.978   1
   3  -6  -9-114.304 73.5799   1
   3   6  -9 27.8716 56.6872   1
  -3   6   9 23.5525 50.8773   1
  -3   6   9  94.946  53.852   1
  -3  -6   9 19.7487 62.8524   1
   3  -6  -8 1493.66 608.265   1
   3  -6  -8 1645.77 575.024   1
   3   6  -8 1396.32 486.088   1
  -3   6   8 2132.11 501.001   1
  -3   6   8 2345.43 446.231   1
  -3  -6   8 2565.22 758.248   1
   3  -6  -7 1294.89 623.375   1
   3  -6  -7 933.706 621.746   1
   3   6  -7 887.398 540.946   1
  -3   6   7 856.539 493.493   1
  -3   6   7 1501.55 308.503   1
  -3   6   7 775.701 347.169   1
  -3  -6   7 1608.77 350.622   1
   3  -6  -6 71.0514  54.215   1
   3  -6  -6 57.9473 56.6308   1
   3   6  -6 70.4572  47.798   1
   3   6  -6  5.1166 78.4688   1
  -3   6   6-2.14754 47.9916   1
  -3   6   6-44.2128  42.329   1
  -3   6   6 10.5727 39.5531   1
  -3  -6   6 35.4474 44.4402   1
   3  -6  -5 3495.06  845.97   1
   3  -6  -5 3152.99  775.87   1
   3   6  -5 2987.23  762.12   1
   3   6  -5 2904.32 1048.96   1
  -3   6   5 4230.14 1062.89   1
  -3   6   5 3178.10 638.902   1
  -3   6   5 4655.39 856.828   1
  -3  -6   5 4268.69 686.643   1
   3  -6  -4 181.173  198.21   1
   3  -6  -4 344.063 204.997   1
   3   6  -4 659.531 197.086   1
   3   6  -4  603.38 184.287   1
  -3   6   4  740.19 379.901   1
  -3   6   4 230.799 138.431   1
  -3  -6   4 800.924 199.983   1
  -3   6   4 537.829  279.81   1
   3  -6  -312087.60 2182.53   1
   3   6  -3 9837.63 2013.01   1
   3   6  -310683.70 2052.83   1
  -3   6   312055.40 2106.71   1
  -3   6   312443.00 2467.74   1
  -3  -6   313034.10 2160.75   1
   3  -6  -2 1642.00 407.887   1
   3   6  -2 1558.75 443.961   1
   3   6  -2 1607.86 430.787   1
  -3   6   2 2092.00 454.245   1
  -3   6   2 1662.38 793.367   1
  -3  -6   2 1632.47  310.79   1
  -3  -6   2 1941.47 504.733   1
   3   6  -1 9605.35 1631.00   1
   3   6  -1 6134.35 1471.81   1
   3   6  -1 7098.26 1371.72   1
  -3   6   111187.40 1783.53   1
  -3   6   110612.50 1996.05   1
  -3  -6   111057.10 1425.96   1
  -3  -6   110971.30 2484.88   1
   3   6   0 308.096 91.1122   1
   3   6   0-5.62323 85.6314   1
  -3   6   0 196.594 115.951   1
  -3   6   0 117.728 98.4846   1
  -3  -6   0 209.348 182.654   1
  -3  -6   0 143.607 71.6166   1
  -3  -6   0 25.0155 72.6465   1
   3   6   1 9874.01 1911.69   1
   3   6   112335.20 2050.78   1
  -3   6  -111453.90 2303.45   1
  -3   6  -111585.80 2137.30   1
  -3  -6  -113489.20 1897.47   1
  -3  -6  -110364.90 2095.37   1
  -3  -6  -111661.40 1821.27   1
   3   6   2 115.015   55.48   1
   3   6   2 44.3823  89.327   1
  -3   6  -2 26.7484 72.2631   1
  -3   6  -2-15.0571 67.5368   1
  -3  -6  -2 106.372 55.2053   1
  -3  -6  -2 29.7253 72.2235   1
  -3  -6  -2-5.48305 52.9738   1
   3   6   3 3821.23 800.717   1
   3   6   3 4076.59 725.617   1
  -3   6  -3 3400.41 1137.51   1
  -3   6  -3 3304.34 870.781   1
  -3  -6  -3 3500.88 678.971   1
  -3  -6  -3 3792.18 947.265   1
   3   6   4 637.421 239.488   1
   3   6   4 571.229 216.732   1
  -3   6  -4 528.622 260.295   1
  -3  -6  -4 758.032 213.623   1
  -3  -6  -4 659.193 204.555   1
   3   6   5 59.8379  96.937   1
   3   6   5 35.2779 64.1616   1
  -3  -6  -5 112.535 103.803   1
  -3  -6  -5 46.8531 95.9774   1
   3   6   6 837.802 235.638   1
   3   6   6 663.934 270.863   1
  -3  -6  -6 804.634 266.111   1
   3   6   7 52.4992  55.452   1
  -3  -6  -7 35.2217 61.3951   1
   3   6   8 1031.82 408.995   1
  -3  -6  -8 1044.26 464.656   1
   3   6   9-2.35989 43.9454   1
  -3  -6  -9  30.108 41.3218   1
   3   6  10 377.168 170.131   1
  -3  -6 -10 369.414 151.059   1
   3   6  11  14.908 50.1916   1
  -3  -6 -11 65.3736 48.0384   1
   3   6  12  141.06 71.7947   1
  -3  -6 -12 98.5467 62.0874   1
   3  -7 -13 1593.41 372.905   1
   3  -7 -13 1633.93 418.142   1
  -3   7  13 2923.00 349.175   1
  -3   7  13 1824.53 318.453   1
   3  -7 -12 27.9039 66.3046   1
   3  -7 -12 49.1571 100.434   1
   3   7 -12 1.12701 51.5452   1
  -3   7  12 79.9537  46.401   1
  -3   7  12 123.835 55.7715   1
   3  -7 -11 4246.58 1292.14   1
   3  -7 -11 4075.23 930.612   1
   3   7 -11 3259.72 1063.20   1
  -3   7  11 3732.48 706.325   1
  -3   7  11 6155.92 837.993   1
   3  -7 -10 67.3264 108.072   1
   3  -7 -10  159.10 115.613   1
   3   7 -10 170.572 101.596   1
  -3   7  10-3.06604 82.5531   1
  -3   7  10 210.156 86.0844   1
   3  -7  -9 8841.57 2048.90   1
   3  -7  -910227.30 2443.61   1
   3   7  -9 6962.02 2242.96   1
  -3   7   911989.10 1783.78   1
  -3   7   9 9038.79 1864.42   1
  -3  -7   914863.60 2396.46   1
   3  -7  -8 1834.24 1111.64   1
   3  -7  -8 1993.12 612.726   1
   3   7  -8 1404.86 515.885   1
  -3   7   8 3022.82 537.849   1
  -3   7   8 1308.95 755.602   1
  -3  -7   8 3314.09 659.366   1
   3  -7  -7 2425.95 653.498   1
   3  -7  -7 2159.36 705.082   1
   3   7  -7 1859.89 574.674   1
  -3   7   7 2251.77 622.486   1
  -3   7   7 3257.85 561.019   1
  -3   7   7 1910.89 523.738   1
  -3  -7   7 3290.92 648.203   1
   3  -7  -6 38.4611 160.998   1
   3  -7  -6 46.4934 95.2745   1
   3   7  -6 25.4603 85.4408   1
   3   7  -6 133.741 88.2955   1
  -3   7   6 57.5224 79.9574   1
  -3   7   6 76.1807 123.049   1
  -3   7   6 115.371 121.387   1
  -3  -7   6 125.948 78.9996   1
   3  -7  -5 446.198  338.85   1
   3   7  -5 772.008  288.44   1
   3   7  -5 612.209 423.907   1
  -3   7   5 1156.97 406.298   1
  -3   7   5 990.833 283.629   1
  -3  -7   5 888.727 416.055   1
   3  -7  -4  767.96 431.993   1
   3   7  -4 1056.66 335.125   1
   3   7  -4 1103.39 320.611   1
  -3   7   4 1084.24 351.048   1
  -3   7   4 883.852 305.568   1
  -3  -7   4 1108.86 413.863   1
   3  -7  -3 4886.07 1519.20   1
   3   7  -3 3892.61 908.435   1
   3   7  -3 4326.82 1350.16   1
  -3   7   3 5046.26 1551.98   1
  -3   7   3 4795.34 856.242   1
  -3  -7   3 4304.75 810.048   1
   3  -7  -2 24.2191 53.8123   1
   3   7  -2 11.4204 63.1739   1
   3   7  -2-0.12284 53.8962   1
  -3   7   2 29.8149 69.2374   1
  -3   7   2 51.1151 73.8061   1
  -3  -7   2 49.8992 56.0335   1
   3   7  -1 1513.10 477.986   1
   3   7  -1 1674.02 476.043   1
  -3   7   1 1629.47 605.015   1
  -3   7   1 1828.78 438.501   1
   3   7   0 586.682 286.592   1
   3   7   0 867.859 291.194   1
  -3   7   0 771.438 277.171   1
  -3   7   0 986.141 385.712   1
  -3  -7   0 856.986 228.536   1
   3   7   1 142.371 84.5653   1
  -3   7  -1 74.3919 80.2042   1
  -3   7  -1 89.4539 113.657   1
  -3  -7  -1-14.1496 70.9602   1
  -3  -7  -1  121.88  66.714   1
   3   7   2 29.5007 43.0082   1
   3   7   2 21.7526 40.6898   1
  -3   7  -2-11.9074 65.9114   1
  -3   7  -2 46.5321 56.9351   1
  -3  -7  -2 36.3448 37.9177   1
  -3  -7  -2-42.2465 38.2796   1
   3   7   3 410.443 344.603   1
   3   7   3 416.388 199.419   1
  -3   7  -3 501.488  262.06   1
  -3  -7  -3 383.161  316.38   1
  -3  -7  -3 638.879 291.924   1
   3   7   4 1528.85 400.203   1
   3   7   4 1497.04 403.205   1
  -3  -7  -4 1592.45 448.447   1
  -3  -7  -4 1533.57  380.70   1
   3   7   5 2335.43 752.691   1
   3   7   5 2330.14 543.768   1
  -3  -7  -5 1978.24 736.999   1
  -3  -7  -5 2018.16 485.164   1
   3   7   6 47.2039 71.8369   1
   3   7   6-16.7392 70.7651   1
  -3  -7  -6-27.2417 65.1239   1
  -3  -7  -6 35.5014 41.4592   1
   3   7   7 6310.17 1535.57   1
  -3  -7  -7 5069.96 1368.70   1
   3   7   8 43.1107 95.3858   1
  -3  -7  -8 81.7632 97.0963   1
   3   7   9 2924.11  529.71   1
  -3  -7  -9 2591.03 491.383   1
   3   7  10 513.163 247.219   1
  -3  -7 -10 443.684 212.468   1
   3   7  11 3101.15 681.503   1
  -3  -7 -11 2408.79 569.495   1
   3  -8 -12 150.045 110.311   1
   3  -8 -12 235.129 84.2786   1
  -3   8  12 126.004 92.1049   1
  -3   8  12 217.647 65.6415   1
   3  -8 -11 15.6493 121.948   1
   3  -8 -11 280.581 132.988   1
   3   8 -11  148.77  70.544   1
  -3   8  11 112.916 96.0875   1
   3  -8 -10 180.926  81.285   1
   3  -8 -10 16.0329 105.351   1
   3   8 -10 4.65109 95.1261   1
  -3   8  10 27.3945 82.4106   1
  -3   8  10 134.929 98.4484   1
   3  -8  -9 586.185 275.075   1
   3  -8  -9 49.3311 258.504   1
   3   8  -9 769.979 208.358   1
  -3   8   9  210.98 180.195   1
  -3   8   9 1433.70 193.334   1
   3  -8  -8 491.811 585.814   1
   3  -8  -8 1633.11 426.247   1
   3   8  -8 913.477 490.516   1
  -3   8   8-11.3841 432.689   1
  -3   8   8 1867.43 294.587   1
   3  -8  -7 2448.59 927.637   1
   3   8  -7 1871.07 548.542   1
  -3   8   7 1469.35 521.419   1
  -3   8   7 3044.40 511.018   1
  -3  -8   7 3357.80 699.196   1
   3  -8  -6 6487.10 1295.59   1
   3   8  -6 4604.07 1125.23   1
   3   8  -6 3095.74 1087.94   1
  -3   8   6 7645.69 1043.92   1
  -3   8   6 5597.63 1439.52   1
  -3  -8   6 8481.30 1403.12   1
   3  -8  -5 970.026 320.289   1
   3   8  -5 1122.52 295.216   1
   3   8  -5 9.57315 282.768   1
  -3   8   5 1561.85 275.397   1
  -3   8   5-20.1898 431.388   1
   3   8  -4 2354.62  838.73   1
   3  -8  -4 2298.04 853.938   1
   3   8  -4 17.9208  792.47   1
  -3   8   4 2905.20 764.299   1
  -3   8   4 2511.10 528.402   1
   3  -8  -3 4409.39 928.671   1
   3   8  -3 3800.19 1419.38   1
   3   8  -3 4364.71 949.511   1
  -3   8   3 5638.68 969.384   1
  -3   8   3 5555.12 1086.88   1
   3   8  -2  784.91 505.398   1
   3   8  -2 957.854 291.533   1
  -3   8   2 870.293 286.441   1
  -3   8   2 950.644 387.273   1
   3   8  -1 4356.30 1206.19   1
   3   8  -1 3777.93 1418.22   1
  -3   8   1 4730.26 895.353   1
  -3   8   1 4750.45 1190.41   1
   3   8   0 2763.15 712.455   1
   3   8   0 2586.53 575.652   1
  -3   8   0 3064.71 624.899   1
  -3   8   0 2911.30 894.726   1
   3   8   1 4035.34 895.092   1
   3   8   1 4198.42  872.67   1
  -3   8  -1 4119.51 1169.49   1
   3   8   2 6803.20 1258.14   1
  -3   8  -2 5842.67 2468.46   1
  -3  -8  -2 6927.96 1088.70   1
  -3  -8  -2 6126.84 1192.69   1
   3   8   3 151.686 134.767   1
   3   8   3 356.455 138.672   1
  -3   8  -3  141.58  228.36   1
  -3  -8  -3 226.045 137.251   1
  -3  -8  -3 310.784 122.473   1
   3   8   4 2105.31 722.409   1
   3   8   4 2348.14 520.861   1
  -3   8  -4 1722.18 754.675   1
  -3  -8  -4 1802.64 729.311   1
  -3  -8  -4 2094.26 627.408   1
   3   8   5 22.5653 56.4346   1
   3   8   5 19.9313 80.7121   1
  -3  -8  -5 36.6268 53.6581   1
  -3  -8  -5 16.6923 72.0587   1
   3   8   6 15.5972 51.4209   1
   3   8   6  15.318 49.9982   1
  -3  -8  -6 59.3956 49.3202   1
  -3  -8  -6 13.7673 62.8365   1
   3   8   7 556.618 153.531   1
   3   8   7 -3.7753 135.319   1
  -3  -8  -7  336.43 121.762   1
   3   8   8-3.13115 28.1729   1
  -3  -8  -8-2.50186 23.2274   1
   3   8   9  368.46 129.805   1
  -3  -8  -9 458.295 125.332   1
  -3  -8 -10 24.9432 27.2219   1
   3  -9 -10 237.731 97.3579   1
  -3   9  10 389.831 87.9173   1
   3  -9  -9-3.73332 23.7952   1
   3   9  -9-33.3444 23.6332   1
  -3   9   9 50.4545 23.0943   1
   3  -9  -8 1277.68 276.287   1
   3   9  -8 380.354 401.454   1
  -3   9   8 1547.20 381.663   1
   3  -9  -7-3.36603 43.2871   1
   3   9  -7 89.7447 43.7523   1
  -3   9   7 5.08462 35.6696   1
  -3   9   7 21.1877 39.2768   1
   3  -9  -6 181.094  172.99   1
   3   9  -6 221.804  132.60   1
  -3   9   6 127.085 115.799   1
  -3   9   6 383.772  113.51   1
   3  -9  -5 282.787 127.763   1
   3   9  -5  287.50 237.258   1
  -3   9   5 11.9378 130.205   1
  -3   9   5  496.35 125.227   1
   3  -9  -4 48.1891 57.7866   1
   3   9  -4 16.7227 99.9259   1
   3   9  -4 2.01503 90.2204   1
  -3   9   4 11.5382 51.8458   1
  -3   9   4 99.9257 53.6452   1
   3   9  -3  389.50 226.694   1
   3   9  -3 493.787 131.809   1
  -3   9   3 309.137 184.497   1
  -3   9   3 -2.4359 123.139   1
   3   9  -2 36.5629 70.1418   1
   3   9  -2 59.7865 61.2257   1
  -3   9   2-12.6514 36.7212   1
  -3   9   2  31.003 63.5781   1
   3   9  -1  300.00  140.91   1
   3   9  -1 385.785 185.845   1
  -3   9   1 190.869 202.499   1
  -3   9   1-9.71333 169.102   1
   3   9   0  151.17 113.283   1
   3   9   0 157.977 144.199   1
  -3   9   0 150.532 161.323   1
   3   9   1 50.4116 76.3579   1
   3   9   1 70.2063 59.3322   1
   3   9   2 1263.51 304.936   1
   3   9   2 1494.55 394.538   1
   3   9   3 450.095 369.769   1
   3   9   3 826.812 245.556   1
   3   9   4 2512.15 500.165   1
   3   9   4 2684.65 713.763   1
  -3  -9  -4 1678.03 424.079   1
   3   9   5-2.72812 27.8761   1
   3   9   5 25.9944 40.9711   1
  -3  -9  -5-4.59263 37.1282   1
   3   9   6 1733.88 691.799   1
   3   9   6 2727.91 460.298   1
  -3  -9  -6 2404.04 421.837   1
  -3  -9  -7 3.10212 20.3044   1
  -3  -9  -8 2468.37 339.756   1
   3  10  -8 52.3416 38.9152   1
   3 -10  -7 1372.97 252.341   1
   3  10  -7 312.812 296.998   1
   3 -10  -6 157.643 62.5823   1
   3  10  -6 181.168  74.479   1
  -3  10   6 37.6295 97.9028   1
   3 -10  -5 1321.61 232.141   1
   3  10  -5 1242.65 282.059   1
   3  10  -5 562.922 243.334   1
  -3  10   5 1504.45 260.519   1
  -3  10   5 1271.36 214.012   1
   3 -10  -4 1135.25 242.834   1
   3  10  -4 1532.11 318.404   1
  -3  10   4 1740.48 299.885   1
   3  10  -3 401.093  106.29   1
   3  10  -3  119.73 99.8474   1
  -3  10   3-2.93078 145.453   1
   3  10  -2 3595.64 671.684   1
   3  10  -2 3500.08 627.829   1
  -3  10   2 3702.41 631.853   1
   3  10  -1  435.30  165.76   1
   3  10  -1 550.354 156.162   1
  -3  10   1 356.619 159.449   1
   3  10   0 2395.17 675.281   1
   3  10   0 2149.61 426.132   1
  -3  10   0 2139.12  443.24   1
   3  10   1 110.337 84.0073   1
   3  10   1 170.913 78.3099   1
   3  10   2 1094.05 247.734   1
   3  10   2  682.69 344.641   1
   3  10   3  104.36 111.273   1
   3  10   3 117.834 66.4412   1
   3  10   4-20.9354 43.2596   1
   3  10   4 20.4683 24.2586   1
   3  10   5 161.254 49.7112   1
   3  10   5 2.47974 47.6638   1
   3  11  -4 42.6087 34.8191   1
  -3  11   4 46.9198 31.2452   1
   3  11  -3 2068.81 299.267   1
  -3  11   3 1732.40  390.94   1
   3  11  -2 313.197 84.2062   1
  -3  11   2 227.296 79.0145   1
   3  11  -1 35.7236 59.4269   1
  -3  11   1 50.5255 33.5213   1
   3  11   0 91.4504 36.2443   1
  -3  11   0 6.12824 33.3186   1
   3  11   1 4301.75 741.831   1
   4   0 -16 2311.94  870.10   1
   4   0 -15 -5.2318 54.9628   1
   4   0 -15 62.7908 51.0944   1
  -4   0  15 10.0686 39.7455   1
   4   0 -14 53.8898 443.537   1
   4   0 -14 1895.07 493.755   1
  -4   0  14 1645.49 362.562   1
   4   0 -13-11.7929 47.2282   1
   4   0 -13-20.9885 83.5215   1
  -4   0  13 27.7608 38.9049   1
   4   0 -12 1708.59 974.739   1
   4   0 -12 873.997 627.153   1
   4   0 -12 2487.48 548.659   1
  -4   0  12 2438.51 523.662   1
   4   0 -11 29.8089 77.3793   1
   4   0 -11-21.7729 74.4909   1
  -4   0  11 165.218 69.5671   1
  -4   0  11-5.59274 74.1999   1
   4   0 -10 3671.54 1412.81   1
   4   0 -10 3846.69 790.042   1
  -4   0  10 4608.25 835.801   1
  -4   0  10 4346.40 1160.12   1
   4   0  -9 2.74128 46.6066   1
   4   0  -9 62.4969 42.5225   1
  -4   0   9-39.3425 70.4463   1
  -4   0   9 62.2278 50.0068   1
   4   0  -8 15.8413 64.0145   1
   4   0  -8  34.286 84.6113   1
   4   0  -8 135.279 56.4257   1
  -4   0   8 21.3859 42.9649   1
  -4   0   8 28.0866 63.9104   1
  -4   0   8 14.3431 44.2095   1
   4   0  -7 8.71456 28.9022   1
   4   0  -7-10.9455 37.0963   1
   4   0  -7-31.2716 43.8782   1
   4   0  -7 25.0975 24.9488   1
   4   0  -7-23.1759  49.923   1
  -4   0   7-4.83169 49.7202   1
  -4   0   7 80.7446 54.8499   1
  -4   0   7 52.3543  25.653   1
   4   0  -6 3456.27 534.315   1
   4   0  -6 3184.29 482.836   1
   4   0  -6 3483.76 612.794   1
   4   0  -6 3200.73  593.67   1
   4   0  -6 2830.09 397.724   1
   4   0  -6 3561.78 641.476   1
   4   0  -6 3539.20  528.67   1
  -4   0   6 4267.88 579.535   1
  -4   0   6 3505.21 489.702   1
  -4   0   6 4334.32 559.023   1
  -4   0   6 4005.05 452.702   1
  -4   0   6 3970.47 647.686   1
   4   0  -5-2.92846 31.3214   1
   4   0  -5 9.96237 18.5461   1
   4   0  -5-2.74143 16.9283   1
   4   0  -5-32.8062 29.7986   1
   4   0  -5 14.2392 14.7973   1
   4   0  -5-8.08321 24.6498   1
  -4   0   5-24.1191 19.7863   1
  -4   0   5-24.0875 18.2247   1
  -4   0   5 -14.893 39.0002   1
  -4   0   5-47.1386 30.1475   1
  -4   0   5 -7.2148 33.3985   1
   4   0  -418377.90 2858.41   1
   4   0  -420314.20 2544.49   1
   4   0  -416209.10 1978.55   1
   4   0  -418864.40 2921.73   1
   4   0  -416066.10 1971.51   1
   4   0  -418310.70 2411.27   1
  -4   0   417829.30 2270.88   1
  -4   0   418713.50 2312.26   1
  -4   0   418766.70 2426.49   1
  -4   0   419570.80 2970.65   1
  -4   0   418141.00 2647.10   1
  -4   0   421212.20 3109.31   1
   4   0  -3-23.2316 17.2937   1
   4   0  -3 -11.903 15.1085   1
   4   0  -3 10.6166 14.4037   1
   4   0  -3-22.4326 34.9612   1
   4   0  -3   11.62 9.27956   1
   4   0  -3 12.8217 15.8874   1
  -4   0   3-1.16314 15.4743   1
  -4   0   3 29.2856 14.9672   1
  -4   0   3 -34.016 22.8484   1
  -4   0   3-21.8355 20.9856   1
  -4   0   3 3.60459 14.6221   1
  -4   0   3 0.25873 14.1743   1
   4   0  -2 5.52028 26.4096   1
   4   0  -2  64.612  23.314   1
   4   0  -2-5.21346 19.2244   1
   4   0  -2 47.7519 34.2568   1
   4   0  -2 4.66181  21.275   1
   4   0  -2 55.4222 36.2706   1
  -4   0   2 6.07561 25.3799   1
  -4   0   2 59.2243 23.0138   1
  -4   0   2-11.7716 42.2999   1
  -4   0   2-22.5039 31.5048   1
  -4   0   2 72.8317 52.1646   1
  -4   0   2 0.03985 21.6046   1
   4   0  -1 53.6459 25.6777   1
   4   0  -1-4.15588 24.3134   1
   4   0  -1-8.63116  17.891   1
   4   0  -1 12.0568 18.2293   1
  -4   0   1 0.02665 14.6654   1
  -4   0   1 10.6312 14.3855   1
  -4   0   1 6.45093 16.9595   1
  -4   0   1-10.4407 19.3991   1
  -4   0   1-8.04001 39.6763   1
   4   0   0 8369.48 1368.84   1
   4   0   0 7965.93 1185.48   1
   4   0   0 8409.87 1261.28   1
   4   0   010472.40 1192.44   1
  -4   0   0 8295.86 998.929   1
  -4   0   0 8054.85 867.599   1
  -4   0   0 8779.71 1474.82   1
  -4   0   0 8435.71 1616.92   1
  -4   0   0 8065.79 952.864   1
   4   0   1 23.5773  36.065   1
   4   0   1-7.14856 29.2671   1
   4   0   1 19.9274 38.2981   1
   4   0   1 11.2661 20.2922   1
  -4   0  -1 2.74377 28.7917   1
  -4   0  -1-40.4756 38.5928   1
  -4   0  -1 27.0731 16.6252   1
  -4   0  -1-12.4306 28.5658   1
  -4   0  -1-0.14361 16.0426   1
   4   0   2 9914.79 1827.41   1
   4   0   210913.00 1349.18   1
   4   0   210245.60 1509.46   1
   4   0   211365.20 1340.65   1
  -4   0  -2 9454.81 1144.82   1
  -4   0  -211447.40 1613.53   1
  -4   0  -2 9722.60 1587.84   1
  -4   0  -2 7426.79 1354.81   1
  -4   0  -2 9940.02 1194.80   1
  -4   0  -210135.60 1296.35   1
   4   0   3 51.8787 46.1968   1
   4   0   3 26.5418  36.138   1
   4   0   3 1.24682 28.1572   1
   4   0   3 -11.768 25.5354   1
  -4   0  -3 22.9675 29.1337   1
  -4   0  -3 7.69209 21.7601   1
  -4   0  -3 13.8213 19.5776   1
  -4   0  -3 -3.8624 38.3228   1
  -4   0  -3 0.53299  35.226   1
  -4   0  -3 6.23612  33.592   1
   4   0   4 3201.09 607.087   1
   4   0   4 3489.88 716.865   1
   4   0   4 3934.55 517.643   1
  -4   0  -4 3183.10 630.727   1
  -4   0  -4 2570.11 479.455   1
  -4   0  -4 3097.04 440.405   1
  -4   0  -4 3081.30 672.303   1
  -4   0  -4 3141.91 487.215   1
  -4   0  -4 3058.29 471.998   1
   4   0   5 23.2599 29.5817   1
   4   0   5-47.5732 29.7127   1
   4   0   5 20.3018 39.5638   1
   4   0   5 20.3673 25.7584   1
  -4   0  -5  8.0147 21.6685   1
  -4   0  -5-11.4428 25.7531   1
  -4   0  -5 4.71967 22.2054   1
  -4   0  -5 47.0952  38.162   1
   4   0   6 532.593 162.967   1
   4   0   6 179.143 139.281   1
   4   0   6  449.68 140.325   1
  -4   0  -6 259.794 115.896   1
  -4   0  -6 509.465 197.973   1
   4   0   7 51.9169 48.9336   1
   4   0   7 32.2952 44.4572   1
  -4   0  -7-49.4206 57.8762   1
   4   0   8 3692.10 805.419   1
  -4   0  -8 2798.98 879.904   1
   4   0   9-36.7027 46.0479   1
  -4   0  -9 33.3793 58.8491   1
  -4   0 -10-0.13206 445.156   1
  -4   0 -10 4809.18 767.849   1
  -4   0 -11 30.9993 55.6679   1
  -4   0 -11  -0.041 53.0429   1
  -4   0 -12 0.09268 120.576   1
  -4   0 -12 330.953 131.387   1
  -4   0 -13 1.29622 30.9718   1
  -4   0 -13 7.33609 33.1841   1
  -4   0 -14 2.97278 18.4931   1
  -4   0 -14-6.59957 32.8989   1
   4   1 -16 78.4935 79.7004   1
   4  -1 -16 2.41799 49.2717   1
   4   1 -15-14.3682 79.8381   1
   4  -1 -15 146.514 64.1008   1
   4  -1 -15-15.0906 103.751   1
   4   1 -15 14.1533 62.5485   1
  -4   1  15  34.946 52.9479   1
   4   1 -14 1383.73 386.442   1
   4   1 -14 1604.88 267.699   1
   4  -1 -14 33.4599 275.553   1
   4  -1 -14 18.4962 294.364   1
  -4   1  14 157.545 229.987   1
   4   1 -13-16.1128  212.59   1
   4   1 -13 795.404 195.014   1
   4   1 -13 675.739 185.355   1
   4  -1 -13-34.5996  254.00   1
   4  -1 -13 28.8225 211.694   1
  -4  -1  13 76.0055  184.90   1
  -4   1  13 547.121 169.294   1
  -4   1  13 503.289 190.705   1
   4  -1 -12-3.49493 60.8095   1
   4   1 -12 4.83988 62.2736   1
   4   1 -12 59.1221 61.5871   1
   4  -1 -12 27.1274 71.4536   1
   4   1 -12-34.4935 46.8845   1
  -4  -1  12 22.6259 47.2192   1
  -4   1  12   53.74 47.8424   1
  -4   1  12 60.2207 74.1006   1
   4   1 -11 1387.62 475.549   1
   4   1 -11 1410.29 404.833   1
   4  -1 -11 1408.82 889.057   1
   4  -1 -11 1271.94 554.586   1
  -4  -1  11 2038.25 535.255   1
  -4  -1  11 2579.62 546.133   1
  -4   1  11 2597.63 550.426   1
  -4   1  11 1804.26 430.332   1
   4   1 -10 1727.06 385.951   1
   4  -1 -10 1449.43 455.048   1
   4  -1 -10 1884.79 562.459   1
   4   1 -10 1439.77 533.911   1
  -4  -1  10 2174.43  599.20   1
  -4  -1  10 1544.41  427.39   1
  -4   1  10 2374.52 487.089   1
  -4   1  10 1584.07 363.168   1
   4   1  -9 4953.75  818.69   1
   4   1  -9 3699.08 836.636   1
   4  -1  -9 3858.06 974.541   1
   4  -1  -9 5538.20 1125.39   1
  -4  -1   9 5928.89 911.671   1
  -4  -1   9 5144.45 886.813   1
  -4   1   9 5297.78 804.694   1
  -4   1   9 6021.85 945.216   1
   4   1  -8 4350.76 824.534   1
   4  -1  -8 4983.47 973.958   1
   4  -1  -8 4987.30 1365.97   1
   4  -1  -8 5463.52 893.509   1
   4   1  -8 5496.92 830.926   1
  -4  -1   8 5783.91 893.937   1
  -4  -1   8 6050.02 870.153   1
  -4   1   8 5901.65 798.774   1
  -4   1   8 6068.67 842.314   1
  -4   1   8 5919.26 907.627   1
   4   1  -7 4777.60 940.264   1
   4   1  -7 4301.80 669.827   1
   4   1  -7 4285.14 1043.49   1
   4  -1  -7 4824.54 924.091   1
   4  -1  -7 4261.76 975.087   1
   4  -1  -7 4514.91 816.225   1
   4  -1  -7 6144.71 904.859   1
  -4   1   7 4931.24 820.663   1
  -4  -1   7 5671.81 999.592   1
  -4  -1   7 5495.28 861.669   1
  -4   1   7 4717.69 655.982   1
  -4   1   7 5280.84 733.878   1
  -4   1   7 5468.03 709.745   1
   4  -1  -614063.50 2548.63   1
   4   1  -612699.40 1669.14   1
   4   1  -612226.00 1612.88   1
   4   1  -611701.10 1581.46   1
   4   1  -611580.80 1804.15   1
   4  -1  -612657.20 1993.43   1
   4  -1  -611284.50 1640.39   1
   4  -1  -612618.30 1968.29   1
   4  -1  -613272.60 1826.14   1
   4   1  -613997.30 2278.27   1
  -4  -1   614341.90 1891.25   1
  -4  -1   611465.90 1563.58   1
  -4  -1   614772.30 2246.21   1
  -4   1   613262.60 2276.59   1
  -4   1   612534.30 1736.92   1
  -4   1   614190.00 1993.90   1
  -4   1   614360.70 2292.58   1
  -4   1   613210.60 1729.26   1
  -4  -1   615885.40 2438.25   1
   4  -1  -5 9877.51 1336.19   1
   4   1  -5 9394.15 1143.31   1
   4   1  -5 9027.33 1384.08   1
   4   1  -5 9832.20 1525.02   1
   4   1  -5 8464.62 1073.49   1
   4   1  -5 8541.81 1265.66   1
   4  -1  -510514.70 1430.67   1
   4  -1  -5 9136.03 1158.46   1
   4  -1  -5 9519.66 1841.20   1
   4  -1  -5 7722.27 1326.98   1
   4  -1  -5 9380.68 1208.89   1
  -4  -1   511740.70 1426.80   1
  -4  -1   5 9532.33 1171.84   1
  -4  -1   510467.80 1610.24   1
  -4  -1   510036.30 1249.40   1
  -4   1   510895.40 1369.27   1
  -4   1   5 9581.93 1257.64   1
  -4   1   510336.80 1280.18   1
  -4   1   5 9500.22 1450.02   1
  -4   1   510399.40 1436.38   1
  -4   1   5 9550.73 1237.74   1
   4   1  -4 901.082 181.712   1
   4   1  -4 684.511  139.88   1
   4   1  -4 893.149 223.066   1
   4   1  -4 611.689 120.507   1
   4   1  -4  800.43 166.303   1
   4  -1  -4 780.173 156.488   1
   4  -1  -4 745.941  144.52   1
   4  -1  -4  541.02 146.011   1
   4  -1  -4 985.125 196.449   1
   4  -1  -4 1118.20 252.611   1
  -4   1   4 803.824 206.815   1
  -4  -1   4 901.743 147.665   1
  -4  -1   4 800.605 154.451   1
  -4  -1   4 1111.78 226.663   1
  -4   1   4 971.891 185.641   1
  -4   1   4 621.638 197.019   1
  -4   1   4 816.386 140.854   1
  -4   1   4 1093.67 224.864   1
  -4   1   4 889.567 296.349   1
  -4  -1   4 707.259 134.554   1
   4   1  -310255.90 1281.70   1
   4   1  -3 9261.95 978.443   1
   4   1  -310676.10 1505.12   1
   4   1  -310193.30 2019.56   1
   4   1  -3 8890.87 1084.69   1
   4   1  -310010.40 1312.91   1
   4  -1  -310526.30 1302.75   1
   4  -1  -312191.80 1448.93   1
   4  -1  -3 8511.66 1117.97   1
   4  -1  -3 9894.27 1858.24   1
   4  -1  -311337.80 1328.21   1
  -4  -1   310845.00 986.439   1
  -4   1   3 9307.31 1274.45   1
  -4  -1   311547.80 1365.04   1
  -4  -1   311217.40 1325.73   1
  -4  -1   310890.60 1261.27   1
  -4  -1   310284.70 1228.40   1
  -4  -1   311354.50 1696.22   1
  -4   1   310547.30 1213.46   1
  -4   1   310432.30 1257.13   1
  -4   1   310718.30 2051.74   1
  -4   1   310984.70 1518.59   1
   4   1  -2  180.96 84.8548   1
   4   1  -2 184.555 57.5327   1
   4   1  -2 126.183 50.3033   1
   4   1  -2 112.906 31.0108   1
   4   1  -2 171.725 55.9694   1
   4   1  -2 82.4999 72.5263   1
   4  -1  -2 119.436 58.1151   1
   4  -1  -2 202.642 76.4232   1
   4  -1  -2 160.286 54.2617   1
   4  -1  -2 240.219  89.478   1
  -4   1   2  142.03 78.8457   1
  -4  -1   2 111.258 52.9907   1
  -4  -1   2 192.087 56.0183   1
  -4  -1   2 67.5467 54.9611   1
  -4  -1   2 84.2941 79.6167   1
  -4  -1   2 179.567 63.4732   1
  -4   1   2 114.745 78.6971   1
  -4   1   2 160.871 73.3499   1
  -4   1   2 201.114 111.186   1
  -4   1   2 150.719 48.1651   1
  -4  -1   2 162.366 47.4167   1
   4   1  -111633.80 1562.54   1
   4   1  -111350.70 1382.65   1
   4   1  -110930.60 1767.71   1
   4   1  -112344.30 1899.07   1
   4  -1  -111947.10 1778.30   1
   4  -1  -112461.60 1486.12   1
   4  -1  -111389.70 1687.24   1
   4  -1  -112712.60 1459.97   1
  -4  -1   111241.20 1282.15   1
  -4  -1   111692.50 1467.04   1
  -4  -1   111808.40 1785.71   1
  -4  -1   111259.00 1600.77   1
  -4  -1   111283.30 1405.19   1
  -4   1   110574.00 1725.13   1
  -4   1   112729.10 1791.95   1
  -4   1   112064.30 1665.95   1
  -4   1   111452.00 1341.86   1
  -4   1   110986.70 1632.29   1
  -4  -1   111731.30 1710.18   1
   4   1   010853.90 1502.24   1
   4   1   0 9902.92 1218.27   1
   4   1   010332.20 1968.59   1
   4   1   010794.70 1335.12   1
   4  -1   0 8868.07 1137.47   1
   4  -1   010704.50 1831.15   1
   4  -1   010824.90 1305.10   1
   4  -1   011487.60 1289.01   1
  -4  -1   0 9990.09 1212.40   1
  -4   1   0 9472.49 1502.58   1
  -4  -1   010368.80 1050.88   1
  -4  -1   010738.10 1310.60   1
  -4  -1   010161.20 1535.28   1
  -4  -1   010719.40 1991.18   1
  -4  -1   0 9816.71 1233.29   1
  -4   1   010303.50 1194.76   1
  -4   1   010476.70 1276.57   1
  -4   1   011032.00 1529.07   1
  -4   1   010790.50 1519.66   1
   4   1   1 41.3404 26.0628   1
   4   1   1-9.83837 57.1079   1
   4   1   1 30.7182 40.4392   1
   4   1   1-13.2421 32.3461   1
   4  -1   1 16.7734 47.5752   1
   4  -1   1 0.16376   26.71   1
   4  -1   1 21.3801 36.1375   1
   4  -1   1 47.9625 27.1263   1
  -4   1  -1 16.7322 22.3494   1
  -4  -1  -1-4.80135 28.2615   1
  -4  -1  -1 27.2732 30.5671   1
  -4  -1  -1 26.2076 26.7511   1
  -4  -1  -1 35.5591 40.8204   1
  -4  -1  -1 15.2384 41.8219   1
  -4  -1  -1 16.1577 21.4517   1
  -4   1  -1 53.2957 28.1647   1
  -4   1  -1 60.7051 26.6077   1
  -4   1  -1 0.52424   37.56   1
  -4   1  -1 55.5538 39.5331   1
   4   1   2 1085.80 397.303   1
   4   1   2 749.758 259.812   1
   4   1   2 1037.99 244.893   1
   4   1   2 1184.93 218.865   1
   4  -1   2 1048.74 212.618   1
   4  -1   2 1156.92 198.457   1
   4  -1   2 1181.72 216.693   1
   4  -1   2 1105.44 189.323   1
  -4  -1  -2 1019.57 175.743   1
  -4  -1  -2 1047.09 337.575   1
  -4  -1  -2 1063.56 189.141   1
  -4  -1  -2 1175.21 262.859   1
  -4  -1  -2 935.064 285.927   1
  -4  -1  -2 986.791  226.94   1
  -4   1  -2 990.902 183.983   1
  -4   1  -2 945.588 221.003   1
  -4   1  -2 898.097 185.133   1
  -4   1  -2 662.248 156.825   1
  -4   1  -2 1017.30 280.547   1
  -4   1  -2  854.21 152.296   1
   4   1   3 2120.96 439.373   1
   4   1   3 2258.72  360.86   1
   4   1   3 2253.09 334.118   1
   4   1   3 2334.70  449.33   1
   4  -1   3 2259.21 448.888   1
   4  -1   3 2469.65 368.596   1
   4  -1   3 2279.11  535.25   1
   4  -1   3 2463.63 332.827   1
  -4   1  -3 2386.22  492.96   1
  -4  -1  -3 2325.92 357.966   1
  -4  -1  -3 2061.81 418.706   1
  -4  -1  -3 2091.71 453.621   1
  -4  -1  -3 1966.50 374.748   1
  -4  -1  -3 2247.47 484.514   1
  -4  -1  -3 2181.32 296.708   1
  -4   1  -3 2260.60 432.358   1
  -4   1  -3 2046.84 281.339   1
  -4   1  -3 2084.57 502.228   1
  -4   1  -3 1724.13 315.126   1
  -4   1  -3 1931.19 349.923   1
   4   1   4 207.536 129.033   1
   4   1   4 307.463 114.622   1
   4   1   4 244.467 97.2861   1
   4   1   4 309.732 90.2872   1
   4  -1   4 224.609 111.381   1
   4  -1   4 249.434 88.5742   1
   4  -1   4 290.477 139.853   1
   4  -1   4 386.065 126.359   1
  -4  -1  -4  204.27 98.2602   1
  -4  -1  -4 132.017 133.686   1
  -4  -1  -4 174.538 101.231   1
  -4  -1  -4 254.895 139.217   1
  -4  -1  -4 264.139 76.9783   1
  -4   1  -4 239.367 115.265   1
  -4   1  -4 160.112 85.1957   1
  -4   1  -4 304.255 110.666   1
  -4   1  -4 223.306 155.636   1
  -4   1  -4 277.098  100.73   1
  -4   1  -4 314.597 92.6301   1
   4  -1   5 590.156  311.28   1
   4   1   5 911.771 306.821   1
   4   1   5 773.628 320.259   1
   4   1   5 654.217  169.67   1
   4  -1   5 516.313 176.184   1
   4  -1   5 884.799 157.095   1
  -4   1  -5 962.004 220.473   1
  -4  -1  -5 644.448 267.054   1
  -4  -1  -5 570.148  366.75   1
  -4   1  -5 491.225 126.499   1
  -4   1  -5 453.151 156.939   1
  -4   1  -5 424.561 251.931   1
  -4   1  -5 749.954 415.882   1
   4   1   6 1595.17 347.758   1
   4   1   6 1496.67 364.019   1
   4   1   6 613.471 460.877   1
   4  -1   6 534.874 451.252   1
  -4  -1  -6 1267.02 294.681   1
  -4  -1  -6 1488.64 394.844   1
  -4   1  -6 1428.28 378.633   1
  -4   1  -6 1426.83 465.427   1
   4   1   7-0.64889 143.022   1
   4   1   7 414.033 134.159   1
  -4  -1  -7  249.66 145.359   1
  -4   1  -7 372.468  137.14   1
  -4   1  -7 393.519 190.649   1
  -4  -1  -7-1.34972 111.778   1
   4   1   8 75.5587 58.7175   1
   4   1   8-1.90529 49.6401   1
  -4   1  -8 30.5179 59.8047   1
  -4  -1  -8 17.8098 60.2187   1
  -4   1  -8 63.5325 78.5217   1
  -4  -1  -8 1.93513 52.0263   1
   4   1   9 672.125 297.455   1
   4   1   9 2.42212 168.673   1
  -4  -1  -9 3.79903  171.37   1
  -4  -1  -9 586.218 200.614   1
  -4   1  -9 766.027 200.602   1
  -4   1  -9  369.48 365.084   1
   4   1  10 719.472 253.649   1
  -4  -1 -10 611.669 390.071   1
  -4   1 -10 418.758 308.874   1
  -4   1 -10-0.10578 388.106   1
  -4  -1 -11 630.568 163.636   1
  -4   1 -11 1.74577 153.294   1
  -4   1 -11 272.731 252.983   1
  -4  -1 -11 0.22784 150.825   1
  -4  -1 -12-0.44464 169.275   1
  -4  -1 -12 831.557 186.224   1
  -4   1 -12-0.33878 177.273   1
  -4   1 -12 470.348 182.607   1
  -4  -1 -13 6.06248 48.5765   1
  -4  -1 -13  8.4355  34.625   1
  -4   1 -13 4.73728 31.9998   1
  -4   1 -13 6.09965 56.2944   1
  -4  -1 -14 3.02082  23.092   1
  -4   1 -14 4.33408 23.6351   1
  -4   1 -14 9.82285 26.4831   1
   4   2 -16  137.29 91.1178   1
   4  -2 -16 76.1591 42.7566   1
   4  -2 -16 25.0711 82.3836   1
  -4   2  16 5.94069 32.7537   1
   4   2 -15 1938.06 472.909   1
   4  -2 -15 307.829 474.658   1
   4  -2 -15 1913.33 532.516   1
   4   2 -15 1924.58 592.757   1
  -4   2  15 2764.62 386.314   1
  -4   2  15 1981.37 443.986   1
   4   2 -14 111.615  74.457   1
   4   2 -14 127.996 66.7541   1
   4  -2 -14-1.84636 76.8629   1
   4  -2 -14 5.92538 87.1126   1
  -4   2  14 32.0777 53.9479   1
  -4   2  14 13.4767 60.6367   1
   4   2 -13  597.43 164.628   1
   4   2 -13-2.66006 168.824   1
   4  -2 -13 13.7194 218.084   1
   4  -2 -13-11.8197 203.837   1
  -4   2  13 382.958 156.693   1
  -4   2  13 567.305 153.567   1
   4   2 -12 534.757 161.777   1
   4   2 -12-1.26157  227.95   1
   4  -2 -12 10.7491 248.201   1
   4  -2 -12 21.8858 266.418   1
  -4   2  12  608.19 230.433   1
  -4   2  12 852.568 184.692   1
   4   2 -11 306.726  298.73   1
   4   2 -11 966.639 258.159   1
   4  -2 -11 639.605 358.863   1
   4  -2 -11 936.537 629.065   1
  -4  -2  11 479.087 314.939   1
  -4  -2  11 1139.81 318.016   1
  -4   2  11 1175.59 294.325   1
  -4   2  11 1118.11 391.199   1
   4   2 -10-18.3624 68.0759   1
   4  -2 -10 35.1224 54.8073   1
   4  -2 -10 83.2131 72.8013   1
   4   2 -10 87.4214  62.137   1
  -4  -2  10 18.5428 45.9942   1
  -4  -2  10-58.2938 47.1618   1
  -4   2  10  51.393 56.3344   1
  -4   2  10 43.2325   40.30   1
   4   2  -9 34.5168 58.9323   1
   4  -2  -9 67.9688 66.1898   1
   4  -2  -9-4.98627 140.416   1
   4   2  -9 33.2841 87.6717   1
  -4  -2   9 61.2312 59.5756   1
  -4  -2   9 25.1057 55.8689   1
  -4   2   9  137.97 68.8323   1
  -4   2   9 59.9894 55.7903   1
   4   2  -8 444.373  225.44   1
   4   2  -8 2.63154 148.327   1
   4  -2  -8 780.048 191.057   1
   4  -2  -8 452.227 226.967   1
  -4  -2   8-2.93931 149.727   1
  -4  -2   8 689.814 152.334   1
  -4   2   8 687.832 134.011   1
  -4   2   8  600.44  148.86   1
   4   2  -7 1288.69 316.732   1
   4  -2  -7 1379.50  441.89   1
   4  -2  -7 1632.21  322.00   1
   4   2  -7 1643.40 469.478   1
  -4  -2   7 1841.81 325.487   1
  -4  -2   7 1825.40 382.865   1
  -4   2   7 1832.06 340.548   1
  -4   2   7 1692.35 311.726   1
   4   2  -6 1354.86 230.836   1
   4   2  -6 1448.54 277.826   1
   4   2  -6 1246.63 298.759   1
   4  -2  -6 1285.72 514.556   1
   4  -2  -6 1298.89  263.13   1
   4  -2  -6 1309.62 367.743   1
   4  -2  -6 1872.38 322.279   1
   4   2  -6 1430.11 374.398   1
  -4  -2   6 1652.29 280.502   1
  -4  -2   6 1582.04 267.531   1
  -4  -2   6 1293.60 228.778   1
  -4  -2   6 1621.04 366.095   1
  -4   2   6 951.923 390.869   1
  -4   2   6 1024.94 366.431   1
  -4   2   6 1682.83 563.091   1
  -4   2   6 1466.24 251.343   1
   4   2  -5 4459.32 604.849   1
   4   2  -5 4839.72 624.508   1
   4   2  -5 5441.65 909.157   1
   4   2  -5 4198.24  892.19   1
   4   2  -5 4108.22 689.994   1
   4  -2  -5 4251.57 820.564   1
   4  -2  -5 5577.06 1154.03   1
   4  -2  -5 4593.12 617.547   1
   4  -2  -5 5071.19 717.843   1
   4  -2  -5 5265.26  672.61   1
  -4  -2   5 5742.77 952.511   1
  -4  -2   5 5405.99 953.305   1
  -4  -2   5 4655.90 589.144   1
  -4  -2   5 5427.84 685.154   1
  -4   2   5 4416.40 826.849   1
  -4   2   5 4524.63 829.106   1
  -4   2   5 5594.85 687.893   1
  -4   2   5 5436.48 1338.35   1
  -4   2   5 5714.47 833.043   1
   4   2  -4 517.395  97.901   1
   4   2  -4 550.973 99.7012   1
   4   2  -4 623.849 171.573   1
   4   2  -4 515.734 117.068   1
   4   2  -4 438.143 122.711   1
   4  -2  -4 462.172 122.297   1
   4  -2  -4 503.885 118.662   1
   4  -2  -4-0.04864 130.794   1
   4  -2  -4 395.979 193.055   1
   4  -2  -4 425.366 175.517   1
  -4  -2   4 624.171 124.992   1
  -4  -2   4  339.05 111.298   1
  -4  -2   4 625.852 113.422   1
  -4  -2   4 637.789 261.686   1
  -4   2   4 514.855  132.60   1
  -4   2   4 298.441  135.24   1
  -4   2   4 365.127 109.982   1
  -4   2   4 500.268 158.446   1
  -4   2   4 618.053 289.039   1
  -4   2   4-0.04276 124.357   1
   4   2  -3 3056.48 393.962   1
   4   2  -3 2905.47  335.02   1
   4   2  -3 3129.49 461.183   1
   4   2  -3 3482.09 590.486   1
   4   2  -3 2863.07 607.707   1
   4  -2  -3 3188.47 410.513   1
   4  -2  -3 3287.29 413.007   1
   4  -2  -3 2186.18 531.002   1
   4  -2  -3 2725.14 387.899   1
   4  -2  -3 3463.37 411.612   1
  -4  -2   3 3176.63 397.205   1
  -4  -2   3 3459.52 572.914   1
  -4  -2   3 3114.75 590.288   1
  -4  -2   3 3926.50  468.28   1
  -4   2   3 2425.17  416.15   1
  -4   2   3 1786.42  265.99   1
  -4   2   3 3291.35  379.56   1
  -4   2   3 3356.24 570.477   1
  -4   2   3 3409.33 877.672   1
  -4   2   3 3117.33 451.972   1
   4   2  -2-1.73784 386.222   1
   4   2  -2 1628.35 522.428   1
   4   2  -2 1173.99 331.306   1
   4   2  -2 1483.35 218.401   1
   4   2  -2 1208.99 294.662   1
   4  -2  -2 1500.42 227.342   1
   4  -2  -2 1369.59 223.097   1
   4  -2  -2 1576.69 272.307   1
   4  -2  -2 1651.40 241.074   1
   4   2  -2 1401.91 166.898   1
  -4  -2   2 1538.34 232.084   1
  -4  -2   2 1564.38 338.279   1
  -4  -2   2 1646.44 243.073   1
  -4  -2   2 1597.10  343.44   1
  -4   2   2 1376.07 199.388   1
  -4   2   2 1307.15 258.096   1
  -4   2   2 1532.74 229.963   1
  -4   2   2 1509.01 256.417   1
  -4   2   2 1711.42 476.242   1
   4   2  -1 4966.48 609.606   1
   4   2  -1 4392.94  657.56   1
   4   2  -1 4549.98 552.927   1
   4   2  -1 3934.48 736.488   1
   4   2  -1 4926.34 853.092   1
   4   2  -1 4424.76 919.078   1
   4  -2  -1 5106.84 825.664   1
   4  -2  -1 4879.83 602.856   1
   4  -2  -1 4960.20 890.178   1
   4  -2  -1 5531.88 600.566   1
  -4  -2   1 5490.12 856.595   1
  -4  -2   1 4954.35 609.146   1
  -4  -2   1 4969.81 849.371   1
  -4  -2   1 4650.34 568.231   1
  -4   2   1 4896.06 534.046   1
  -4   2   1 4312.33 885.344   1
  -4   2   1 4908.80  623.73   1
  -4   2   1 5470.21 1168.61   1
  -4   2   1 5383.51 1004.94   1
   4   2   0-12.9535  23.412   1
   4   2   0-8.79059  16.147   1
   4   2   0 8.08437 27.6516   1
   4   2   0-3.64977 19.7236   1
   4  -2   0-2.99041 15.2229   1
   4  -2   0-23.4935 15.7979   1
   4  -2   0 6.61498 19.3271   1
   4  -2   0 1.84997 15.5378   1
  -4  -2   0 4.26275 16.4759   1
  -4  -2   0 2.88089 25.2395   1
  -4  -2   0 54.3034 16.2771   1
  -4   2   0-11.5922 17.5793   1
  -4   2   0 38.3243 26.1483   1
  -4   2   0-5.26773 25.6324   1
  -4   2   0 58.5634  20.748   1
  -4   2   0-27.3549 14.0496   1
  -4  -2   0 7.39734 16.3598   1
   4   2   126377.30 4448.98   1
   4   2   124135.60 3533.63   1
   4   2   124739.70 4250.55   1
   4   2   123772.70 3823.73   1
   4  -2   123519.80 3497.99   1
   4  -2   124171.50 3534.03   1
   4  -2   123350.00 3454.26   1
   4  -2   126331.70 3519.31   1
  -4  -2  -123365.90 3441.89   1
  -4  -2  -127001.40 3886.59   1
  -4  -2  -124874.30 3692.97   1
  -4  -2  -124480.20 4224.97   1
  -4   2  -120078.30 3315.96   1
  -4   2  -124028.00 3539.84   1
  -4   2  -123195.70 3815.40   1
  -4   2  -125573.00 4133.47   1
  -4   2  -123434.70 3226.82   1
   4   2   2 282.509 187.817   1
   4   2   2 326.839 100.353   1
   4   2   2 389.465 138.657   1
   4   2   2  287.53  193.81   1
   4  -2   2 216.352 91.4413   1
   4  -2   2 200.386 131.229   1
   4  -2   2 303.179 91.5649   1
   4  -2   2 275.193 72.2674   1
  -4  -2  -2 269.935  147.30   1
  -4  -2  -2 287.273 103.823   1
  -4  -2  -2 253.216 132.105   1
  -4  -2  -2 324.508 129.349   1
  -4  -2  -2 396.746  161.56   1
  -4  -2  -2 254.843 72.8505   1
  -4   2  -2 258.506 92.0291   1
  -4   2  -2 366.395 113.673   1
  -4   2  -2 202.367   85.84   1
  -4   2  -2 290.268 66.7275   1
  -4   2  -2  459.81 137.352   1
  -4   2  -2 131.593 79.3872   1
   4   2   316266.20 2677.32   1
   4   2   317063.40 2424.17   1
   4   2   314413.90 1925.78   1
   4   2   315766.00 2386.00   1
   4  -2   312226.10 2264.60   1
   4  -2   315731.60 2140.71   1
   4  -2   314945.50 2035.37   1
  -4  -2  -315495.00 2149.30   1
  -4  -2  -314429.40 2170.94   1
  -4  -2  -314601.40 2015.03   1
  -4  -2  -313104.60 1931.87   1
  -4  -2  -315225.20 2503.39   1
  -4  -2  -312539.80 1612.27   1
  -4   2  -311954.50 2287.90   1
  -4   2  -313899.10 2249.17   1
  -4   2  -311214.30 1747.28   1
  -4   2  -313981.70 2302.68   1
  -4   2  -3 8962.04 1513.19   1
  -4   2  -315493.30 3199.98   1
   4   2   4 1168.07 341.272   1
   4   2   4 1565.52 293.366   1
   4  -2   4 1597.58 331.914   1
   4   2   4 2050.61  376.37   1
  -4  -2  -4 1709.11 321.498   1
  -4  -2  -4 1413.13 398.872   1
  -4  -2  -4 1242.93 235.424   1
  -4   2  -4 1426.81 369.769   1
  -4   2  -4 1377.90 287.338   1
  -4   2  -4 1689.09 465.176   1
   4   2   513488.60 2435.43   1
   4   2   510028.20 1875.82   1
   4   2   511450.80 1736.96   1
   4  -2   5 9187.53 1575.95   1
  -4  -2  -511391.90 2289.43   1
  -4  -2  -511371.10 2113.25   1
  -4   2  -511005.30 2573.94   1
  -4   2  -512174.10 2518.77   1
   4   2   6 40.8471  47.205   1
   4   2   6-3.50073 62.4833   1
   4   2   6 60.8999 63.2956   1
   4  -2   6 -6.2922 45.2976   1
  -4  -2  -6 114.426 91.4173   1
  -4  -2  -6  3.4981 47.1193   1
  -4   2  -6 41.7937 51.4403   1
  -4   2  -6 30.3352  75.048   1
   4   2   7 8271.44 1791.28   1
   4   2   7 6411.65 1357.71   1
  -4  -2  -7 6653.85 1683.03   1
  -4  -2  -7 6729.59 1470.83   1
  -4   2  -7 6937.27 1354.24   1
  -4   2  -7 4995.45 1706.33   1
   4   2   8 0.70746 53.4095   1
   4   2   8 18.3055 50.8331   1
  -4  -2  -8 6.27167 45.6629   1
  -4  -2  -8 42.2751 57.5337   1
  -4   2  -8 21.6543 48.6908   1
  -4   2  -8 7.88637 69.7614   1
   4   2   9 6761.66 1199.95   1
   4   2   9 6142.26 1240.29   1
  -4  -2  -9 3862.84 968.335   1
  -4  -2  -9 5294.56 1753.06   1
  -4   2  -9 4875.44 1130.74   1
  -4   2  -9 3221.71 1356.65   1
   4   2  10 479.127 251.316   1
   4   2  10 180.279 137.402   1
  -4  -2 -10-22.5872 138.821   1
  -4  -2 -10 531.223 166.656   1
  -4   2 -10 -0.2667 260.831   1
  -4   2 -10 352.833  196.73   1
   4   2  11 872.437 267.501   1
   4   2  11 454.272  267.78   1
  -4  -2 -11 588.923 423.287   1
  -4   2 -11 785.251 286.024   1
  -4   2 -11 442.468 324.979   1
  -4  -2 -12 5.86487 42.6832   1
  -4  -2 -12 3.35396 42.0497   1
  -4   2 -12 47.2338   43.49   1
  -4   2 -12-10.4963  46.546   1
  -4  -2 -13 -1.9868 34.1122   1
  -4  -2 -13-1.75549 56.1901   1
  -4   2 -13 45.3398 38.1156   1
  -4   2 -13-0.61427 35.0853   1
  -4   2 -14-0.33845 37.8685   1
  -4   2 -14 82.1543 39.5791   1
   4   3 -16 175.224 55.3809   1
   4  -3 -16-45.3901 43.5916   1
   4   3 -15 2159.33 690.192   1
   4   3 -15 2877.94  614.44   1
   4  -3 -15 2464.38 733.425   1
   4  -3 -15 2338.45 707.679   1
  -4   3  15 4099.30 507.214   1
  -4   3  15 3166.21 556.825   1
   4   3 -14-120.132 46.2232   1
   4   3 -14-0.97155 25.9743   1
   4  -3 -14 19.3857 34.3482   1
   4  -3 -14-0.28958 34.6796   1
  -4   3  14 17.3164 23.7992   1
  -4   3  14  8.3933 22.7188   1
   4   3 -13 2414.86 583.254   1
   4   3 -13 2905.74 636.509   1
   4  -3 -13 35.1961 1153.27   1
   4  -3 -13 2387.44 828.304   1
  -4   3  13 3828.84 983.356   1
  -4   3  13 4059.49 647.107   1
   4   3 -12 167.475 83.7117   1
   4  -3 -12 5.64297 105.689   1
   4  -3 -12-10.3175 125.948   1
  -4  -3  12 135.547 97.0835   1
  -4   3  12 88.2272 91.3298   1
  -4   3  12 60.4539  132.36   1
   4   3 -11 3054.65 1059.92   1
   4  -3 -11 3527.06 998.501   1
   4  -3 -11 1821.92 1573.89   1
  -4   3  11 4259.81 976.436   1
  -4   3  11 3884.85 732.798   1
  -4  -3  11 4455.38 878.843   1
   4   3 -10 1050.89 325.069   1
   4  -3 -10 734.887 611.691   1
   4  -3 -10 897.096 455.951   1
  -4  -3  10 1465.26 337.403   1
  -4   3  10 1319.64 494.067   1
  -4   3  10 1585.71 339.295   1
   4   3  -9 8178.90 1373.12   1
   4   3  -9 4923.34 1257.90   1
   4  -3  -9 8787.91 1514.88   1
   4  -3  -9 6941.65 1715.64   1
  -4  -3   911048.00 1920.57   1
  -4  -3   9 6839.06 1347.72   1
  -4   3   910635.40 1665.69   1
  -4   3   910709.60 1833.03   1
   4   3  -8 7103.32 1185.03   1
   4   3  -8 5478.29 1118.59   1
   4  -3  -8 8077.63 1329.24   1
   4  -3  -8 6087.19 1473.44   1
  -4  -3   8 8574.26 1269.32   1
  -4  -3   8 7600.75 1274.86   1
  -4   3   8 9230.00 1438.53   1
  -4   3   8 8611.71 1189.95   1
   4   3  -7 6362.52 1011.00   1
   4   3  -7 5162.08 942.785   1
   4  -3  -7 8943.89 1374.78   1
   4  -3  -7 3780.78 1284.16   1
   4  -3  -7 5325.02 1246.82   1
  -4  -3   7 7744.07 1097.64   1
  -4  -3   7 8258.07 1251.86   1
  -4   3   7 8019.04 1168.34   1
  -4   3   7 8036.62 1133.97   1
   4   3  -6 2499.16 394.931   1
   4   3  -6 2341.60 503.207   1
   4  -3  -6 2638.87 491.026   1
   4  -3  -6 2257.99 598.818   1
   4  -3  -6 2740.66 455.162   1
   4   3  -6 2811.21 475.665   1
  -4  -3   6 2998.24 440.782   1
  -4  -3   6 2839.79  470.11   1
  -4  -3   6 3203.14 804.405   1
  -4   3   6 2691.59 523.946   1
  -4   3   6 2502.39 680.645   1
  -4   3   6 3737.89 688.236   1
  -4   3   6 3411.02  504.77   1
   4   3  -5 7882.81 1079.83   1
   4   3  -5 7564.03 1049.45   1
   4   3  -5 7920.57 1342.79   1
   4   3  -5 6725.89 1138.40   1
   4  -3  -5 7654.49 1377.85   1
   4  -3  -5 6707.85 1320.78   1
   4  -3  -5 8265.22 1112.00   1
  -4  -3   5 8251.96 1128.33   1
  -4  -3   5 8545.49 1095.19   1
  -4  -3   5 7848.13 1017.04   1
  -4   3   5 6541.66 1333.16   1
  -4   3   5 8307.37 1205.93   1
  -4   3   5 9282.99 2151.87   1
  -4   3   5 7878.51 1077.56   1
  -4  -3   5 8487.50 1437.51   1
   4   3  -4 1467.87 263.734   1
   4   3  -4 1420.99 317.074   1
   4   3  -4 1757.44 401.459   1
   4   3  -4 1209.25 286.889   1
   4  -3  -4 1516.99 281.346   1
   4  -3  -4 1087.58 307.933   1
   4  -3  -4 2138.08 314.771   1
   4   3  -4 1419.79 259.752   1
  -4  -3   4 1737.04 419.175   1
  -4  -3   4 1803.57 290.456   1
  -4  -3   4 1632.64  261.17   1
  -4  -3   4 1776.72 400.529   1
  -4   3   4 1399.23 315.556   1
  -4   3   4 1092.71 229.982   1
  -4   3   4 1366.26 266.273   1
  -4   3   4 2035.82 666.228   1
  -4   3   4 1561.41 242.834   1
   4   3  -3 405.206 97.4604   1
   4   3  -3 506.387 163.906   1
   4   3  -3 435.272 167.407   1
   4   3  -3 325.201 196.299   1
   4   3  -3 392.722 124.925   1
   4  -3  -3 192.912 107.421   1
   4  -3  -3  477.58 115.308   1
   4  -3  -3 312.988 96.1222   1
  -4  -3   3 423.654 106.879   1
  -4  -3   3 338.554 100.062   1
  -4  -3   3 474.433 162.121   1
  -4  -3   3 408.765 154.899   1
  -4   3   3 344.768 127.073   1
  -4   3   3 301.962 105.707   1
  -4   3   3 629.659 191.344   1
  -4   3   3  367.77 99.0022   1
   4   3  -2 2497.17 370.789   1
   4   3  -2 2725.18 836.226   1
   4   3  -2 2321.51 635.042   1
   4   3  -2 2287.86 447.032   1
   4  -3  -2 2431.56 358.047   1
   4  -3  -2 2542.15 358.687   1
   4  -3  -2 2729.82 358.299   1
   4   3  -2 2616.26 340.674   1
  -4  -3   2 2863.43 412.167   1
  -4  -3   2 2740.88 576.532   1
  -4  -3   2 2744.13 363.098   1
  -4   3   2 1958.43 403.523   1
  -4   3   2 2545.78 515.217   1
  -4   3   2 2248.51 324.513   1
  -4   3   2 3069.52 569.036   1
  -4  -3   2 2467.98 368.975   1
   4   3  -1 6893.83 1124.46   1
   4   3  -1 7664.63 872.047   1
   4   3  -1 7525.43 977.915   1
   4   3  -1 8271.08 1357.69   1
   4   3  -1 7254.81 1120.90   1
   4   3  -1 6353.10 1087.07   1
   4  -3  -1 7169.12 929.847   1
   4  -3  -1 7230.07 927.022   1
   4  -3  -1 7409.09 861.842   1
  -4  -3   1 8779.61 1086.89   1
  -4  -3   1 7417.24 1175.00   1
  -4  -3   1 7678.94 1760.70   1
  -4  -3   1 7810.85 958.909   1
  -4   3   1 5627.28  900.31   1
  -4   3   1 7235.90 954.084   1
  -4   3   1 7744.56  908.15   1
  -4   3   1 8352.16 1763.97   1
   4   3   0 1163.61 301.115   1
   4   3   0 1240.44 222.463   1
   4   3   0 1417.40 358.191   1
   4   3   0 1399.65 450.033   1
   4  -3   0  630.31 277.707   1
   4  -3   0 1191.03 208.755   1
   4  -3   0 1385.63 218.709   1
   4  -3   0 1240.03 271.729   1
  -4  -3   0 1302.68 332.398   1
  -4  -3   0 1456.82 227.838   1
  -4  -3   0 1575.72 379.532   1
  -4   3   0 927.647 231.617   1
  -4   3   0 1150.15 244.948   1
  -4   3   0 1238.12 215.973   1
  -4   3   0 1065.89 245.219   1
  -4   3   0 1347.12  302.06   1
  -4  -3   0 1022.44 301.315   1
   4   3   1 5392.51 1166.63   1
   4   3   1 5837.84  760.31   1
   4   3   1 5266.02 1286.70   1
   4  -3   1 4605.71 683.356   1
   4  -3   1 5569.47 706.426   1
   4  -3   1 5174.65 600.372   1
  -4  -3  -1 5160.30 689.371   1
  -4  -3  -1 5925.25 1014.79   1
  -4  -3  -1 5948.62 998.823   1
  -4   3  -1 4600.44 1006.28   1
  -4   3  -1 4109.22 533.118   1
  -4   3  -1 5211.14 903.304   1
  -4   3  -1 5238.26 1158.18   1
  -4   3  -1 5275.37 1168.44   1
   4   3   2 232.116  179.66   1
   4   3   2 397.683  108.55   1
   4  -3   2 206.709 93.0717   1
  -4  -3  -2 370.275 179.003   1
  -4  -3  -2 293.366 156.844   1
  -4   3  -2 267.193 143.111   1
  -4   3  -2 156.782 96.2399   1
  -4   3  -2 525.916 131.818   1
   4   3   3 2491.52 528.598   1
   4   3   3 2453.00 608.825   1
   4  -3   3 2046.41  599.25   1
  -4  -3  -3 2377.97 459.593   1
  -4  -3  -3 2295.39 533.014   1
  -4   3  -3 2018.48 487.223   1
  -4   3  -3 2040.08 523.903   1
   4   3   4 1537.63 517.418   1
   4   3   4 1420.85 292.226   1
   4  -3   4 935.692  315.68   1
  -4  -3  -4 1481.54 341.452   1
  -4  -3  -4 1356.85 375.236   1
  -4   3  -4 1412.59 537.706   1
  -4   3  -4 982.069 430.656   1
   4   3   5 14.5898 41.4742   1
   4   3   5-27.8946  51.765   1
   4  -3   5  31.338 34.3879   1
  -4  -3  -5-0.94656 40.3845   1
  -4  -3  -5 117.971 71.2226   1
  -4   3  -5-3.49028 40.7848   1
  -4   3  -5 5.03172 57.8567   1
   4   3   6-0.05084 35.1417   1
   4   3   6 20.9964   29.21   1
   4  -3   6 19.0772 49.5417   1
  -4  -3  -6-15.9561 34.6433   1
  -4  -3  -6-16.7196 41.3909   1
  -4   3  -6 25.2145 35.7119   1
  -4   3  -6-6.26211 50.0334   1
   4   3   7 1041.34 291.851   1
   4   3   7 460.109 506.875   1
  -4  -3  -7 917.978  351.82   1
  -4   3  -7 800.678 461.373   1
  -4   3  -7 512.081 427.935   1
  -4  -3  -7 883.886 295.118   1
   4   3   8 15.7049 35.2923   1
   4   3   8 7.83726 41.1256   1
  -4  -3  -8-28.0252 38.9713   1
  -4  -3  -8 4.78377 40.6759   1
  -4   3  -8  26.634 59.0692   1
  -4   3  -8  8.0775 50.7645   1
   4   3   9 2195.42  423.30   1
   4   3   9 1477.16 414.315   1
  -4  -3  -9 1426.25 438.484   1
  -4   3  -9 1355.65 392.146   1
  -4   3  -9 488.327 534.117   1
  -4  -3  -9 15.9869  365.39   1
   4   3  10 12.3703  54.042   1
   4   3  10-39.2038 57.2054   1
  -4  -3 -10 -20.603 57.3744   1
  -4   3 -10 31.1345 34.9865   1
  -4   3 -10-8.78217  43.397   1
  -4  -3 -10-0.29697 47.7738   1
  -4  -3 -11 10.2643  421.68   1
  -4  -3 -11 2410.95 433.265   1
  -4   3 -11 2865.34 634.353   1
  -4   3 -11 721.566 504.306   1
   4   3  12 5.73499 65.0226   1
  -4  -3 -12-10.9187 114.506   1
  -4  -3 -12 168.292 72.8582   1
  -4   3 -12 91.3208 79.1935   1
   4   4 -15-1.55402 72.2496   1
   4   4 -15  87.718 84.8839   1
   4  -4 -15 27.0914 80.7694   1
   4  -4 -15 37.4492 77.0179   1
  -4   4  15 224.391 53.9811   1
  -4   4  15 90.2204 58.4858   1
   4   4 -14 16.5267 46.8376   1
   4   4 -14 1.94359 47.6942   1
   4  -4 -14-1.29775 55.2106   1
   4  -4 -14 18.8657 54.9087   1
  -4   4  14 30.1943 41.0874   1
  -4   4  14 94.3014 44.9746   1
   4   4 -13 12.4411 81.9668   1
   4   4 -13 2.20523 54.2028   1
   4  -4 -13-22.4434 73.7416   1
   4  -4 -13-17.7886 74.8548   1
  -4   4  13 61.6576 49.7954   1
  -4   4  13 103.852  52.819   1
   4   4 -12 133.671 86.9178   1
   4   4 -12 1.00095 108.518   1
   4  -4 -12 131.178  168.65   1
   4  -4 -12 -16.677 128.657   1
  -4   4  12-0.12191 118.224   1
  -4   4  12 246.395 88.4448   1
   4   4 -11 282.275 139.194   1
   4  -4 -11 324.127 157.122   1
   4  -4 -11 8.15283 201.089   1
  -4  -4  11 463.483  152.75   1
  -4   4  11 1.37494 136.051   1
  -4   4  11 324.645  190.68   1
   4   4 -10 1058.62 602.075   1
   4  -4 -10 981.852 475.554   1
   4  -4 -10 828.839 817.151   1
  -4  -4  10 1429.53 544.752   1
  -4   4  10 1718.10 438.799   1
  -4   4  10 1636.04 378.311   1
   4   4  -9 50.7266 54.4532   1
   4  -4  -9 28.6019 63.4096   1
   4  -4  -9 55.7304 74.3565   1
  -4  -4   9  33.166 52.3029   1
  -4   4   9 11.0342 49.7652   1
  -4   4   9 18.2174 49.0276   1
   4   4  -8-5.25325 29.4458   1
   4  -4  -8 60.9947 32.3649   1
   4  -4  -8-17.3011 40.6682   1
  -4  -4   8-2.78472 40.2655   1
  -4   4   8-8.74952 30.9912   1
  -4   4   8-9.49948  24.489   1
   4   4  -7 189.295  130.04   1
   4   4  -7 188.655 128.742   1
   4  -4  -7 313.299 146.415   1
   4  -4  -7 276.932 301.449   1
  -4  -4   7 161.459  128.87   1
  -4  -4   7 573.917 131.806   1
  -4   4   7  426.33 151.223   1
  -4   4   7 167.752 159.671   1
  -4   4   7 567.269 148.823   1
   4   4  -6 1096.66 258.251   1
   4   4  -6 1009.84  230.97   1
   4   4  -6-17.8808 262.548   1
   4  -4  -6 1486.41 267.948   1
   4  -4  -6  847.74 265.395   1
   4  -4  -6 14.6568 363.587   1
  -4  -4   6 1070.50 222.632   1
  -4  -4   6 1658.97  459.84   1
  -4   4   6 1360.26 275.156   1
  -4   4   6 2082.70 567.126   1
   4   4  -5 378.336  134.69   1
   4   4  -5 548.361  131.61   1
   4   4  -5  4.0675 131.731   1
   4  -4  -5 448.947 160.286   1
   4  -4  -5 401.426 141.607   1
   4  -4  -5 3.52871 176.537   1
  -4  -4   5 729.346 178.484   1
  -4  -4   5 398.086 118.143   1
  -4   4   5 284.604 127.099   1
  -4   4   5 559.272 197.683   1
  -4   4   5 369.122 126.737   1
   4   4  -4 714.355 170.424   1
   4   4  -4 -2.3637 174.065   1
   4  -4  -4 823.687 330.616   1
   4  -4  -4 562.062 181.117   1
   4   4  -4 834.913 259.271   1
  -4  -4   4 742.681 155.365   1
  -4  -4   4 988.471 390.213   1
  -4   4   4 1029.16  291.30   1
  -4   4   4 595.451 242.018   1
   4   4  -3 4483.77 674.299   1
   4   4  -3 3484.61 1063.26   1
   4   4  -3 2939.91 647.637   1
   4  -4  -3 3676.85 603.892   1
   4  -4  -3 4438.52 693.142   1
   4  -4  -3 3787.92 556.015   1
   4   4  -3 3755.78 897.069   1
  -4  -4   3 4491.67 610.299   1
  -4  -4   3 4682.21 918.442   1
  -4   4   3 4119.10 1434.43   1
  -4   4   3 4188.61 615.547   1
   4   4  -2 475.602 135.606   1
   4   4  -2 321.058 162.652   1
   4   4  -2 363.453 148.118   1
   4  -4  -2 382.313 113.337   1
   4  -4  -2 479.512 136.354   1
   4  -4  -2 302.817 106.828   1
   4   4  -2 451.083 196.626   1
  -4  -4   2 534.688 294.365   1
  -4   4   2 614.096  208.63   1
  -4   4   2 236.915 99.1929   1
  -4  -4   2 539.053 125.853   1
   4   4  -1 4887.71 967.264   1
   4   4  -1 5605.31 805.835   1
   4   4  -1 4766.03 947.149   1
   4   4  -1 4421.13 820.111   1
   4  -4  -1 3945.88 855.601   1
   4  -4  -1 5274.83 735.712   1
   4  -4  -1 4424.42 596.848   1
  -4  -4   1 5490.14 1027.82   1
  -4  -4   1 5811.79  762.71   1
  -4   4   1 5254.18 1341.63   1
  -4   4   1 3819.77 567.941   1
   4   4   0 2807.01 480.099   1
   4   4   0 1946.84 832.133   1
   4   4   0 2357.16 822.883   1
   4  -4   0 2604.14  436.90   1
   4   4   0 2511.56 674.882   1
  -4  -4   0 2898.94 657.932   1
  -4   4   0 2540.72 579.512   1
  -4  -4   0 3261.98 735.051   1
   4   4   1 6140.97 967.739   1
   4  -4   1 5314.00 854.694   1
  -4  -4  -1 6448.18 1046.93   1
  -4  -4  -1 5487.09 1605.95   1
  -4   4  -1 5499.91 1030.99   1
   4   4   2 8262.50 2122.33   1
   4   4   210231.90 1599.16   1
   4  -4   210099.20 1672.13   1
  -4  -4  -211816.20 2311.43   1
  -4  -4  -2 9760.08 2597.32   1
  -4   4  -2 9718.87 1892.97   1
   4   4   3 285.852 148.376   1
   4   4   3 214.282 112.662   1
   4  -4   3 193.314 118.356   1
  -4  -4  -3 157.439 150.221   1
  -4   4  -3 288.539 139.186   1
  -4  -4  -3 307.842 130.328   1
   4   4   4 7649.50 1447.64   1
   4   4   4 7934.02 1294.25   1
   4  -4   4 6970.75 1370.82   1
  -4  -4  -4 8143.89 1422.51   1
  -4  -4  -4 7707.29 1600.51   1
  -4   4  -4 7317.20 1444.59   1
  -4   4  -4 5031.90 2122.22   1
   4   4   5 631.915 257.421   1
   4   4   5 765.843 212.314   1
   4  -4   5 288.156 235.217   1
  -4  -4  -5 794.808 424.823   1
  -4   4  -5 767.952 259.056   1
  -4   4  -5 373.674  309.04   1
  -4  -4  -5 921.955  253.09   1
   4   4   6 5227.73 1067.71   1
   4   4   6 5367.11 1317.96   1
  -4  -4  -6 4722.80 1055.09   1
  -4  -4  -6 4844.00 1161.89   1
  -4   4  -6 5225.76 1118.12   1
  -4   4  -6 4099.26 1951.69   1
   4   4   7 190.373 102.549   1
  -4  -4  -7  77.629 100.901   1
  -4  -4  -7 72.6612 118.186   1
  -4   4  -7 100.564 102.116   1
  -4   4  -7 90.3432 144.103   1
   4   4   8 2384.51 533.848   1
  -4  -4  -8 1591.96 508.621   1
  -4  -4  -8 1877.42 609.019   1
  -4   4  -8 1416.30 1078.13   1
   4   4   9 1596.12 357.087   1
  -4  -4  -9 575.609 301.903   1
  -4  -4  -9 808.448 364.197   1
  -4   4  -9 701.981 425.553   1
   4   4  10 1594.76 288.579   1
  -4  -4 -10 509.742 244.985   1
  -4  -4 -10 339.213 327.725   1
  -4   4 -10 250.967 340.213   1
   4   4  11 57.5142 116.058   1
  -4  -4 -11 433.575 145.481   1
  -4  -4 -11 432.595 114.092   1
  -4  -4 -11 12.4124 127.632   1
  -4   4 -11 182.662 148.563   1
   4   4  12-4.51046 41.8214   1
   4   5 -15 0.69689 26.2386   1
   4   5 -15-8.92834 30.6228   1
   4  -5 -15-16.1487  43.308   1
   4  -5 -15 44.6635  25.985   1
  -4   5  15 13.5503  30.437   1
   4   5 -14  210.20 138.871   1
   4   5 -14-3.36879 239.455   1
   4  -5 -14 695.016 177.244   1
   4  -5 -14 52.0318 159.303   1
  -4   5  14 713.364  128.72   1
   4   5 -13 303.624  92.288   1
   4   5 -13 0.31553 92.7924   1
   4  -5 -13 260.488 109.957   1
   4  -5 -13 39.0395 119.588   1
  -4   5  13 0.15584 92.0848   1
  -4   5  13 334.635 95.4051   1
   4   5 -12 1727.13 479.336   1
   4   5 -12 2248.33 571.729   1
   4  -5 -12 1938.91 629.243   1
   4  -5 -12-8.78138  908.88   1
  -4   5  12 2389.26 461.246   1
  -4   5  12 3084.03 492.463   1
   4   5 -11 104.882 91.8981   1
   4  -5 -11 153.905 113.708   1
   4  -5 -11-12.5825 118.442   1
  -4  -5  11 128.125 101.035   1
  -4   5  11-0.76566 90.0322   1
  -4   5  11 261.071 87.2507   1
   4   5 -10 3644.30 977.794   1
   4  -5 -10 4891.46 1236.70   1
   4  -5 -10 3549.32 1153.63   1
  -4  -5  10 6383.46 1039.08   1
  -4   5  10 4798.77 927.517   1
  -4   5  10 6212.79 976.049   1
   4   5  -9 20.2944 49.9691   1
   4  -5  -9 75.6783 63.6748   1
   4  -5  -9-4.14429 70.8113   1
  -4  -5   9-30.3727 44.3102   1
  -4   5   9 49.8936 46.9739   1
  -4   5   9 32.5101 69.2639   1
   4   5  -8 1406.64 880.411   1
   4  -5  -8 2496.14 692.275   1
   4  -5  -8 1282.10  693.49   1
  -4  -5   8 2936.65 555.233   1
  -4   5   8 2770.42 662.048   1
  -4   5   8 3107.28 529.063   1
   4   5  -7 165.605  135.78   1
   4  -5  -7 185.086 146.296   1
   4  -5  -7 144.008 160.922   1
  -4  -5   7 354.308 119.485   1
  -4   5   7  137.44 128.449   1
  -4   5   7 207.106  113.59   1
  -4   5   7 287.981 200.425   1
   4   5  -6 1062.20 332.315   1
   4   5  -6 998.738 318.016   1
   4  -5  -6 810.649  519.66   1
   4  -5  -6 635.512 377.523   1
  -4  -5   6 1133.07 510.221   1
  -4   5   6 1079.84 367.434   1
  -4   5   6 623.633 409.713   1
  -4   5   6 1696.33 369.987   1
   4   5  -5 153.244 83.1888   1
   4   5  -5 144.497 86.7708   1
   4  -5  -5 18.5312 80.1518   1
   4  -5  -5 74.2277 93.3616   1
   4  -5  -5 54.5795 82.6558   1
  -4  -5   5 169.125  88.308   1
  -4  -5   5 61.3987 62.2087   1
  -4   5   5 69.2771 76.8827   1
  -4   5   5 208.608 166.344   1
   4   5  -4 4181.01 898.203   1
   4   5  -4 4162.27 846.761   1
   4  -5  -4 3497.78 1111.25   1
   4  -5  -4 4567.79 880.797   1
  -4  -5   4 4990.61 755.164   1
  -4  -5   4 5891.56 1063.09   1
  -4   5   4 4509.09 1172.56   1
  -4   5   4 5943.97 1214.41   1
   4   5  -3-3.47945 126.679   1
   4   5  -3 523.447 183.627   1
   4   5  -3 1.38748 124.918   1
   4  -5  -3 166.973  108.68   1
   4  -5  -3-6.56175 176.191   1
  -4  -5   3 448.364 95.3493   1
  -4  -5   3 701.141 244.473   1
  -4   5   3 107.429 103.346   1
  -4   5   3 581.385 278.999   1
   4   5  -2 3839.22 768.385   1
   4   5  -2 3737.29 842.252   1
   4   5  -2 3444.21 1047.05   1
   4  -5  -2 4321.74 766.813   1
  -4  -5   2 4688.83 971.178   1
  -4  -5   2 4550.98 1042.04   1
  -4   5   2 4485.25 1091.82   1
   4   5  -1 174.595 134.143   1
   4   5  -1 418.583 128.717   1
   4   5  -1 222.148 123.189   1
   4  -5  -1 6.84402 116.011   1
  -4  -5   1 425.131 164.825   1
  -4  -5   1 316.937 109.318   1
  -4   5   1 314.022 169.411   1
   4   5   0  979.74 325.077   1
   4   5   0 1335.70 309.733   1
   4   5   0 1109.59 341.856   1
   4  -5   0 939.062 285.168   1
  -4  -5   0 1208.82  286.16   1
  -4  -5   0 1344.92  411.83   1
  -4   5   0 645.733 583.194   1
   4   5   1 1928.45 567.942   1
   4   5   1 2801.14 784.075   1
   4   5   1 1988.37  600.39   1
   4  -5   1 2502.50 528.904   1
  -4  -5  -1 2980.20 533.648   1
  -4  -5  -1 2457.28 674.205   1
  -4   5  -1 2765.96 953.679   1
   4   5   2  215.35 115.647   1
   4  -5   2 121.613 116.146   1
   4   5   2 212.424 118.711   1
  -4  -5  -2 273.647 123.082   1
  -4  -5  -2 179.021 152.035   1
  -4   5  -2 200.461 209.544   1
   4   5   3 519.586 266.544   1
   4  -5   3 190.282 280.381   1
   4   5   3 504.739 213.057   1
  -4  -5  -3 526.085 187.093   1
  -4  -5  -3 386.296 225.346   1
  -4   5  -3 322.876 204.697   1
   4   5   4 1591.61 474.276   1
   4   5   4 1908.77 591.907   1
   4  -5   4  882.57 424.273   1
  -4  -5  -4 1724.80 411.802   1
  -4  -5  -4 1530.72 511.382   1
  -4   5  -4 1705.69 526.616   1
   4   5   5-29.6401 42.2172   1
   4  -5   5 3.64246 33.2461   1
   4   5   5  34.251 43.5745   1
  -4  -5  -5 3.24358 43.4595   1
  -4  -5  -5-11.6874 36.2572   1
  -4   5  -5-3.97458 49.8329   1
   4   5   6-8.02077 30.9569   1
   4   5   6-16.5172 26.4061   1
  -4  -5  -6-4.72557 57.8115   1
  -4  -5  -6 34.7394  30.626   1
   4   5   7 54.3542 135.698   1
  -4  -5  -7 125.001 130.089   1
  -4  -5  -7 29.4783 160.186   1
   4   5   8 1853.64 664.969   1
  -4  -5  -8 1238.28 582.052   1
  -4  -5  -8 709.398 762.592   1
   4   5   9 321.295 167.149   1
  -4  -5  -9 257.384 145.173   1
   4   5  10 2036.66 406.229   1
  -4  -5 -10 1403.24 398.633   1
   4   5  11 96.0752 75.3662   1
   4   5  12 1166.44 243.638   1
   4   6 -14  33.338 73.5753   1
   4   6 -14-9.23695   84.70   1
   4  -6 -14 156.384 128.779   1
   4  -6 -14 240.956 84.7311   1
  -4   6  14 295.029 67.6896   1
  -4   6  14 299.581  59.283   1
   4   6 -13  203.99 138.543   1
   4   6 -13-0.24045 154.053   1
   4  -6 -13 758.139 182.551   1
   4  -6 -13 284.496 254.554   1
  -4   6  13 907.875 136.912   1
   4   6 -12 410.748 244.807   1
   4  -6 -12 251.525 231.123   1
   4  -6 -12 194.136 191.417   1
  -4   6  12 439.398 157.144   1
  -4   6  12 874.673 167.631   1
   4   6 -11-25.2991 39.0344   1
   4  -6 -11-39.9056 46.7001   1
   4  -6 -11 5.32666 74.4737   1
  -4   6  11 6.94138  38.049   1
  -4   6  11-12.2599 35.4835   1
   4   6 -10-38.6625 44.6117   1
   4  -6 -10  -24.60 55.5998   1
   4  -6 -10-40.6836 52.2554   1
  -4  -6  10 2.81495 46.3922   1
  -4   6  10 0.50825 37.5551   1
  -4   6  10-7.89365 37.3534   1
   4   6  -9 123.634  161.41   1
   4  -6  -9 131.967 125.459   1
   4  -6  -9  46.546 126.812   1
  -4  -6   9 179.363 104.624   1
  -4   6   9-3.84782 99.0308   1
  -4   6   9 298.703 97.5932   1
   4   6  -8 199.072 150.107   1
   4  -6  -8 226.668 182.747   1
   4  -6  -8 80.0136 172.208   1
  -4  -6   8  348.30 221.137   1
  -4   6   8 116.215 125.572   1
  -4   6   8 510.833 132.223   1
   4   6  -7 5.96486 85.6065   1
   4  -6  -7 348.019  98.777   1
   4  -6  -7 15.1971 94.7721   1
  -4  -6   7 83.6698  75.401   1
  -4   6   7 31.7472 77.4012   1
  -4   6   7 23.8711 69.7148   1
  -4   6   7 92.2486 75.1283   1
   4   6  -6 1413.13 464.517   1
   4   6  -6 1246.30 699.067   1
   4  -6  -6 823.123 464.012   1
   4  -6  -6 195.269 744.455   1
  -4  -6   6 2268.64 401.164   1
  -4   6   6 1394.42 665.485   1
  -4   6   6 1499.70 424.116   1
  -4   6   6 1984.60 427.682   1
   4   6  -5 10.5137 51.6812   1
   4   6  -5 91.3502 82.4422   1
   4  -6  -5 64.2167 51.5605   1
  -4  -6   5-36.3613 68.5586   1
  -4   6   5-25.1299  53.299   1
  -4   6   5 23.7242 43.6197   1
  -4   6   5 23.8089 64.4594   1
   4   6  -4 287.962 157.088   1
   4   6  -4 274.003 169.702   1
  -4  -6   4 295.166 252.712   1
  -4   6   4 166.134 266.063   1
  -4   6   4 284.769 196.068   1
   4   6  -3 3130.59 1153.74   1
   4   6  -3 3065.49 772.078   1
  -4  -6   3 3400.42  618.28   1
  -4  -6   3 3961.04  914.10   1
  -4   6   3 3751.27 848.772   1
  -4   6   3 3682.41 942.011   1
   4   6  -2 2436.25  578.28   1
   4   6  -2 2429.21 558.137   1
  -4  -6   2 3111.26 664.975   1
  -4  -6   2 2629.38 458.357   1
  -4   6   2 22.7786 539.125   1
  -4   6   2 3252.41 1080.46   1
   4   6  -1 6277.06 1393.04   1
   4   6  -1 5258.95 1329.71   1
   4  -6  -1 7926.46 1413.97   1
  -4  -6   1 8646.82 1324.51   1
  -4  -6   1 8228.05 1682.08   1
  -4   6   1 8457.32 1827.16   1
   4   6   0 4804.77 1068.54   1
   4   6   0 4627.20 1009.09   1
   4  -6   0 5566.60 1105.16   1
  -4  -6   0 5733.92 1303.87   1
  -4  -6   0 5111.58 1302.01   1
  -4   6   0 5118.12 1333.34   1
   4   6   1 2860.88 822.978   1
   4   6   1 3624.80 774.371   1
   4  -6   1 3599.70 836.357   1
  -4  -6  -1 3221.75 912.182   1
  -4  -6  -1 4085.64 737.521   1
  -4   6  -1 3432.18 937.844   1
   4   6   2-16.7529 75.2534   1
   4   6   2 65.0311 80.6475   1
  -4  -6  -2 79.2065  95.315   1
  -4  -6  -2 152.925  69.222   1
  -4   6  -2-4.34864 82.4114   1
  -4   6  -2 60.2371 90.4184   1
   4   6   3 3247.82 724.399   1
   4   6   3 3570.26 747.115   1
  -4  -6  -3 3421.88 738.903   1
  -4  -6  -3 2387.96 1381.16   1
  -4   6  -3 3561.55 1366.49   1
   4   6   4 1.14128 48.8628   1
   4   6   4-41.9573 73.7525   1
  -4  -6  -4 11.2917 64.6845   1
  -4  -6  -4-34.8914 58.4165   1
   4   6   5 3751.30 808.228   1
   4   6   5 3306.92  726.25   1
  -4  -6  -5 3032.52 715.674   1
   4   6   6 2239.84 502.722   1
   4   6   6 429.704 661.133   1
  -4  -6  -6 1880.49  443.06   1
   4   6   7 4800.31 914.871   1
  -4  -6  -7 3817.67 764.532   1
   4   6   8  308.52 179.858   1
  -4  -6  -8 416.377 162.855   1
   4   6   9 629.241 199.319   1
  -4  -6  -9 535.376 192.296   1
   4   6  10-9.49551 28.6393   1
  -4  -6 -10-0.03293 24.1136   1
   4   6  11 298.323 169.405   1
   4   7 -13 1018.41 223.898   1
  -4   7  13 2423.15 251.407   1
   4   7 -12 175.005 113.484   1
   4  -7 -12 521.398 136.093   1
   4  -7 -12 211.337 227.276   1
  -4   7  12 447.007 101.346   1
   4   7 -11 3848.15 1116.55   1
   4  -7 -11 5227.32 1081.23   1
   4  -7 -11 3845.33 998.428   1
  -4   7  11 4581.79 814.872   1
  -4   7  11 8623.31 962.579   1
   4   7 -10 54.5921 34.6678   1
   4  -7 -10 35.1982 45.9633   1
   4  -7 -10-31.5967 41.1561   1
  -4   7  10-18.5742 31.5464   1
  -4   7  10 19.0878 48.2261   1
   4   7  -9 3138.43 1234.57   1
   4  -7  -9 3629.96 1684.97   1
   4  -7  -9 3610.85 1062.03   1
  -4  -7   9 7134.73 1454.81   1
  -4   7   9 3760.40 1241.54   1
  -4   7   9 6032.92 877.935   1
   4  -7  -8 421.398 285.072   1
   4  -7  -8 272.466 286.519   1
   4   7  -8 635.522 274.245   1
  -4  -7   8 712.428 250.423   1
  -4   7   8 439.931 233.636   1
  -4   7   8 1102.12 221.159   1
   4   7  -7 3021.39 775.536   1
   4  -7  -7 1682.52 1267.36   1
   4  -7  -7 2894.26 897.697   1
  -4  -7   7 5285.92 770.626   1
  -4   7   7 2442.55 731.584   1
  -4   7   7 885.368 1059.83   1
  -4   7   7 5053.20 690.891   1
   4   7  -6 338.905 345.742   1
   4  -7  -6 120.161 248.496   1
   4   7  -6  509.24 214.902   1
  -4  -7   6 574.331 198.577   1
  -4   7   6 277.891 290.927   1
  -4   7   6 591.731 189.648   1
   4   7  -5 6597.83 1539.83   1
   4   7  -5 6212.68 2025.07   1
  -4  -7   5 9975.15 1995.12   1
  -4   7   5 8010.61 2011.15   1
  -4   7   5 8879.91 1888.20   1
   4   7  -4 0.09809 49.1295   1
   4   7  -4 70.7152 46.1676   1
  -4  -7   4-89.2075 61.4809   1
  -4   7   4 10.8041 40.0547   1
  -4   7   4 25.5341 54.0892   1
   4   7  -3 8140.31 1854.28   1
   4   7  -3 8265.35 2413.60   1
  -4  -7   310634.70 1985.98   1
  -4   7   310468.20 1945.07   1
  -4   7   3 9689.04 2091.71   1
   4   7  -2-0.32418 38.4071   1
   4   7  -2 20.3108 38.2788   1
  -4  -7   2-33.8599 38.6663   1
  -4   7   2-8.52935 34.0553   1
  -4   7   2 8.56592 45.6461   1
   4   7  -1 -0.8639 102.886   1
   4   7  -1 101.954 99.2735   1
  -4  -7   1 56.4776 189.169   1
  -4  -7   1 122.661 81.1449   1
  -4   7   1 200.236 155.995   1
  -4   7   1 163.627  133.77   1
   4   7   0 48.5055 106.742   1
   4   7   0 2.85681  188.07   1
  -4  -7   0 213.883 139.215   1
  -4  -7   0 58.8188 203.237   1
  -4   7   0  196.21 110.037   1
  -4   7   0 126.458  149.75   1
   4   7   1 -0.0975 163.296   1
   4   7   1 392.821 146.052   1
  -4  -7  -1 273.813 194.743   1
  -4   7  -1 267.782 208.949   1
   4   7   2 -9.8135 614.032   1
   4   7   2 1280.39 366.405   1
  -4   7  -2  893.67 498.931   1
  -4  -7  -2 1728.14  482.51   1
   4   7   3-28.2435 81.5918   1
  -4  -7  -3 48.6308 47.1922   1
  -4   7  -3-31.6629 115.194   1
   4   7   4 59.8027  58.309   1
  -4  -7  -4 5.96232 56.2643   1
  -4   7  -4 56.7291 80.8557   1
   4   7   5 380.374 158.883   1
   4   7   5  15.327 140.675   1
  -4  -7  -5 377.361 138.014   1
  -4   7  -5  273.56 192.039   1
   4   7   6 -28.532 44.5788   1
   4   7   6 4.60452 33.4484   1
  -4  -7  -6-2.62232 29.2209   1
  -4   7  -6  15.178 64.6717   1
   4   7   7 109.795 85.3687   1
  -4  -7  -7 135.539 86.0405   1
  -4   7  -7 238.353 192.676   1
   4   7   8 45.2629 39.0272   1
  -4  -7  -8-1.05487 32.9491   1
   4   7   9 178.175 84.7543   1
  -4  -7  -9 154.475 70.3882   1
   4   7  10  84.157 37.6941   1
  -4  -7 -10 0.34909 30.9543   1
   4   8 -11 79.9092 48.6234   1
  -4   8  11 88.5279 46.1115   1
   4   8 -10 21.1284 52.3363   1
   4  -8 -10-2.62069 53.4954   1
   4  -8 -10 20.3263 32.7717   1
  -4   8  10 17.6048 28.1348   1
  -4   8  10 37.1282 35.7646   1
   4   8  -9 -0.7131 24.6641   1
   4  -8  -9-2.29486  28.399   1
   4  -8  -9 -14.972 39.0194   1
  -4   8   9 9.69047 19.6173   1
  -4   8   9 7.73322 31.0091   1
   4   8  -8 265.192  130.91   1
   4  -8  -8 96.3149 131.967   1
  -4  -8   8 144.171 147.276   1
  -4   8   8 570.118  118.54   1
   4   8  -7 375.465  229.04   1
   4  -8  -7  122.48 149.921   1
  -4  -8   7 303.856 163.923   1
  -4   8   7 106.158 122.164   1
  -4   8   7 671.418 130.959   1
   4   8  -6  15.347 82.3901   1
   4   8  -6 5.29845 52.7229   1
  -4  -8   6-3.10663 50.2132   1
  -4   8   6 27.7414 42.6416   1
  -4   8   6 88.4147 60.5722   1
   4   8  -5 523.501 336.528   1
   4   8  -5 598.311 210.272   1
  -4  -8   5 508.178 193.572   1
  -4   8   5 31.7384 205.814   1
  -4   8   5 874.182 190.103   1
   4   8  -4 637.299 284.406   1
   4   8  -4-14.2185 165.112   1
  -4  -8   4 362.476 148.486   1
  -4   8   4-2.05492  145.37   1
  -4   8   4 706.501 151.048   1
   4   8  -3 2025.97 919.435   1
   4   8  -3 2433.00 589.717   1
  -4   8   3 2527.82 551.445   1
  -4   8   3 2457.76 648.891   1
   4   8  -2 5903.99 1350.43   1
   4   8  -2 7527.69 1796.52   1
  -4   8   2 6832.52 1255.74   1
  -4   8   2 7381.78 1567.50   1
   4   8  -1 1792.24 428.904   1
   4   8  -1 1380.52 320.015   1
  -4   8   1-4.73511 264.297   1
  -4   8   1 1170.76 384.799   1
   4   8   0 3408.73 832.542   1
   4   8   0 4170.42 1217.73   1
  -4   8   0 3672.34 779.069   1
  -4   8   0 3984.60 1063.05   1
   4   8   1 685.389 287.447   1
   4   8   1 1155.79 287.379   1
  -4  -8  -1 509.794 247.416   1
  -4   8  -1 1085.05 411.291   1
   4   8   2 3432.61 1104.17   1
   4   8   2 3378.09 689.047   1
  -4  -8  -2 2822.58 601.453   1
  -4   8  -2 3150.04 1425.67   1
   4   8   3 2447.57 537.687   1
  -4  -8  -3 2143.67 713.606   1
  -4   8  -3 2397.74 799.942   1
   4   8   4 2698.43 535.819   1
  -4  -8  -4 2116.87 476.498   1
  -4   8  -4 2246.17 1165.97   1
   4   8   5 4167.02 730.563   1
  -4  -8  -5 3819.73 674.307   1
   4   8   6 1063.47 236.832   1
  -4  -8  -6 666.803 335.711   1
  -4  -8  -7 1538.36 287.398   1
  -4  -8  -8 396.713 107.807   1
  -4  -8  -9 24.0296  22.386   1
   4   9  -9 23.2927 27.6227   1
  -4   9   9 14.7073 25.1534   1
   4   9  -8 933.599 244.852   1
  -4   9   8 1555.64  227.01   1
   4   9  -7 19.1387 46.6089   1
   4  -9  -7 3.55111 39.4856   1
  -4   9   7-28.7009 25.8725   1
  -4   9   7 56.8592  26.136   1
   4   9  -6 2014.14 567.087   1
   4   9  -6 558.726 499.949   1
  -4   9   6 1362.63 359.781   1
  -4   9   6 3300.29 504.622   1
   4   9  -5-14.2587 26.1336   1
   4   9  -5 5.61942 25.8908   1
  -4   9   5-9.94602 21.2253   1
  -4   9   5 23.1268 21.4845   1
   4   9  -4 5184.50 1386.19   1
   4   9  -4 4950.61 940.049   1
  -4   9   4 5495.97 904.722   1
  -4   9   4 7143.49 876.021   1
   4   9  -3 54.7911 77.9698   1
   4   9  -3 47.8075 45.6394   1
  -4   9   3 26.9995 60.5457   1
  -4   9   3-3.46214 41.8483   1
   4   9  -2 2227.64 529.648   1
   4   9  -2 2453.20 741.253   1
  -4   9   2 2435.88 513.834   1
  -4   9   2 2486.56 500.745   1
   4   9  -1 153.881 90.8185   1
   4   9  -1 51.5338 78.1044   1
  -4   9   1 99.1924 77.3416   1
  -4   9   1 126.181  95.091   1
   4   9   0 355.879 247.093   1
   4   9   0 340.925 212.955   1
  -4   9   0 346.746 150.068   1
   4   9   1 295.145  253.88   1
   4   9   1 1273.22  219.71   1
   4   9   2 217.542 206.991   1
   4   9   2 1053.14 202.804   1
   4   9   3 4.70982 38.1901   1
   4   9   3 58.4246 38.6038   1
  -4  -9  -3 4.87525 31.0535   1
   4   9   4 63.4487 61.3428   1
  -4  -9  -4-0.26091 51.8008   1
   4   9   5-0.35886 17.0628   1
  -4  -9  -5 1.04754  15.592   1
  -4  -9  -6-0.45051 14.1738   1
   4  10  -7 25.6847 26.5854   1
   4  10  -6 90.0166  46.074   1
   4  10  -5 10.3012  38.163   1
  -4  10   5 63.7628 33.5145   1
   4  10  -4  182.94  71.084   1
   4  10  -4 175.038 66.4798   1
  -4  10   4 45.7568 68.5369   1
  -4  10   4 199.108 61.4044   1
   4  10  -3 298.113 107.328   1
   4  10  -3 415.536 102.054   1
  -4  10   3 72.6227 101.385   1
  -4  10   3  447.24  132.95   1
   4  10  -2 247.124 135.428   1
   4  10  -2 470.824  86.772   1
  -4  10   2 7.02178 85.6223   1
  -4  10   2 50.1797 113.449   1
   4  10  -1 1563.17 280.886   1
   4  10  -1 1543.71 288.458   1
  -4  10   1 1535.83 429.729   1
   4  10   0 40.0434 64.9286   1
   4  10   0 63.3424 42.4203   1
  -4  10   0 31.9571 41.9546   1
   4  10   1 69.5966 63.1055   1
   4  10   1 194.312 63.7361   1
   4  10   2 751.411 245.378   1
   4  10   3 155.643 59.5454   1
   5   0 -16 1644.59 386.971   1
   5   0 -15 91.5488 40.5195   1
   5   0 -15 15.6194 43.9209   1
  -5   0  15-20.7818 32.1945   1
   5   0 -14-50.2246 163.254   1
   5   0 -14 492.663 152.511   1
  -5   0  14 179.837 110.123   1
   5   0 -13 8.33397  63.803   1
   5   0 -13 13.1551  54.699   1
  -5   0  13  26.527 48.6201   1
   5   0 -12 19.2957 203.065   1
   5   0 -12-17.7134 258.125   1
  -5   0  12 957.036 209.647   1
   5   0 -11 27.7344 149.601   1
   5   0 -11 114.647 105.257   1
  -5   0  11 57.7352 135.766   1
   5   0 -10 5421.23 1318.37   1
   5   0 -10 4410.71 1233.22   1
  -5   0  10 5845.65 1140.22   1
  -5   0  10 6174.01 1169.47   1
   5   0  -9 78.1271 52.0487   1
   5   0  -9 58.5587 43.3769   1
  -5   0   9-24.5151 42.5884   1
  -5   0   9 -19.498 41.8318   1
   5   0  -810185.70 1985.81   1
   5   0  -813406.50 2498.76   1
  -5   0   814130.30 2202.68   1
  -5   0   813716.00 2138.66   1
   5   0  -7 21.9041 23.1837   1
   5   0  -7-0.28044 25.2259   1
  -5   0   7 26.9366 22.5083   1
  -5   0   7-72.6625 26.7773   1
   5   0  -615063.40 2386.51   1
   5   0  -612599.80 2153.71   1
   5   0  -616330.40 2608.94   1
  -5   0   618994.00 3167.49   1
  -5   0   619903.50 2875.92   1
   5   0  -5 18.9572  39.875   1
   5   0  -5 55.9482 57.8592   1
  -5   0   5 41.9393 51.2667   1
  -5   0   5-3.55902 57.6506   1
   5   0  -4-8.23058 19.0763   1
   5   0  -4 26.1428 19.9381   1
  -5   0   4-39.3566 29.2902   1
  -5   0   4 3.50059 17.1992   1
   5   0  -3-1.77518 20.9419   1
   5   0  -3 0.68676 21.4311   1
  -5   0   3 0.34083 16.6232   1
  -5   0   3 47.4018 32.7472   1
  -5   0   3-8.67432 32.6904   1
  -5   0   3-23.5867 19.1273   1
   5   0  -2 73.0869 53.8252   1
   5   0  -2 28.5724  42.297   1
   5   0  -2 68.1077 38.6755   1
  -5   0   2-21.2142 66.0679   1
  -5   0   2 100.872 94.8308   1
  -5   0   2  16.911 36.9995   1
  -5   0   2 -0.4872 52.3743   1
   5   0  -1-9.55103 26.2246   1
   5   0  -1 14.8337 27.4047   1
  -5   0   1-1.07024 22.2124   1
  -5   0   1 8.48189  42.857   1
  -5   0   1 14.5039 35.1685   1
  -5   0   1 32.5965 24.3224   1
   5   0   0-3.28846 59.0538   1
   5   0   0  310.42 63.5734   1
  -5   0   0 81.5609 56.4965   1
  -5   0   0 69.3397 80.7875   1
  -5   0   0 26.1494 156.601   1
  -5   0   0  28.093 88.0394   1
   5   0   1-27.6951 31.5077   1
   5   0   1 61.1567 34.4692   1
  -5   0  -1  24.238 28.3266   1
  -5   0  -1 0.84241 47.7329   1
  -5   0  -1-12.5282 49.0979   1
  -5   0  -1 25.8283 28.0146   1
   5   0   2 1230.43 276.759   1
   5   0   2 1071.09 246.078   1
  -5   0  -2 949.058 347.428   1
  -5   0  -2 1045.93 368.189   1
  -5   0  -2 934.558 218.418   1
   5   0   3 8.39642 26.1923   1
   5   0   3-68.0715 47.4468   1
  -5   0  -3-22.6723 40.6447   1
  -5   0  -3-1.96087 35.1331   1
  -5   0  -3 23.0093 37.6538   1
   5   0   4 1423.93 385.214   1
   5   0   4 1513.34 353.553   1
  -5   0  -4 1620.19 803.042   1
  -5   0  -4 1636.87 480.605   1
   5   0   5 5.04086  38.551   1
   5   0   5-37.2709 41.4079   1
  -5   0  -5-11.3146 57.4799   1
  -5   0  -5-16.6596 85.4445   1
   5   0   6 2589.63 1199.38   1
   5   0   6 4722.51  873.43   1
  -5   0  -6 4336.23 1115.44   1
  -5   0  -6 4801.55 1134.93   1
  -5   0  -7 42.6801 63.8726   1
  -5   0  -7-11.5323  52.999   1
  -5   0  -8 1606.49 391.316   1
  -5   0  -8 0.38843 357.965   1
  -5   0  -9-0.02769 93.0645   1
  -5   0  -9 119.211 96.7858   1
  -5   0 -10 2510.10 685.055   1
  -5   0 -10 2703.04 1093.69   1
  -5   0 -11  2.9926 31.3234   1
  -5   0 -11  0.2658 32.6663   1
  -5   0 -12 0.95121 59.1591   1
  -5   0 -12 22.4166 40.9388   1
   5   1 -16  53.453 64.1172   1
   5  -1 -15 142.164 110.284   1
   5   1 -15 76.7269 83.3054   1
   5  -1 -15 58.5646 114.643   1
  -5   1  15 31.5821 76.0041   1
   5   1 -14 48.0531 65.8433   1
   5   1 -14-33.4457 71.1372   1
   5   1 -14 1.01622 39.5333   1
   5  -1 -14 32.0377 44.2773   1
   5  -1 -14-29.6249 41.8445   1
  -5  -1  14-12.3752 44.7331   1
  -5   1  14-26.3179 30.2377   1
   5   1 -13-0.23731 44.4522   1
   5   1 -13-2.56379 60.0302   1
   5  -1 -13 7.63729  74.228   1
   5  -1 -13 9.99909 51.6208   1
   5   1 -13-26.3989 74.3294   1
  -5  -1  13 17.2083 39.8965   1
  -5   1  13 50.7511 67.2448   1
   5  -1 -12-10.5536 43.1047   1
   5   1 -12 50.1994 42.6397   1
   5   1 -12-5.33233 46.4455   1
   5   1 -12 22.0061 44.8619   1
   5  -1 -12-2.89772 78.6405   1
  -5  -1  12-35.0734 38.7918   1
  -5   1  12 16.5532 34.3752   1
   5   1 -11 197.141 218.997   1
   5  -1 -11 247.099 150.395   1
   5  -1 -11 555.855  204.48   1
   5   1 -11 10.7686 147.314   1
  -5  -1  11 21.6917  150.07   1
  -5  -1  11  321.20 154.868   1
  -5   1  11 473.424 156.286   1
   5   1 -10 938.188 528.135   1
   5   1 -10 631.045 321.844   1
   5  -1 -10 1111.43 366.474   1
   5  -1 -10 1045.88 482.468   1
  -5  -1  10 1580.04 332.285   1
  -5  -1  10 897.324 373.268   1
  -5   1  10 1810.99 394.714   1
   5   1  -9  11.203 55.8947   1
   5   1  -9 80.7717  60.606   1
   5  -1  -9 87.1785 88.6485   1
   5  -1  -9 27.8081  66.557   1
  -5  -1   9  64.618 59.1276   1
  -5  -1   9 23.8404 59.2851   1
  -5   1   9 62.3801 64.9153   1
   5   1  -8 130.336 82.5141   1
   5  -1  -8 32.3874 80.7738   1
   5  -1  -8-0.68375 178.525   1
   5   1  -8 41.2056  74.989   1
  -5  -1   8 101.904 81.2664   1
  -5  -1   8  185.66 81.0417   1
  -5   1   8 163.831 79.1859   1
  -5   1   8 114.408 72.5785   1
   5  -1  -7 1604.35 616.554   1
   5   1  -7 1608.31 571.698   1
   5   1  -7 1440.49 338.163   1
  -5  -1   7 2184.60  597.14   1
  -5  -1   7 2133.83 667.501   1
  -5   1   7 1477.37 482.443   1
  -5   1   7 2055.91 539.018   1
   5   1  -6 1759.90 369.931   1
   5   1  -6 1633.28 339.002   1
   5   1  -6 1756.22 426.425   1
   5  -1  -6 1756.22  605.08   1
   5  -1  -6 2238.48 400.549   1
  -5  -1   6 2203.72 535.862   1
  -5   1   6 2025.94 372.627   1
  -5   1   6 2350.07  682.25   1
  -5   1   6 1986.48 444.492   1
  -5  -1   6 2294.81 398.979   1
   5  -1  -5 5292.71 1130.29   1
   5   1  -5 5459.66 873.222   1
   5   1  -5 5252.16 1252.79   1
   5  -1  -5 5280.82 1131.39   1
   5  -1  -5 5491.06 860.308   1
  -5   1   5 6062.20 892.762   1
  -5  -1   5 5811.83 1213.07   1
  -5  -1   5 6372.83 1174.13   1
  -5   1   5 6014.95 1127.02   1
  -5   1   5 5653.02 1086.39   1
   5   1  -4 3948.18 647.913   1
   5   1  -4 3931.85 707.724   1
   5  -1  -4 4093.40 898.901   1
   5  -1  -4 3979.20  897.69   1
   5  -1  -4 4414.30 680.069   1
  -5   1   4 3909.25 619.385   1
  -5  -1   4 4325.18 663.777   1
  -5   1   4 4646.39 910.455   1
  -5   1   4 4435.81 648.169   1
  -5   1   4 4498.27 939.501   1
  -5  -1   4 4112.32 916.029   1
   5   1  -3 5450.10 1100.91   1
   5   1  -3 5229.13 854.052   1
   5  -1  -3 5987.86 861.215   1
   5  -1  -3 4939.00 954.647   1
   5  -1  -3 6705.01 1226.92   1
  -5  -1   3 6324.56 1691.28   1
  -5  -1   3 5543.76  772.48   1
  -5   1   3 5602.22 1039.17   1
  -5   1   3 5707.51 1183.37   1
  -5   1   3 5713.22 1571.85   1
  -5   1   3 5448.82 850.442   1
   5   1  -2 2208.53 356.221   1
   5   1  -2 1856.83 537.658   1
   5  -1  -2 1997.80 526.909   1
   5  -1  -2 2481.57 710.398   1
   5  -1  -2 2594.75 568.031   1
  -5  -1   2 2106.42 510.404   1
  -5  -1   2 2093.51 578.907   1
  -5   1   2 1912.35 368.547   1
  -5   1   2 2086.93 788.652   1
  -5   1   2 2383.02 798.995   1
  -5   1   2 1991.06 501.308   1
   5   1  -111614.80 1792.22   1
   5   1  -114179.00 2121.48   1
   5  -1  -113793.10 2105.42   1
   5  -1  -112918.40 2215.68   1
   5  -1  -114753.60 2539.59   1
  -5  -1   113095.90 1900.97   1
  -5  -1   113788.30 3266.78   1
  -5   1   114551.80 3176.09   1
  -5   1   114026.70 2561.75   1
  -5   1   113231.40 2276.63   1
  -5   1   112637.80 1883.02   1
   5   1   0 5571.76 871.432   1
   5   1   0 7033.63 1100.11   1
   5  -1   0 6550.13 1004.25   1
   5  -1   0 6723.10 1242.37   1
  -5  -1   0 6206.72 1277.23   1
  -5  -1   0 6239.78 922.249   1
  -5   1   0 6047.98 1184.19   1
  -5   1   0 6851.67 1344.36   1
  -5   1   0 5891.52 1134.56   1
  -5   1   0 5511.87 857.982   1
   5  -1   1 6985.19 1422.00   1
   5   1   1 6625.87 1034.16   1
   5   1   1 8485.95 1632.76   1
   5  -1   1 7540.51 1061.46   1
  -5  -1  -1 7211.06 1417.46   1
  -5  -1  -1 8028.86 1579.98   1
  -5   1  -1 8517.57 2181.65   1
  -5   1  -1 6615.63 960.105   1
  -5   1  -1 7348.86 1487.81   1
   5   1   2 5421.76 851.562   1
   5   1   2 6637.30 973.472   1
   5  -1   2 5271.25 853.281   1
   5  -1   2 5196.69 787.801   1
  -5  -1  -2 5446.77 839.736   1
  -5  -1  -2 5061.81 1056.66   1
  -5  -1  -2 5255.58 1164.68   1
  -5  -1  -2 4789.57 699.242   1
  -5   1  -2 5408.76 1072.97   1
  -5   1  -2 5561.57 1185.95   1
  -5   1  -2 4671.25 729.595   1
   5   1   3 2248.75 460.348   1
   5   1   3 2640.52 484.751   1
   5  -1   3 2147.89 658.461   1
   5  -1   3 2224.65 409.526   1
  -5  -1  -3 1708.47  936.63   1
  -5  -1  -3 2230.19 632.015   1
  -5  -1  -3 2065.60 424.396   1
  -5   1  -3 2509.55 691.671   1
  -5   1  -3 2349.25 870.932   1
   5   1   4 8116.83 1304.45   1
   5  -1   4 6941.13 1295.44   1
   5  -1   4 7343.40 1560.58   1
   5   1   4 7162.28 1310.33   1
  -5  -1  -4 6624.44 1550.53   1
  -5  -1  -4 7448.02 2198.30   1
  -5  -1  -4 7255.42 1172.90   1
  -5   1  -4 7650.38 1742.46   1
  -5   1  -4 7077.24 1506.30   1
   5   1   5 565.639 214.691   1
   5   1   5 1103.46 352.362   1
   5  -1   5 519.031 234.634   1
  -5  -1  -5 650.648 316.279   1
  -5  -1  -5 787.536 315.224   1
  -5   1  -5 561.923 288.884   1
  -5   1  -5 556.567 510.504   1
   5   1   6  84.678  80.671   1
   5   1   6-27.3523  73.961   1
   5  -1   6 10.3826 71.0231   1
  -5  -1  -6 0.18247 69.4193   1
  -5  -1  -6 26.1441 63.2832   1
  -5   1  -6 1.77295 58.0466   1
  -5   1  -6 68.7036 74.7938   1
   5   1   7  54.322 74.3205   1
  -5  -1  -7 44.2242 157.314   1
  -5  -1  -7 49.3209 134.402   1
  -5   1  -7 98.8539 104.732   1
  -5   1  -7 18.5012 86.4619   1
   5   1   8 340.442 181.285   1
  -5  -1  -8 342.166 352.035   1
  -5  -1  -8 592.023 204.188   1
  -5   1  -8 0.89446 208.231   1
  -5   1  -8  350.80 252.215   1
  -5  -1  -9 54.4053 88.5135   1
  -5  -1  -9 91.9818 80.0497   1
  -5   1  -9 68.5917 143.025   1
  -5   1  -9 0.81642 87.1457   1
  -5  -1 -10 296.328 161.293   1
  -5  -1 -10 521.863 240.722   1
  -5   1 -10-0.02987 146.367   1
  -5   1 -10 235.856 161.436   1
  -5  -1 -11-7.53835 40.6251   1
  -5   1 -11-4.04299 39.9301   1
  -5   1 -11 44.1937 43.8152   1
  -5  -1 -11 10.8974 40.4113   1
  -5  -1 -12-0.46015 55.3001   1
  -5  -1 -12-4.03363 60.7705   1
  -5   1 -12 5.90536 60.0155   1
  -5   1 -12 253.743  61.991   1
   5   2 -15 1739.50  423.04   1
   5   2 -15 1750.44 439.745   1
   5  -2 -15 341.003 326.096   1
   5  -2 -15 1402.79 369.098   1
  -5   2  15 1539.37 302.387   1
   5   2 -14  66.659 100.726   1
   5   2 -14 4.37004 43.0729   1
   5  -2 -14 50.3153 51.6701   1
   5  -2 -14 14.1768 55.1187   1
  -5   2  14 16.2209  40.927   1
   5   2 -13 1338.10 275.408   1
   5  -2 -13 32.0087 332.772   1
   5  -2 -13-45.3137 380.295   1
   5   2 -13 937.699 306.771   1
  -5   2  13 434.405 381.077   1
  -5   2  13 1690.32 302.711   1
   5   2 -12 11.1355 140.708   1
   5   2 -12  246.64 117.668   1
   5  -2 -12-1.27016 229.888   1
   5  -2 -12 18.2572  156.14   1
  -5  -2  12 34.7074 132.232   1
  -5  -2  12 441.586 135.132   1
  -5   2  12 407.383 208.873   1
  -5   2  12 273.444 186.401   1
   5   2 -11 2248.11 795.785   1
   5   2 -11 3439.71 744.549   1
   5  -2 -11 3605.37 909.789   1
   5  -2 -11 2712.15 987.129   1
  -5  -2  11 5817.37 901.297   1
  -5   2  11 5061.44 970.246   1
  -5   2  11 4666.64 797.559   1
  -5  -2  11 2678.01 843.272   1
   5   2 -10 44.8904 40.8136   1
   5   2 -10 36.9889 41.0148   1
   5  -2 -10 0.30384  46.803   1
   5  -2 -10-26.8618 72.0588   1
  -5  -2  10-30.3293 63.1427   1
  -5  -2  10 7.64853 45.4684   1
  -5   2  10 5.96333 48.2707   1
  -5   2  10  16.708  38.859   1
   5   2  -9 2272.26  523.14   1
   5   2  -9 1995.66 666.664   1
   5  -2  -9 2844.86 948.481   1
   5  -2  -9 1416.62 740.159   1
  -5  -2   9 3061.76 557.648   1
  -5   2   9 2861.56 525.604   1
  -5   2   9 2509.32 741.041   1
  -5  -2   9 2182.16 535.367   1
   5   2  -8-0.03756 68.3789   1
   5   2  -8 30.6718 67.0302   1
   5  -2  -8  -21.20 61.3167   1
   5  -2  -8  108.96 39.0582   1
  -5  -2   8 17.1724 65.6616   1
  -5  -2   8-5.51806 43.4753   1
  -5   2   8  37.345 38.0312   1
  -5   2   8-55.0239 42.1216   1
   5   2  -7 2349.88 471.585   1
   5   2  -7 2123.54 507.756   1
   5  -2  -7 444.306 662.211   1
   5  -2  -7 1805.70 643.655   1
   5  -2  -7 2789.63 505.274   1
  -5  -2   7 3213.61 553.294   1
  -5  -2   7 3172.58 893.037   1
  -5   2   7 3120.43 780.044   1
  -5   2   7 3234.84 512.762   1
   5   2  -6 4528.71 796.813   1
   5   2  -6 4773.12 874.066   1
   5   2  -6 5027.60 1009.97   1
   5  -2  -6 4852.00  926.65   1
   5  -2  -6 6753.05 1076.18   1
  -5  -2   6 6021.53 1172.29   1
  -5   2   6 5258.33 829.896   1
  -5   2   6 5891.63 1490.22   1
  -5  -2   6 5795.02 905.919   1
   5   2  -5 1484.35 314.527   1
   5   2  -5 1442.95 356.069   1
   5  -2  -5 1311.78 293.369   1
   5  -2  -5 1707.25 325.498   1
   5   2  -5 795.357 420.521   1
  -5  -2   5 1962.31 497.649   1
  -5  -2   5 1726.53 331.627   1
  -5   2   5 1753.42 329.818   1
  -5   2   5 1583.35 482.531   1
   5   2  -4 48.4573 50.9655   1
   5   2  -4 100.356 61.2196   1
   5  -2  -4 30.0198 56.6708   1
   5  -2  -4 51.8142 81.9865   1
  -5  -2   4 65.9427 53.6103   1
  -5  -2   4 76.8519 84.3564   1
  -5   2   4 16.6527 73.4422   1
  -5   2   4 72.5213 88.6805   1
   5   2  -3  976.25 208.579   1
   5   2  -3  631.69 242.818   1
   5  -2  -3 677.625 220.763   1
   5  -2  -3 700.374 306.774   1
  -5  -2   3 1122.11 219.714   1
  -5  -2   3 1080.05 336.947   1
  -5   2   3 768.361 307.595   1
  -5   2   3 1002.12 368.851   1
   5   2  -2 1309.95  435.59   1
   5   2  -2 1081.48 506.287   1
   5  -2  -2 1582.35 307.949   1
   5  -2  -2 1408.29 335.965   1
   5  -2  -2 1577.60 445.986   1
  -5  -2   2 1674.78 466.294   1
  -5  -2   2 1797.05 719.326   1
  -5   2   2 1471.74 405.972   1
  -5   2   2 1517.94 409.878   1
  -5   2   2 1556.22 691.814   1
   5   2  -1 64.1659 35.7857   1
   5   2  -1  -11.24 43.5035   1
   5  -2  -1-0.33395 38.1737   1
   5  -2  -1 4.10781  43.102   1
   5  -2  -1 51.4494  38.077   1
  -5  -2   1 36.1124 55.5835   1
  -5  -2   1 15.4628 34.0104   1
  -5   2   1 26.9427 30.9587   1
  -5   2   1 25.0405 56.3951   1
  -5   2   1  3.8882 51.3203   1
   5   2   0 1938.86 535.005   1
   5   2   0 1862.85 422.492   1
   5  -2   0 1958.73  381.25   1
   5  -2   0 1865.38 575.293   1
   5  -2   0 2058.99 348.838   1
  -5  -2   0 2087.51  381.53   1
  -5  -2   0 2033.94 564.079   1
  -5   2   0 2011.37 783.523   1
  -5   2   0 2329.52  819.51   1
  -5   2   0 1697.36 320.788   1
   5   2   1 3366.54 933.476   1
   5  -2   1 3571.16 603.222   1
   5  -2   1 3342.94 538.635   1
   5   2   1 3347.65 583.686   1
  -5  -2  -1 3399.97 841.598   1
  -5  -2  -1 3537.29 813.462   1
  -5   2  -1 3666.40 801.599   1
  -5   2  -1 3469.40 823.523   1
  -5   2  -1 2976.10 490.102   1
   5   2   2 1244.17 300.846   1
   5   2   2 1394.44 342.669   1
   5  -2   2 1208.92 295.935   1
   5  -2   2 1080.10 262.593   1
  -5  -2  -2 1323.00 452.239   1
  -5  -2  -2 1294.70  292.81   1
  -5   2  -2 1156.79 372.522   1
  -5   2  -2 1227.37 432.009   1
   5   2   3 828.406 254.139   1
   5   2   3 1351.10 303.212   1
   5  -2   3 662.056 282.393   1
  -5  -2  -3 1020.54 247.466   1
  -5  -2  -3 917.243 340.678   1
  -5   2  -3 637.004 317.286   1
  -5   2  -3 582.967 382.375   1
   5   2   4 145.117 204.116   1
   5   2   4 496.651 167.574   1
   5  -2   4 194.256 231.742   1
  -5  -2  -4 299.041 134.918   1
  -5  -2  -4 172.561 281.427   1
  -5   2  -4 294.203 267.759   1
  -5   2  -4 146.787 208.493   1
   5   2   5 4866.03 1287.56   1
   5  -2   5 2637.73 1015.22   1
   5   2   5 3535.13 1079.02   1
  -5  -2  -5 3562.24 936.459   1
  -5   2  -5 3920.23 918.806   1
  -5   2  -5 4234.88 1632.68   1
   5   2   6 68.0097 57.0031   1
   5   2   6 69.2383 108.243   1
   5  -2   6-8.37298 61.1263   1
  -5   2  -6 40.4796 71.8828   1
  -5   2  -6 36.6591 89.4761   1
  -5  -2  -6 34.8326 74.3414   1
   5   2   7 6532.93 1190.25   1
  -5  -2  -7 3231.51 1898.63   1
  -5  -2  -7 4900.12 1148.67   1
  -5   2  -7 4849.73 1633.04   1
  -5   2  -7 2988.19 1262.57   1
   5   2   8 370.497 166.844   1
  -5  -2  -8 188.738 307.317   1
  -5  -2  -8 442.275 170.212   1
  -5   2  -8-0.39852 169.065   1
  -5   2  -8 138.279  205.03   1
   5   2   9 5894.99 1127.45   1
  -5  -2  -9 3791.70 1259.25   1
  -5  -2  -9 6396.67 1284.55   1
  -5   2  -9 6303.61 1292.40   1
  -5   2  -9 4546.77 2023.76   1
   5   2  10 4.20498 68.0721   1
  -5  -2 -10 3.47662 124.134   1
  -5  -2 -10 87.7306  73.576   1
  -5   2 -10 0.26537 75.4129   1
[truncated: 89,594 more chars]
