# Supplementary material for: Evaluation of Insulin-Like Activity of Novel Zinc Metal–Organics toward Adipogenesis Signaling
Source: Int J Mol Sci. 2021 Jun 23;22(13):6757. doi: 10.3390/ijms22136757 (PMC8268141; doi:10.3390/ijms22136757)
Supplement: Supplementary file 1 [file ijms-22-06757-s001.zip › ijms-1239064 supplementary - Final cifs and checkcifs/Compound 3/compound3.cif]

 
data_compound3
 
_audit_creation_method            SHELXL-2014/6
_chemical_name_systematic         ?
_chemical_name_common             ?
_chemical_melting_point           ?
_chemical_formula_moiety          ?
_chemical_formula_sum
 'C18 H25 N3 O9 Zn' 
_chemical_formula_weight          492.78

loop_
 _atom_type_symbol
 _atom_type_description
 _atom_type_scat_dispersion_real
 _atom_type_scat_dispersion_imag
 _atom_type_scat_source
 'C'  'C'   0.0181   0.0091
 'International Tables Vol C Tables 4.2.6.8 and 6.1.1.4'
 'H'  'H'   0.0000   0.0000
 'International Tables Vol C Tables 4.2.6.8 and 6.1.1.4'
 'N'  'N'   0.0311   0.0180
 'International Tables Vol C Tables 4.2.6.8 and 6.1.1.4'
 'O'  'O'   0.0492   0.0322
 'International Tables Vol C Tables 4.2.6.8 and 6.1.1.4'
 'Zn'  'Zn'  -1.5491   0.6778
 'International Tables Vol C Tables 4.2.6.8 and 6.1.1.4'
 
_space_group_crystal_system       triclinic
_space_group_IT_number            2
_space_group_name_H-M_alt         'P -1'
_space_group_name_Hall            '-P 1'
 
_shelx_space_group_comment
;
The symmetry employed for this shelxl refinement is uniquely defined
by the following loop, which should always be used as a source of
symmetry information in preference to the above space-group names.
They are only intended as comments.
;
 
loop_
 _space_group_symop_operation_xyz
 'x, y, z'
 '-x, -y, -z'
 
_cell_length_a                    7.07360(10)
_cell_length_b                    12.4910(2)
_cell_length_c                    12.7785(2)
_cell_angle_alpha                 67.4930(10)
_cell_angle_beta                  82.0020(10)
_cell_angle_gamma                 79.4750(10)
_cell_volume                      1022.53(3)
_cell_formula_units_Z             2
_cell_measurement_temperature     160(2)
_cell_measurement_reflns_used     12177
_cell_measurement_theta_min       6.97
_cell_measurement_theta_max       71.89
 
_exptl_crystal_description        'parallelepiped'
_exptl_crystal_colour             'colorless'
_exptl_crystal_density_meas       ?
_exptl_crystal_density_method     ?
_exptl_crystal_density_diffrn     1.600          
_exptl_crystal_F_000              512
_exptl_transmission_factor_min    ?
_exptl_transmission_factor_max    ?
_exptl_crystal_size_max           0.37
_exptl_crystal_size_mid           0.24
_exptl_crystal_size_min           0.10
_exptl_absorpt_coefficient_mu     2.187
_shelx_estimated_absorpt_T_min    ?
_shelx_estimated_absorpt_T_max    ?
_exptl_absorpt_correction_type    'empirical'
_exptl_absorpt_correction_T_min   0.820
_exptl_absorpt_correction_T_max   1.000
_exptl_absorpt_process_details    'CrystalClear, Rigak MSC, 2005'
_exptl_absorpt_special_details    ?
_diffrn_ambient_temperature       160(2)
_diffrn_radiation_wavelength      1.54178
_diffrn_radiation_type            CuK\a
_diffrn_source                    ?
_diffrn_measurement_device_type   'Rigaku R-AXIS SPIDER IPDS'
_diffrn_measurement_method        '\q scans'
_diffrn_detector_area_resol_mean  ?
_diffrn_reflns_number             12597
_diffrn_reflns_av_unetI/netI      0.0368
_diffrn_reflns_av_R_equivalents   0.0416
_diffrn_reflns_limit_h_min        -8
_diffrn_reflns_limit_h_max        8
_diffrn_reflns_limit_k_min        -13
_diffrn_reflns_limit_k_max        10
_diffrn_reflns_limit_l_min        -15
_diffrn_reflns_limit_l_max        14
_diffrn_reflns_theta_min          6.970
_diffrn_reflns_theta_max          64.945
_diffrn_reflns_theta_full         67.679
_diffrn_measured_fraction_theta_max   0.930
_diffrn_measured_fraction_theta_full  0.876
_diffrn_reflns_Laue_measured_fraction_max    0.930
_diffrn_reflns_Laue_measured_fraction_full   0.876
_diffrn_reflns_point_group_measured_fraction_max   0.930
_diffrn_reflns_point_group_measured_fraction_full  0.876
_reflns_number_total              3242
_reflns_number_gt                 2991
_reflns_threshold_expression      'I > 2\s(I)'
_reflns_Friedel_coverage          0.000
_reflns_Friedel_fraction_max      .
_reflns_Friedel_fraction_full     .
 
_reflns_special_details
;
 Reflections were merged by SHELXL according to the crystal
 class for the calculation of statistics and refinement.
 
 _reflns_Friedel_fraction is defined as the number of unique
 Friedel pairs measured divided by the number that would be
 possible theoretically, ignoring centric projections and
 systematic absences.
;
 
_computing_data_collection        'CrystalClear, Rigak MSC, 2005'
_computing_cell_refinement        'CrystalClear, Rigak MSC, 2005'
_computing_data_reduction         'CrystalClear, Rigak MSC, 2005'
_computing_structure_solution     'SHELXL-2014/6 (Sheldrick, 2014)'
_computing_structure_refinement 'SHELXL-2014/6 (Sheldrick, 2014)'
_computing_molecular_graphics     'Diamond ver.3.2'
_computing_publication_material   'publCIF J.Appl.Cryst. 2010, 43, 920'
_refine_special_details           ?
_refine_ls_structure_factor_coef  Fsqd
_refine_ls_matrix_type            full
_refine_ls_weighting_scheme       calc
_refine_ls_weighting_details
'w=1/[\s^2^(Fo^2^)+(0.0353P)^2^+0.7384P] where P=(Fo^2^+2Fc^2^)/3'
_atom_sites_solution_primary      ?
_atom_sites_solution_secondary    ?
_atom_sites_solution_hydrogens    difmap
_refine_ls_hydrogen_treatment     refall
_refine_ls_extinction_method      none
_refine_ls_extinction_coef        .
_refine_ls_number_reflns          3242
_refine_ls_number_parameters      380
_refine_ls_number_restraints      0
_refine_ls_R_factor_all           0.0342
_refine_ls_R_factor_gt            0.0316
_refine_ls_wR_factor_ref          0.0802
_refine_ls_wR_factor_gt           0.0781
_refine_ls_goodness_of_fit_ref    1.047
_refine_ls_restrained_S_all       1.047
_refine_ls_shift/su_max           0.001
_refine_ls_shift/su_mean          0.000
 
loop_
 _atom_site_label
 _atom_site_type_symbol
 _atom_site_fract_x
 _atom_site_fract_y
 _atom_site_fract_z
 _atom_site_U_iso_or_equiv
 _atom_site_adp_type
 _atom_site_occupancy
 _atom_site_site_symmetry_order  
 _atom_site_calc_flag
 _atom_site_refinement_flags_posn
 _atom_site_refinement_flags_adp
 _atom_site_refinement_flags_occupancy
 _atom_site_disorder_assembly
 _atom_site_disorder_group
Zn1 Zn 0.26862(4) 0.12650(3) 0.66090(2) 0.02148(12) Uani 1 1 d . . . . .
N1 N 0.3771(3) 0.28117(17) 0.54229(14) 0.0193(4) Uani 1 1 d . . . . .
O1 O 0.0249(2) 0.25220(15) 0.64852(12) 0.0256(4) Uani 1 1 d . . . . .
O2 O -0.0386(2) 0.43120(16) 0.65527(14) 0.0308(4) Uani 1 1 d . . . . .
O3 O 0.2652(2) 0.09188(15) 0.51379(12) 0.0266(4) Uani 1 1 d . . . . .
O4 O 0.3437(2) 0.16261(15) 0.32766(12) 0.0277(4) Uani 1 1 d . . . . .
O5 O 0.5864(2) 0.06278(18) 0.65786(13) 0.0247(4) Uani 1 1 d . . . . .
C1 C 0.2680(3) 0.3793(2) 0.57220(19) 0.0226(5) Uani 1 1 d . . . . .
C2 C 0.0681(3) 0.3520(2) 0.62969(17) 0.0238(6) Uani 1 1 d . . . . .
C3 C 0.3336(4) 0.2883(2) 0.42917(18) 0.0259(6) Uani 1 1 d . . . . .
C4 C 0.3144(3) 0.1718(2) 0.42359(18) 0.0225(5) Uani 1 1 d . . . . .
C5 C 0.5883(3) 0.2660(2) 0.5522(2) 0.0248(6) Uani 1 1 d . . . . .
C6 C 0.6802(3) 0.1444(2) 0.5612(2) 0.0257(6) Uani 1 1 d . . . . .
N11 N 0.2919(2) 0.11733(17) 0.83406(14) 0.0197(4) Uani 1 1 d . . . . .
N12 N 0.1852(3) -0.03660(18) 0.75913(15) 0.0233(5) Uani 1 1 d . . . . .
C11 C 0.3310(3) 0.1960(2) 0.87105(19) 0.0244(6) Uani 1 1 d . . . . .
C12 C 0.3303(3) 0.1767(3) 0.98674(19) 0.0266(6) Uani 1 1 d . . . . .
C13 C 0.2905(3) 0.0713(2) 1.06605(19) 0.0283(6) Uani 1 1 d . . . . .
C14 C 0.2484(3) -0.0146(2) 1.03055(18) 0.0250(6) Uani 1 1 d . . . . .
C15 C 0.2068(3) -0.1277(3) 1.1074(2) 0.0302(7) Uani 1 1 d . . . . .
C16 C 0.1690(3) -0.2073(3) 1.0690(2) 0.0309(6) Uani 1 1 d . . . . .
C17 C 0.1649(3) -0.1813(2) 0.9499(2) 0.0270(6) Uani 1 1 d . . . . .
C18 C 0.1158(4) -0.2589(3) 0.9057(2) 0.0334(7) Uani 1 1 d . . . . .
C19 C 0.0994(4) -0.2237(3) 0.7913(2) 0.0332(6) Uani 1 1 d . . . . .
C20 C 0.1330(4) -0.1105(2) 0.7209(2) 0.0292(6) Uani 1 1 d . . . . .
C21 C 0.2011(3) -0.0708(2) 0.87262(18) 0.0221(5) Uani 1 1 d . . . . .
C22 C 0.2497(3) 0.0130(2) 0.91264(18) 0.0210(5) Uani 1 1 d . . . . .
O1W O 0.0015(3) 0.4934(2) 0.1723(2) 0.0427(5) Uani 1 1 d . . . . .
O2W O -0.4351(3) 0.43203(19) 0.71416(16) 0.0363(5) Uani 1 1 d . . . . .
O3W O 0.6425(3) 0.51463(18) 0.10047(16) 0.0337(5) Uani 1 1 d . . . . .
O4W O 0.3663(3) 0.3658(2) 0.13735(15) 0.0322(5) Uani 1 1 d . . . . .
H5O H 0.618(4) -0.001(3) 0.656(2) 0.030(9) Uiso 1 1 d . . . . .
H1W1 H 0.001(5) 0.514(3) 0.225(3) 0.063(12) Uiso 1 1 d . . . . .
H2W1 H 0.104(5) 0.458(3) 0.161(3) 0.051(11) Uiso 1 1 d . . . . .
H1W2 H -0.318(5) 0.426(3) 0.705(2) 0.044(9) Uiso 1 1 d . . . . .
H2W2 H -0.466(5) 0.440(3) 0.777(3) 0.053(10) Uiso 1 1 d . . . . .
H1W3 H 0.743(5) 0.502(3) 0.122(3) 0.046(10) Uiso 1 1 d . . . . .
H2W3 H 0.650(4) 0.554(3) 0.033(3) 0.047(9) Uiso 1 1 d . . . . .
H1W4 H 0.460(5) 0.404(3) 0.133(2) 0.048(9) Uiso 1 1 d . . . . .
H2W4 H 0.370(4) 0.309(3) 0.186(3) 0.042(10) Uiso 1 1 d . . . . .
H1A H 0.250(3) 0.448(2) 0.5084(19) 0.014(6) Uiso 1 1 d . . . . .
H1B H 0.336(3) 0.396(2) 0.6232(19) 0.018(6) Uiso 1 1 d . . . . .
H3A H 0.430(4) 0.325(2) 0.375(2) 0.029(7) Uiso 1 1 d . . . . .
H3B H 0.205(4) 0.340(2) 0.410(2) 0.032(7) Uiso 1 1 d . . . . .
H5A H 0.653(3) 0.325(2) 0.4883(19) 0.020(6) Uiso 1 1 d . . . . .
H5B H 0.606(3) 0.278(2) 0.618(2) 0.021(6) Uiso 1 1 d . . . . .
H6A H 0.820(4) 0.133(2) 0.5686(19) 0.024(6) Uiso 1 1 d . . . . .
H6B H 0.665(3) 0.130(2) 0.494(2) 0.020(6) Uiso 1 1 d . . . . .
H11 H 0.365(4) 0.269(2) 0.815(2) 0.031(7) Uiso 1 1 d . . . . .
H12 H 0.357(3) 0.235(2) 1.0070(19) 0.018(6) Uiso 1 1 d . . . . .
H13 H 0.294(3) 0.053(2) 1.144(2) 0.023(6) Uiso 1 1 d . . . . .
H15 H 0.207(3) -0.144(2) 1.184(2) 0.024(6) Uiso 1 1 d . . . . .
H16 H 0.146(4) -0.280(3) 1.117(2) 0.033(7) Uiso 1 1 d . . . . .
H18 H 0.093(4) -0.328(3) 0.953(2) 0.033(8) Uiso 1 1 d . . . . .
H19 H 0.064(4) -0.273(3) 0.759(2) 0.035(8) Uiso 1 1 d . . . . .
H20 H 0.115(4) -0.084(2) 0.644(2) 0.032(7) Uiso 1 1 d . . . . .
 
loop_
 _atom_site_aniso_label
 _atom_site_aniso_U_11
 _atom_site_aniso_U_22
 _atom_site_aniso_U_33
 _atom_site_aniso_U_23
 _atom_site_aniso_U_13
 _atom_site_aniso_U_12
Zn1 0.02402(18) 0.0227(2) 0.01496(16) -0.00264(13) -0.00035(12) -0.00695(14)
N1 0.0225(9) 0.0206(12) 0.0146(8) -0.0051(8) -0.0018(7) -0.0052(8)
O1 0.0214(8) 0.0293(11) 0.0223(8) -0.0053(7) -0.0011(6) -0.0041(7)
O2 0.0272(9) 0.0362(12) 0.0283(9) -0.0141(8) -0.0025(7) 0.0030(8)
O3 0.0357(9) 0.0257(10) 0.0183(8) -0.0049(7) -0.0008(7) -0.0116(8)
O4 0.0407(10) 0.0255(11) 0.0169(8) -0.0065(7) -0.0029(7) -0.0067(8)
O5 0.0278(9) 0.0221(12) 0.0218(8) -0.0066(7) -0.0013(6) -0.0012(8)
C1 0.0263(12) 0.0211(15) 0.0180(11) -0.0038(10) -0.0042(9) -0.0034(10)
C2 0.0236(11) 0.0313(16) 0.0140(10) -0.0054(10) -0.0061(9) -0.0007(11)
C3 0.0340(13) 0.0272(16) 0.0141(11) -0.0033(10) -0.0011(10) -0.0089(12)
C4 0.0214(11) 0.0254(15) 0.0192(11) -0.0058(10) -0.0046(9) -0.0028(10)
C5 0.0209(11) 0.0291(16) 0.0248(12) -0.0090(11) 0.0019(9) -0.0093(11)
C6 0.0210(11) 0.0293(16) 0.0278(13) -0.0115(11) 0.0008(9) -0.0055(11)
N11 0.0181(9) 0.0208(12) 0.0167(9) -0.0033(8) 0.0000(7) -0.0027(8)
N12 0.0237(9) 0.0222(12) 0.0221(9) -0.0062(8) 0.0023(8) -0.0060(9)
C11 0.0214(11) 0.0257(15) 0.0226(12) -0.0051(11) -0.0024(9) -0.0026(11)
C12 0.0212(11) 0.0340(17) 0.0263(12) -0.0138(11) -0.0024(9) -0.0017(11)
C13 0.0188(11) 0.0437(18) 0.0169(11) -0.0075(11) -0.0015(9) 0.0009(11)
C14 0.0153(10) 0.0329(16) 0.0187(11) -0.0034(10) 0.0002(8) 0.0017(10)
C15 0.0188(11) 0.0400(18) 0.0183(12) 0.0023(11) 0.0005(9) -0.0015(11)
C16 0.0228(12) 0.0285(17) 0.0265(13) 0.0049(12) 0.0016(10) -0.0028(11)
C17 0.0164(10) 0.0231(15) 0.0309(12) -0.0006(11) 0.0032(9) -0.0012(10)
C18 0.0267(12) 0.0231(17) 0.0397(15) -0.0017(12) 0.0072(11) -0.0067(12)
C19 0.0318(13) 0.0287(17) 0.0405(15) -0.0148(13) 0.0079(11) -0.0110(12)
C20 0.0305(13) 0.0302(17) 0.0266(13) -0.0106(11) 0.0050(10) -0.0088(12)
C21 0.0160(10) 0.0215(14) 0.0220(11) -0.0027(10) 0.0028(8) -0.0010(10)
C22 0.0157(10) 0.0226(15) 0.0188(11) -0.0031(10) 0.0016(8) -0.0001(10)
O1W 0.0353(12) 0.0523(16) 0.0503(13) -0.0300(11) -0.0107(10) 0.0005(11)
O2W 0.0305(10) 0.0506(14) 0.0322(11) -0.0175(9) 0.0011(8) -0.0142(10)
O3W 0.0324(10) 0.0404(13) 0.0258(10) -0.0077(9) -0.0039(8) -0.0079(9)
O4W 0.0354(10) 0.0344(13) 0.0213(9) -0.0012(9) -0.0044(7) -0.0099(9)
 
_geom_special_details
;
 All esds (except the esd in the dihedral angle between two l.s. planes)
 are estimated using the full covariance matrix.  The cell esds are taken
 into account individually in the estimation of esds in distances, angles
 and torsion angles; correlations between esds in cell parameters are only
 used when they are defined by crystal symmetry.  An approximate (isotropic)
 treatment of cell esds is used for estimating esds involving l.s. planes.
;
 
loop_
 _geom_bond_atom_site_label_1
 _geom_bond_atom_site_label_2
 _geom_bond_distance
 _geom_bond_site_symmetry_2
 _geom_bond_publ_flag
Zn1 N12 2.0855(19) . ?
Zn1 O3 2.0881(16) . ?
Zn1 O1 2.0881(17) . ?
Zn1 N1 2.1436(18) . ?
Zn1 N11 2.1993(18) . ?
Zn1 O5 2.2436(17) . ?
N1 C1 1.475(3) . ?
N1 C3 1.486(3) . ?
N1 C5 1.488(3) . ?
O1 C2 1.263(3) . ?
O2 C2 1.250(3) . ?
O3 C4 1.257(3) . ?
O4 C4 1.260(3) . ?
O5 C6 1.435(3) . ?
O5 H5O 0.80(3) . ?
C1 C2 1.533(3) . ?
C1 H1A 0.93(2) . ?
C1 H1B 0.97(2) . ?
C3 C4 1.515(4) . ?
C3 H3A 0.95(3) . ?
C3 H3B 1.01(3) . ?
C5 C6 1.506(4) . ?
C5 H5A 0.98(2) . ?
C5 H5B 0.93(3) . ?
C6 H6A 0.99(2) . ?
C6 H6B 0.96(2) . ?
N11 C11 1.326(3) . ?
N11 C22 1.361(3) . ?
N12 C20 1.322(3) . ?
N12 C21 1.361(3) . ?
C11 C12 1.403(3) . ?
C11 H11 0.97(3) . ?
C12 C13 1.369(4) . ?
C12 H12 0.92(3) . ?
C13 C14 1.405(4) . ?
C13 H13 0.93(2) . ?
C14 C22 1.410(3) . ?
C14 C15 1.433(3) . ?
C15 C16 1.345(4) . ?
C15 H15 0.92(2) . ?
C16 C17 1.432(4) . ?
C16 H16 0.91(3) . ?
C17 C21 1.401(3) . ?
C17 C18 1.406(4) . ?
C18 C19 1.370(4) . ?
C18 H18 0.87(3) . ?
C19 C20 1.398(4) . ?
C19 H19 0.95(3) . ?
C20 H20 0.93(3) . ?
C21 C22 1.438(3) . ?
O1W H1W1 0.80(4) . ?
O1W H2W1 0.80(4) . ?
O2W H1W2 0.81(3) . ?
O2W H2W2 0.84(3) . ?
O3W H1W3 0.77(3) . ?
O3W H2W3 0.82(3) . ?
O4W H1W4 0.87(3) . ?
O4W H2W4 0.74(3) . ?
 
loop_
 _geom_angle_atom_site_label_1
 _geom_angle_atom_site_label_2
 _geom_angle_atom_site_label_3
 _geom_angle
 _geom_angle_site_symmetry_1
 _geom_angle_site_symmetry_3
 _geom_angle_publ_flag
N12 Zn1 O3 90.01(7) . . ?
N12 Zn1 O1 107.62(7) . . ?
O3 Zn1 O1 101.41(6) . . ?
N12 Zn1 N1 171.07(8) . . ?
O3 Zn1 N1 82.41(6) . . ?
O1 Zn1 N1 78.66(7) . . ?
N12 Zn1 N11 78.29(7) . . ?
O3 Zn1 N11 166.26(7) . . ?
O1 Zn1 N11 89.11(7) . . ?
N1 Zn1 N11 108.58(7) . . ?
N12 Zn1 O5 95.65(7) . . ?
O3 Zn1 O5 87.80(6) . . ?
O1 Zn1 O5 154.81(7) . . ?
N1 Zn1 O5 79.42(7) . . ?
N11 Zn1 O5 86.24(6) . . ?
C1 N1 C3 111.80(18) . . ?
C1 N1 C5 113.56(19) . . ?
C3 N1 C5 111.82(18) . . ?
C1 N1 Zn1 105.98(13) . . ?
C3 N1 Zn1 104.95(14) . . ?
C5 N1 Zn1 108.11(14) . . ?
C2 O1 Zn1 112.14(14) . . ?
C4 O3 Zn1 114.28(15) . . ?
C6 O5 Zn1 108.48(14) . . ?
C6 O5 H5O 108(2) . . ?
Zn1 O5 H5O 116(2) . . ?
N1 C1 C2 111.5(2) . . ?
N1 C1 H1A 112.0(14) . . ?
C2 C1 H1A 107.3(13) . . ?
N1 C1 H1B 110.9(14) . . ?
C2 C1 H1B 108.3(13) . . ?
H1A C1 H1B 107(2) . . ?
O2 C2 O1 125.3(2) . . ?
O2 C2 C1 116.6(2) . . ?
O1 C2 C1 118.2(2) . . ?
N1 C3 C4 114.34(19) . . ?
N1 C3 H3A 108.2(15) . . ?
C4 C3 H3A 111.0(16) . . ?
N1 C3 H3B 108.2(15) . . ?
C4 C3 H3B 106.5(15) . . ?
H3A C3 H3B 108(2) . . ?
O3 C4 O4 124.2(2) . . ?
O3 C4 C3 118.3(2) . . ?
O4 C4 C3 117.50(19) . . ?
N1 C5 C6 110.6(2) . . ?
N1 C5 H5A 112.3(13) . . ?
C6 C5 H5A 110.0(14) . . ?
N1 C5 H5B 107.7(14) . . ?
C6 C5 H5B 109.3(15) . . ?
H5A C5 H5B 106.9(19) . . ?
O5 C6 C5 107.82(19) . . ?
O5 C6 H6A 110.7(14) . . ?
C5 C6 H6A 111.7(15) . . ?
O5 C6 H6B 109.0(14) . . ?
C5 C6 H6B 111.1(15) . . ?
H6A C6 H6B 106.5(19) . . ?
C11 N11 C22 117.99(19) . . ?
C11 N11 Zn1 130.94(15) . . ?
C22 N11 Zn1 111.00(15) . . ?
C20 N12 C21 118.6(2) . . ?
C20 N12 Zn1 126.36(16) . . ?
C21 N12 Zn1 114.86(16) . . ?
N11 C11 C12 123.1(2) . . ?
N11 C11 H11 117.7(15) . . ?
C12 C11 H11 119.2(16) . . ?
C13 C12 C11 119.1(3) . . ?
C13 C12 H12 122.0(14) . . ?
C11 C12 H12 118.9(15) . . ?
C12 C13 C14 119.7(2) . . ?
C12 C13 H13 122.2(15) . . ?
C14 C13 H13 118.1(15) . . ?
C13 C14 C22 117.4(2) . . ?
C13 C14 C15 123.5(2) . . ?
C22 C14 C15 119.1(2) . . ?
C16 C15 C14 121.2(2) . . ?
C16 C15 H15 121.3(16) . . ?
C14 C15 H15 117.5(16) . . ?
C15 C16 C17 121.2(2) . . ?
C15 C16 H16 122.1(17) . . ?
C17 C16 H16 116.7(17) . . ?
C21 C17 C18 117.4(2) . . ?
C21 C17 C16 119.0(3) . . ?
C18 C17 C16 123.5(2) . . ?
C19 C18 C17 119.9(2) . . ?
C19 C18 H18 121.6(18) . . ?
C17 C18 H18 118.5(18) . . ?
C18 C19 C20 118.8(3) . . ?
C18 C19 H19 121.9(17) . . ?
C20 C19 H19 119.3(17) . . ?
N12 C20 C19 122.9(2) . . ?
N12 C20 H20 117.7(17) . . ?
C19 C20 H20 119.4(17) . . ?
N12 C21 C17 122.4(2) . . ?
N12 C21 C22 117.5(2) . . ?
C17 C21 C22 120.1(2) . . ?
N11 C22 C14 122.8(2) . . ?
N11 C22 C21 117.98(19) . . ?
C14 C22 C21 119.2(2) . . ?
H1W1 O1W H2W1 112(3) . . ?
H1W2 O2W H2W2 107(3) . . ?
H1W3 O3W H2W3 108(3) . . ?
H1W4 O4W H2W4 113(3) . . ?
 
_refine_diff_density_max    0.580
_refine_diff_density_min   -0.331
_refine_diff_density_rms    0.057

_shelxl_version_number 2014/6


# start Validation Reply Form


_vrf_PLAT911_compound3
;
PROBLEM: Missing FCF Refl Between Thmin & STh/L=    0.588        210 Report    
  
RESPONSE:  This is probably due to instrument limitation for Cu radiation and 
small unit cells
;


# end Validation Reply Form


_shelx_res_file
;
TITL SALZN212  P-1
CELL  1.54178   7.0736  12.4910  12.7785   67.493   82.002   79.475
ZERR     2.00   0.0001   0.0002   0.0002    0.001    0.001    0.001
LATT   1
SFAC  C    H    N    O    ZN
UNIT  36  50  6  18    2
OMIT    -2.00 130.00
FMAP   2
PLAN   -10
ACTA
BOND   $H
L.S.   5
temp  -113
WGHT    0.035300    0.738400
FVAR       1.80006
ZN1   5    0.268621    0.126497    0.660901    11.00000    0.02402    0.02271 =
         0.01496   -0.00264   -0.00035   -0.00695
N1    3    0.377101    0.281168    0.542286    11.00000    0.02247    0.02061 =
         0.01463   -0.00514   -0.00184   -0.00522
O1    4    0.024852    0.252196    0.648520    11.00000    0.02140    0.02927 =
         0.02233   -0.00533   -0.00111   -0.00415
O2    4   -0.038646    0.431200    0.655270    11.00000    0.02723    0.03618 =
         0.02831   -0.01412   -0.00253    0.00295
O3    4    0.265170    0.091884    0.513790    11.00000    0.03570    0.02566 =
         0.01826   -0.00489   -0.00082   -0.01161
O4    4    0.343660    0.162611    0.327655    11.00000    0.04067    0.02551 =
         0.01690   -0.00649   -0.00293   -0.00675
O5    4    0.586414    0.062778    0.657860    11.00000    0.02783    0.02213 =
         0.02178   -0.00658   -0.00130   -0.00123
C1    1    0.267981    0.379257    0.572205    11.00000    0.02629    0.02111 =
         0.01805   -0.00379   -0.00417   -0.00336
C2    1    0.068110    0.351999    0.629689    11.00000    0.02364    0.03126 =
         0.01400   -0.00537   -0.00608   -0.00071
C3    1    0.333640    0.288314    0.429165    11.00000    0.03400    0.02724 =
         0.01411   -0.00332   -0.00111   -0.00890
C4    1    0.314415    0.171819    0.423591    11.00000    0.02141    0.02538 =
         0.01922   -0.00581   -0.00465   -0.00278
C5    1    0.588308    0.266041    0.552229    11.00000    0.02088    0.02912 =
         0.02481   -0.00903    0.00189   -0.00928
C6    1    0.680173    0.144437    0.561232    11.00000    0.02102    0.02926 =
         0.02775   -0.01151    0.00082   -0.00551
N11   3    0.291931    0.117329    0.834059    11.00000    0.01814    0.02077 =
         0.01667   -0.00335   -0.00003   -0.00266
N12   3    0.185237   -0.036605    0.759135    11.00000    0.02367    0.02222 =
         0.02215   -0.00617    0.00226   -0.00602
C11   1    0.330999    0.196035    0.871053    11.00000    0.02137    0.02569 =
         0.02259   -0.00509   -0.00236   -0.00257
C12   1    0.330327    0.176673    0.986743    11.00000    0.02123    0.03402 =
         0.02633   -0.01377   -0.00238   -0.00166
C13   1    0.290487    0.071331    1.066048    11.00000    0.01876    0.04370 =
         0.01690   -0.00749   -0.00150    0.00085
C14   1    0.248415   -0.014616    1.030552    11.00000    0.01531    0.03295 =
         0.01869   -0.00343    0.00019    0.00169
C15   1    0.206831   -0.127650    1.107355    11.00000    0.01877    0.04001 =
         0.01827    0.00234    0.00052   -0.00152
C16   1    0.169008   -0.207294    1.068971    11.00000    0.02284    0.02846 =
         0.02653    0.00487    0.00161   -0.00279
C17   1    0.164887   -0.181347    0.949947    11.00000    0.01642    0.02307 =
         0.03095   -0.00060    0.00322   -0.00125
C18   1    0.115807   -0.258890    0.905682    11.00000    0.02668    0.02308 =
         0.03973   -0.00172    0.00717   -0.00670
C19   1    0.099414   -0.223704    0.791347    11.00000    0.03181    0.02868 =
         0.04052   -0.01478    0.00794   -0.01095
C20   1    0.132997   -0.110515    0.720853    11.00000    0.03051    0.03015 =
         0.02663   -0.01061    0.00504   -0.00884
C21   1    0.201080   -0.070792    0.872617    11.00000    0.01604    0.02150 =
         0.02204   -0.00268    0.00279   -0.00096
C22   1    0.249741    0.013035    0.912638    11.00000    0.01567    0.02255 =
         0.01876   -0.00306    0.00162   -0.00013
O1W   4    0.001521    0.493391    0.172279    11.00000    0.03526    0.05233 =
         0.05026   -0.03002   -0.01074    0.00051
O2W   4   -0.435082    0.432026    0.714162    11.00000    0.03051    0.05060 =
         0.03217   -0.01747    0.00111   -0.01417
O3W   4    0.642454    0.514630    0.100471    11.00000    0.03240    0.04042 =
         0.02579   -0.00769   -0.00388   -0.00795
O4W   4    0.366251    0.365824    0.137346    11.00000    0.03543    0.03440 =
         0.02132   -0.00121   -0.00440   -0.00988
H5O   2    0.617885   -0.001122    0.655501    11.00000    0.03037
H1W1  2    0.000640    0.513577    0.224691    11.00000    0.06265
H2W1  2    0.103878    0.458059    0.161318    11.00000    0.05122
H1W2  2   -0.318457    0.426451    0.705059    11.00000    0.04412
H2W2  2   -0.466166    0.439970    0.776630    11.00000    0.05293
H1W3  2    0.743296    0.502480    0.121788    11.00000    0.04553
H2W3  2    0.650341    0.554355    0.032537    11.00000    0.04727
H1W4  2    0.460199    0.403825    0.132875    11.00000    0.04757
H2W4  2    0.369944    0.309405    0.186215    11.00000    0.04187
H1A   2    0.249612    0.448065    0.508399    11.00000    0.01447
H1B   2    0.336116    0.396277    0.623225    11.00000    0.01818
H3A   2    0.430438    0.324650    0.374629    11.00000    0.02936
H3B   2    0.205261    0.339676    0.410002    11.00000    0.03165
H5A   2    0.652677    0.324519    0.488309    11.00000    0.01954
H5B   2    0.605690    0.277609    0.618115    11.00000    0.02105
H6A   2    0.820499    0.132580    0.568620    11.00000    0.02397
H6B   2    0.664626    0.130161    0.494202    11.00000    0.01977
H11   2    0.365221    0.269237    0.814686    11.00000    0.03098
H12   2    0.357064    0.235443    1.007032    11.00000    0.01850
H13   2    0.293851    0.053189    1.143822    11.00000    0.02294
H15   2    0.207051   -0.143700    1.184245    11.00000    0.02380
H16   2    0.145583   -0.279839    1.116571    11.00000    0.03316
H18   2    0.093198   -0.327768    0.952514    11.00000    0.03342
H19   2    0.064391   -0.273356    0.759183    11.00000    0.03541
H20   2    0.115387   -0.084454    0.643963    11.00000    0.03185
HKLF    4

REM  SALZN212  P-1
REM R1 =  0.0316 for    2991 Fo > 4sig(Fo)  and  0.0342 for all    3242 data
REM    380 parameters refined using      0 restraints

END

WGHT      0.0351      0.7423

REM Highest difference peak  0.580,  deepest hole -0.331,  1-sigma level  0.057
Q1    1   0.1237  0.1819  0.6616  11.00000  0.05    0.58
Q2    1   0.4173  0.0785  0.6605  11.00000  0.05    0.46
Q3    1   0.2848  0.2207  0.5862  11.00000  0.05    0.44
Q4    1   0.2473  0.0327  0.7343  11.00000  0.05    0.40
Q5    1   0.1720  0.0712  0.6528  11.00000  0.05    0.38
Q6    1   0.3662  0.1836  0.6667  11.00000  0.05    0.38
Q7    1   0.2277  0.2248  0.6841  11.00000  0.05    0.33
Q8    1   0.3203  0.0267  0.6490  11.00000  0.05    0.29
Q9    1   0.2243  0.1379  0.7521  11.00000  0.05    0.28
Q10   1   0.1827 -0.0201  0.8932  11.00000  0.05    0.28
;
_shelx_res_checksum   19882

_shelx_hkl_file
;
   0   0   2 229.513 7.37272   1
   0   0   2 243.882 7.31646   1
   0   0   2 248.292 5.02882   1
   0   0   2 253.922 6.02995   1
   0   0   2 258.205 8.18521   1
   0   0   2  241.52 8.03504   1
   0   0  -2 263.772 8.03151   1
   0   0  -2 269.728 8.44543   1
   0   0  -2  249.64 7.83976   1
   0   0  -2 250.612 7.91523   1
   0   0  -2 276.228 7.84848   1
   0   0   3 5412.34 202.066   1
   0   0   3 5969.65 223.846   1
   0   0   3 5647.99 199.493   1
   0   0   3 5699.79 223.866   1
   0   0   3 5459.63 179.204   1
   0   0   3 5591.66 207.843   1
   0   0  -3 5955.97 221.784   1
   0   0  -3 5623.81 210.633   1
   0   0  -3 5967.96 220.911   1
   0   0  -3 6064.08 230.625   1
   0   0  -3 5771.74 194.769   1
   0   0  -3 5797.59 201.933   1
   0   0   420874.70 1182.30   1
   0   0   420503.20 1163.32   1
   0   0   420993.80 1197.45   1
   0   0   421796.80 1255.75   1
   0   0   421096.40 1109.73   1
   0   0  -423176.70 1324.36   1
   0   0  -423135.80 1310.00   1
   0   0  -422752.60 1283.10   1
   0   0  -421677.50 1146.75   1
   0   0  -421532.20 1225.20   1
   0   0  -422418.60 1222.47   1
   0   0   5 6299.13 243.194   1
   0   0   5 6977.39 310.559   1
   0   0   5 7451.80 342.964   1
   0   0   5 6632.80 291.933   1
   0   0   5 6581.37 290.985   1
   0   0  -5 7118.63 309.785   1
   0   0  -5 7317.20 294.514   1
   0   0  -5 7370.63 328.513   1
   0   0  -5 7608.46 333.099   1
   0   0  -5 6913.63 307.071   1
   0   0   6 5952.47 231.465   1
   0   0   6 6209.10 283.839   1
   0   0   6 7215.35 351.302   1
   0   0   6 6378.28 298.127   1
   0   0   6 5604.35 223.579   1
   0   0   6 6136.19 283.936   1
   0   0  -6 7029.46 317.413   1
   0   0  -6 6746.28 311.767   1
   0   0  -6 6473.42 269.223   1
   0   0  -6 6867.43 317.042   1
   0   0  -6 6731.68 312.677   1
   0   0   7 2115.94 119.851   1
   0   0   7 1845.35  90.256   1
   0   0   7 2067.59 99.5922   1
   0   0   7 2019.15 94.6413   1
   0   0  -7 2184.85 104.181   1
   0   0  -7 2239.89 106.615   1
   0   0  -7 2018.41 81.4875   1
   0   0  -7 2091.22  78.053   1
   0   0  -7 2110.71 102.047   1
   0   0  -7 2148.97 97.5799   1
   0   0   8 552.429 41.9499   1
   0   0  -8 556.717 41.7027   1
   0   0  -8 556.102 43.6013   1
   0   0  -8 570.315 40.7791   1
   0   0   9 7031.34 414.159   1
   0   0  -9 7739.12 434.432   1
   0   0  -9 7370.71  430.18   1
   0   0  -9 7586.37 423.943   1
   0   0  10 4281.51 259.432   1
   0   0 -10 4531.11 300.196   1
   0   0 -10 4412.93 259.729   1
   0   0 -10 4610.55 260.146   1
   0   0  11 45.2457 20.8554   1
   0   0 -11 52.7146 20.6071   1
   0   0 -11 59.3231 18.7797   1
   0   0 -11 60.4332 20.2591   1
   0   0  12 1694.85 118.244   1
   0   0 -12 1935.55 118.897   1
   0   0 -12 1963.08 116.322   1
   0   0 -12 1884.10  122.14   1
   0   0  13 1882.44 115.391   1
   0   0 -13 2145.28 117.488   1
   0   0 -13 2125.57 114.932   1
   0   0 -13 2143.06 123.473   1
   0   0  14 249.781 24.3789   1
   0   0 -14 287.312 23.8659   1
   0   0 -14 281.375 26.1282   1
   0   0 -14 293.175 35.1539   1
   0   1 -14 2.67338 6.10782   1
   0   1 -14 0.06821 4.05345   1
   0   1 -13 816.993 49.7289   1
   0   1 -13  907.45 80.9548   1
   0   1 -13  881.28 51.1628   1
   0  -1  13 777.395 56.0513   1
   0   1 -12 39.9571 16.1929   1
   0   1 -12 48.3758 15.7223   1
   0   1 -12 70.4918 18.5337   1
   0  -1  12 35.3777 19.0071   1
   0   1 -11 35.0904 18.4827   1
   0   1 -11  53.916 17.3967   1
   0   1 -11 42.0301 16.4323   1
   0  -1  11  35.615 19.5226   1
   0   1 -10 882.707 88.8041   1
   0   1 -10 896.906 64.9001   1
   0   1 -10 841.707 69.2095   1
   0  -1  10 783.773 72.5732   1
   0   1  -9 10.0746 11.1646   1
   0   1  -9 11.2114 10.5402   1
   0   1  -9 9.57602 10.6473   1
   0  -1   9 9.73115 12.2823   1
   0   1  -8 3070.03 156.583   1
   0   1  -8 3005.79 160.606   1
   0   1  -8 3005.09 156.442   1
   0  -1   8 2817.57  159.19   1
   0   1  -711531.90 664.589   1
   0   1  -711453.60 629.487   1
   0   1  -710942.50 622.585   1
   0   1  -711325.80 627.362   1
   0  -1   710514.00 578.565   1
   0  -1   710107.60 566.649   1
   0  -1   710743.70 585.463   1
   0  -1   710930.00 614.783   1
   0   1  -6 2153.18 104.756   1
   0   1  -6 2190.99 111.292   1
   0   1  -6 2201.35 95.2361   1
   0   1  -6 2198.21  96.156   1
   0  -1   6 1862.80 84.4717   1
   0  -1   6 1927.60 83.9641   1
   0  -1   6 2102.98 91.5035   1
   0  -1   6 1771.21 77.3085   1
   0  -1   6 2114.08 96.4648   1
   0  -1   6 1855.58 69.1207   1
   0   1  -5 718.503 20.6424   1
   0   1  -5 677.011  25.986   1
   0   1  -5 752.339 47.1018   1
   0   1  -5 818.436 43.6025   1
   0   1  -5 752.541 44.3246   1
   0   1  -5 731.016 44.3162   1
   0  -1   5 657.676 23.9083   1
   0  -1   5 679.326 32.2348   1
   0  -1   5 708.568 31.7292   1
   0  -1   5 754.299   36.90   1
   0  -1   5 771.122 33.5409   1
   0   1  -4 359.233 10.4299   1
   0   1  -4  387.60  18.139   1
   0   1  -4 370.429 13.4506   1
   0   1  -4 356.282 18.9564   1
   0   1  -4 396.319 25.5396   1
   0   1  -4 353.923 16.5169   1
   0  -1   4 373.299  19.685   1
   0  -1   4 322.963  16.818   1
   0  -1   4 361.191 17.0494   1
   0  -1   4 360.348 16.8197   1
   0  -1   4  356.82  13.209   1
   0   1  -3  241.37 11.4301   1
   0   1  -3 314.195 11.9091   1
   0   1  -3 227.451 7.73157   1
   0   1  -3  327.26 17.3515   1
   0   1  -3 235.039 12.5874   1
   0   1  -3 218.115 11.8835   1
   0  -1   3 305.909 12.0292   1
   0  -1   3 302.494 11.4307   1
   0  -1   3 232.489 11.8188   1
   0  -1   3 253.088 13.2917   1
   0  -1   3 226.832 11.2639   1
   0   1  -222560.00 1208.97   1
   0   1  -222303.30 1199.19   1
   0   1  -223228.00 1238.99   1
   0   1  -222235.90 1091.20   1
   0   1  -223120.60 1255.15   1
   0   1  -221989.00 1169.02   1
   0  -1   221753.70 1158.47   1
   0  -1   221060.30 1039.97   1
   0  -1   221423.80 1163.75   1
   0  -1   221956.30 1202.87   1
   0  -1   223180.60 1271.35   1
   0  -1   221608.00 1164.32   1
   0   1   211352.00 459.464   1
   0   1   210678.60 426.472   1
   0   1   211402.00 460.486   1
   0   1   210807.90 442.964   1
   0   1   210850.50 442.305   1
   0  -1  -210727.40 438.727   1
   0  -1  -211428.60 468.922   1
   0  -1  -211282.10 462.781   1
   0  -1  -211287.60 390.193   1
   0  -1  -210762.30 431.558   1
   0  -1  -210955.80 438.644   1
   0   1   323713.00 1285.87   1
   0   1   322478.20 1225.54   1
   0   1   322458.90 1234.18   1
   0   1   323072.40 1248.53   1
   0   1   323326.80 1137.60   1
   0   1   322674.00 1231.00   1
   0  -1  -323137.60 1260.35   1
   0  -1  -324648.30 1354.72   1
   0  -1  -324916.90 1360.63   1
   0  -1  -320914.40 1020.25   1
   0  -1  -322389.50 1221.91   1
   0  -1  -322934.00 1244.81   1
   0   1   4 1611.14 52.5713   1
   0   1   4 1624.12 51.9641   1
   0   1   4 1589.95 36.6101   1
   0   1   4 1517.86 49.4994   1
   0   1   4 1570.97 49.0287   1
   0   1   4 1620.76 53.1845   1
   0  -1  -4 1733.53 64.8965   1
   0  -1  -4 1698.85  52.464   1
   0  -1  -4 1770.29  59.426   1
   0  -1  -4 1671.49 54.1293   1
   0  -1  -4 1527.92 33.3185   1
   0  -1  -4 1659.39 54.0608   1
   0   1   510601.00 434.788   1
   0   1   510902.50 522.123   1
   0   1   510929.90 523.765   1
   0   1   510565.10 423.586   1
   0   1   511537.00 552.639   1
   0   1   511511.60  555.13   1
   0  -1  -512451.90 599.399   1
   0  -1  -511354.50 547.285   1
   0  -1  -512463.80 628.574   1
   0  -1  -511206.60 535.601   1
   0  -1  -512019.00 559.197   1
   0   1   6 1985.64  95.957   1
   0   1   6 1999.06 95.1684   1
   0   1   6 1883.21 51.7704   1
   0   1   6 1877.74  49.063   1
   0   1   6 1964.20 91.6986   1
   0   1   6 2108.58 87.3993   1
   0  -1  -6 2171.50 93.8698   1
   0  -1  -6 2040.95  84.222   1
   0  -1  -6 2088.43 84.1323   1
   0  -1  -6 2020.49 75.8883   1
   0  -1  -6 2270.79 111.522   1
   0   1   7 6.54033 7.50663   1
   0   1   7 7.42807 8.12668   1
   0   1   7 13.3748 7.42321   1
   0   1   7 7.35155 11.5174   1
   0  -1  -7  7.1127 7.33951   1
   0  -1  -7 18.1529 6.31294   1
   0  -1  -7 11.9888 8.10786   1
   0  -1  -7 32.6684 8.30066   1
   0  -1  -7 46.7091 8.65798   1
   0  -1  -7  8.1918 5.78664   1
   0   1   8 5430.85 274.999   1
   0   1   8 5405.40 270.237   1
   0   1   8 5383.15 276.819   1
   0   1   8 5291.00 268.009   1
   0  -1  -8 5858.43 303.176   1
   0  -1  -8 5171.20 252.012   1
   0  -1  -8 5901.51  301.65   1
   0  -1  -8 5480.05 281.243   1
   0  -1  -8 5194.85 239.713   1
   0  -1  -8 5497.55 274.909   1
   0   1   9 6707.02 377.418   1
   0  -1  -9 7074.97 390.863   1
   0  -1  -9 6998.39 423.391   1
   0  -1  -9 7117.76 404.291   1
   0   1  10 1222.34 85.1872   1
   0  -1 -10 1280.31 83.6673   1
   0  -1 -10 1388.39 93.4468   1
   0  -1 -10 1306.50 86.1118   1
   0   1  11 2032.52 133.475   1
   0  -1 -11 2118.91 166.419   1
   0  -1 -11 2199.36 141.623   1
   0   1  12 4088.98 246.749   1
   0  -1 -12 4602.12 317.009   1
   0  -1 -12 4482.69 257.436   1
   0   1  13 90.2048 22.4746   1
   0  -1 -13 122.604 23.7444   1
   0  -1 -13  105.11 33.6622   1
   0   1  14 65.0033 29.6938   1
   0  -1 -14 150.058 20.8045   1
   0  -1 -14  143.53 19.1563   1
   0   2 -13 1012.53 52.4247   1
   0   2 -13 1009.84 56.7319   1
   0   2 -13 1024.15 51.8102   1
   0  -2  13 919.678 56.4921   1
   0   2 -12-3.86695  6.9456   1
   0   2 -12 1.94977 6.64053   1
   0   2 -12-0.33919 7.78913   1
   0  -2  12 11.0967 8.08324   1
   0   2 -11 699.984 62.8771   1
   0   2 -11 764.681 58.4013   1
   0   2 -11 775.987 57.9328   1
   0  -2  11  682.67 66.6014   1
   0   2 -10 199.464 31.4969   1
   0   2 -10 206.236 29.3719   1
   0   2 -10  196.69 30.7381   1
   0  -2  10 188.763 36.7699   1
   0   2  -9 2412.85 138.301   1
   0   2  -9 2398.07 141.104   1
   0   2  -9 2365.15 170.757   1
   0  -2   9 2294.57 149.202   1
   0   2  -8 5388.09 322.008   1
   0   2  -8 5346.67  281.53   1
   0   2  -8 5083.16 279.484   1
   0  -2   8 4874.08 288.296   1
   0   2  -7 3681.38 178.132   1
   0   2  -7 3385.90 171.498   1
   0   2  -7 3441.84 168.856   1
   0  -2   7 3336.19 185.857   1
   0   2  -6 196.281 21.0436   1
   0   2  -6 226.489 29.5276   1
   0   2  -6 236.715 19.3404   1
   0   2  -6 250.241 21.1644   1
   0  -2   6 208.848 23.5152   1
   0  -2   6  208.52 19.8412   1
   0  -2   6 233.034 19.6939   1
   0  -2   6 189.606 21.0438   1
   0  -2   6 185.631 15.9168   1
   0  -2   6 204.098  35.582   1
   0   2  -5 3081.59 129.975   1
   0   2  -5 3244.47 146.302   1
   0   2  -5 3153.07 131.576   1
   0   2  -5 3144.25  129.46   1
   0  -2   5 3017.10 127.915   1
   0  -2   5 2665.41 118.714   1
   0  -2   5 2777.53 123.096   1
   0  -2   5 2811.89 117.939   1
   0  -2   5 3066.02 139.584   1
   0   2  -4 11.1357 7.43616   1
   0   2  -4 13.8032 5.15947   1
   0   2  -4 5.10402 4.97225   1
   0   2  -4 18.7794  5.5455   1
   0  -2   4 6.09085 8.22537   1
   0  -2   4 16.9485 4.77569   1
   0  -2   4 6.65899 6.51592   1
   0  -2   4 50.4404 10.1048   1
   0  -2   4  11.203 5.17153   1
   0   2  -3 2070.54 70.9045   1
   0   2  -3 2062.84  82.795   1
   0   2  -3 2001.80 66.1067   1
   0   2  -3 1996.28 71.8882   1
   0   2  -3 2108.27 70.4663   1
   0  -2   3 1930.27  69.455   1
   0  -2   3 1927.90 66.1035   1
   0  -2   3 1920.89 66.1213   1
   0  -2   3 2110.36 92.6925   1
   0  -2   3 1795.80  60.594   1
   0   2  -2 9115.57 374.788   1
   0   2  -2 8979.58 369.263   1
   0   2  -2 8819.41 372.481   1
   0   2  -2 8881.39 364.406   1
   0   2  -2 9142.87 371.494   1
   0  -2   2 8720.57 372.043   1
   0  -2   2 8584.20 352.627   1
   0  -2   2 8432.69 351.188   1
   0  -2   2 9115.24 400.578   1
   0  -2   2 8603.81 355.863   1
   0   2  -1 1399.98 37.4335   1
   0   2  -1 1435.85 36.4671   1
   0   2  -1 1393.79 34.8878   1
   0   2  -1 1317.38 37.3879   1
   0  -2   1 1311.66 33.6174   1
   0  -2   1 1333.08 33.7802   1
   0  -2   1 1244.20 40.1213   1
   0  -2   1 1327.65 38.3592   1
   0  -2   1 1357.32 41.2524   1
   0   2   0 52.1185  3.1712   1
   0   2   0 52.8985 1.53329   1
   0   2   0 46.4152 4.51641   1
   0  -2   0 49.9207 1.71035   1
   0  -2   0 62.6323 2.37413   1
   0  -2   0 66.7073 3.26392   1
   0  -2   0 52.2445 1.65858   1
   0  -2  -110791.00 429.984   1
   0  -2  -111331.30 456.478   1
   0  -2  -111847.10 472.007   1
   0  -2  -110829.50 441.206   1
   0   2   2 1958.28 54.9781   1
   0   2   2 1957.25 45.6355   1
   0   2   2 2098.87  54.291   1
   0   2   2 2042.73  48.231   1
   0  -2  -2 2070.07 55.0813   1
   0  -2  -2 1962.41  47.609   1
   0  -2  -2 2016.74 47.2513   1
   0  -2  -2 1906.46 44.6549   1
   0  -2  -2 1890.90 43.6512   1
   0  -2  -2 1893.93 59.1597   1
   0   2   3 2667.34 84.7538   1
   0   2   3 2746.78 87.8842   1
   0   2   3 2732.38 79.0864   1
   0   2   3 2727.81 77.5962   1
   0  -2  -3 2595.71 83.6131   1
   0  -2  -3 2619.44 76.3304   1
   0  -2  -3 2767.48 59.7391   1
   0  -2  -3 2445.29  52.989   1
   0  -2  -3 2699.33 82.9883   1
   0  -2  -3 2739.51 85.5362   1
   0  -2  -3 2829.22 87.4064   1
   0   2   4 43.6138 4.62039   1
   0   2   4 52.4956 4.62988   1
   0   2   4 43.2861 6.67858   1
   0  -2  -4 51.6095 5.40811   1
   0  -2  -4 43.5571 5.65623   1
   0  -2  -4 37.9578 4.53745   1
   0  -2  -4 46.5503 8.66402   1
   0  -2  -4 48.1417 4.57201   1
   0   2   525240.50 1471.06   1
   0   2   525037.30 1478.84   1
   0   2   518852.90 1156.51   1
   0   2   525397.00 1515.30   1
   0  -2  -526572.20 1585.81   1
   0  -2  -524144.80 1419.65   1
   0  -2  -524111.90 1428.11   1
   0  -2  -523677.50 1406.51   1
   0  -2  -525574.60 1542.69   1
   0   2   6 124.151 11.5752   1
   0   2   6 132.048 12.3565   1
   0   2   6 111.493 10.2666   1
   0  -2  -6 117.971 13.6967   1
   0  -2  -6 130.666 13.3491   1
   0  -2  -6 104.426 11.1467   1
   0  -2  -6  102.75 11.5696   1
   0  -2  -6 129.843 11.9468   1
   0   2   7 1562.85 71.3113   1
   0   2   7 1495.95  68.932   1
   0   2   7 1504.13 66.4058   1
   0  -2  -7 1522.90 67.2648   1
   0  -2  -7 1636.62 78.7475   1
   0  -2  -7 1679.28 101.588   1
   0  -2  -7 1547.22 70.7603   1
   0  -2  -7 1462.86 66.2893   1
   0   2   8 744.919 44.9979   1
   0   2   8 761.422 46.1953   1
   0   2   8 786.893 45.2444   1
   0  -2  -8 913.178 54.3734   1
   0  -2  -8 825.729 53.2773   1
   0  -2  -8 816.593  46.348   1
   0  -2  -8 831.276  45.273   1
   0  -2  -8 784.303 48.5357   1
   0  -2  -8 779.553 45.5177   1
   0   2   9 34.1816 18.4981   1
   0  -2  -9 24.2643 11.9583   1
   0  -2  -9 24.6527 19.3155   1
   0  -2  -9 22.4017 10.4058   1
   0  -2  -9 31.9984 13.9343   1
   0  -2  -9 27.7049 12.6013   1
   0   2  10 1945.96 115.758   1
   0  -2 -10 1944.64 118.573   1
   0  -2 -10 2020.32  149.88   1
   0  -2 -10 2189.64 132.973   1
   0   2  11 1271.07 87.4324   1
   0  -2 -11 1340.92 95.6113   1
   0  -2 -11 1180.17 84.8059   1
   0   2  12 673.569  58.954   1
   0  -2 -12  699.99 60.2355   1
   0  -2 -12 707.361 64.4965   1
   0   2  13 787.694 63.0783   1
   0  -2 -13 807.568 62.4129   1
   0  -2 -13 862.279 66.1965   1
   0   2  14 1051.95 63.2606   1
   0  -2 -14 1135.30 65.7589   1
   0  -2 -14 1141.48 69.1739   1
   0  -2 -15 29.2713 9.35127   1
   0  -3  13 7.61759 6.18431   1
   0   3 -12 2799.62  147.70   1
   0   3 -12 2931.85 167.719   1
   0   3 -12 2911.23  142.81   1
   0  -3  12 2776.16 150.797   1
   0   3 -11 554.241 45.3307   1
   0   3 -11 493.325 48.0142   1
   0   3 -11 550.483 45.8319   1
   0  -3  11 483.305 51.8216   1
   0   3 -10 185.972 31.0963   1
   0   3 -10 200.364 29.1928   1
   0   3 -10 170.503 28.5205   1
   0  -3  10 137.875 35.4046   1
   0   3  -9 283.626 54.1022   1
   0   3  -9 294.007 34.0916   1
   0   3  -9 294.047 37.1889   1
   0  -3   9 244.901 41.6544   1
   0   3  -8 4726.20 249.959   1
   0   3  -8 4315.14 243.323   1
   0   3  -8 4742.84 292.131   1
   0  -3   8 4233.72 262.032   1
   0   3  -7  250.05 27.0523   1
   0   3  -7 234.547 26.5307   1
   0   3  -7 237.991 26.3245   1
   0  -3   7 175.854 26.0318   1
   0  -3   7 182.615 32.1805   1
   0   3  -6 6103.17 300.084   1
   0   3  -6 6708.40 320.369   1
   0   3  -6 6424.35 315.418   1
   0   3  -6 6281.23 328.548   1
   0  -3   6 5435.75 266.175   1
   0  -3   6 5160.92 258.463   1
   0  -3   6 5706.67 314.427   1
   0  -3   6 5494.50 287.084   1
   0  -3   6 5929.51 323.413   1
   0   3  -5 6831.31 312.407   1
   0   3  -5 6603.76 317.554   1
   0   3  -5 6536.70 321.187   1
   0  -3   5 6103.13 342.891   1
   0  -3   5 5419.98 254.481   1
   0  -3   5 5771.20  263.22   1
   0  -3   5 5961.92 278.437   1
   0  -3   5 5936.81 278.014   1
   0  -3   5 5515.43 271.497   1
   0   3  -4 48.1306 8.22897   1
   0   3  -4  59.536 8.98646   1
   0   3  -4 57.7891 8.67177   1
   0  -3   4 50.4311 9.57177   1
   0  -3   4 47.6743 7.90102   1
   0  -3   4 51.8559 11.8707   1
   0  -3   4 51.6884 12.9653   1
   0  -3   4 51.5819  8.5175   1
   0   3  -3 2935.77  105.20   1
   0   3  -3 2840.33 106.456   1
   0   3  -3 2943.19 119.457   1
   0  -3   3 2612.30 122.358   1
   0  -3   3 2594.01 97.5598   1
   0  -3   3 2651.26 100.058   1
   0  -3   3 2557.26 114.438   1
   0  -3   3 2543.89 97.5742   1
   0   3  -217227.40 889.262   1
   0   3  -217796.70 906.356   1
   0   3  -217510.10 885.604   1
   0   3  -216376.90 847.716   1
   0  -3   216413.90 901.455   1
   0  -3   216473.10  853.05   1
   0  -3   215559.40 829.215   1
   0  -3   216874.80  876.48   1
   0  -3   216192.50 866.562   1
   0   3  -1 9228.94 383.882   1
   0   3  -1 9577.94 376.428   1
   0   3  -1 8924.10 373.964   1
   0   3  -1 9383.67 366.883   1
   0  -3   1 8435.73 357.351   1
   0  -3   1 8398.46 280.536   1
   0  -3   1 8938.00 295.038   1
   0  -3   1 8804.48  350.31   1
   0  -3   1 8696.58 384.375   1
   0  -3   1 8734.73 346.052   1
   0  -3   1 8800.95 378.135   1
   0   3   018678.50 883.045   1
   0   3   019822.90 934.867   1
   0   3   019182.00  901.62   1
   0   3   018694.10 960.414   1
   0   3   018485.50 953.128   1
   0  -3   017522.70 907.649   1
   0  -3   018400.30  881.04   1
   0  -3   018303.60 883.529   1
   0  -3   019424.70 1018.73   1
   0  -3   018404.40 966.157   1
   0  -3   018522.60 877.692   1
   0  -3  -1 4238.70 140.181   1
   0  -3  -1 4410.05 144.952   1
   0  -3  -1 4386.34 139.559   1
   0  -3  -1 4141.57 144.181   1
   0   3   2 3320.11 98.0359   1
   0  -3  -2 3160.84 102.692   1
   0  -3  -2 3150.39 69.9342   1
   0  -3  -2 3011.67 66.8912   1
   0  -3  -2 3115.63 69.7424   1
   0  -3  -2 2993.34  95.918   1
   0  -3  -2 3094.49 90.9531   1
   0  -3  -2 3062.77 98.8916   1
   0  -3  -2 3165.46 70.3151   1
   0  -3  -2 3188.21 97.4383   1
   0   3   3 2174.69 63.6633   1
   0   3   3 2218.00 54.9852   1
   0   3   3 2211.70 58.7445   1
   0  -3  -3 1855.13 47.0828   1
   0  -3  -3 2058.57 51.5684   1
   0  -3  -3 1894.25 63.8068   1
   0  -3  -3 2148.42 66.8676   1
   0  -3  -3 1998.34 51.7063   1
   0  -3  -3 2138.83  65.984   1
   0  -3  -3 1939.54 50.0046   1
   0   3   4 8827.94  350.15   1
   0   3   4 8216.77 329.358   1
   0   3   4 8346.38 343.442   1
   0  -3  -4 8525.10 373.987   1
   0  -3  -4 7557.82 332.857   1
   0  -3  -4 8004.93  322.03   1
   0  -3  -4 8068.83 329.972   1
   0  -3  -4 7985.90 258.322   1
   0  -3  -4 8491.13 357.882   1
   0  -3  -4 8460.35 275.333   1
   0   3   5 200.481 15.7889   1
   0   3   5 194.636 13.4895   1
   0   3   5 188.811  10.867   1
   0  -3  -5 188.719 13.8209   1
   0  -3  -5 199.847  10.569   1
   0  -3  -5  216.13 13.4061   1
   0  -3  -5 200.571 13.3525   1
   0  -3  -5 181.518 10.0179   1
   0   3   6 3176.72  119.40   1
   0   3   6 3061.63  122.38   1
   0   3   6 3246.49 125.626   1
   0  -3  -6 3065.73 132.948   1
   0  -3  -6 2958.97 124.575   1
   0  -3  -6 3145.79 131.315   1
   0  -3  -6 3265.47  136.88   1
   0  -3  -6 2974.20 118.149   1
   0   3   7 4180.29  194.85   1
   0   3   7 4130.33 201.089   1
   0   3   7 4132.51 177.626   1
   0  -3  -7 4188.62 197.593   1
   0  -3  -7 3994.94 177.971   1
   0  -3  -7 4259.88 196.769   1
   0  -3  -7 3821.83 169.137   1
   0  -3  -7 3945.30 181.344   1
   0   3   8 108.593 14.6695   1
   0   3   8 82.0748 15.1019   1
   0  -3  -8 114.433 30.1501   1
   0  -3  -8 108.987 15.6607   1
   0  -3  -8 130.512 18.7575   1
   0  -3  -8 96.2806 14.9452   1
   0  -3  -8 94.1892 15.2125   1
   0  -3  -8 104.655 17.2286   1
   0  -3  -8 114.991 15.8674   1
   0   3   9 2878.80 147.482   1
   0  -3  -9 2757.37 142.647   1
   0  -3  -9 3159.78 172.484   1
   0  -3  -9 2916.41 148.228   1
   0  -3  -9 2902.37 149.136   1
   0   3  10 671.684 52.6966   1
   0  -3 -10 713.744 59.7827   1
   0  -3 -10 674.241 73.4292   1
   0  -3 -10 621.833 50.8055   1
   0  -3 -10 698.198 51.1222   1
   0   3  11 439.835 44.2302   1
   0  -3 -11 491.983   52.59   1
   0  -3 -11 419.804 64.4859   1
   0   3  12 88.2651 23.2001   1
   0  -3 -12 101.191 23.5819   1
   0  -3 -12 95.4987 25.8536   1
   0   3  13 3548.79  198.88   1
   0  -3 -13 3774.18 256.863   1
   0  -3 -13 3476.31 196.215   1
   0   3  14 188.904 24.5099   1
   0  -3 -14 247.484 28.3853   1
   0  -3 -14 219.464 26.0269   1
   0  -3 -15 33.0565  10.136   1
   0   4 -12 489.263 29.7935   1
   0   4 -12 474.934  41.298   1
   0   4 -12 454.056 41.9467   1
   0  -4  12 477.088 49.3051   1
   0   4 -11 308.171 29.3449   1
   0   4 -11 307.517 30.3474   1
   0   4 -11 265.841 46.2785   1
   0  -4  11 280.304 34.6045   1
   0   4 -10 924.426 72.9913   1
   0   4 -10 988.313  66.739   1
   0   4 -10 979.268  67.402   1
   0  -4  10 908.399 76.3073   1
   0   4  -9 435.254 42.0431   1
   0   4  -9 352.327 43.2028   1
   0   4  -9 431.202 42.5726   1
   0  -4   9 382.051 49.8092   1
   0   4  -8 200.265 29.3161   1
   0   4  -8  249.14 31.2689   1
   0   4  -8 207.154 32.1211   1
   0  -4   8  235.06 38.5758   1
   0   4  -7 968.899  60.696   1
   0   4  -7 912.254 61.0969   1
   0   4  -7 866.013 84.6275   1
   0  -4   7 762.571 57.5133   1
   0  -4   7 811.629 101.927   1
   0   4  -6 9330.21  485.27   1
   0   4  -6 8657.01 473.367   1
   0   4  -6 9156.88 480.223   1
   0  -4   6 8292.54 499.298   1
   0  -4   6 7441.92 406.556   1
   0   4  -5 1166.24 56.7148   1
   0   4  -5 1103.24 57.5696   1
   0   4  -5 1126.20 57.4206   1
   0   4  -5 1187.70 72.4733   1
   0  -4   5 956.126 67.7302   1
   0  -4   5  920.63  56.348   1
   0  -4   5 1022.77  68.393   1
   0  -4   5 978.193 53.0986   1
   0  -4   5  936.06 68.7987   1
   0   4  -4 5187.47 223.366   1
   0   4  -4 5323.16 239.282   1
   0   4  -4 5466.03 235.045   1
   0   4  -4 5360.77  256.75   1
   0  -4   4 4740.96 220.391   1
   0  -4   4 4568.23 240.817   1
   0  -4   4 4539.17 207.579   1
   0  -4   4 4538.55 248.725   1
   0   4  -3 4593.49 181.805   1
   0   4  -3 4486.38 185.632   1
   0   4  -3 4355.35 170.039   1
   0  -4   3 3877.64 181.783   1
   0  -4   3 4059.28 183.315   1
   0  -4   3 3813.78 156.833   1
   0  -4   3 3925.05 175.643   1
   0  -4   3 4062.15 192.557   1
   0   4  -2 7514.64 302.694   1
   0   4  -2 7698.45 314.706   1
   0   4  -2 7458.49 320.911   1
   0  -4   2 6737.66 308.358   1
   0  -4   2 7066.63 335.611   1
   0  -4   2 6477.66 269.331   1
   0  -4   2 6627.98 275.194   1
   0  -4   2 6568.34 289.472   1
   0   4  -117762.60 949.682   1
   0   4  -118886.90 943.829   1
   0   4  -119218.90 966.247   1
   0   4  -118052.40 913.633   1
   0  -4   117377.20 972.991   1
   0  -4   115973.60 821.131   1
   0  -4   117068.60 926.823   1
   0  -4   117201.70 962.227   1
   0   4   0 4452.39 161.122   1
   0   4   0 4507.17 136.818   1
   0   4   0 4411.73 131.927   1
   0   4   0 4763.51 146.259   1
   0  -4   0 4130.77 154.894   1
   0  -4   0 4275.70  137.19   1
   0  -4   0 4049.25 123.538   1
   0  -4   0 4021.74 150.924   1
   0  -4   0 4119.40 130.084   1
   0  -4   0 4286.11 164.731   1
   0  -4  -1 2958.88 91.7182   1
   0  -4  -1 2798.98 96.2188   1
   0  -4  -1 2983.56 107.376   1
   0  -4  -1 2741.81  94.266   1
   0  -4  -1 3135.41  95.656   1
   0  -4  -2 211.018 9.79811   1
   0  -4  -2 205.926 8.75435   1
   0  -4  -2 225.532 14.0481   1
   0  -4  -2 212.374 8.73064   1
   0   4   3 7135.06 266.899   1
   0  -4  -3 6661.33 268.855   1
   0  -4  -3 6688.87 258.423   1
   0  -4  -3 6365.12 190.366   1
   0  -4  -3 6160.52 247.373   1
   0  -4  -3 6319.75 192.422   1
   0  -4  -3 6316.54 231.297   1
   0  -4  -3 6512.32 195.363   1
   0  -4  -3 6274.78 189.315   1
   0  -4  -3 6858.78 250.466   1
   0   4   4 511.179 14.4688   1
   0   4   4 530.617 23.9014   1
   0  -4  -4 445.535 11.9502   1
   0  -4  -4 481.505 19.7688   1
   0  -4  -4 435.651 11.5796   1
   0  -4  -4 448.267 11.7156   1
   0  -4  -4 475.833 11.8824   1
   0  -4  -4 480.833 27.6378   1
   0  -4  -4 460.664 21.5034   1
   0  -4  -4 426.919 13.0021   1
   0   4   5 459.754 15.1084   1
   0   4   5 468.619 18.8877   1
   0   4   5 467.409 15.4947   1
   0  -4  -5 411.367 14.5614   1
   0  -4  -5 454.936 21.7344   1
   0  -4  -5 415.177 15.1839   1
   0  -4  -5 465.959 21.8694   1
   0  -4  -5 432.282 23.6438   1
   0   4   6 4830.79 187.507   1
   0   4   6 4887.20 197.207   1
   0   4   6 4816.21 197.286   1
   0  -4  -6 4498.70 179.824   1
   0  -4  -6 4505.92 203.297   1
   0  -4  -6 4771.49 207.678   1
   0  -4  -6 4257.43 169.418   1
   0  -4  -6 4900.47 229.216   1
   0   4   7 2234.36 92.9284   1
   0   4   7 2221.55 86.6358   1
   0  -4  -7 2097.93 85.8365   1
   0  -4  -7 1956.22 81.6623   1
   0  -4  -7 2067.86 85.7788   1
   0  -4  -7 2200.15 116.677   1
   0  -4  -7 2239.58 104.308   1
   0  -4  -7 2217.84 102.483   1
   0   4   8 554.165 43.0461   1
   0   4   8 613.534 36.3332   1
   0  -4  -8 557.092   34.44   1
   0  -4  -8 511.332 45.1659   1
   0  -4  -8 600.979  38.905   1
   0  -4  -8 590.439 40.9023   1
   0  -4  -8 600.597  41.271   1
   0  -4  -8 542.353 34.1159   1
   0  -4  -8 583.983 42.6224   1
   0   4   9  544.85 38.3588   1
   0  -4  -9 547.053 41.2221   1
   0  -4  -9 583.923 46.9134   1
   0  -4  -9  499.79 36.2054   1
   0  -4  -9 491.506   52.23   1
   0   4  10 757.015 55.1572   1
   0  -4 -10  804.37 56.6546   1
   0  -4 -10 833.206 90.3869   1
   0  -4 -10 660.322  49.771   1
   0   4  11 888.377 66.1701   1
   0  -4 -11 929.297  73.515   1
   0  -4 -11 858.901 65.5165   1
   0  -4 -11 810.838 66.0081   1
   0   4  12 1320.30 88.6222   1
   0  -4 -12 1264.98 86.2214   1
   0  -4 -12 1466.19 100.696   1
   0  -4 -12 1312.97 128.522   1
   0   4  13 2162.55 158.195   1
   0  -4 -13 2478.26 182.646   1
   0  -4 -13 2142.69 126.806   1
   0   4  14 174.626 22.7913   1
   0  -4 -14 168.551 23.3599   1
   0  -4 -14  228.48 27.2237   1
   0  -4 -15 908.068 72.1793   1
   0   5 -11 659.662 42.1754   1
   0   5 -11 794.284 43.1949   1
   0   5 -11 774.984 56.7288   1
   0  -5  11 787.676 50.2981   1
   0   5 -10 586.162 46.6767   1
   0   5 -10 633.377 63.7501   1
   0   5 -10 624.649 46.4705   1
   0  -5  10 634.558 54.0383   1
   0   5  -9 445.035 39.8873   1
   0   5  -9 431.396 59.1712   1
   0   5  -9 379.003 40.8202   1
   0  -5   9 344.617 47.5089   1
   0   5  -8 163.501 27.2516   1
   0   5  -8 166.392 26.4285   1
   0   5  -8 159.015 28.8765   1
   0  -5   8 158.487 34.4249   1
   0   5  -7 151.384 23.2226   1
   0   5  -7 130.283 23.4341   1
   0   5  -7 141.083 25.2903   1
   0  -5   7 99.4574 22.5548   1
   0  -5   7 137.562 31.3083   1
   0   5  -6 629.706 48.9587   1
   0   5  -6 647.503 44.3402   1
   0   5  -6  666.30  46.236   1
   0  -5   6 635.256 61.8418   1
   0  -5   6  560.11 44.7033   1
   0   5  -5 270.822 35.8704   1
   0   5  -5  276.64 24.5412   1
   0   5  -5 265.422 28.3936   1
   0  -5   5 287.633 54.4006   1
   0  -5   5  236.68 38.7371   1
   0   5  -4 335.394 31.8388   1
   0   5  -4 339.792 24.6345   1
   0   5  -4 334.632 26.5247   1
   0   5  -4 295.162 22.0446   1
   0  -5   4 312.234 38.3849   1
   0  -5   4 257.703 22.1098   1
   0  -5   4 295.097 41.7245   1
   0  -5   4 308.985 33.8145   1
   0  -5   4 314.018 25.4617   1
   0   5  -3 424.012 22.7915   1
   0   5  -3  420.62 26.6341   1
   0   5  -3 382.799 20.8503   1
   0   5  -3 371.444  20.603   1
   0  -5   3 357.361  25.173   1
   0  -5   3 340.075 21.0209   1
   0  -5   3 356.663  41.455   1
   0  -5   3 354.241 25.5501   1
   0  -5   3 370.242 33.1705   1
   0   5  -2 1229.39 44.2384   1
   0   5  -2 1192.78 41.4254   1
   0   5  -2 1204.32 49.4932   1
   0   5  -2 1158.18 48.6043   1
   0  -5   2 1002.39 38.9987   1
   0  -5   2 1065.25  52.527   1
   0  -5   2 1145.28 61.1953   1
   0  -5   2 1071.47 48.6573   1
   0   5  -1 6982.70 265.097   1
   0   5  -1 6838.45 288.006   1
   0   5  -1 6607.27 249.223   1
   0   5  -1 6789.42 262.022   1
   0  -5   1 6378.18 295.627   1
   0  -5   1 6292.76 282.127   1
   0  -5   1 6007.65 266.235   1
   0  -5   1 5408.63 213.121   1
   0   5   0 4765.38 147.639   1
   0   5   0 4679.18 145.928   1
   0   5   0 4826.47  185.98   1
   0   5   0 4938.42 154.135   1
   0  -5   0 4569.88 183.945   1
   0  -5   0 4667.92 189.381   1
   0  -5   0 4695.45 155.291   1
   0  -5   0 4020.21 128.011   1
   0  -5   0 4454.95 154.635   1
   0  -5   0 4717.45 197.746   1
   0  -5  -1 3633.21 140.775   1
   0  -5  -1 3950.82 151.224   1
   0  -5  -1 4014.10 139.226   1
   0  -5  -1 4046.02 154.515   1
   0  -5  -1 3999.29  135.95   1
   0  -5  -2 425.372 21.9261   1
   0  -5  -2 389.002  15.889   1
   0  -5  -2 361.928 15.5537   1
   0  -5  -2 396.905 25.0006   1
   0  -5  -2 354.989 15.9521   1
   0  -5  -2 373.259 15.6619   1
   0  -5  -3 2018.80  73.577   1
   0  -5  -3 2048.86  71.893   1
   0  -5  -3 2047.01 66.9235   1
   0  -5  -3 1860.81 68.0506   1
   0  -5  -3 2018.11 73.3404   1
   0   5   4 4864.26  190.22   1
   0  -5  -4 4663.10 184.449   1
   0  -5  -4 4069.38 167.865   1
   0  -5  -4 4893.08 196.121   1
   0  -5  -4 4451.65 184.622   1
   0  -5  -4 4722.65 165.564   1
   0  -5  -4 4369.20 152.708   1
   0   5   5 2703.29 94.7627   1
   0   5   5 2685.96 78.9469   1
   0  -5  -5 2625.25 78.2445   1
   0  -5  -5 2696.10 103.278   1
   0  -5  -5 2338.92 68.9746   1
   0  -5  -5 2555.04 72.3553   1
   0  -5  -5 2215.65 69.6186   1
   0  -5  -5 2707.35  110.69   1
   0  -5  -5 2259.55 68.7195   1
   0  -5  -5 2599.32 98.8157   1
   0   5   6 7904.97  321.95   1
   0   5   6 7563.63 332.598   1
   0  -5  -6 6581.98 276.061   1
   0  -5  -6 7637.12 365.269   1
   0  -5  -6 7620.86 353.064   1
   0  -5  -6 8014.31 371.449   1
   0  -5  -6 6776.99 287.393   1
   0  -5  -6 6712.35 275.824   1
   0   5   7 2031.27 72.1447   1
   0   5   7 2032.99  81.259   1
   0  -5  -7 2074.33 92.9556   1
   0  -5  -7 2064.25 113.281   1
   0  -5  -7 2095.35 98.7296   1
   0  -5  -7 1757.36  81.574   1
   0  -5  -7 1717.38 66.5016   1
   0  -5  -7 1639.93 65.6396   1
   0   5   8 650.026 31.1981   1
   0   5   8 660.392  36.764   1
   0  -5  -8 672.486 45.8884   1
   0  -5  -8 708.823 44.3867   1
   0  -5  -8 518.545 30.4933   1
   0  -5  -8 695.023 46.7266   1
   0  -5  -8 579.415 45.4915   1
   0  -5  -8 704.244  44.122   1
   0  -5  -8 540.073 42.1462   1
   0   5   9 228.192 31.6013   1
   0   5   9 191.883 18.2276   1
   0  -5  -9 143.078 18.3016   1
   0  -5  -9 208.065 24.7952   1
   0  -5  -9 218.439 26.9754   1
   0  -5  -9 149.182 18.7185   1
   0  -5  -9 165.127 20.2676   1
   0   5  10 4.35109 8.13916   1
   0  -5 -10 10.6367 15.6063   1
   0  -5 -10 2.87894 7.66357   1
   0   5  11 8.14891 10.3292   1
   0  -5 -11 10.9144 11.2726   1
   0  -5 -11  5.7463 12.5548   1
   0   5  12 940.737 68.3886   1
   0  -5 -12 1090.61 82.5854   1
   0  -5 -12 979.414 77.1451   1
   0   5  13  18.524 12.5014   1
   0  -5 -13 26.4098   23.64   1
   0  -5 -13  26.723 14.9551   1
   0   5  14 59.0629 16.2306   1
   0  -5 -14 146.757  21.948   1
   0  -5 -15  7.1774 12.2319   1
   0  -6  11 737.453 36.8837   1
   0   6 -10 362.763 28.4103   1
   0   6 -10 399.327 27.6574   1
   0   6 -10 413.111 41.2792   1
   0  -6  10 449.269 35.2602   1
   0   6  -9 755.171 71.2213   1
   0   6  -9 723.562 49.9171   1
   0   6  -9 642.399 69.8705   1
   0  -6   9 703.692 60.0675   1
   0   6  -8 2175.33  125.08   1
   0   6  -8 2197.03 122.669   1
   0   6  -8 2086.73  156.09   1
   0  -6   8 2178.08 142.884   1
   0   6  -7 1904.13  115.50   1
   0   6  -7 1946.20 111.458   1
   0   6  -7 2040.43 142.878   1
   0  -6   7 1907.58 132.258   1
   0  -6   7 1718.80 113.005   1
   0   6  -6 313.814 31.6081   1
   0   6  -6 311.041 32.7096   1
   0   6  -6  309.86 52.5962   1
   0  -6   6 342.796  67.226   1
   0  -6   6 302.536  34.425   1
   0   6  -5 520.353 56.5734   1
   0   6  -5 557.096 43.9685   1
   0   6  -5 533.806 38.3593   1
   0  -6   5 475.495 61.0525   1
   0  -6   5 549.768 54.7494   1
   0   6  -4  58.545  15.852   1
   0   6  -4 63.6347 10.9122   1
   0   6  -4 91.1446 20.0971   1
   0   6  -4-0.07646 11.5368   1
   0  -6   4 68.7789 17.7126   1
   0  -6   4 88.5894 20.6113   1
   0  -6   4 4.16913 9.90414   1
   0   6  -3 42.4271 9.29699   1
   0   6  -3 29.6554 10.3915   1
   0   6  -3 19.3952 7.19517   1
   0   6  -3-0.04589 7.54914   1
   0  -6   3 30.3003 11.8046   1
   0  -6   3 29.2804 20.7137   1
   0  -6   3 14.8717 6.83824   1
   0  -6   3 41.2316 9.88038   1
   0  -6   3 29.4537 10.4887   1
   0   6  -2 25.2333 8.67748   1
   0  -6   2 40.0165  9.8174   1
   0  -6   2 52.5346 9.99987   1
   0  -6   2 10.8277 13.2075   1
   0  -6   2 26.3608 10.6131   1
   0   6  -118824.70 1083.78   1
   0  -6   116799.40 986.217   1
   0  -6   117494.80 1019.22   1
   0  -6   117440.60 1063.08   1
   0  -6   117325.30 1027.18   1
   0   6   0-1.03684 11.3029   1
   0  -6   0  37.831 11.4359   1
   0  -6   0 55.2447 8.48775   1
   0  -6   0 47.5434 8.58407   1
   0  -6   0 48.3009 14.1785   1
   0  -6  -1 1138.20 46.6527   1
   0  -6  -1 1194.13 49.0028   1
   0  -6  -1 1116.58 47.6583   1
   0  -6  -1 1017.82 42.5354   1
   0  -6  -1 1179.22 47.5792   1
   0  -6  -1 1184.66 39.5299   1
   0  -6  -1 1170.29 37.7921   1
   0  -6  -2 1894.11 71.0895   1
   0  -6  -2 1843.07 72.7942   1
   0  -6  -2 1749.39 65.1466   1
   0  -6  -2 1646.83 65.9127   1
   0  -6  -2 1828.17 80.2709   1
   0  -6  -2 1870.32 65.5355   1
   0  -6  -3 6.53814 4.93948   1
   0  -6  -3 6.74755 4.03028   1
   0  -6  -3  23.343 4.31267   1
   0  -6  -3 4.66617 5.08409   1
   0  -6  -3 6.44552 4.71461   1
   0  -6  -3  4.4229 4.58062   1
   0  -6  -4 776.496 28.1531   1
   0  -6  -4 837.362 38.3461   1
   0  -6  -4 698.149 33.4527   1
   0  -6  -4 797.168   36.27   1
   0  -6  -4 849.404 31.0352   1
   0  -6  -4 795.447 44.3324   1
   0  -6  -5 6796.41  326.45   1
   0  -6  -5 8266.53 380.859   1
   0  -6  -5 7554.22  310.95   1
   0  -6  -5 7113.01 295.722   1
   0  -6  -5 8384.74 423.573   1
   0  -6  -5 8174.59 382.245   1
   0   6   6 3.84785 3.47248   1
   0  -6  -6 1.07543 4.97937   1
   0  -6  -6 0.51749 4.56638   1
   0  -6  -6 3.86346 5.22674   1
   0  -6  -6 0.93639 5.66735   1
   0   6   7 360.257 21.3466   1
   0  -6  -7  352.44 32.1116   1
   0  -6  -7 386.354 29.6788   1
   0  -6  -7 377.301  30.141   1
   0  -6  -7 328.757 28.0399   1
   0   6   8 2914.68 151.833   1
   0  -6  -8 3030.70 154.834   1
   0  -6  -8 2960.05 151.642   1
   0  -6  -8 2807.37 148.257   1
   0   6   9 732.051  44.937   1
   0  -6  -9 741.044 58.1249   1
   0  -6  -9 701.187 53.5589   1
   0   6  10 208.725 26.6246   1
   0  -6 -10 224.165 31.0481   1
   0  -6 -10 215.324  54.558   1
   0   6  11 478.378 44.0363   1
   0  -6 -11 519.393 56.0639   1
   0  -6 -11 471.526 50.4523   1
   0  -6 -12 52.8529 31.2742   1
   0  -6 -12 50.2783 21.8678   1
   0  -6 -13 98.0357 24.9247   1
   0  -6 -13 76.7953 22.8909   1
   0  -6 -14 2.57159 11.4711   1
   0  -6 -14 33.8544   12.59   1
   0  -6 -15 164.672 21.2489   1
   0  -7  10 2.11909 4.95981   1
   0   7  -9 1443.40 73.6399   1
   0  -7   9 1699.74 88.8913   1
   0   7  -8 1962.01 107.697   1
   0  -7   8 2116.26 122.751   1
   0   7  -7 835.665 61.9181   1
   0  -7   7 787.074 89.6226   1
   0  -7   7 883.121  70.233   1
   0   7  -6 819.865 61.8815   1
   0  -7   6 760.366 70.4634   1
   0  -7   6  843.78 65.1386   1
   0   7  -5 938.559 91.0679   1
   0  -7   5 989.814 68.5897   1
   0  -7   5 891.483 109.374   1
   0   7  -4 23.6864 12.0755   1
   0  -7   4 20.5995 15.3434   1
   0  -7   4 23.9591 12.6971   1
   0   7  -3 4724.76 230.873   1
   0  -7   3 4156.27 241.787   1
   0  -7   3 4085.47 216.221   1
   0   7  -2 6409.40 299.905   1
   0  -7   2 5368.67 337.582   1
   0  -7   2 5508.36 281.479   1
   0  -7   2 5373.30 317.681   1
   0   7  -1 243.116 19.4799   1
   0  -7   1 219.237 22.0665   1
   0  -7   1 190.334 21.5816   1
   0  -7   1  185.25 25.2684   1
   0  -7   1 185.403 21.0133   1
   0  -7   0 1695.39 85.4427   1
   0  -7   0 1718.66 81.8519   1
   0  -7   0 1724.19 81.8975   1
   0  -7   0 1957.46 87.4506   1
   0  -7  -114060.30 796.612   1
   0  -7  -113719.20  768.23   1
   0  -7  -114452.10 795.235   1
   0  -7  -114464.00 798.442   1
   0  -7  -2 4426.91 201.612   1
   0  -7  -2 4672.07 202.201   1
   0  -7  -2 4390.51 193.793   1
   0  -7  -2 4577.44 183.727   1
   0  -7  -2 4354.87 195.228   1
   0  -7  -2 4178.46 185.373   1
   0  -7  -2 4557.44 224.981   1
   0  -7  -3 4039.64 178.918   1
   0  -7  -3 4328.34 181.489   1
   0  -7  -3 4415.97 190.783   1
   0  -7  -3 4025.42 173.599   1
   0  -7  -3 4092.60 206.507   1
   0  -7  -3 4321.68 184.203   1
   0  -7  -4 485.037 25.2625   1
   0  -7  -4 462.816 27.7231   1
   0  -7  -4 494.877 29.5942   1
   0  -7  -4 442.198 27.9286   1
   0  -7  -4 475.428 32.8293   1
   0  -7  -5  182.36 18.4731   1
   0  -7  -5 215.636  20.584   1
   0  -7  -5 215.644 19.4561   1
   0  -7  -5 274.648 21.1328   1
   0  -7  -5 236.971 32.5266   1
   0  -7  -6 135.955 17.4929   1
   0  -7  -6 118.882 26.9112   1
   0  -7  -6 145.592 27.1065   1
   0  -7  -7 2427.67 123.512   1
   0  -7  -7 2428.41  149.02   1
   0  -7  -7 2665.10 160.488   1
   0   7   8 18.9532 14.1516   1
   0  -7  -8  17.632 13.7113   1
   0  -7  -8 58.6904 13.9544   1
   0  -7  -8 32.6179 12.8838   1
   0   7   9 1452.93 73.5936   1
   0  -7  -9 1586.99 95.3479   1
   0  -7  -9 1583.55 100.324   1
   0  -7 -10 2289.46 146.335   1
   0  -7 -10 2230.06 172.913   1
   0  -7 -11 4754.76 332.678   1
   0  -7 -11 4894.92 301.601   1
   0  -7 -12  570.73 57.5094   1
   0  -7 -12  635.63 62.4201   1
   0  -7 -13 1439.75 101.068   1
   0  -7 -13 1349.56 94.0893   1
   0  -7 -14 65.1564 19.2488   1
   0  -7 -14 91.6284 20.6756   1
   0  -7 -15 8.52474 12.2284   1
   0  -8   9 425.673 28.1908   1
   0  -8   8 41.4508 13.1865   1
   0  -8   8 16.4107 17.1998   1
   0  -8   7  652.26 50.3191   1
   0  -8   7 648.188 54.2689   1
   0   8  -6 1028.60 67.6293   1
   0  -8   6 937.769 76.8614   1
   0  -8   6 961.673 71.7477   1
   0   8  -5 116.307  25.339   1
   0  -8   5 157.887  47.507   1
   0  -8   5 163.517 27.6276   1
   0   8  -4 1165.79 76.0883   1
   0  -8   4 1050.03 85.2767   1
   0  -8   4 1043.69 74.3826   1
   0   8  -3 172.266 24.7247   1
   0  -8   3 212.466   31.82   1
   0  -8   3  155.50 26.5357   1
   0   8  -2  392.40 33.3354   1
   0  -8   2  364.99  53.605   1
   0  -8   2 337.671 65.3732   1
   0  -8   1 315.781 30.4605   1
   0  -8   1  317.50 36.2636   1
   0  -8   0 3869.99 195.017   1
   0  -8   0 3779.06 186.654   1
   0  -8   0 3788.32 201.032   1
   0  -8  -1 278.275 28.4221   1
   0  -8  -1 299.617 26.9983   1
   0  -8  -1 283.791 24.8977   1
   0  -8  -2 347.796 29.2297   1
   0  -8  -2 379.054 29.0955   1
   0  -8  -2 354.217 28.3312   1
   0  -8  -2 382.939 28.1014   1
   0  -8  -3 29.2504 9.05406   1
   0  -8  -3 20.5803 8.14329   1
   0  -8  -3 32.9998 10.0198   1
   0  -8  -3 32.2244 9.20775   1
   0  -8  -4 4132.59 188.972   1
   0  -8  -4 4308.06 199.777   1
   0  -8  -4 4427.43  221.91   1
   0  -8  -5  10.555 10.0811   1
   0  -8  -5 2.21061   9.428   1
   0  -8  -5 50.7297 9.49604   1
   0  -8  -6 844.066 53.7377   1
   0  -8  -6 809.811 50.8298   1
   0  -8  -6 904.961 52.7226   1
   0  -8  -7-0.74131 5.68657   1
   0  -8  -7-0.06635 6.17797   1
   0  -8  -8 47.3865 14.8896   1
   0  -8  -8  19.526 13.5733   1
   0  -8  -9 1400.47 91.3413   1
   0  -8  -9 1535.14 99.3263   1
   0  -8 -10 525.344 50.4771   1
   0  -8 -10 533.814 81.6607   1
   0  -8 -11 779.163 66.5672   1
   0  -8 -11 832.899 74.7429   1
   0  -8 -12 2007.01 128.516   1
   0  -8 -12 1950.02 135.744   1
   0  -8 -13 1246.50 86.8808   1
   0  -8 -13 1249.22 90.2539   1
   0  -8 -14 38.8178  14.712   1
   0  -8 -14 33.8164 14.6799   1
   0  -8 -15 8.08252 6.89007   1
   0  -9   7 1470.86 109.493   1
   0  -9   7 1522.59 79.5615   1
   0  -9   6 159.453 24.5475   1
   0  -9   6 140.409 41.2985   1
   0  -9   5 17.6776 14.5034   1
   0  -9   5 34.8806 16.0686   1
   0  -9   4 409.815 45.5022   1
   0  -9   4  410.12 49.4902   1
   0  -9   3 8.75974 10.5446   1
   0  -9   3 3.63161 19.9229   1
   0  -9   2 60.6521 22.9583   1
   0  -9   2  66.235  19.208   1
   0  -9   1 646.009 68.9186   1
   0  -9   1 575.083 57.1418   1
   0  -9   0 15.1205 11.1191   1
   0  -9   0 2.10592  9.1311   1
   0  -9  -1 623.837 53.2242   1
   0  -9  -1 638.665 63.9541   1
   0  -9  -2 5454.43 275.625   1
   0  -9  -2 5121.14 279.724   1
   0  -9  -3 5228.28 261.198   1
   0  -9  -3 4759.69 289.573   1
   0  -9  -4 432.533 32.2851   1
   0  -9  -4 440.442 35.0665   1
   0  -9  -4 490.712  33.555   1
   0  -9  -4 319.954 32.7695   1
   0  -9  -5 1441.43 105.942   1
   0  -9  -5 1349.40 74.1068   1
   0  -9  -6 2787.88 145.824   1
   0  -9  -6 2789.70 147.782   1
   0  -9  -7 307.731 32.6458   1
   0  -9  -7 286.143   34.81   1
   0  -9  -8 244.114 29.7923   1
   0  -9  -8 197.481 31.8894   1
   0  -9  -9 400.489 67.3226   1
   0  -9  -9 378.974 40.4001   1
   0  -9 -10 458.099 47.7602   1
   0  -9 -10 479.608 52.3816   1
   0  -9 -11 705.381 61.0764   1
   0  -9 -11 772.282 71.1526   1
   0  -9 -12 969.809 106.511   1
   0  -9 -12 996.036 80.7644   1
   0  -9 -13 147.949 25.7403   1
   0  -9 -13 126.491  26.571   1
   0  -9 -14 2.97687 7.21566   1
   0  -9 -14 2.36047 11.6336   1
   0 -10   6  82.711 20.0308   1
   0 -10   6-0.08324 19.9099   1
   0 -10   5 1057.62 71.5571   1
   0 -10   5 1182.11  70.146   1
   0 -10   4 675.966 52.3513   1
   0 -10   4 601.125 81.6739   1
   0 -10   3 1911.46 114.405   1
   0 -10   3 1735.76 121.093   1
   0 -10   2 751.799 71.3603   1
   0 -10   2 807.732 62.8749   1
   0 -10   1 580.722 52.1519   1
   0 -10   1 507.547  57.601   1
   0 -10   0 37.9375 15.8827   1
   0 -10   0 29.5815 19.7935   1
   0 -10  -1 4779.11 257.927   1
   0 -10  -1 4223.31 256.156   1
   0 -10  -4 3327.15 177.064   1
   0 -10  -5 2791.38 151.319   1
   0 -10  -6  19.658 12.6784   1
   0 -10  -7 1778.88 146.166   1
   0 -10  -8 329.538 40.3254   1
   0 -10 -11 1817.43  121.11   1
   0 -10 -11 1624.50 142.376   1
   0 -10 -12 19.3805 12.9347   1
   0 -10 -12 16.8182   14.24   1
   0 -10 -13 179.231 25.0631   1
   0 -10 -13  108.72 37.6736   1
   0 -10 -14 1043.76 59.4857   1
   0 -11   5 121.241 17.1773   1
   0 -11   4 10.7241 14.3886   1
   0 -11   3 1765.44 109.794   1
   0 -11   3 2125.71 138.893   1
   0 -11   2 325.756 33.5524   1
   0 -11   2 233.294 38.6108   1
   0 -11 -10 756.774 65.6467   1
   0 -11 -11 116.156 25.4257   1
   0 -11 -12 895.376 84.5126   1
   0 -11 -13 1054.64 82.6136   1
   0 -11 -14 3.29521 5.46738   1
   0 -12   4 296.337 22.5706   1
   0 -12   3 71.5932 22.5593   1
   0 -12   2 85.9626 27.4306   1
   0 -13   2 202.775 18.5609   1
   1 -12 -10 115.409 32.3163   1
   1 -12   3 69.4305  19.253   1
   1 -11 -13 246.515 23.6736   1
   1 -11 -12 231.001 27.1516   1
   1 -11   1 438.699 49.5927   1
   1 -11   2  32.404 24.1637   1
   1 -11   2 18.0932 20.0676   1
   1 -11   3 460.646 43.6419   1
   1 -11   3 462.365 38.2052   1
   1 -11   4 1187.11  68.352   1
   1 -11   4 1173.80 63.0297   1
   1 -11   5 4.79303 5.88891   1
   1 -10 -13 11.5812 9.75068   1
   1 -10 -12 832.695 60.3598   1
   1 -10 -11 19.9223 13.6686   1
   1 -10  -5 93.3159 22.9284   1
   1 -10  -4 218.528 47.4656   1
   1 -10  -3 1508.29 101.547   1
   1 -10  -2  858.91 72.0866   1
   1 -10  -1 376.346 49.5452   1
   1 -10   0 16.9419 15.9959   1
   1 -10   1 102.224  27.983   1
   1 -10   2 642.694 52.3242   1
   1 -10   2 686.146 94.9424   1
   1 -10   3  336.22 45.0902   1
   1 -10   3 343.569 35.7534   1
   1 -10   4 546.994 46.5245   1
   1 -10   4 543.769 52.5546   1
   1 -10   5 265.362 42.7937   1
   1 -10   5 275.316 31.8435   1
   1 -10   6 448.898  30.706   1
   1 -10   6 433.298 32.9201   1
   1  -9 -13 1382.83 85.4018   1
   1  -9 -12 57.0125 19.6426   1
   1  -9 -11 2468.93 153.304   1
   1  -9 -10 1359.53 129.766   1
   1  -9  -9 3801.54 225.297   1
   1  -9  -8 301.597 38.8163   1
   1  -9  -7 3678.57 209.655   1
   1  -9  -6 1045.01 97.2331   1
   1  -9  -5 49.4854 16.0782   1
   1  -9  -3 2842.76 157.326   1
   1  -9  -2 203.812 28.8493   1
   1  -9  -2 178.438 23.9512   1
   1  -9  -1 2722.23 158.953   1
   1  -9  -1 2538.97 132.396   1
   1  -9   0 2331.94 143.546   1
   1  -9   0 2073.09 144.927   1
   1  -9   1 30.5798 18.2549   1
   1  -9   1  30.368 13.4025   1
   1  -9   2 2079.11 140.148   1
   1  -9   2 1874.52 110.471   1
   1  -9   3 1618.52 118.542   1
   1  -9   3 1648.95 99.9611   1
   1  -9   4 1076.70 86.2876   1
   1  -9   4 1053.92 99.2896   1
   1  -9   5 662.713 56.7755   1
   1  -9   5 718.211 63.4667   1
   1  -9   6 564.341 49.7304   1
   1  -9   6  549.19 44.0706   1
   1  -9   7 13.9667 7.97366   1
   1  -9   7 0.10747 6.83941   1
   1  -8 -13 204.787  50.524   1
   1  -8 -13 308.088 35.3375   1
   1  -8 -12  80.354 25.4576   1
   1  -8 -12 119.852 25.7451   1
   1  -8 -11 4604.16 266.885   1
   1  -8 -11 4017.16 257.672   1
   1  -8 -10 462.666 50.2248   1
   1  -8 -10 426.338 52.0795   1
   1  -8  -9  160.23 27.4001   1
   1  -8  -9 113.197 29.0857   1
   1  -8  -8 601.226 56.2653   1
   1  -8  -8 797.978 58.8279   1
   1  -8  -7 382.576 38.3397   1
   1  -8  -6 37.2761 13.8404   1
   1  -8  -5 1156.36 67.6731   1
   1  -8  -4 2587.62 157.344   1
   1  -8  -3 194.446 20.9412   1
   1  -8  -3 138.426 30.9317   1
   1  -8  -3  163.74 27.1248   1
   1  -8  -2 2118.25 140.613   1
   1  -8  -2 1873.72 90.6426   1
   1  -8  -1 3866.66 202.663   1
   1  -8  -1 3687.97 180.984   1
   1  -8   0 105.549 23.9102   1
   1  -8   0 139.698 18.9222   1
   1  -8   1 1289.99 88.9032   1
   1  -8   1 1274.61 73.3795   1
   1  -8   2 5366.11 324.231   1
   1  -8   2 5666.95 334.628   1
   1  -8   3 1495.98 108.231   1
   1  -8   3 1517.48 90.7163   1
   1  -8   4 517.895 47.1387   1
   1  -8   4 558.262 59.0226   1
   1  -8   5 298.734 42.3391   1
   1  -8   5  309.87 36.4186   1
   1  -8   6 87.1997 21.5244   1
   1  -8   6 113.619 24.9859   1
   1  -8   7 537.942 71.0339   1
   1  -8   7 501.988 42.9637   1
   1  -8   8 2250.16  139.95   1
   1  -8   8 1915.43 116.006   1
   1  -8   9 4.72661 5.87244   1
   1  -7 -14 280.966 28.7924   1
   1  -7 -13 75.3585 32.7045   1
   1  -7 -13 82.5933 21.5693   1
   1  -7 -12 8.00897 12.8131   1
   1  -7 -12 11.2039 13.0852   1
  -1   7  12 9.52016 9.72341   1
   1  -7 -11 1893.14 126.048   1
   1  -7 -11 1812.77 125.264   1
  -1   7  11 1815.81 105.874   1
   1  -7 -10 2236.46 139.661   1
   1  -7 -10 2201.55 189.698   1
  -1   7  10 2169.85 118.138   1
   1  -7  -9 212.823 33.9195   1
   1  -7  -9 213.301 32.7241   1
  -1   7   9 219.855 24.2474   1
   1  -7  -8 3829.97 208.835   1
   1  -7  -8 3792.03 208.052   1
  -1   7   8 3824.59 186.581   1
   1  -7  -7 27.9339 12.1625   1
   1  -7  -7 20.6886 11.4638   1
   1  -7  -6 6043.76 351.792   1
   1  -7  -6 5695.70 289.195   1
   1  -7  -6 6181.87 315.113   1
   1  -7  -5 630.705 37.3542   1
   1  -7  -5 699.738 44.9484   1
   1  -7  -5 668.199 41.3032   1
   1  -7  -4 7200.96 344.817   1
   1  -7  -4 6195.29 311.406   1
   1  -7  -4 6571.96 303.933   1
   1  -7  -4 6526.94 291.756   1
   1  -7  -3 7.44057 4.79689   1
   1  -7  -3 4.33366 5.49027   1
   1  -7  -3  1.2255  7.3464   1
   1  -7  -2 334.987 25.8381   1
   1  -7  -2 382.609 24.2858   1
   1  -7  -1  772.78 65.7417   1
   1  -7  -1 848.974 46.4441   1
   1  -7   0 3204.13  193.66   1
   1  -7   0 3403.77 162.939   1
   1  -7   1 3098.77 196.759   1
   1  -7   2   71.94 30.9596   1
   1  -7   3 227.713 36.9697   1
   1  -7   3 278.418 29.4733   1
   1  -7   4 978.954 81.7545   1
   1  -7   4 968.617 91.4308   1
   1  -7   5 2581.14 182.791   1
   1  -7   5 2586.25 165.069   1
   1  -7   6 22.2819 15.0166   1
   1  -7   6 40.1068 18.0101   1
   1  -7   7 1052.34  71.717   1
   1  -7   7 1046.31 80.5756   1
   1  -7   8 19.4169  12.193   1
   1  -7   8  31.962 14.3875   1
   1  -7   9 240.389 27.5569   1
   1  -7  10 466.307 28.2664   1
   1  -6 -14 53.9699 15.2016   1
  -1   6  14 43.3147  11.313   1
   1  -6 -13 734.065 60.8395   1
   1  -6 -13 776.802  64.073   1
  -1   6  13 707.733 48.4896   1
   1  -6 -12 2543.61  166.47   1
   1  -6 -12 2416.33 155.027   1
  -1   6  12 2632.21 145.854   1
   1  -6 -11 513.401 83.1646   1
   1  -6 -11 498.859 53.4305   1
  -1   6  11 514.898 45.0086   1
   1  -6 -10 889.658 72.0779   1
   1  -6 -10 940.056 76.2632   1
  -1   6  10 877.455 61.7611   1
   1  -6  -9 4081.39 276.379   1
   1  -6  -9 4022.12 224.524   1
  -1   6   9 4003.19 203.122   1
   1  -6  -8 576.879 46.7709   1
   1  -6  -8 504.352 44.8419   1
  -1   6   8 559.695 36.6938   1
   1  -6  -710023.10 561.061   1
   1  -6  -710311.60 575.112   1
   1  -6  -710237.00 583.094   1
  -1   6   710442.80 550.311   1
   1  -6  -613854.30 803.469   1
   1  -6  -613187.90 769.526   1
   1  -6  -613996.70 819.472   1
   1  -6  -614207.80 815.648   1
  -1   6   613716.30 749.061   1
   1  -6  -5 684.901 40.0356   1
   1  -6  -5 685.257 46.4897   1
   1  -6  -5 648.484 38.5045   1
   1  -6  -5 684.263 54.0011   1
   1  -6  -5 511.279 37.8978   1
  -1   6   5 730.254 33.9254   1
   1  -6  -4 46.3493  6.4983   1
   1  -6  -4 44.9098 8.27389   1
   1  -6  -4 89.3757 10.6412   1
   1  -6  -4 64.5135 7.19898   1
   1  -6  -4 53.6746 11.5573   1
   1  -6  -4 43.9461 7.80269   1
   1  -6  -4 61.3984 10.5154   1
   1  -6  -3 4168.60  182.40   1
   1  -6  -3 4630.71 192.085   1
   1  -6  -3 4738.47 189.955   1
   1  -6  -3 4803.01 205.621   1
   1  -6  -3 4487.07 202.636   1
   1  -6  -3 4506.49 185.378   1
   1  -6  -2 493.653 24.0489   1
   1  -6  -2 504.138 30.2064   1
   1  -6  -2  563.22 26.8448   1
   1  -6  -2 524.981 22.0622   1
   1  -6  -2 542.693 27.4938   1
   1  -6  -1 2002.77  100.26   1
   1  -6  -1 2100.18 78.3984   1
   1  -6  -1 1891.40 102.877   1
   1  -6  -1 1979.38 72.0156   1
   1  -6  -1 1790.90 67.7541   1
  -1   6   1 2380.93 90.0655   1
   1  -6   0 5167.58 215.445   1
   1  -6   0 4657.69 189.797   1
   1  -6   0 5271.02 268.741   1
   1  -6   0 5703.88 236.795   1
   1  -6   0 5921.43 286.608   1
   1  -6   0 5675.44 265.772   1
  -1   6   0 7125.53 296.948   1
   1  -6   1 115.703 16.9809   1
   1  -6   1 74.2636 13.2509   1
   1  -6   1 113.072 15.0445   1
   1  -6   1 90.5884 12.0046   1
  -1   6  -1 126.179 13.8563   1
  -1   6  -1 112.228 10.1596   1
   1  -6   2 1292.72 62.3675   1
   1  -6   2 1512.83 75.4519   1
   1  -6   2 1369.10 77.6517   1
  -1   6  -2 1561.76 61.6648   1
   1  -6   3 5226.01 296.601   1
  -1   6  -3 5209.27 241.059   1
   1  -6   4 3188.98 191.456   1
   1  -6   5  210.82  34.872   1
   1  -6   5 166.387 26.2626   1
   1  -6   6 584.544  48.967   1
   1  -6   6 599.997 62.8092   1
   1  -6   7 1213.75 81.3639   1
   1  -6   7 1315.37 134.739   1
   1  -6   8 22.2541 14.6802   1
   1  -6   8 8.22845 11.9894   1
   1  -6   9 1826.30 112.947   1
  -1   6  -9 1851.03 95.6624   1
  -1   6  -9 1847.46 96.0181   1
   1  -6  10 863.057 73.8786   1
   1  -5 -15 8.57956 6.89432   1
   1  -5 -14 1043.74 67.0594   1
  -1   5  14 989.782 74.6375   1
   1  -5 -13 1666.90 110.796   1
   1  -5 -13 1906.59 152.469   1
  -1   5  13 1685.43 94.6935   1
   1  -5 -12 275.222 41.2623   1
   1  -5 -12  307.44 43.0612   1
  -1   5  12 295.357 34.8731   1
   1  -5 -11  139.97 25.2538   1
   1  -5 -11 86.3984  25.465   1
  -1   5  11 65.8234   21.01   1
   1  -5 -10 524.373 51.1031   1
   1  -5 -10 507.254  50.636   1
  -1   5  10 524.207 44.2031   1
   1  -5  -9   1.012 8.18149   1
   1  -5  -9 4.22807 8.60124   1
  -1   5   9   3.317 7.08217   1
   1  -5  -8 2107.01 114.895   1
   1  -5  -8 2058.31 111.353   1
  -1   5   8 2092.34 101.769   1
   1  -5  -7 1072.55 59.9632   1
   1  -5  -7 994.349 55.1144   1
   1  -5  -7 999.013 59.4167   1
   1  -5  -7 1019.02  61.247   1
  -1   5   7 1009.69 66.3189   1
   1  -5  -6 3366.29 148.531   1
   1  -5  -6 3559.45 166.059   1
   1  -5  -6 3492.17 163.022   1
   1  -5  -6 3795.78 196.127   1
  -1   5   6 3716.04 158.855   1
   1  -5  -5 4361.14 197.023   1
   1  -5  -5 4217.75 191.914   1
   1  -5  -5 4344.48 196.656   1
   1  -5  -5 4320.51  198.12   1
  -1   5   5 4693.72 193.318   1
   1  -5  -411409.40 521.702   1
   1  -5  -411881.80 604.984   1
   1  -5  -411467.10 553.009   1
   1  -5  -410855.50 552.663   1
   1  -5  -412741.70 635.959   1
   1  -5  -4 9886.04 502.666   1
   1  -5  -411314.70 514.969   1
  -1   5   412871.30 619.789   1
  -1   5   411556.00 451.898   1
   1  -5  -3 4209.44 173.085   1
   1  -5  -3 4629.46 174.701   1
   1  -5  -3 4494.27 190.909   1
   1  -5  -3 4534.36 180.114   1
   1  -5  -3 4124.72 158.097   1
   1  -5  -3 4695.44 191.439   1
   1  -5  -2 1669.78 68.6027   1
   1  -5  -2 1803.44 65.1662   1
   1  -5  -2 1635.23   60.94   1
   1  -5  -2 1753.45 64.4613   1
   1  -5  -2 1678.48 56.1904   1
  -1   5   2 1978.67 65.8636   1
   1  -5  -1 250.693 15.6681   1
   1  -5  -1 259.748 13.9714   1
   1  -5  -1 271.193 11.5881   1
   1  -5  -1 337.417 18.1786   1
   1  -5  -1 219.261 11.9222   1
  -1   5   1 280.865  21.898   1
   1  -5   0 7527.68 330.769   1
   1  -5   0 7347.07 345.698   1
   1  -5   0 6720.80 254.352   1
   1  -5   0 7551.43  341.82   1
   1  -5   0 6594.90 272.766   1
   1  -5   0 7650.77  323.31   1
   1  -5   0 7010.51  327.85   1
  -1   5   0 8988.29 387.338   1
  -1   5   0 7970.35 293.646   1
  -1   5   0 7686.29  277.62   1
  -1   5   0 7645.23  280.78   1
   1  -5   1 80.1632 9.51776   1
   1  -5   1 94.5393 11.9603   1
   1  -5   1 109.713 13.6016   1
   1  -5   1 127.085 7.21185   1
   1  -5   1 80.7865 11.6971   1
  -1   5  -1  133.03 10.3148   1
  -1   5  -1 112.774 6.30712   1
  -1   5  -1 110.241 7.95214   1
  -1   5  -1 114.929 18.4301   1
   1  -5   215810.70 992.531   1
   1  -5   213983.00 762.675   1
   1  -5   215362.30 888.372   1
   1  -5   215494.00 871.606   1
  -1   5  -216358.20 852.543   1
  -1   5  -217288.20 925.838   1
  -1   5  -217055.80 919.631   1
  -1   5  -219060.00 1050.21   1
  -1   5  -216412.90 871.312   1
   1  -5   3 1679.21 87.1509   1
   1  -5   3 1810.12 94.0248   1
   1  -5   3 2179.55 116.245   1
   1  -5   3 1909.63 103.705   1
   1  -5   3 2003.93 118.208   1
  -1   5  -3 2437.08 103.349   1
  -1   5  -3 2261.53  88.583   1
  -1   5  -3 2220.34 90.0731   1
  -1   5  -3 2237.29 91.2862   1
   1  -5   4 15.1639 8.54955   1
   1  -5   4 14.3315  7.3567   1
   1  -5   4 9.04944 12.0138   1
   1  -5   4  19.463  12.437   1
  -1   5  -4 46.7116 8.49336   1
  -1   5  -4 0.11708 8.18511   1
  -1   5  -4 12.4665 7.24114   1
   1  -5   5 2173.88  175.30   1
   1  -5   5 1784.84 95.2682   1
  -1   5  -5 2215.57  105.08   1
  -1   5  -5 2351.74 117.646   1
   1  -5   6 3656.73  202.54   1
   1  -5   6 4074.99 255.026   1
  -1   5  -6 4438.58 258.532   1
  -1   5  -6 4093.23 223.254   1
  -1   5  -6 4318.40 222.584   1
   1  -5   7 3268.08 213.516   1
   1  -5   7 2734.80 199.107   1
  -1   5  -7 3406.78 179.893   1
  -1   5  -7 3542.71 215.838   1
  -1   5  -7 3221.19 183.365   1
   1  -5   8 39.9664  16.235   1
   1  -5   8 48.5212 21.1797   1
  -1   5  -8 20.4367 16.4694   1
  -1   5  -8 58.6835 15.8669   1
  -1   5  -8  58.941 16.0834   1
   1  -5   9 1614.09 113.394   1
  -1   5  -9 1828.69 106.031   1
  -1   5  -9 1827.73 104.887   1
   1  -5  10 211.205 46.8314   1
  -1   5 -10 146.205 38.0711   1
  -1   5 -10 232.915 25.0004   1
   1  -5  11 1249.30 68.4729   1
  -1   5 -11 1231.53 57.4212   1
  -1   5 -11 1215.18 57.7298   1
   1  -4 -15 398.417 41.1079   1
   1  -4 -14  27.309 12.0646   1
   1  -4 -14 17.3365 9.30696   1
  -1   4  14 17.6636 9.46795   1
   1  -4 -13 13.7827 11.9494   1
   1  -4 -13 20.5408 13.4747   1
  -1   4  13 33.3444 19.1277   1
   1  -4 -12  548.57 79.3868   1
   1  -4 -12 445.217 67.5848   1
  -1   4  12  570.27   70.02   1
   1  -4 -11 239.121 33.5664   1
   1  -4 -11 323.351 41.0993   1
   1  -4 -11 320.802 40.0006   1
  -1   4  11 316.523  34.928   1
   1  -4 -10 67.4405 19.1794   1
   1  -4 -10 39.7781 23.5879   1
   1  -4 -10 37.6408 28.9885   1
  -1   4  10 38.1215 15.8879   1
   1  -4  -9 345.594  33.361   1
   1  -4  -9  265.60  40.614   1
   1  -4  -9 339.023 37.0901   1
   1  -4  -9 269.484 28.4699   1
  -1   4   9 336.353 31.6084   1
   1  -4  -8 60.7245 15.3361   1
   1  -4  -8 53.5013 17.6847   1
   1  -4  -8 51.2358 10.8914   1
   1  -4  -8 61.2284 14.0774   1
   1  -4  -8 47.6154 11.9095   1
  -1   4   8 40.2391 16.8221   1
  -1   4   8 52.4337 13.0001   1
   1  -4  -7 405.528 30.9535   1
   1  -4  -7 429.057 31.0003   1
   1  -4  -7 378.064 24.2446   1
   1  -4  -7 380.758 22.7184   1
   1  -4  -7 358.016 32.4108   1
   1  -4  -7 441.143 33.7155   1
   1  -4  -7 417.745 30.6691   1
  -1   4   7 431.785 23.4721   1
  -1   4   7 483.678 28.4583   1
   1  -4  -6 3221.46 139.939   1
   1  -4  -6 2900.52 127.536   1
   1  -4  -6 3025.40 137.527   1
   1  -4  -6 3250.65 145.889   1
   1  -4  -6 3229.10 137.548   1
   1  -4  -6 2919.24 123.297   1
   1  -4  -6 2893.88 111.211   1
  -1   4   6 3198.25 118.669   1
  -1   4   6 3124.58 129.417   1
   1  -4  -5 577.057 31.0331   1
   1  -4  -5 517.356 24.2555   1
   1  -4  -5 590.279 26.4282   1
   1  -4  -5 516.768 18.9239   1
   1  -4  -5 612.239 30.4912   1
   1  -4  -5 581.924 29.1278   1
  -1   4   5 642.099 20.6034   1
  -1   4   5 611.462 27.0565   1
   1  -4  -4  340.19 11.7531   1
   1  -4  -4  323.20 10.1006   1
   1  -4  -4 333.488 15.9066   1
   1  -4  -4  337.71 11.1452   1
   1  -4  -4 359.129 19.6184   1
   1  -4  -4 367.469 11.0334   1
   1  -4  -4 324.932 18.5652   1
   1  -4  -4 327.858 10.2955   1
   1  -4  -4 370.374 19.0088   1
  -1   4   4 364.893 13.8081   1
  -1   4   4 379.205 24.7951   1
   1  -4  -3 3245.06 111.469   1
   1  -4  -3 3458.20 129.553   1
   1  -4  -3 3253.02 109.959   1
   1  -4  -3 3263.36 124.647   1
   1  -4  -3 3417.36 130.129   1
   1  -4  -3 2967.53 88.3839   1
   1  -4  -3 3220.35 92.9815   1
   1  -4  -3 2981.70 85.7665   1
  -1   4   3 3450.17 108.361   1
  -1   4   3 3674.79 129.447   1
  -1   4   3 3299.43 94.9543   1
   1  -4  -2 4268.59 122.546   1
   1  -4  -2 4292.51  124.39   1
   1  -4  -2 4661.29 169.416   1
   1  -4  -2 4461.14 156.979   1
   1  -4  -2 5253.06 179.896   1
   1  -4  -2 4774.68 181.264   1
   1  -4  -2 4358.08 168.914   1
   1  -4  -2 4802.79 201.872   1
  -1   4   2 4944.63 140.502   1
  -1   4   2 5302.96 186.595   1
  -1   4   2 5139.41 142.218   1
   1  -4  -1 910.695 31.4321   1
   1  -4  -1 868.674 24.2656   1
   1  -4  -1 781.471 18.2716   1
   1  -4  -1 824.561 32.9904   1
   1  -4  -1 834.324 29.2094   1
  -1   4   1 877.558  17.841   1
  -1   4   1 874.709 19.3681   1
  -1   4   1 908.999 17.9264   1
  -1   4   1 916.508 35.8768   1
   1  -4   0 1895.84 61.9764   1
   1  -4   0 1672.34 63.1104   1
   1  -4   0 1830.40 56.1392   1
   1  -4   0 1685.30 46.6907   1
   1  -4   0 1784.03 64.4814   1
  -1   4   0 1992.48 51.8159   1
  -1   4   0 1913.25 51.6325   1
  -1   4   0 2041.95 68.3507   1
  -1   4   0 1954.22 56.4834   1
   1  -4   1 160.729 9.59471   1
   1  -4   1 196.436 12.7496   1
   1  -4   1 155.524 12.3977   1
   1  -4   1 176.869 14.7164   1
   1  -4   1 184.581 8.18402   1
  -1   4  -1 186.717 8.29996   1
  -1   4  -1 213.974 13.2253   1
  -1   4  -1 211.363 8.66876   1
  -1   4  -1  180.31 8.42246   1
  -1   4  -1 196.091 8.67341   1
   1  -4   2 2811.95 105.512   1
   1  -4   2 2698.54 99.7129   1
   1  -4   2 3053.45 135.046   1
   1  -4   2 2751.03  85.602   1
   1  -4   2 2779.70 115.829   1
   1  -4   2 2872.15 109.211   1
  -1   4  -2 3358.61 130.433   1
  -1   4  -2 3362.17 119.233   1
  -1   4  -2 3423.98 127.923   1
  -1   4  -2 3518.00 134.615   1
   1  -4   3  75.245 9.48625   1
   1  -4   3 95.7528 14.2245   1
   1  -4   3 77.0357 9.42663   1
   1  -4   3 88.3136 11.3246   1
   1  -4   3 85.0272 8.68886   1
  -1   4  -3-0.21746 14.5153   1
  -1   4  -3 89.6678 8.99982   1
  -1   4  -3 0.90489 13.8117   1
  -1   4  -3 94.6701 10.8847   1
   1  -4   4 386.857 28.2332   1
   1  -4   4 409.571 37.0081   1
   1  -4   4 387.396 24.6732   1
   1  -4   4 362.835 25.1184   1
   1  -4   4 350.088 23.8211   1
  -1   4  -4  448.83 27.1848   1
  -1   4  -4 467.319 37.5809   1
  -1   4  -4  471.75 28.1349   1
  -1   4  -4 458.212 24.8109   1
   1  -4   5 715.956 59.1267   1
   1  -4   5  741.22 43.0084   1
   1  -4   5 669.908 46.1599   1
   1  -4   5 706.102 44.3376   1
   1  -4   5 743.921 63.2769   1
  -1   4  -5 872.932 45.3824   1
  -1   4  -5 829.651 44.5382   1
  -1   4  -5 879.089 46.7961   1
  -1   4  -5  854.32 47.8849   1
   1  -4   6 253.812 28.4626   1
   1  -4   6 292.705 39.2998   1
  -1   4  -6 322.775 28.2062   1
  -1   4  -6 295.244 28.5817   1
   1  -4   7 5096.71 285.593   1
   1  -4   7 5925.76 363.852   1
  -1   4  -7 5897.84 325.889   1
  -1   4  -7 6327.52 331.175   1
  -1   4  -7 6632.65 347.216   1
   1  -4   8 1228.45 85.2021   1
   1  -4   8 1579.94 151.759   1
  -1   4  -8 1782.22 101.049   1
  -1   4  -8 1507.40 129.823   1
  -1   4  -8 1748.40 128.388   1
   1  -4   9 1524.26 113.249   1
  -1   4  -9 1711.65 131.578   1
  -1   4  -9 1308.94 94.3983   1
  -1   4  -9 1735.33 101.878   1
   1  -4  10 279.007 39.9437   1
  -1   4 -10  140.17 48.9508   1
  -1   4 -10 306.737 50.4099   1
  -1   4 -10 312.456  32.643   1
   1  -4  11 280.702 33.2239   1
  -1   4 -11 210.409 27.1081   1
  -1   4 -11 291.255 27.8069   1
  -1   4 -11 298.359 28.1066   1
   1  -4  12-0.40692 6.30644   1
  -1   4 -12-1.41761 5.21648   1
  -1   4 -12 0.68052 3.25744   1
   1  -3 -15 57.7398 18.1146   1
   1  -3 -14 164.188 20.9631   1
   1  -3 -14  196.81 24.1311   1
  -1   3  14  209.36 22.6059   1
   1  -3 -13-3.52877 8.26002   1
   1  -3 -13 13.0036 9.23299   1
  -1   3  13 2.75596 13.3561   1
   1  -3 -12 1746.21 150.463   1
   1  -3 -12 1572.82 102.059   1
  -1   3  12 1699.24 106.117   1
   1  -3 -11 82.3969 23.3872   1
   1  -3 -11 68.7761 30.9035   1
  -1   3  11 67.6068 20.8588   1
   1  -3 -10 389.485 39.5676   1
   1  -3 -10 461.197 41.8029   1
   1  -3 -10 430.032 47.6154   1
  -1   3  10 444.249 61.4457   1
   1  -3  -9 3088.96 162.153   1
   1  -3  -9 3432.15 188.711   1
   1  -3  -9 3147.61 165.262   1
   1  -3  -9 3182.73  192.42   1
  -1   3   9 3309.00 169.928   1
   1  -3  -8 717.846 42.9205   1
   1  -3  -8  659.75 43.2347   1
   1  -3  -8 669.215 41.3895   1
   1  -3  -8 801.417  52.196   1
   1  -3  -8 732.081 54.3912   1
   1  -3  -8 701.988 46.2192   1
   1  -3  -8 708.872 62.4059   1
  -1   3   8 710.681 44.2629   1
  -1   3   8 679.409 54.8527   1
   1  -3  -7 355.011 24.8708   1
   1  -3  -7 410.732  30.412   1
   1  -3  -7  373.90 27.1269   1
   1  -3  -7 369.319 27.7694   1
   1  -3  -7 325.448 33.8616   1
   1  -3  -7 370.206 24.8576   1
   1  -3  -7 372.016 31.9422   1
  -1   3   7 397.495 24.2264   1
  -1   3   7 379.728 26.4068   1
   1  -3  -6 3390.33 153.151   1
   1  -3  -6 3048.56 134.467   1
   1  -3  -6 3125.39 135.667   1
   1  -3  -6 3158.74 127.501   1
   1  -3  -6 3001.64 121.302   1
   1  -3  -6 3405.82 145.441   1
  -1   3   6 3249.03 135.497   1
  -1   3   6 3172.47 125.229   1
   1  -3  -5 8161.95 354.864   1
   1  -3  -5 8887.03 417.401   1
   1  -3  -5 8647.70 392.444   1
   1  -3  -5 7823.80 343.286   1
   1  -3  -5 7623.96 357.533   1
   1  -3  -5 8068.91 357.937   1
   1  -3  -5 8230.40 382.462   1
  -1   3   5 8326.00 361.309   1
  -1   3   5 8523.81  386.67   1
   1  -3  -4 509.735 16.9586   1
   1  -3  -4 513.894  16.974   1
   1  -3  -4 529.366 23.1138   1
   1  -3  -4 542.159 19.2608   1
   1  -3  -4 575.491 25.1855   1
   1  -3  -4 518.674 20.1559   1
   1  -3  -4 521.276 22.8075   1
  -1   3   4 554.119 22.3273   1
  -1   3   4 548.322 18.3576   1
   1  -3  -3 8879.58 403.165   1
   1  -3  -3 8750.85 349.434   1
   1  -3  -3 8101.48 359.151   1
   1  -3  -3 8048.69 321.213   1
   1  -3  -3 8576.69 336.607   1
   1  -3  -3 8980.03 394.312   1
   1  -3  -3 9148.07 375.388   1
   1  -3  -3 9141.42 355.609   1
  -1   3   3 8831.58 348.315   1
  -1   3   3 8855.18 334.438   1
  -1   3   3 9450.34 414.813   1
   1  -3  -2 8366.15 326.355   1
   1  -3  -2 8070.90 301.458   1
   1  -3  -2 8065.79  294.79   1
   1  -3  -2 8439.69 353.903   1
   1  -3  -2 8370.62 323.689   1
   1  -3  -2 8503.35 358.805   1
  -1   3   2 7296.92 271.488   1
  -1   3   2 8673.99 332.708   1
  -1   3   2 9062.60 378.668   1
  -1   3   2 8222.73 300.398   1
   1  -3  -1 11.6734 3.03042   1
   1  -3  -1  17.858  1.7959   1
   1  -3  -1 10.0197 3.70445   1
   1  -3  -1 16.9506 3.43059   1
  -1   3   1  13.213 1.34718   1
  -1   3   1 22.4502  2.8159   1
  -1   3   1 12.5911 1.40779   1
  -1   3   1  13.641 2.16966   1
   1  -3   0 3041.57 90.2749   1
   1  -3   0 2779.11 100.885   1
   1  -3   0 3175.97 105.653   1
   1  -3   0 3037.58 90.2723   1
   1  -3   0 3150.56 116.408   1
  -1   3   0 3405.90 96.4932   1
  -1   3   0 3469.83 113.513   1
  -1   3   0 3317.61 95.1293   1
  -1   3   0 3215.84 99.0077   1
  -1   3   0 3298.83 102.447   1
  -1   3   0 3191.29 94.7404   1
   1  -3   1 665.711 28.4087   1
   1  -3   1 596.623 29.7579   1
   1  -3   1 638.994 22.9968   1
   1  -3   1 620.862 19.3054   1
   1  -3   1 591.665 19.5772   1
  -1   3  -1 673.167 29.8858   1
  -1   3  -1 629.071 16.5224   1
  -1   3  -1 705.564 19.4552   1
  -1   3  -1 670.989 20.4211   1
  -1   3  -1 666.877 21.6173   1
   1  -3   2 503.295 19.0833   1
   1  -3   2 549.646 27.4185   1
   1  -3   2 500.546 22.6419   1
   1  -3   2 495.199 18.3658   1
   1  -3   2 494.384 19.3205   1
  -1   3  -2 565.568 19.1826   1
  -1   3  -2 597.501 23.0326   1
  -1   3  -2 563.104 18.5153   1
  -1   3  -2 541.113 13.2789   1
  -1   3  -2 555.615 26.6737   1
   1  -3   3 169.543 20.6804   1
   1  -3   3 202.166 12.9864   1
   1  -3   3 202.745 18.2859   1
   1  -3   3  220.48 6.43108   1
   1  -3   3 196.226 11.7479   1
   1  -3   3 177.638 12.3154   1
  -1   3  -3 190.418 6.99909   1
  -1   3  -3 215.722 13.8257   1
  -1   3  -3 228.193 19.2715   1
  -1   3  -3 218.483  19.606   1
  -1   3  -3 204.956  11.595   1
   1  -3   4 1984.90  87.331   1
   1  -3   4 2074.99 86.1994   1
   1  -3   4 2140.82 108.489   1
   1  -3   4 2079.01 88.7057   1
   1  -3   4 2021.69 83.9795   1
  -1   3  -4 2482.83 113.654   1
  -1   3  -4 2447.48 96.2637   1
  -1   3  -4 2424.54 92.8907   1
  -1   3  -4 2458.19 98.3816   1
   1  -3   5 246.346 21.2379   1
   1  -3   5 237.679 20.7672   1
   1  -3   5 258.691 31.6752   1
   1  -3   5 260.792 29.2507   1
   1  -3   5 233.922 20.4282   1
  -1   3  -5  278.14 22.9919   1
  -1   3  -5 287.567 20.9279   1
  -1   3  -5 254.563 28.6059   1
  -1   3  -5 301.437  21.702   1
   1  -3   6 358.091  31.006   1
   1  -3   6  346.18 38.0235   1
   1  -3   6 308.065 27.8656   1
   1  -3   6 322.958 28.9564   1
   1  -3   6 356.696 28.4436   1
  -1   3  -6 373.487 32.1249   1
  -1   3  -6 405.479  42.188   1
  -1   3  -6  368.14 26.3708   1
  -1   3  -6 376.862  27.952   1
   1  -3   7 7101.42 395.438   1
   1  -3   7 7277.34 441.145   1
  -1   3  -7 7682.28 410.932   1
  -1   3  -7 8109.17 428.212   1
   1  -3   8 61.2487 23.3203   1
  -1   3  -8 62.1065 17.6476   1
  -1   3  -8 71.4716 18.8027   1
  -1   3  -8 67.2916 18.3694   1
   1  -3   9 321.146 46.8581   1
  -1   3  -9 347.619 57.0303   1
  -1   3  -9  307.62 39.1109   1
  -1   3  -9 366.366 38.8414   1
   1  -3  10 572.023 60.6196   1
  -1   3 -10 688.061 75.5396   1
  -1   3 -10 514.319 55.4898   1
  -1   3 -10 681.057 53.3904   1
   1  -3  11 33.8941 16.6095   1
  -1   3 -11 34.3417 22.0155   1
  -1   3 -11 30.3216 14.0311   1
  -1   3 -11 27.1367 22.9929   1
   1  -3  12 1112.75 69.1298   1
  -1   3 -12 917.212 79.6282   1
  -1   3 -12 1217.23 84.9793   1
  -1   3 -12 1232.96 63.9078   1
   1  -2 -14 82.5334 15.6404   1
   1  -2 -14 61.3258 13.7503   1
  -1   2  14 51.2769 14.2264   1
   1  -2 -13 83.2942 21.5954   1
   1  -2 -13 127.816   24.14   1
  -1   2  13 146.569  34.679   1
   1  -2 -12 2074.28 130.048   1
   1  -2 -12 2323.75 181.112   1
  -1   2  12 2240.03 135.377   1
   1  -2 -11 112.587 27.5178   1
   1  -2 -11 108.134   24.96   1
  -1   2  11 128.591 25.3303   1
   1  -2 -10 2002.93 120.186   1
   1  -2 -10 2211.71 136.129   1
   1  -2 -10 1983.60 118.727   1
  -1   2  10 2077.04 122.538   1
   1  -2  -9 500.102 69.1364   1
   1  -2  -9  487.85 56.1195   1
   1  -2  -9 531.108 41.9345   1
   1  -2  -9 506.604 42.5898   1
  -1   2   9 493.286 61.1509   1
   1  -2  -8 29.0745 10.7414   1
   1  -2  -8 78.5914 12.5332   1
   1  -2  -8 18.4494 19.2801   1
   1  -2  -8 80.8282 11.7776   1
   1  -2  -8 15.5178 13.7089   1
   1  -2  -8 27.1137 11.5929   1
  -1   2   8 23.1137 11.3894   1
  -1   2   8 26.5781 12.0407   1
   1  -2  -7 292.859 28.0066   1
   1  -2  -7  257.38 19.8867   1
   1  -2  -7 241.728 20.3666   1
   1  -2  -7 295.072  25.375   1
   1  -2  -7 245.716 20.7136   1
   1  -2  -7 238.124  20.806   1
  -1   2   7 258.273 21.1511   1
  -1   2   7 261.957 21.3189   1
  -1   2   7 279.727 22.1089   1
   1  -2  -625417.50 1631.93   1
   1  -2  -623248.80 1446.59   1
   1  -2  -623728.80 1494.53   1
   1  -2  -623335.70 1465.46   1
   1  -2  -626112.80 1652.73   1
   1  -2  -623014.70 1464.44   1
  -1   2   623978.30 1518.72   1
  -1   2   622848.40 1431.73   1
  -1   2   623770.30 1487.98   1
   1  -2  -5 1527.43 58.5248   1
   1  -2  -5 1741.26 67.4049   1
   1  -2  -5 1550.15 56.5675   1
   1  -2  -5 1741.75   72.43   1
   1  -2  -5 1601.91 59.8704   1
   1  -2  -5 1543.88 58.6167   1
   1  -2  -5 1575.33 57.7507   1
  -1   2   5 1589.05 59.1203   1
  -1   2   5 1561.41 67.7416   1
  -1   2   5 1645.68 62.5045   1
   1  -2  -4 756.989 28.9835   1
   1  -2  -4 840.796 30.5733   1
   1  -2  -4 799.648 29.8391   1
   1  -2  -4 867.853 34.1372   1
   1  -2  -4 841.721 28.1144   1
   1  -2  -4 792.099 28.1022   1
   1  -2  -4 806.957 26.3206   1
  -1   2   4 828.005   27.72   1
  -1   2   4 817.963 34.0899   1
  -1   2   4 857.233 30.7638   1
   1  -2  -3 71.9725 2.14417   1
   1  -2  -3 80.5866 7.32859   1
   1  -2  -3 70.6262 4.50386   1
   1  -2  -3  62.048 9.42939   1
   1  -2  -3 76.8771 5.20411   1
   1  -2  -3 96.4018 5.07212   1
   1  -2  -3 68.0208 4.52971   1
  -1   2   3 65.7359 1.69284   1
  -1   2   3 71.1679 4.65654   1
  -1   2   3 71.6014 6.18208   1
   1  -2  -2 42.6177 2.81291   1
   1  -2  -2 44.2228 2.82709   1
   1  -2  -2 30.1455  4.0619   1
   1  -2  -2 44.7491 2.78739   1
   1  -2  -2 36.5829 4.59653   1
   1  -2  -2 36.8464 4.99122   1
  -1   2   2  38.173 2.11957   1
  -1   2   2 52.2937 4.59037   1
   1  -2  -124613.50 1338.74   1
   1  -2  -126111.20 1377.66   1
   1  -2  -124381.00 1335.11   1
   1  -2  -126628.20 1480.31   1
   1  -2  -125613.10 1468.32   1
   1  -2  -124308.20 1280.10   1
   1  -2  -124988.40 1436.07   1
  -1   2   125703.60 1456.84   1
  -1   2   126711.90 1457.87   1
  -1   2   126775.90 1468.28   1
  -1   2   127245.80 1536.04   1
  -1   2   126726.00 1451.96   1
   1  -2   0 2009.59 63.8758   1
   1  -2   0 2216.49 67.8423   1
   1  -2   0 2318.52 70.4677   1
   1  -2   0 2221.20  60.705   1
   1  -2   0 2170.37 51.2978   1
  -1   2   0 2362.33 66.5037   1
  -1   2   0 2551.97 65.6082   1
  -1   2   0 2381.14 67.6666   1
  -1   2   0 2355.01 63.3317   1
  -1   2   0 2268.69 66.1307   1
   1  -2   1 434.667  21.971   1
   1  -2   1 420.818 14.4128   1
   1  -2   1 424.785 17.5887   1
   1  -2   1 392.821 12.6655   1
  -1   2  -1 467.545 13.2318   1
  -1   2  -1 449.968 10.8935   1
  -1   2  -1  460.18  14.371   1
  -1   2  -1 468.161  16.371   1
  -1   2  -1 447.382 12.1895   1
   1  -2   2 972.328 36.8333   1
   1  -2   2  914.56  31.905   1
   1  -2   2 908.876 26.7311   1
   1  -2   2 919.748 31.5369   1
   1  -2   2 937.916 36.1008   1
   1  -2   2 987.428 31.9625   1
  -1   2  -2 1061.98 32.8748   1
  -1   2  -2 1010.44  27.358   1
  -1   2  -2 1069.02 33.1296   1
  -1   2  -2 956.961 24.5828   1
  -1   2  -2 1043.40 31.2444   1
   1  -2   3 5022.78 219.607   1
   1  -2   3 5046.54 203.394   1
   1  -2   3 5055.59 201.119   1
   1  -2   3 5021.86 203.452   1
   1  -2   3 5159.99 189.413   1
   1  -2   3 4919.63 191.222   1
  -1   2  -3 5341.42 183.896   1
  -1   2  -3 5663.95 223.243   1
  -1   2  -3 5721.50 219.181   1
  -1   2  -3 5797.91  233.16   1
  -1   2  -3 5598.98 209.895   1
   1  -2   4 187.256 7.13584   1
   1  -2   4 198.582 18.5018   1
   1  -2   4 193.168 14.1556   1
   1  -2   4 186.258 13.4502   1
   1  -2   4 174.783 18.4044   1
   1  -2   4  190.44 13.4135   1
  -1   2  -4 232.456 14.4659   1
  -1   2  -4 188.889 7.30901   1
  -1   2  -4 205.203 12.9819   1
  -1   2  -4 213.782 14.7017   1
  -1   2  -4 213.554 12.6878   1
   1  -2   5 976.994 45.0784   1
   1  -2   5 911.728  43.046   1
   1  -2   5 1027.10 48.7939   1
   1  -2   5  910.27 43.8324   1
   1  -2   5 1056.13 58.0961   1
  -1   2  -5 1124.01 49.1909   1
  -1   2  -5 1109.53 46.0297   1
  -1   2  -5 1013.79 44.1739   1
  -1   2  -5 1090.05 64.8477   1
   1  -2   6 9939.63 532.852   1
   1  -2   6 9400.96  526.53   1
   1  -2   610561.10 594.437   1
   1  -2   6 9753.49 517.755   1
   1  -2   6 9416.00 507.617   1
  -1   2  -610695.20 539.669   1
  -1   2  -611281.20 584.309   1
  -1   2  -610484.50 547.092   1
  -1   2  -611054.80 580.638   1
   1  -2   7 1720.55 91.1135   1
   1  -2   7 1830.85 97.7627   1
   1  -2   7 1691.57 89.7548   1
   1  -2   7 1922.25 113.246   1
  -1   2  -7 1883.01 93.8004   1
  -1   2  -7 2090.97 124.737   1
   1  -2   8 1796.44 153.976   1
   1  -2   8 1775.52 133.599   1
  -1   2  -8 1957.48 106.162   1
  -1   2  -8 1829.12 103.299   1
   1  -2   9 1380.09 105.274   1
  -1   2  -9 1574.21  95.962   1
  -1   2  -9 1469.61 93.7219   1
  -1   2  -9 1510.45 93.4089   1
   1  -2  10 464.614 53.9914   1
  -1   2 -10  429.43 47.1009   1
  -1   2 -10 504.128   46.16   1
  -1   2 -10 481.786 45.9269   1
   1  -2  11 833.583 106.362   1
  -1   2 -11 824.987 68.5023   1
  -1   2 -11 928.809 65.3283   1
  -1   2 -11 927.395 64.2772   1
   1  -2  12 2383.99 178.789   1
  -1   2 -12 2661.28 138.214   1
  -1   2 -12 2699.65 165.988   1
  -1   2 -12 2364.21 137.535   1
   1  -2  13 16.5263  9.6639   1
  -1   2 -13 8.36661 8.54085   1
  -1   2 -13 24.3796  8.5133   1
  -1   2 -13 24.4894 8.37382   1
   1  -1 -14 501.836 35.6516   1
   1  -1 -14  429.07 31.3883   1
  -1   1  14 427.823 31.7972   1
   1  -1 -13 535.867 45.9773   1
   1  -1 -13 592.718  70.098   1
  -1   1  13  589.14  47.862   1
   1  -1 -12 311.126 38.4365   1
   1  -1 -12 350.317 41.9529   1
  -1   1  12 316.448 40.1392   1
   1  -1 -11 44.1001 18.3452   1
   1  -1 -11  37.093 17.4582   1
  -1   1  11 35.2253 17.9053   1
   1  -1 -10 96.4435 35.2323   1
   1  -1 -10 116.016 25.7765   1
   1  -1 -10 94.9132 23.7118   1
  -1   1  10 109.958 23.7575   1
   1  -1  -9 5.72201 9.45891   1
   1  -1  -9 0.95476  9.1046   1
   1  -1  -9 13.0222 10.1669   1
  -1   1   9 7.51154 9.40675   1
   1  -1  -8 893.986 48.3347   1
   1  -1  -8 847.511 48.9291   1
   1  -1  -8 1033.66 63.7725   1
   1  -1  -8 928.412 55.0184   1
   1  -1  -8 921.705 55.5694   1
  -1   1   8 905.819 75.0624   1
   1  -1  -7 32.3688 9.86024   1
   1  -1  -7 40.8178 12.3738   1
   1  -1  -7 40.1548 12.3006   1
   1  -1  -7 26.9622 11.1629   1
   1  -1  -7  34.415 9.68161   1
   1  -1  -7 33.0703 8.22244   1
  -1   1   7 34.5495 15.3674   1
  -1   1   7  27.305 9.47127   1
  -1   1   7 29.9522 10.0347   1
   1  -1  -6 3468.23  143.30   1
   1  -1  -6 3952.42 182.198   1
   1  -1  -6 3695.59 163.526   1
   1  -1  -6 3661.85 157.127   1
   1  -1  -6 3909.01 173.126   1
   1  -1  -6 3809.98 161.127   1
  -1   1   6 3742.18 161.537   1
  -1   1   6 3473.02 149.723   1
  -1   1   6 3673.87 177.921   1
   1  -1  -5 745.896 33.1622   1
   1  -1  -5 761.217 29.5497   1
   1  -1  -5 815.879 35.7128   1
   1  -1  -5 784.845 32.3067   1
   1  -1  -5 808.046 32.0636   1
   1  -1  -5 800.325 50.2455   1
   1  -1  -5  724.38 28.9011   1
  -1   1   5 750.253 31.8082   1
  -1   1   5 746.368 42.4229   1
  -1   1   5 738.255 39.2029   1
   1  -1  -4 35.7482 4.49287   1
   1  -1  -4 14.9283 4.18812   1
   1  -1  -4 1.00023  4.7878   1
   1  -1  -4 48.3358 7.06937   1
   1  -1  -4 27.4129 5.78556   1
   1  -1  -4 20.5082 5.10444   1
   1  -1  -4  13.909 4.21229   1
  -1   1   4 13.9876   4.313   1
  -1   1   4 14.5457 4.81406   1
  -1   1   4 23.6163 1.13397   1
  -1   1   4 12.3989 4.54366   1
   1  -1  -3 7398.20 299.102   1
   1  -1  -3 7668.83  257.31   1
   1  -1  -3 7830.80 311.543   1
   1  -1  -3 7828.99 314.637   1
   1  -1  -3 7654.00 302.398   1
   1  -1  -3 7748.87 309.854   1
   1  -1  -3 8215.62 353.078   1
  -1   1   3 7653.15 259.059   1
  -1   1   3 7552.15 297.588   1
  -1   1   3 7779.83 315.757   1
  -1   1   3 7453.99 300.597   1
   1  -1  -2 400.241 11.3476   1
   1  -1  -2 380.277 14.0928   1
   1  -1  -2 375.856 8.26329   1
   1  -1  -2 391.689 11.2197   1
   1  -1  -2 336.355 12.2041   1
   1  -1  -2 371.362  10.866   1
  -1   1   2 401.787 10.3038   1
  -1   1   2 388.012 13.1375   1
  -1   1   2 345.913 11.0957   1
  -1   1   2  357.23 11.4696   1
  -1   1   2 376.546 7.72869   1
   1  -1  -122084.10 1157.51   1
   1  -1  -121953.20 1147.15   1
   1  -1  -121768.60 1092.68   1
   1  -1  -123271.90 1204.80   1
   1  -1  -121953.20 1190.15   1
   1  -1  -123335.40 1269.20   1
  -1   1   123124.00 1207.66   1
  -1   1   121733.20 1070.46   1
  -1   1   121767.30 1110.41   1
  -1   1   121157.40 1131.96   1
  -1   1   122591.70 1192.48   1
  -1   1   124258.30 1293.05   1
   1  -1   0 8140.96 299.405   1
   1  -1   0 7845.70  294.78   1
   1  -1   0 7988.36 294.351   1
   1  -1   0 8112.09 309.993   1
   1  -1   0 8314.26 312.385   1
  -1   1   0 7991.56 300.243   1
  -1   1   0 8327.45 302.906   1
  -1   1   0 8558.20 319.769   1
  -1   1   0 8194.43 299.723   1
   1  -1   1 2109.59 60.4168   1
   1  -1   1 2123.25  49.339   1
   1  -1   1 2109.27 62.5678   1
   1  -1   1 2136.54 62.4704   1
  -1   1  -1 2122.62 59.0314   1
  -1   1  -1 2258.92 61.2048   1
  -1   1  -1 2177.95 66.5008   1
  -1   1  -1 2297.56 69.7662   1
  -1   1  -1 2120.54 49.5382   1
  -1   1  -1 2222.26 62.4628   1
   1  -1   2 839.687 21.7935   1
   1  -1   2 859.778 26.0587   1
   1  -1   2 878.103 26.9032   1
   1  -1   2 834.073 24.3859   1
   1  -1   2 878.879 32.7487   1
   1  -1   2 872.282 29.6952   1
  -1   1  -2 950.342 25.3511   1
  -1   1  -2 886.188 22.8066   1
  -1   1  -2 958.545 28.9597   1
  -1   1  -2 950.564 26.9198   1
  -1   1  -2 928.037 31.3871   1
   1  -1   3 4688.08 183.877   1
   1  -1   3 4621.21 174.136   1
   1  -1   3 4427.25 163.162   1
   1  -1   3 4440.47  165.81   1
   1  -1   3 4480.10  159.92   1
   1  -1   3 4408.04 154.703   1
  -1   1  -3 4615.68 158.775   1
  -1   1  -3 4651.08 164.767   1
  -1   1  -3 4715.45 188.168   1
  -1   1  -3 4865.40 172.526   1
  -1   1  -3 4941.36 188.543   1
   1  -1   4 455.381 21.4235   1
   1  -1   4 479.512 24.5582   1
   1  -1   4 455.051 27.8541   1
   1  -1   4 434.216 18.6495   1
   1  -1   4 430.704  14.717   1
   1  -1   4 425.467 18.3712   1
  -1   1  -4 483.964 22.4184   1
  -1   1  -4 482.118 20.5532   1
  -1   1  -4 466.265 16.2065   1
  -1   1  -4 459.383 19.2609   1
  -1   1  -4 479.362 23.9576   1
   1  -1   5 815.197 38.6418   1
   1  -1   5 808.717 47.0454   1
   1  -1   5 841.734  27.217   1
   1  -1   5 851.924 43.1721   1
   1  -1   5 790.238 32.8097   1
   1  -1   5 791.196 34.9904   1
  -1   1  -5 820.944 29.6326   1
  -1   1  -5 901.868 48.1912   1
  -1   1  -5 900.469 41.5843   1
  -1   1  -5 845.685 40.3495   1
  -1   1  -5 859.311 40.5276   1
  -1   1  -5 1054.77 53.1854   1
   1  -1   6 203.667 23.6405   1
   1  -1   6 235.006 22.0232   1
   1  -1   6 220.251 17.5733   1
   1  -1   6 215.724 18.9204   1
   1  -1   6 176.487 10.3096   1
   1  -1   6 208.029 18.1799   1
  -1   1  -6 197.305 17.8433   1
  -1   1  -6 225.586 14.7167   1
  -1   1  -6 225.789 20.1344   1
  -1   1  -6 216.238 18.3879   1
  -1   1  -6 231.974 19.0658   1
   1  -1   7 3746.70 183.727   1
   1  -1   7 4140.64  243.46   1
   1  -1   7 3438.88 160.688   1
   1  -1   7 3821.59  180.99   1
   1  -1   7 3770.18 184.925   1
  -1   1  -7 4150.14 200.556   1
  -1   1  -7 4169.86 216.025   1
  -1   1  -7 3977.54 171.967   1
  -1   1  -7 4027.26 191.661   1
   1  -1   8 237.565 31.6097   1
   1  -1   8  231.25 42.7225   1
  -1   1  -8 231.335 27.2602   1
  -1   1  -8 248.282 27.3728   1
   1  -1   9 2598.71 147.875   1
   1  -1   9 2757.50 207.553   1
  -1   1  -9 2796.10 150.107   1
  -1   1  -9 2841.69 193.203   1
   1  -1  10 34.4932 19.8599   1
  -1   1 -10 47.0501 17.1838   1
  -1   1 -10 51.3752 18.4237   1
  -1   1 -10 37.7603 17.7166   1
   1  -1  11 508.727 57.3603   1
  -1   1 -11  601.65 55.5129   1
  -1   1 -11 606.709 50.5593   1
  -1   1 -11 589.577 50.1426   1
   1  -1  12  150.59 44.8335   1
  -1   1 -12 220.317 36.7791   1
  -1   1 -12 114.899 28.2797   1
  -1   1 -12 184.532 26.6315   1
   1  -1  13-0.21422  7.6697   1
  -1   1 -13 5.62618 6.72438   1
  -1   1 -13 3.06225 11.9835   1
  -1   1 -13 3.89133 6.65596   1
  -1   1 -14 28.4236 7.82776   1
  -1   1 -14 26.7432 7.79989   1
   1   0 -14 326.972 23.9203   1
   1   0 -14 376.121 27.0434   1
  -1   0  14 282.627 35.9294   1
   1   0 -13  814.31 54.8096   1
   1   0 -13 893.552 61.0886   1
  -1   0  13 803.287 59.3256   1
   1   0 -12 157.017 43.5969   1
   1   0 -12 187.773 30.4754   1
  -1   0  12 182.834 31.1934   1
   1   0 -11 485.135 52.1145   1
   1   0 -11 488.974  48.567   1
  -1   0  11  443.92 50.8127   1
   1   0 -10 3.33949 18.4595   1
   1   0 -10 9.08028 11.1438   1
   1   0 -10 11.2127 11.2377   1
  -1   0  10 5.23633 11.6636   1
   1   0  -9 3863.54 211.001   1
   1   0  -9 3827.63 214.909   1
   1   0  -9 3937.24 260.388   1
  -1   0   9 3565.22 205.754   1
   1   0  -8 6869.95 365.574   1
   1   0  -8 7428.12 444.491   1
   1   0  -8 6880.25 366.588   1
  -1   0   8 6530.07 362.417   1
   1   0  -7 5126.95 243.304   1
   1   0  -7 4455.14 197.615   1
   1   0  -7 5214.66 256.026   1
   1   0  -7 5208.21 254.139   1
   1   0  -7 4679.94 201.207   1
   1   0  -7 5023.28 239.801   1
   1   0  -7 5109.77 261.798   1
  -1   0   7 4855.93 268.211   1
  -1   0   7 4508.28 221.715   1
  -1   0   7 4907.56 236.273   1
   1   0  -6 107.611 13.3417   1
   1   0  -6 97.1151 24.5008   1
   1   0  -6 105.176 9.53321   1
   1   0  -6 86.5799 14.4202   1
   1   0  -6 112.713 14.2897   1
   1   0  -6 106.711  13.251   1
   1   0  -6 88.5856 9.21746   1
  -1   0   6 95.8425 12.4023   1
  -1   0   6 87.5007 13.3332   1
  -1   0   6 109.009 14.0246   1
   1   0  -5 8485.80 402.201   1
   1   0  -5 8624.95 396.864   1
   1   0  -5 8319.60 395.732   1
   1   0  -5 7942.14 339.131   1
   1   0  -5 8121.99 371.944   1
   1   0  -5 8267.01 382.984   1
   1   0  -5 8114.45 355.919   1
  -1   0   5 7252.79 282.168   1
  -1   0   5 8144.26 393.013   1
  -1   0   5 8146.58  375.98   1
  -1   0   5 7698.64 372.635   1
  -1   0   5 7275.41 279.308   1
   1   0  -4 2243.33 82.2525   1
   1   0  -4 2254.74 85.2623   1
   1   0  -4 2072.30 66.7155   1
   1   0  -4 2358.98 84.2255   1
   1   0  -4 2192.82 69.9052   1
   1   0  -4 2257.27 79.5261   1
   1   0  -4 2330.15 91.1932   1
  -1   0   4 2028.77 56.1597   1
  -1   0   4 2126.54  62.163   1
  -1   0   4 2080.91 74.3473   1
  -1   0   4 2209.65 80.9644   1
  -1   0   4 2292.59 83.3254   1
   1   0  -3 746.308  30.989   1
   1   0  -3 639.591 19.2212   1
   1   0  -3 662.642 22.3173   1
   1   0  -3 642.354 22.2146   1
   1   0  -3 672.735 23.2906   1
   1   0  -3 668.686 25.1729   1
  -1   0   3 637.197 21.4642   1
  -1   0   3 645.858 15.4093   1
  -1   0   3  689.45 23.7304   1
  -1   0   3 731.656 31.2513   1
  -1   0   3 603.368 14.6849   1
   1   0  -2 4397.20 147.317   1
   1   0  -2 4333.53 148.228   1
   1   0  -2 4289.12 145.549   1
   1   0  -2 4435.56 148.114   1
   1   0  -2 4392.45 147.284   1
   1   0  -2 4531.56 135.349   1
   1   0  -2 4404.88 143.665   1
  -1   0   2 4154.84 137.015   1
  -1   0   2 4301.71 146.054   1
  -1   0   2 4104.29 136.639   1
  -1   0   2 4311.91 146.088   1
  -1   0   2 4194.60 127.152   1
   1   0  -1 2331.59 63.3396   1
   1   0  -1 2612.01 72.9337   1
   1   0  -1 2525.90   71.64   1
   1   0  -1 2683.34 70.7204   1
   1   0  -1 2629.61 74.4183   1
   1   0  -1 2685.97 74.9691   1
  -1   0   1 2669.47 75.0396   1
  -1   0   1 2476.37 66.9042   1
  -1   0   1 2808.46 77.5051   1
  -1   0   1 2454.67 69.3118   1
  -1   0   1 2358.23 64.0682   1
  -1   0   1 2680.57 76.0965   1
   1   0   126809.90 1548.20   1
   1   0   125684.10 1462.56   1
   1   0   125190.00 1425.60   1
  -1   0  -125620.60 1429.36   1
  -1   0  -127730.80 1596.80   1
  -1   0  -127121.60 1512.34   1
  -1   0  -128111.60 1599.44   1
  -1   0  -127769.30 1475.95   1
  -1   0  -127438.90 1543.99   1
   1   0   2 2812.71 86.8251   1
   1   0   2 2865.10 89.6394   1
   1   0   2 2894.43  91.403   1
   1   0   2 3029.37 86.9114   1
   1   0   2 2915.12 96.8749   1
   1   0   2 2966.12 91.5658   1
  -1   0  -2 2930.32 82.9969   1
  -1   0  -2 2999.12 93.8142   1
  -1   0  -2 3037.47 94.4884   1
  -1   0  -2 3092.35 92.1266   1
  -1   0  -2 3117.15  99.731   1
   1   0   3 13.4534 3.95162   1
   1   0   3 18.2547 5.04172   1
   1   0   3 9.07751 2.77062   1
   1   0   3-0.10532 3.54503   1
   1   0   3 12.0835 3.18195   1
  -1   0  -3 0.71309 2.68419   1
  -1   0  -3 12.8022 3.38147   1
  -1   0  -3  13.787 4.76241   1
  -1   0  -3 19.7643 2.89908   1
  -1   0  -3 11.0033  2.5973   1
  -1   0  -3 15.3872 3.10014   1
   1   0   4 347.747 14.9623   1
   1   0   4 406.302  18.627   1
   1   0   4 393.667 20.0604   1
   1   0   4 352.295  16.581   1
   1   0   4 422.691 18.8677   1
   1   0   4 374.359 14.5922   1
  -1   0  -4 406.471 18.8196   1
  -1   0  -4 383.862 17.4603   1
  -1   0  -4 399.128  23.236   1
  -1   0  -4 410.952 20.7985   1
  -1   0  -4 412.789 17.1754   1
  -1   0  -4 405.479 13.7681   1
   1   0   5 373.689 25.8543   1
   1   0   5 325.521 20.6902   1
   1   0   5 386.225 21.2831   1
   1   0   5 377.611 21.9628   1
   1   0   5 336.211 27.0526   1
   1   0   5 378.329 21.9299   1
  -1   0  -5 422.059 20.8575   1
  -1   0  -5 324.468 27.6943   1
  -1   0  -5 339.978 16.1976   1
  -1   0  -5 355.587 26.7177   1
  -1   0  -5 363.745 19.2007   1
  -1   0  -5 354.539 20.9105   1
   1   0   6 22.4052 5.55762   1
   1   0   6 21.7396 5.50353   1
   1   0   6 35.8427 7.54502   1
   1   0   6 25.7782 7.33072   1
   1   0   6 21.5451  8.8214   1
   1   0   6 34.4092  8.9657   1
  -1   0  -6 36.4015 8.14639   1
  -1   0  -6 22.3676  8.3871   1
  -1   0  -6 21.8259 5.04041   1
  -1   0  -6 23.5861 8.00306   1
  -1   0  -6 26.7956 8.35923   1
  -1   0  -6 49.4048 6.27725   1
   1   0   7 1469.47 62.0025   1
   1   0   7 1859.19 88.0813   1
   1   0   7 1728.31  81.051   1
   1   0   7 1761.95  107.30   1
   1   0   7 1634.00 76.0313   1
  -1   0  -7 1879.92  108.46   1
  -1   0  -7 1789.06 83.9948   1
  -1   0  -7 1618.23 68.8058   1
  -1   0  -7 1973.91 91.2738   1
  -1   0  -7 1616.19 64.1721   1
  -1   0  -7 1739.95 83.6483   1
   1   0   8 2612.03 140.739   1
   1   0   8 2810.65 146.927   1
  -1   0  -8 2719.92 142.305   1
  -1   0  -8 2776.50 140.596   1
   1   0   9 142.923 24.7521   1
   1   0   9 120.655 24.8439   1
  -1   0  -9 134.719  24.439   1
  -1   0  -9 140.724  23.881   1
   1   0  10 8.00231 13.3723   1
  -1   0 -10  10.727 13.1927   1
  -1   0 -10 19.4099 12.7386   1
  -1   0 -10 18.0524 13.0559   1
   1   0  11 29.3893 18.7674   1
  -1   0 -11  25.304 17.9448   1
  -1   0 -11 52.5204 17.1596   1
  -1   0 -11 53.5698 26.9755   1
   1   0  12 62.8151 23.0932   1
  -1   0 -12  82.534 22.8441   1
  -1   0 -12 97.0305 20.6765   1
  -1   0 -12 92.6403 21.6277   1
   1   0  13 654.224  55.268   1
  -1   0 -13 837.474  76.531   1
  -1   0 -13 787.923 55.2024   1
  -1   0 -13 779.544 80.9446   1
   1   0  14 269.717 36.2919   1
  -1   0 -14 303.612  24.994   1
  -1   0 -14 327.291 24.3328   1
  -1   0 -14  254.79 26.4358   1
   1   1 -13 132.349 18.3116   1
   1   1 -13 133.497 17.9317   1
   1   1 -13 74.8312 30.3101   1
  -1  -1  13 74.1275 19.8447   1
   1   1 -12 1912.51 113.644   1
   1   1 -12 1971.04  118.24   1
   1   1 -12 1921.54 108.599   1
  -1  -1  12 1641.25 112.935   1
   1   1 -11 1717.28 114.087   1
   1   1 -11 1744.62 112.229   1
   1   1 -11 1726.94 109.454   1
  -1  -1  11 1561.04 112.895   1
   1   1 -10 1616.07 108.436   1
   1   1 -10 1637.52 107.158   1
   1   1 -10 1703.90 142.327   1
  -1  -1  10 1493.43 147.084   1
   1   1  -9 6980.80 447.719   1
   1   1  -9 7014.99 401.111   1
   1   1  -9 6817.43 399.876   1
  -1  -1   9 6597.15 396.747   1
   1   1  -8 1740.68 97.4896   1
   1   1  -8 1712.84 101.707   1
   1   1  -8 1802.48 103.771   1
  -1  -1   8 1660.98 104.784   1
   1   1  -7 680.071 41.0641   1
   1   1  -7  664.08  46.171   1
   1   1  -7 605.193 43.0437   1
   1   1  -7 680.372 55.9018   1
   1   1  -7 594.141 41.8457   1
  -1  -1   7 610.281 44.6701   1
  -1  -1   7 529.376 39.5872   1
  -1  -1   7 591.548 39.6283   1
   1   1  -623035.40 1463.04   1
   1   1  -622618.60 1419.45   1
   1   1  -623404.40 1482.39   1
   1   1  -622644.80 1452.91   1
   1   1  -622078.70 1387.30   1
  -1  -1   621406.60 1357.56   1
  -1  -1   621151.70 1393.55   1
  -1  -1   622768.90 1493.80   1
   1   1  -5 5355.11 247.555   1
   1   1  -5 5144.85 200.504   1
   1   1  -5 5438.00 240.007   1
   1   1  -5 5112.28 197.726   1
   1   1  -5 5522.76 269.472   1
   1   1  -5 5484.97 240.276   1
   1   1  -5 5329.46 227.974   1
  -1  -1   5 4985.09 221.098   1
  -1  -1   5 4801.09 184.538   1
  -1  -1   5 5027.73 231.548   1
  -1  -1   5 4692.22  188.02   1
  -1  -1   5 4825.15 217.253   1
   1   1  -4 2626.35 103.369   1
   1   1  -4 2719.22 102.353   1
   1   1  -4 2826.80  107.91   1
   1   1  -4 2706.12 82.4976   1
   1   1  -4 2594.92 108.249   1
   1   1  -4 2569.12 95.3414   1
   1   1  -4 2545.34 78.5127   1
  -1  -1   4 2536.78 97.7556   1
  -1  -1   4 2409.49 78.4663   1
  -1  -1   4 2447.70 95.2013   1
  -1  -1   4 2556.84  99.346   1
  -1  -1   4 2527.66 89.1808   1
   1   1  -3 980.289 33.3635   1
   1   1  -3 1022.73 26.7021   1
   1   1  -3 989.292 25.8874   1
   1   1  -3 990.627 35.9034   1
   1   1  -3 1026.10 35.3928   1
   1   1  -3 1029.41 35.2553   1
   1   1  -3 983.955 33.4537   1
  -1  -1   3 1002.32 29.1172   1
  -1  -1   3 970.456 34.7263   1
  -1  -1   3  906.22 26.9456   1
  -1  -1   3 986.725  34.742   1
  -1  -1   3  969.19 34.1312   1
   1   1  -2 3376.96 111.079   1
   1   1  -2 3233.09 107.649   1
   1   1  -2 3218.19  105.39   1
   1   1  -2 3289.09 110.099   1
   1   1  -2 3189.07 93.0068   1
   1   1  -2 3319.93 118.198   1
  -1  -1   2 3233.51 116.078   1
  -1  -1   2 3339.10  102.34   1
  -1  -1   2 3112.30  103.94   1
  -1  -1   2 3112.21 106.307   1
  -1  -1   2 3069.56 90.6506   1
   1   1  -1 4015.23 123.603   1
   1   1  -1 4072.13 129.962   1
   1   1  -1 4118.27 130.518   1
   1   1  -1 3928.00 123.095   1
   1   1  -1 4169.31 129.757   1
   1   1  -1 4014.67 128.372   1
  -1  -1   1 4104.73 132.675   1
  -1  -1   1 3816.22 117.111   1
  -1  -1   1 3916.56 121.886   1
  -1  -1   1 3788.60 121.723   1
  -1  -1   1 3857.63 123.987   1
  -1  -1   1 3836.98 125.537   1
   1   1   020543.40 996.592   1
   1   1   020830.90 1051.83   1
   1   1   021577.90 1095.03   1
   1   1   021371.20 1074.30   1
   1   1   019816.80 1011.82   1
   1   1   021671.00 1105.12   1
  -1  -1   020540.00 1035.64   1
  -1  -1   021269.90 1074.81   1
  -1  -1   019495.30 1000.92   1
  -1  -1   020140.90 1015.86   1
  -1  -1   020702.50 1055.78   1
  -1  -1   021786.00 1047.78   1
   1   1   146665.50 3152.07   1
   1   1   146024.30 3135.42   1
   1   1   145481.70 3125.93   1
   1   1   146603.10 2961.44   1
   1   1   146151.30 3123.91   1
  -1  -1  -146166.70 3139.30   1
  -1  -1  -143214.70 2952.56   1
  -1  -1  -145092.10 3128.18   1
  -1  -1  -143437.90 2964.54   1
  -1  -1  -142938.60 2909.31   1
   1   1   2 2870.20 78.2378   1
   1   1   2 3039.09 93.8973   1
   1   1   2 3114.29 94.9772   1
   1   1   2 2921.15 86.3219   1
  -1  -1  -2 2910.02 92.5347   1
  -1  -1  -2 3119.43 93.9421   1
  -1  -1  -2 3386.89 97.2318   1
  -1  -1  -2 3117.01 92.6054   1
  -1  -1  -2 3177.56 88.7273   1
  -1  -1  -2 3047.95 89.7475   1
   1   1   316762.50 851.772   1
   1   1   316238.30 797.001   1
   1   1   316353.70 833.266   1
   1   1   317472.90 889.234   1
   1   1   317656.00 872.494   1
  -1  -1  -317123.00 867.137   1
  -1  -1  -317465.30 891.096   1
  -1  -1  -317107.30 873.623   1
  -1  -1  -317511.40 859.292   1
  -1  -1  -317319.50 861.329   1
  -1  -1  -317924.20 868.191   1
   1   1   422236.80 1271.44   1
   1   1   421984.40 1256.31   1
   1   1   424012.40 1385.17   1
   1   1   423217.40 1315.88   1
   1   1   421477.80 1197.50   1
  -1  -1  -423193.20 1333.51   1
  -1  -1  -424235.20 1399.58   1
  -1  -1  -423068.10 1313.29   1
  -1  -1  -423679.10 1342.02   1
  -1  -1  -423860.60 1290.86   1
  -1  -1  -422380.80 1290.08   1
   1   1   529618.40 1934.29   1
   1   1   531649.60 2087.30   1
   1   1   532096.40 2126.38   1
   1   1   529114.60 1873.43   1
   1   1   529432.60 1923.68   1
  -1  -1  -531360.40 2053.08   1
  -1  -1  -533391.90 2197.69   1
  -1  -1  -532689.50 2126.41   1
  -1  -1  -531908.30 2092.64   1
  -1  -1  -530907.10 1912.11   1
  -1  -1  -532071.90 2087.00   1
   1   1   622661.20 1391.96   1
   1   1   621456.50 1301.08   1
   1   1   622330.80 1352.33   1
   1   1   621018.10 1275.04   1
   1   1   620092.50 1172.24   1
  -1  -1  -624157.60 1462.39   1
  -1  -1  -623235.00 1441.22   1
  -1  -1  -622724.00 1385.62   1
  -1  -1  -623887.90 1452.74   1
  -1  -1  -620719.60 1185.48   1
  -1  -1  -622886.40 1396.24   1
   1   1   7 1847.82 86.3925   1
   1   1   7 1751.24 81.6087   1
   1   1   7 1709.72 72.5089   1
   1   1   7 1669.53 77.4183   1
  -1  -1  -7 1995.52 113.829   1
  -1  -1  -7 1885.32 86.6536   1
  -1  -1  -7 1774.99  84.248   1
  -1  -1  -7 1812.25 97.0451   1
  -1  -1  -7 1929.85 88.8124   1
   1   1   8 36.2791 12.5251   1
   1   1   8 31.1861 11.1518   1
   1   1   8 29.1513  11.714   1
  -1  -1  -8 34.4675 11.2539   1
  -1  -1  -8 34.6719 12.0554   1
  -1  -1  -8 28.9923 10.5415   1
  -1  -1  -8 40.0347 12.8371   1
  -1  -1  -8 36.8391 11.7519   1
   1   1   9 198.428 27.7046   1
   1   1   9 188.172 26.1621   1
  -1  -1  -9 205.058 27.0616   1
  -1  -1  -9  184.18 43.1968   1
   1   1  10 3245.28 184.695   1
   1   1  10 3038.69  179.24   1
  -1  -1 -10 3358.19 199.024   1
  -1  -1 -10 3293.44 223.181   1
   1   1  11 379.256 45.1092   1
  -1  -1 -11  431.26 46.7682   1
  -1  -1 -11 455.007 67.3845   1
  -1  -1 -11 421.973 49.1267   1
   1   1  12 3957.00 242.168   1
  -1  -1 -12 4475.87 250.329   1
  -1  -1 -12 4453.92 265.108   1
   1   1  13 1122.87 111.194   1
  -1  -1 -13 1286.75  87.015   1
  -1  -1 -13 1311.83  83.014   1
   1   1  14 723.784  48.311   1
  -1  -1 -14 900.519 51.7995   1
  -1  -1 -14 915.385 56.5757   1
   1   2 -13 32.7542 8.93612   1
   1   2 -13 24.6394 8.74378   1
   1   2 -13 26.9925 10.1457   1
  -1  -2  13 22.2848 10.3678   1
   1   2 -12 1553.03  87.125   1
   1   2 -12 1573.68 111.606   1
   1   2 -12 1620.88 96.1956   1
  -1  -2  12 1484.13 94.6553   1
   1   2 -11 47.7145 26.7575   1
   1   2 -11  62.188 19.8736   1
   1   2 -11 61.1121 17.1854   1
  -1  -2  11 41.7474 20.6274   1
   1   2 -10 190.234 29.7935   1
   1   2 -10 188.616 30.1725   1
   1   2 -10  216.58 33.1882   1
  -1  -2  10 197.433 35.5328   1
   1   2  -9 603.078 49.4064   1
   1   2  -9  573.66 51.6665   1
   1   2  -9 573.039 51.0484   1
  -1  -2   9 537.867 57.9773   1
   1   2  -8 162.575 27.2478   1
   1   2  -8 173.035 25.8714   1
   1   2  -8  195.78 25.1296   1
  -1  -2   8 139.286 29.6412   1
   1   2  -715353.80 916.806   1
   1   2  -715427.10 944.578   1
   1   2  -715323.20 959.427   1
  -1  -2   714381.50 962.011   1
   1   2  -6 2516.98 114.218   1
   1   2  -6 2583.89 118.556   1
   1   2  -6 2656.34 124.998   1
   1   2  -6 2527.54 121.544   1
   1   2  -6 2511.58 114.554   1
  -1  -2   6 2207.78 92.3849   1
  -1  -2   6 2500.94 149.934   1
  -1  -2   6 2415.50 134.539   1
  -1  -2   6 2306.05 139.924   1
  -1  -2   6 2214.12 93.0531   1
   1   2  -5  12.467 6.75101   1
   1   2  -5 23.6829 6.45785   1
   1   2  -5 34.2893 9.83848   1
   1   2  -5  5.9207 7.27521   1
   1   2  -5 17.4193 11.1475   1
  -1  -2   5 16.9174 6.60201   1
  -1  -2   5 10.4727 12.0489   1
  -1  -2   5 6.57489 5.18948   1
  -1  -2   5 8.19584 7.14272   1
  -1  -2   5 5.58006 6.85906   1
   1   2  -4 3172.92 94.0915   1
   1   2  -4 3331.59 98.1858   1
   1   2  -4 3673.05 141.619   1
   1   2  -4 3485.02  142.20   1
   1   2  -4 3569.82 142.352   1
   1   2  -4 3569.82 139.799   1
   1   2  -4 3525.42 139.484   1
  -1  -2   4 3389.18 125.475   1
  -1  -2   4 3354.36 141.675   1
  -1  -2   4 3241.37 132.126   1
  -1  -2   4 3599.98 164.801   1
  -1  -2   4 3265.82 120.233   1
   1   2  -321939.20 1273.91   1
   1   2  -322117.70 1118.33   1
   1   2  -322262.60 1278.67   1
   1   2  -321432.10 1100.22   1
   1   2  -322325.80 1289.16   1
   1   2  -322016.90 1295.37   1
   1   2  -321868.30 1252.61   1
  -1  -2   320862.70 1177.19   1
  -1  -2   319792.80 1116.47   1
  -1  -2   322162.70 1318.07   1
  -1  -2   320687.60 1215.57   1
  -1  -2   321363.00 1266.19   1
   1   2  -2 1498.16 55.0315   1
   1   2  -2 1575.28 39.6646   1
   1   2  -2 1599.67  52.158   1
   1   2  -2 1558.69 51.1944   1
   1   2  -2 1464.92 47.0661   1
   1   2  -2 1556.80 56.9443   1
  -1  -2   2 1437.05 47.6178   1
  -1  -2   2 1539.42  52.071   1
  -1  -2   2 1474.71 46.8385   1
  -1  -2   2 1438.48 51.6226   1
  -1  -2   2 1374.82 50.3808   1
   1   2  -1 2128.61 54.1836   1
   1   2  -1 2220.69 65.2795   1
   1   2  -1 2246.77 65.6488   1
   1   2  -1 2206.72 68.6164   1
   1   2  -1 2173.51 63.8412   1
   1   2  -1 2181.62 64.4551   1
  -1  -2   1 2013.22 60.5715   1
  -1  -2   1 2175.41 72.2217   1
  -1  -2   1 2007.49 51.3675   1
  -1  -2   1 2016.42 67.0326   1
  -1  -2   1 2245.37 66.4649   1
   1   2   0 2581.71 72.3457   1
   1   2   0 2550.19 71.3642   1
   1   2   0 2505.26 71.2953   1
   1   2   0 2508.87 76.7878   1
   1   2   0 2495.72 64.8664   1
   1   2   0 2534.36 78.4784   1
  -1  -2   0 2433.01 64.3403   1
  -1  -2   0 2603.70 77.0087   1
  -1  -2   0 2444.06 69.8151   1
  -1  -2   0 2467.61 70.0009   1
  -1  -2   0 2444.32 69.2473   1
  -1  -2   0 2467.01 76.7351   1
   1   2   1 758.775 17.7145   1
   1   2   1 782.887 20.5251   1
   1   2   1 767.449 17.8881   1
   1   2   1 822.159 23.4907   1
   1   2   1 796.436 20.0083   1
  -1  -2  -1 706.863 10.1382   1
  -1  -2  -1 717.092 20.3996   1
  -1  -2  -1 700.118 16.7781   1
  -1  -2  -1 692.026 16.7436   1
  -1  -2  -1 703.121 9.69524   1
  -1  -2  -1 787.498 20.7922   1
   1   2   2 7386.58 270.094   1
   1   2   2 6890.61 255.042   1
   1   2   2 7216.52 273.661   1
   1   2   2 7622.57 235.332   1
  -1  -2  -2 7348.70 278.329   1
  -1  -2  -2 6945.97 259.593   1
  -1  -2  -2 7082.60 275.737   1
  -1  -2  -2 7187.52 226.975   1
  -1  -2  -2 6925.61 252.452   1
  -1  -2  -2 6724.69 244.546   1
   1   2   326288.60 1526.55   1
   1   2   326151.40 1482.16   1
   1   2   326268.20 1460.69   1
   1   2   327072.00 1581.70   1
   1   2   327343.90 1614.42   1
  -1  -2  -326975.60 1574.14   1
  -1  -2  -326937.50 1512.50   1
  -1  -2  -326434.50 1583.66   1
  -1  -2  -326120.70 1533.01   1
  -1  -2  -329091.10 1695.43   1
  -1  -2  -328433.30 1634.18   1
   1   2   4 17.0183 4.12948   1
   1   2   4 28.8561 4.37381   1
   1   2   4 18.8402 4.39903   1
  -1  -2  -4 14.8916 5.11765   1
  -1  -2  -4 0.11702 6.58941   1
  -1  -2  -4 14.2003 3.89185   1
  -1  -2  -4 16.0594  4.7607   1
  -1  -2  -4 15.2314 2.50545   1
   1   2   523481.70 1298.76   1
   1   2   523217.30 1377.84   1
   1   2   521935.70 1319.38   1
   1   2   523401.90 1355.77   1
   1   2   522732.00 1343.13   1
  -1  -2  -523866.40 1424.55   1
  -1  -2  -523356.20 1270.53   1
  -1  -2  -522875.20 1356.22   1
  -1  -2  -525144.80 1480.65   1
  -1  -2  -523164.40 1365.56   1
  -1  -2  -523988.50 1414.91   1
   1   2   626133.60 1700.87   1
   1   2   626509.20 1680.82   1
   1   2   626382.00 1557.97   1
   1   2   626003.80 1692.95   1
   1   2   627082.50 1718.05   1
  -1  -2  -628009.30 1805.61   1
  -1  -2  -628142.20 1797.08   1
  -1  -2  -627215.70 1747.03   1
  -1  -2  -626111.10 1540.12   1
  -1  -2  -628045.10 1804.99   1
  -1  -2  -627496.50 1762.86   1
   1   2   7 4278.80 192.109   1
   1   2   7 4279.56 209.159   1
   1   2   7 4397.08 204.247   1
   1   2   7 4346.64 193.549   1
  -1  -2  -7 4579.28 212.172   1
  -1  -2  -7 4509.06 231.675   1
  -1  -2  -7 4460.20 205.361   1
  -1  -2  -7 4472.52  203.41   1
  -1  -2  -7 4382.50 202.481   1
   1   2   8 14.3848  8.2246   1
   1   2   8 26.9362  8.3659   1
   1   2   8 16.5297 9.25561   1
  -1  -2  -8 11.3784  10.382   1
  -1  -2  -8 18.3778 9.14921   1
  -1  -2  -8 8.47478 8.96089   1
  -1  -2  -8 12.9121 9.46162   1
  -1  -2  -8 14.1008 9.10363   1
   1   2   9 6320.51 343.448   1
   1   2   9 6286.37 334.598   1
  -1  -2  -9 6197.37 335.192   1
  -1  -2  -9 6730.89 369.885   1
  -1  -2  -9 6278.55 337.645   1
   1   2  10 5.70876 10.0897   1
   1   2  10 10.0197 9.88208   1
  -1  -2 -10 9.45723 10.2319   1
  -1  -2 -10 7.10132 11.7021   1
   1   2  11 19.9747 14.4173   1
  -1  -2 -11 35.6398 16.6244   1
  -1  -2 -11 23.3413 15.5728   1
  -1  -2 -11 21.4929   15.59   1
   1   2  12 2934.46  222.95   1
  -1  -2 -12 3399.97 207.236   1
  -1  -2 -12 3238.46 189.555   1
   1   2  13 1265.91 87.8124   1
  -1  -2 -13 1547.84 97.8726   1
  -1  -2 -13 1482.37 94.5847   1
   1   2  14 18.9681 19.0225   1
  -1  -2 -14 41.5855 12.9916   1
  -1  -2 -14 41.1881 14.1326   1
  -1  -2 -15 863.515 61.9224   1
  -1  -2 -15 853.477 56.8924   1
   1   3 -12 66.2602 23.4851   1
   1   3 -12 77.6089 17.4557   1
   1   3 -12 128.886 16.0548   1
  -1  -3  12 13.4112  27.425   1
   1   3 -11  164.24 27.1337   1
   1   3 -11  149.57 23.5701   1
   1   3 -11 143.249 23.8817   1
  -1  -3  11 154.069 28.1984   1
   1   3 -10 1445.83  122.41   1
   1   3 -10 1499.10 92.8934   1
   1   3 -10 1448.80 134.238   1
  -1  -3  10 1298.59 99.7287   1
   1   3  -9 1466.06 92.9484   1
   1   3  -9 1424.96 122.083   1
   1   3  -9 1485.08 130.583   1
  -1  -3   9 1248.28   99.42   1
   1   3  -8 1110.56 78.5471   1
   1   3  -8 1206.39 102.267   1
   1   3  -8 1171.51  76.633   1
  -1  -3   8 1046.32 84.4963   1
   1   3  -7 8122.75 440.019   1
   1   3  -7 7759.36 434.317   1
   1   3  -7 8186.48 446.924   1
  -1  -3   7 7229.81 433.845   1
   1   3  -6 756.905 45.3246   1
   1   3  -6 727.401 43.6242   1
   1   3  -6 703.123 44.1323   1
  -1  -3   6  660.03 38.8195   1
  -1  -3   6 710.782 51.3137   1
  -1  -3   6 624.872 38.8994   1
   1   3  -5 4266.95 217.265   1
   1   3  -5 4432.71 195.533   1
   1   3  -5 4318.83 192.985   1
   1   3  -5 4554.16 231.009   1
   1   3  -5 4230.44 197.854   1
  -1  -3   5 3754.38 166.322   1
  -1  -3   5 3879.73 196.119   1
  -1  -3   5 4048.68 201.411   1
  -1  -3   5 3910.45 192.338   1
  -1  -3   5 4030.94 186.262   1
   1   3  -411933.10 619.248   1
   1   3  -412757.50 655.225   1
   1   3  -411757.30  633.33   1
   1   3  -411919.70 604.743   1
   1   3  -411827.40  621.71   1
  -1  -3   411046.00 605.302   1
  -1  -3   411303.50 640.012   1
  -1  -3   410630.70 566.074   1
  -1  -3   411169.10 564.687   1
  -1  -3   411004.30 567.268   1
   1   3  -3 108.914 10.1711   1
   1   3  -3 88.4468 15.4116   1
   1   3  -3 82.0119 8.74071   1
   1   3  -3 95.1587 9.02969   1
   1   3  -3 124.619 15.5677   1
  -1  -3   3 59.3334 11.1868   1
  -1  -3   3 81.9167 8.94425   1
  -1  -3   3 96.8583 12.0413   1
  -1  -3   3 63.5859  12.997   1
  -1  -3   3 72.5259  9.2208   1
   1   3  -2 2535.31 95.2993   1
   1   3  -2 2475.75 83.6431   1
   1   3  -2 2414.98 86.9853   1
   1   3  -2 2416.46 84.3003   1
   1   3  -2 2351.95 87.6548   1
  -1  -3   2 2227.80 89.3648   1
  -1  -3   2 2198.81 77.3891   1
  -1  -3   2 2279.14 81.4897   1
  -1  -3   2 2164.79 78.6473   1
  -1  -3   2 2444.27 89.5585   1
   1   3  -1 4847.47 140.149   1
   1   3  -1 5012.57 189.178   1
   1   3  -1 5154.82 181.299   1
   1   3  -1 5094.08 178.327   1
   1   3  -1 5089.16 178.899   1
   1   3  -1 4989.69 176.484   1
  -1  -3   1 4593.81 136.636   1
  -1  -3   1 4830.49 179.986   1
  -1  -3   1 4484.21 168.362   1
  -1  -3   1 4556.52 171.462   1
  -1  -3   1 4766.17 178.447   1
  -1  -3   1 4701.30 186.024   1
   1   3   0 6751.60 248.853   1
   1   3   0 6660.09 226.411   1
   1   3   0 6639.90 259.647   1
   1   3   0 6707.71 240.568   1
  -1  -3   0 6473.53 249.595   1
  -1  -3   0 6362.80 254.231   1
  -1  -3   0 6120.09  221.43   1
  -1  -3   0 6556.70 241.657   1
  -1  -3   0 6436.54 232.307   1
  -1  -3   0 6149.29 222.423   1
   1   3   1 7035.50 262.597   1
   1   3   1 6917.23 242.349   1
   1   3   1 6959.15 251.846   1
   1   3   1 7091.35 253.245   1
   1   3   1 6786.26  264.53   1
  -1  -3  -1 6579.14 230.963   1
  -1  -3  -1 6957.07 264.746   1
  -1  -3  -1 6605.13  272.87   1
  -1  -3  -1 6666.02 231.296   1
  -1  -3  -1 6449.37 226.533   1
  -1  -3  -1 6563.28 250.606   1
   1   3   2 10.1401 2.84785   1
   1   3   2 11.5766 2.35932   1
  -1  -3  -2 8.42893 1.74996   1
  -1  -3  -2 12.3692 1.69468   1
  -1  -3  -2 25.9384 3.51466   1
  -1  -3  -2 12.3367 2.92829   1
  -1  -3  -2 11.7184 2.65726   1
  -1  -3  -2 8.96457 3.03808   1
   1   3   3 6107.09 223.426   1
   1   3   3 6299.33 237.503   1
   1   3   3 6437.08 208.228   1
   1   3   3 6363.47 245.137   1
  -1  -3  -3 6603.61 241.285   1
  -1  -3  -3 5953.67 215.619   1
  -1  -3  -3 6045.34 218.805   1
  -1  -3  -3 5965.06 199.816   1
  -1  -3  -3 6015.69  225.04   1
  -1  -3  -3 5953.09 239.896   1
   1   3   4 4799.48 183.005   1
   1   3   4 4600.34 151.811   1
   1   3   4 4588.35 168.608   1
   1   3   4 4454.20 148.696   1
   1   3   4 4593.88 161.263   1
  -1  -3  -4 4383.51 175.581   1
  -1  -3  -4 4598.28 166.692   1
  -1  -3  -4 4911.78 168.021   1
  -1  -3  -4 4816.01 182.037   1
  -1  -3  -4 4592.11 159.068   1
  -1  -3  -4 4382.01 158.696   1
   1   3   510211.20 497.178   1
   1   3   510216.80  471.71   1
   1   3   510269.40 462.649   1
   1   3   5 9625.43 400.173   1
   1   3   5 9850.84  436.28   1
  -1  -3  -510451.10 490.449   1
  -1  -3  -510236.30 482.244   1
  -1  -3  -5 9948.14 481.521   1
  -1  -3  -510446.80 473.527   1
  -1  -3  -510198.40  421.46   1
  -1  -3  -5 9871.32 455.132   1
   1   3   6 7839.74 363.932   1
   1   3   6 8057.97 373.329   1
   1   3   6 7859.39 345.472   1
   1   3   6 8009.26 373.305   1
   1   3   6 7489.56 291.376   1
  -1  -3  -6 8036.19 403.852   1
  -1  -3  -6 8726.93 405.295   1
  -1  -3  -6 8029.30 366.944   1
  -1  -3  -6 7502.69 285.994   1
  -1  -3  -6 8238.50 380.182   1
  -1  -3  -6 8164.26 374.004   1
   1   3   7 370.038  25.543   1
   1   3   7 377.447 22.6776   1
   1   3   7 457.784 26.6285   1
   1   3   7 393.314 22.3909   1
  -1  -3  -7 370.953 24.2591   1
  -1  -3  -7 358.087 26.9409   1
  -1  -3  -7 376.982 25.9186   1
  -1  -3  -7 394.989 25.1047   1
  -1  -3  -7 364.737 24.9859   1
   1   3   8 1197.47 58.9318   1
   1   3   8 1260.23 60.8608   1
   1   3   8 1273.99 64.2012   1
  -1  -3  -8 1240.49 68.4364   1
  -1  -3  -8 1228.22 65.0772   1
  -1  -3  -8 1261.29  65.307   1
  -1  -3  -8 1322.33 71.6069   1
  -1  -3  -8 1186.69 63.5645   1
   1   3   9  487.40 41.9696   1
   1   3   9 472.858 36.8485   1
  -1  -3  -9 475.925   40.74   1
  -1  -3  -9 532.696 39.5449   1
  -1  -3  -9 557.048 44.7648   1
   1   3  10 103.218 21.6572   1
   1   3  10 108.875 31.3313   1
  -1  -3 -10 123.409 38.7419   1
  -1  -3 -10 114.905 21.5811   1
   1   3  11 681.702 56.5779   1
  -1  -3 -11  731.46 66.4063   1
  -1  -3 -11  747.83 61.3019   1
   1   3  12 2315.97 141.171   1
  -1  -3 -12 2780.62  170.53   1
  -1  -3 -12 2514.50 150.815   1
   1   3  13 43.1208 25.8308   1
  -1  -3 -13 53.1148 19.7358   1
  -1  -3 -13 48.9912 18.5167   1
  -1  -3 -14 599.964 47.3635   1
  -1  -3 -14 751.141 74.3337   1
  -1  -3 -15 1677.15 80.4415   1
  -1  -3 -15 1500.82 69.8542   1
   1   4 -12 818.213 40.9241   1
   1   4 -12 797.352 40.4367   1
   1   4 -12 801.589 57.7745   1
  -1  -4  12  762.35 43.8997   1
   1   4 -11 4017.81  213.16   1
   1   4 -11 4133.71 210.562   1
   1   4 -11 4089.88 206.029   1
  -1  -4  11 3988.10 218.123   1
   1   4 -10 132.364 23.8298   1
   1   4 -10 153.929 27.2384   1
   1   4 -10 136.633 24.1798   1
  -1  -4  10  127.12 28.6225   1
   1   4  -9 3252.30  182.28   1
   1   4  -9 3044.41 185.218   1
   1   4  -9 3321.22 219.131   1
  -1  -4   9 2877.53 187.681   1
   1   4  -8 147.818 38.6553   1
   1   4  -8 139.234 25.3506   1
   1   4  -8 144.419 41.8336   1
  -1  -4   8 127.794 30.2883   1
   1   4  -7 6888.39 379.019   1
   1   4  -7 7111.19 382.362   1
   1   4  -7 6756.16 385.254   1
  -1  -4   7 6148.77 377.977   1
   1   4  -6 5561.64 275.701   1
   1   4  -6 5720.15 281.649   1
   1   4  -6 5564.00  321.02   1
  -1  -4   6 4514.15 240.136   1
  -1  -4   6 4628.16 268.903   1
   1   4  -5 2569.84 117.524   1
   1   4  -5 2503.81 119.502   1
   1   4  -5 2481.29 120.481   1
   1   4  -5 2578.37 119.191   1
  -1  -4   5 2341.40 136.428   1
  -1  -4   5 2330.34 127.452   1
  -1  -4   5 2230.17 131.738   1
  -1  -4   5 2138.83 120.213   1
  -1  -4   5 2220.67 126.856   1
   1   4  -4 128.536 14.6402   1
   1   4  -4 38.8758 12.2734   1
   1   4  -4 36.8323 17.3767   1
   1   4  -4 65.7046 21.2365   1
  -1  -4   4 17.2127 16.5271   1
  -1  -4   4 32.6554 16.4193   1
  -1  -4   4 109.437  12.709   1
  -1  -4   4 120.409 12.3825   1
  -1  -4   4 20.3326 16.4536   1
   1   4  -3  338.93  18.797   1
   1   4  -3 350.302 21.9693   1
   1   4  -3 341.437 19.3619   1
   1   4  -3 354.302 22.1151   1
   1   4  -3 349.899 20.4693   1
  -1  -4   3 301.509 20.1703   1
  -1  -4   3 314.152 25.3119   1
  -1  -4   3  304.98 23.6608   1
  -1  -4   3 287.682 18.2311   1
  -1  -4   3 282.837 18.4605   1
   1   4  -250613.70 3813.79   1
   1   4  -248341.10 3728.58   1
   1   4  -249982.00 3799.57   1
   1   4  -251300.50 3884.35   1
  -1  -4   246474.60 3572.31   1
  -1  -4   248167.80 3768.83   1
  -1  -4   243702.60 3332.40   1
  -1  -4   246217.80 3538.09   1
  -1  -4   245509.00 3610.59   1
   1   4  -1 6040.55 238.047   1
   1   4  -1 5973.61 224.263   1
   1   4  -1 5874.39 240.214   1
   1   4  -1 5914.70 232.767   1
  -1  -4   1 5368.97 248.638   1
  -1  -4   1 5703.25 252.397   1
  -1  -4   1 5486.32 227.541   1
  -1  -4   1 5451.90 227.056   1
  -1  -4   1 5164.23 200.321   1
   1   4   0 3255.78 101.841   1
   1   4   0 3178.16 98.6026   1
   1   4   0 3330.25 103.247   1
   1   4   0 3354.62 120.367   1
   1   4   0 3247.74 91.4116   1
  -1  -4   0 3227.54 121.942   1
  -1  -4   0 3008.15 110.248   1
  -1  -4   0 3106.52 117.761   1
  -1  -4   0 2826.22 88.5262   1
  -1  -4   0 2981.25 100.007   1
  -1  -4   0 2925.54  107.33   1
   1   4   1 24.8466 2.89499   1
   1   4   1  27.391 2.30927   1
   1   4   1  30.262 2.33194   1
  -1  -4  -1 21.5441  4.2586   1
  -1  -4  -1 28.1956 2.26386   1
  -1  -4  -1 19.2132  4.6142   1
  -1  -4  -1 21.2027 5.36152   1
  -1  -4  -1 25.5719 4.70387   1
  -1  -4  -1 27.8266 3.90711   1
  -1  -4  -1 19.8149 3.41652   1
   1   4   2 8084.22 325.047   1
   1   4   2 7645.45 279.982   1
  -1  -4  -2 7061.71 298.038   1
  -1  -4  -2 7236.32 258.203   1
  -1  -4  -2 7922.85  286.62   1
  -1  -4  -2 6845.30 247.974   1
  -1  -4  -2 7605.79 315.628   1
  -1  -4  -2 7372.95 318.736   1
  -1  -4  -2 7238.20 263.604   1
  -1  -4  -2 7640.37 278.565   1
   1   4   3 642.945 17.2673   1
   1   4   3 688.574 23.0364   1
  -1  -4  -3 655.328 26.7967   1
  -1  -4  -3 818.827  35.732   1
  -1  -4  -3 604.481 14.7668   1
  -1  -4  -3 616.056 24.2027   1
  -1  -4  -3 594.068 18.6462   1
   1   4   410343.30 471.119   1
   1   4   410139.10  425.92   1
   1   4   410482.40 427.225   1
   1   4   410319.70  443.72   1
  -1  -4  -4 9332.37 400.069   1
  -1  -4  -4 9973.10  414.88   1
  -1  -4  -410603.90 464.669   1
  -1  -4  -4 9414.29 402.431   1
  -1  -4  -410301.30 489.936   1
  -1  -4  -4 9367.50 403.108   1
   1   4   5 9512.50 394.219   1
   1   4   5 9938.59 433.555   1
   1   4   510223.70 497.635   1
   1   4   5 9630.49  434.70   1
  -1  -4  -5 9733.15 478.927   1
  -1  -4  -5 9672.73 429.224   1
  -1  -4  -5 9219.42 414.101   1
  -1  -4  -510066.60 474.311   1
  -1  -4  -510379.00 438.189   1
  -1  -4  -5 9711.00 434.716   1
   1   4   6 433.478 20.6707   1
   1   4   6 487.186 36.4281   1
   1   4   6 432.897 18.4289   1
   1   4   6  401.55 16.8685   1
  -1  -4  -6 401.367 20.0195   1
  -1  -4  -6 408.339 10.9816   1
  -1  -4  -6 448.031 26.4857   1
  -1  -4  -6 406.287 20.3095   1
  -1  -4  -6 398.182 19.5547   1
  -1  -4  -6 431.013 24.1594   1
   1   4   7 8049.41 374.346   1
   1   4   7 8449.41 415.986   1
   1   4   7 8216.82 392.933   1
   1   4   7 8284.69 384.323   1
  -1  -4  -7 8834.72 460.594   1
  -1  -4  -7 8221.56 447.855   1
  -1  -4  -7 8014.02 386.798   1
  -1  -4  -7 7625.77 373.066   1
  -1  -4  -7 8306.56 404.367   1
   1   4   8 5762.06 272.288   1
   1   4   8 5776.41 262.894   1
   1   4   8 5639.17 259.103   1
  -1  -4  -8 6192.19 331.671   1
  -1  -4  -8 5499.76 263.026   1
  -1  -4  -8 5163.01  248.95   1
  -1  -4  -8 5432.22 290.982   1
  -1  -4  -8 5494.91 281.948   1
   1   4   9 3.15767 6.30355   1
   1   4   9 4.62123 6.98694   1
  -1  -4  -9  4.3209 6.73213   1
  -1  -4  -9-1.54653  7.9932   1
  -1  -4  -9 4.09848  7.2123   1
   1   4  10 1185.74 71.9937   1
   1   4  10 1286.78 76.3327   1
  -1  -4 -10 1284.64 88.1623   1
  -1  -4 -10 1171.71 72.8548   1
   1   4  11 1557.93 128.048   1
  -1  -4 -11 1652.63 105.013   1
  -1  -4 -11 1827.49 119.655   1
  -1  -4 -11 1689.62  106.18   1
  -1  -4 -12  115.39 26.1799   1
  -1  -4 -12 148.075 45.1063   1
  -1  -4 -12 113.692 38.0345   1
  -1  -4 -13 1782.30  116.42   1
  -1  -4 -13 1610.95 104.856   1
  -1  -4 -14 1181.15 75.1952   1
  -1  -4 -14 999.568  65.423   1
  -1  -4 -15  90.598 24.7357   1
   1   5 -11 55.1412 14.9133   1
   1   5 -11 109.241 13.7403   1
   1   5 -11 109.556 13.6319   1
  -1  -5  11 64.8416 16.4239   1
   1   5 -10 1316.43  74.836   1
   1   5 -10 1231.57 77.0933   1
   1   5 -10 1256.96 72.1969   1
  -1  -5  10 1198.71 81.0466   1
   1   5  -9 3677.67 211.813   1
   1   5  -9 3753.33 205.463   1
   1   5  -9 3753.68 244.222   1
  -1  -5   9 3566.42 218.659   1
   1   5  -8 1263.38 82.6215   1
   1   5  -8 1232.42 88.5319   1
   1   5  -8 1264.87 82.6558   1
  -1  -5   8 1114.84 128.989   1
   1   5  -7 90.8729 20.2443   1
   1   5  -7 88.2391 22.3831   1
   1   5  -7 81.7772 31.0575   1
  -1  -5   7 83.2704 25.4842   1
   1   5  -6  407.47 34.7537   1
   1   5  -6 368.451 34.1167   1
   1   5  -6 368.297 55.7609   1
  -1  -5   6 326.109 36.2178   1
  -1  -5   6 340.285 43.4444   1
   1   5  -5 1497.60  78.276   1
   1   5  -5 1514.93 86.4764   1
   1   5  -5 1500.51 100.918   1
  -1  -5   5 1367.77 83.5394   1
  -1  -5   5 1299.79 91.8492   1
   1   5  -4 362.989 43.3884   1
   1   5  -4 364.253 25.4746   1
   1   5  -4 347.868 26.0409   1
   1   5  -4 370.236 26.3955   1
  -1  -5   4 323.651  26.762   1
  -1  -5   4 308.316  38.217   1
  -1  -5   4 319.879 33.6891   1
  -1  -5   4 340.239  34.046   1
  -1  -5   4 317.327 24.9706   1
   1   5  -3 5235.26 240.727   1
   1   5  -3 5184.52 220.758   1
   1   5  -3 5289.05 230.823   1
   1   5  -3 5161.46 239.735   1
  -1  -5   3 4555.74 212.703   1
  -1  -5   3 4675.13 264.815   1
  -1  -5   3 4518.71 212.095   1
  -1  -5   3 4793.25 242.526   1
  -1  -5   3 4242.63 210.938   1
   1   5  -2 3272.61 123.549   1
   1   5  -2 3317.79 127.857   1
   1   5  -2 3278.13 136.794   1
   1   5  -2 3269.90 124.431   1
  -1  -5   2 2979.90 138.597   1
  -1  -5   2 2858.14 112.926   1
  -1  -5   2 3014.62 140.254   1
  -1  -5   2 3028.05 130.347   1
  -1  -5   2 2911.78 124.709   1
   1   5  -1 1505.35 49.2275   1
   1   5  -1 1527.41 60.9578   1
   1   5  -1 1554.49 51.0117   1
   1   5  -1 1533.28 58.7432   1
  -1  -5   1 1410.24 58.6103   1
  -1  -5   1 1303.30 45.6879   1
  -1  -5   1 1442.84 62.4541   1
  -1  -5   1 1470.06 65.3299   1
  -1  -5   1 1509.97 60.4277   1
   1   5   013865.30 651.443   1
   1   5   014259.30 675.709   1
   1   5   015575.20 732.359   1
   1   5   015021.60 763.325   1
  -1  -5   013074.00 617.881   1
  -1  -5   014007.80 742.577   1
  -1  -5   013307.30 689.025   1
  -1  -5   013619.40 719.702   1
  -1  -5   013105.30 604.919   1
  -1  -5   012335.90  640.86   1
   1   5   127343.30 1501.04   1
   1   5   125771.60 1421.60   1
   1   5   125731.90 1420.61   1
   1   5   128596.80 1720.57   1
   1   5   127242.80 1552.88   1
  -1  -5  -122873.70 1420.32   1
  -1  -5  -121624.20 1256.82   1
  -1  -5  -125364.40 1509.42   1
  -1  -5  -123971.30 1425.17   1
  -1  -5  -124280.60 1498.17   1
  -1  -5  -125464.90 1540.94   1
  -1  -5  -123254.50 1281.31   1
   1   5   2 599.836 19.8646   1
   1   5   2 578.665 13.7739   1
   1   5   2 603.781 12.8407   1
  -1  -5  -2  519.90  25.209   1
  -1  -5  -2 550.486 21.9827   1
  -1  -5  -2  543.22 22.5992   1
  -1  -5  -2 515.307 12.7227   1
  -1  -5  -2 501.926 15.5813   1
  -1  -5  -2 583.807 31.3962   1
  -1  -5  -2 504.942 28.8251   1
   1   5   310123.70 439.039   1
   1   5   3 9803.66 368.776   1
  -1  -5  -3 8644.52 322.428   1
  -1  -5  -3 9432.24 432.544   1
  -1  -5  -3 8364.15 315.169   1
  -1  -5  -3 9662.61 419.952   1
  -1  -5  -3 9625.01 384.211   1
  -1  -5  -3 8854.75 410.836   1
  -1  -5  -3 8227.77 363.802   1
  -1  -5  -3 8723.31 327.092   1
   1   5   4 6957.39 283.346   1
   1   5   4 6645.37 231.694   1
  -1  -5  -4 6009.66 261.499   1
  -1  -5  -4 5268.33 210.536   1
  -1  -5  -4 5511.37 195.601   1
  -1  -5  -4 5643.29 204.487   1
  -1  -5  -4 5695.29 208.842   1
  -1  -5  -4 6730.10 290.171   1
  -1  -5  -4 6501.22 238.451   1
  -1  -5  -4 6827.53  265.63   1
   1   5   5 2975.49 96.9875   1
   1   5   5 2968.82 95.2327   1
   1   5   5 3281.43 126.832   1
  -1  -5  -5 3136.05 124.393   1
  -1  -5  -5 2921.50 124.662   1
  -1  -5  -5 2659.02 97.4424   1
  -1  -5  -5 2485.38 89.5305   1
  -1  -5  -5 2782.33 96.3897   1
  -1  -5  -5 3042.33  103.02   1
  -1  -5  -5 2489.92 84.5739   1
   1   5   612438.70  598.37   1
   1   5   611567.10 549.877   1
   1   5   613088.80 679.236   1
  -1  -5  -610892.30 534.552   1
  -1  -5  -610500.50  506.72   1
  -1  -5  -611898.60 653.238   1
  -1  -5  -6 9767.15 447.331   1
  -1  -5  -612188.80 620.762   1
  -1  -5  -611441.50 572.325   1
   1   5   7 9080.31 422.371   1
   1   5   7 8337.88 381.417   1
   1   5   7 9213.41 458.589   1
  -1  -5  -7 8723.74 456.028   1
  -1  -5  -7 7992.37 382.575   1
  -1  -5  -7 8500.78 436.538   1
  -1  -5  -7 7672.32 388.436   1
  -1  -5  -7 9173.25 461.429   1
   1   5   8 613.172 30.5094   1
   1   5   8 555.867 29.9137   1
   1   5   8 644.915 35.1723   1
  -1  -5  -8 604.729 44.2323   1
  -1  -5  -8 601.442 54.1293   1
  -1  -5  -8 565.862 33.3521   1
  -1  -5  -8 646.481 41.3949   1
  -1  -5  -8 532.232 31.6531   1
   1   5   9 2735.89 152.917   1
   1   5   9 2641.75 119.682   1
  -1  -5  -9 2570.34 128.443   1
  -1  -5  -9 2399.08 119.605   1
  -1  -5  -9 2944.01 150.545   1
  -1  -5 -10 2211.71 128.026   1
  -1  -5 -10 1812.78 101.724   1
  -1  -5 -11  311.64 39.7986   1
  -1  -5 -11 246.177 32.3975   1
  -1  -5 -11 279.187  54.849   1
  -1  -5 -12 1184.70 82.7271   1
  -1  -5 -12 996.743 74.3216   1
  -1  -5 -12 1264.07 121.647   1
  -1  -5 -13 1532.94 98.9052   1
  -1  -5 -13 1408.74 93.7175   1
  -1  -5 -13 1783.02 111.897   1
  -1  -5 -14  162.60 22.7297   1
  -1  -5 -14 71.2179 19.4362   1
  -1  -5 -15 118.104 29.3913   1
   1   6 -10 158.925 18.3677   1
   1   6 -10 163.256 17.3724   1
   1   6 -10 90.6141 25.8109   1
  -1  -6  10 140.419  31.278   1
   1   6  -9 65.0493 17.3011   1
   1   6  -9 81.7252 17.6979   1
   1   6  -9  70.895 16.6516   1
  -1  -6   9 93.9204 32.5223   1
   1   6  -8 423.514 40.5065   1
   1   6  -8 418.466 42.5861   1
   1   6  -8 435.398 57.7352   1
  -1  -6   8 426.132 49.5385   1
   1   6  -7 1226.97 77.1066   1
   1   6  -7 1210.03 80.9368   1
   1   6  -7 1196.59 76.3586   1
  -1  -6   7 1020.71  80.785   1
  -1  -6   7 1147.42 93.0485   1
   1   6  -6 2577.93 138.588   1
   1   6  -6 2638.32 147.488   1
   1   6  -6 2509.18 168.753   1
  -1  -6   6 2490.54 160.286   1
  -1  -6   6 2264.35 133.505   1
   1   6  -5 31.4687 12.7449   1
   1   6  -5 17.3363 17.2496   1
   1   6  -5 15.0062 11.2836   1
  -1  -6   5 30.8439  20.326   1
  -1  -6   5 45.4259 24.5213   1
   1   6  -4  261.94 24.0515   1
   1   6  -4  330.66 29.9843   1
   1   6  -4 271.715 24.2498   1
  -1  -6   4 295.775 44.3994   1
  -1  -6   4  262.68 34.9904   1
   1   6  -3 588.413 37.8814   1
   1   6  -3 605.908 33.3389   1
   1   6  -3 574.927 30.6628   1
   1   6  -3 591.631 31.8887   1
  -1  -6   3 573.507 37.4451   1
  -1  -6   3 516.413 43.5897   1
  -1  -6   3 461.824 28.9137   1
  -1  -6   3 649.766 64.2057   1
  -1  -6   3 529.317 35.7791   1
   1   6  -2 2485.02 97.2865   1
   1   6  -2 2514.98 96.2514   1
   1   6  -2 2522.22 108.615   1
   1   6  -2 2550.66 129.957   1
  -1  -6   2 2016.01 83.9785   1
  -1  -6   2 2390.94  129.74   1
  -1  -6   2 2282.83 116.511   1
  -1  -6   2 2368.88 118.445   1
  -1  -6   2 2409.28 109.752   1
   1   6  -1 1500.09 58.8914   1
   1   6  -1 1544.92 65.1119   1
   1   6  -1 1457.35 48.8597   1
   1   6  -1 1508.54 60.9685   1
  -1  -6   1 1413.93 70.3687   1
  -1  -6   1 1365.93 62.7962   1
  -1  -6   1 1399.81 68.5292   1
  -1  -6   1 1231.83 45.2687   1
  -1  -6   1 1413.55 77.6674   1
   1   6   0 3393.25 111.649   1
   1   6   0 3422.00 115.121   1
   1   6   0 3558.43 144.904   1
   1   6   0 3386.86 112.099   1
  -1  -6   0 3335.93 142.257   1
  -1  -6   0 3383.34 144.185   1
  -1  -6   0 3095.23 138.304   1
  -1  -6   0 3153.53 136.159   1
   1   6   1 945.965 23.3669   1
   1   6   1 1087.25 44.5138   1
   1   6   1 948.279 25.4822   1
   1   6   1 967.318 26.2888   1
  -1  -6  -1 933.173 33.8264   1
  -1  -6  -1 908.523 55.5315   1
  -1  -6  -1 989.168 38.7978   1
  -1  -6  -1 750.352 36.2036   1
  -1  -6  -1 829.071 49.5843   1
  -1  -6  -1 966.248 42.3013   1
  -1  -6  -2 16.7329 5.63755   1
  -1  -6  -2 11.9659 4.86109   1
  -1  -6  -2 9.43275 5.41136   1
  -1  -6  -2 13.5473 3.84218   1
  -1  -6  -2 10.4064  6.1916   1
  -1  -6  -2 11.9132 5.01478   1
   1   6   3 2686.43  96.242   1
  -1  -6  -3 2495.70 95.7495   1
  -1  -6  -3 2261.43 96.9688   1
  -1  -6  -3 2366.61 93.3843   1
  -1  -6  -3 2272.57 88.4925   1
  -1  -6  -3 2441.42 87.8476   1
  -1  -6  -3 2468.90 82.7354   1
   1   6   4 4930.01 195.729   1
  -1  -6  -4 4245.23 185.051   1
  -1  -6  -4 4309.49 165.428   1
  -1  -6  -4 3971.75 176.209   1
  -1  -6  -4 4655.45  184.43   1
  -1  -6  -4 4002.17 159.311   1
   1   6   5  873.72  38.474   1
  -1  -6  -5 844.564  57.132   1
  -1  -6  -5 706.456 26.1622   1
  -1  -6  -5 678.024 35.6414   1
  -1  -6  -5 831.442 39.7473   1
   1   6   6 3826.87 135.591   1
  -1  -6  -6 3105.20 127.902   1
  -1  -6  -6 3652.28 170.062   1
  -1  -6  -6 3929.31 172.372   1
  -1  -6  -6 3409.01 172.724   1
  -1  -6  -7 4660.90 224.291   1
  -1  -6  -7 4254.67 217.542   1
  -1  -6  -8 1099.79 64.5793   1
  -1  -6  -9 12.1748 10.5091   1
  -1  -6 -10 6713.84 388.837   1
  -1  -6 -11 23.1917 14.9146   1
  -1  -6 -11 5.10313  21.667   1
  -1  -6 -12 1175.52 86.3901   1
  -1  -6 -12 1252.56 127.776   1
  -1  -6 -13  397.14 45.5862   1
  -1  -6 -13 319.055  40.523   1
  -1  -6 -14 5.67383 8.34682   1
  -1  -6 -14-1.21882 7.48705   1
  -1  -6 -15  50.464 22.1465   1
   1   7  -9 182.636 19.5874   1
  -1  -7   9 99.6836 33.3072   1
   1   7  -8 1282.60 73.9815   1
  -1  -7   8 1203.85 81.3777   1
   1   7  -7 3246.79 172.757   1
  -1  -7   7 2780.38  164.39   1
  -1  -7   7 2903.23 174.236   1
   1   7  -6  835.33 60.8482   1
  -1  -7   6 659.245 96.2983   1
  -1  -7   6 728.729 87.6549   1
   1   7  -5 224.989 29.0329   1
  -1  -7   5 224.268 36.8918   1
  -1  -7   5 181.538 29.5273   1
   1   7  -4 2857.79 150.802   1
  -1  -7   4 2593.92 158.654   1
  -1  -7   4 2518.14  144.45   1
   1   7  -3 1404.44 97.8017   1
  -1  -7   3 1302.58 79.3724   1
  -1  -7   3 1271.41 85.3793   1
   1   7  -2 301.161 25.8255   1
  -1  -7   2 269.327 30.5174   1
  -1  -7   2 272.956 27.6881   1
   1   7  -1 678.165 37.4772   1
  -1  -7   1 683.566 41.5762   1
  -1  -7   1 574.605 43.4818   1
  -1  -7   1  617.95 39.9598   1
  -1  -7   1 618.361 45.2904   1
   1   7   0 209.469 18.0075   1
  -1  -7   0 157.491 27.3305   1
  -1  -7   0 166.716 30.8293   1
  -1  -7   0 153.743 17.4617   1
  -1  -7   0  182.79 19.0336   1
  -1  -7  -1 25.0967 12.9795   1
  -1  -7  -1 13.4324 7.19435   1
  -1  -7  -1 22.3543 8.41876   1
  -1  -7  -2 1893.96 76.9457   1
  -1  -7  -2 1883.43 72.8288   1
  -1  -7  -2 1858.61 104.307   1
  -1  -7  -2 2104.41 89.1301   1
  -1  -7  -2 1767.44 66.7368   1
  -1  -7  -3 765.361  36.603   1
  -1  -7  -3 677.885  36.917   1
  -1  -7  -3 731.972 41.0713   1
  -1  -7  -3  777.03 37.2447   1
  -1  -7  -3 711.791 28.6441   1
  -1  -7  -4 333.939 33.5769   1
  -1  -7  -4 288.854 24.0152   1
  -1  -7  -4 329.217 30.7668   1
  -1  -7  -5 2479.10 114.301   1
  -1  -7  -5 2457.96  97.921   1
  -1  -7  -5 2136.32 102.187   1
  -1  -7  -6 4204.14 204.618   1
  -1  -7  -6 5198.08 247.377   1
  -1  -7  -7 278.326  28.537   1
  -1  -7  -8  268.07 31.8112   1
  -1  -7  -9 175.251 28.3906   1
  -1  -7 -10 3744.74 221.161   1
  -1  -7 -10 3644.41 209.818   1
  -1  -7 -11 5401.35 327.453   1
  -1  -7 -11 5151.53 305.552   1
  -1  -7 -12 567.792 55.1993   1
  -1  -7 -12 584.797 63.3314   1
  -1  -7 -13 97.8769 24.1575   1
  -1  -7 -13  123.23 27.2733   1
  -1  -7 -14 188.406 27.1782   1
  -1  -7 -14 196.002 45.8871   1
  -1  -7 -15  581.51 42.4171   1
   1   8  -8 2804.36 132.743   1
  -1  -8   8 2575.05 133.326   1
   1   8  -7 784.406 53.9301   1
  -1  -8   7  654.52 78.1005   1
  -1  -8   7 744.191 59.3207   1
   1   8  -6 49.2733 26.4708   1
  -1  -8   6 69.3998 31.0922   1
  -1  -8   6 72.2889 20.8657   1
   1   8  -5 1818.99 102.705   1
  -1  -8   5 1559.00 110.539   1
  -1  -8   5 1566.20 103.104   1
   1   8  -4 1140.77 72.0077   1
  -1  -8   4 929.553 76.4959   1
  -1  -8   4 949.672 72.9051   1
   1   8  -3 51.4971 25.1821   1
  -1  -8   3 46.6718 19.7373   1
  -1  -8   3 78.3824 27.4678   1
   1   8  -2 2888.78 145.167   1
  -1  -8   2 2532.51 143.426   1
  -1  -8   2 2315.65 177.388   1
   1   8  -1 4349.05 209.554   1
  -1  -8   1 3962.27 207.935   1
  -1  -8   1 3467.91 194.882   1
  -1  -8   0 547.112  41.144   1
  -1  -8   0 475.377   38.27   1
  -1  -8  -1 5104.34 260.539   1
  -1  -8  -1 6318.18 309.979   1
  -1  -8  -1 5806.41 328.526   1
  -1  -8  -2 6042.70 300.043   1
  -1  -8  -3 183.937 15.6603   1
  -1  -8  -3 198.876 20.3245   1
  -1  -8  -4 4587.99  214.45   1
  -1  -8  -5 5799.79 302.061   1
  -1  -8  -6 651.197 46.9646   1
  -1  -8  -7 1017.87  65.175   1
  -1  -8  -8 711.431 56.6952   1
  -1  -8  -9 4439.52 244.919   1
  -1  -8  -9 3814.67 214.581   1
  -1  -8 -10  534.48 77.5111   1
  -1  -8 -10 451.113  68.298   1
  -1  -8 -11 2532.95 160.872   1
  -1  -8 -11 2468.89 188.488   1
  -1  -8 -12 366.418 47.2952   1
  -1  -8 -12 321.308 42.2711   1
  -1  -8 -13 884.145 69.7818   1
  -1  -8 -13 994.406 78.0112   1
  -1  -8 -14 1138.40 76.5832   1
  -1  -8 -14 1072.22 71.1666   1
  -1  -8 -15 294.602 38.4113   1
  -1  -8 -15 207.861 21.6321   1
  -1  -9   7 7.40145 7.73366   1
  -1  -9   7 6.37349 7.67053   1
  -1  -9   6 864.833 65.5392   1
  -1  -9   6 988.512 65.7849   1
  -1  -9   5 2991.82 204.171   1
  -1  -9   5 2750.48 169.441   1
   1   9  -4 328.028 34.6748   1
  -1  -9   4 243.439 60.1252   1
  -1  -9   4 275.958 37.7082   1
   1   9  -3 841.729 60.2543   1
  -1  -9   3 764.789 86.2077   1
  -1  -9   3 616.441 64.0606   1
  -1  -9   2 6071.84 334.163   1
  -1  -9   2 5275.10 317.165   1
  -1  -9   1 2482.70 141.927   1
  -1  -9   0 8.24313 10.1036   1
  -1  -9  -1 763.825   53.72   1
  -1  -9  -2 38.5322 21.2885   1
  -1  -9  -3 1837.37 95.5016   1
  -1  -9  -4 4968.40 270.198   1
  -1  -9  -4 3936.85 217.169   1
  -1  -9  -5 1817.88 117.694   1
  -1  -9  -5 1680.52 84.8914   1
  -1  -9  -6 1424.76 85.5206   1
  -1  -9  -6 1218.59  71.227   1
  -1  -9  -7 2288.50  128.52   1
  -1  -9  -7 2026.54 115.881   1
  -1  -9  -8  179.28 29.4041   1
  -1  -9  -8 158.366  24.563   1
  -1  -9  -9 442.072 68.7944   1
  -1  -9  -9  395.87 39.8855   1
  -1  -9 -10 458.454 48.2517   1
  -1  -9 -10 360.762  41.617   1
  -1  -9 -11 396.906 49.3154   1
  -1  -9 -11  376.39   41.99   1
  -1  -9 -12 497.605 55.2259   1
  -1  -9 -12 466.195 47.4828   1
  -1  -9 -13 89.4538 24.0754   1
  -1  -9 -13 81.5255  32.501   1
  -1  -9 -14 458.018 43.0599   1
  -1  -9 -14 463.637 39.5687   1
  -1  -9 -15 8.95041 7.55607   1
  -1 -10   6 268.507 35.9942   1
  -1 -10   6 177.297 20.6226   1
  -1 -10   5 41.7806 12.5404   1
  -1 -10   5 0.34612 11.9762   1
  -1 -10   4 1049.19 81.7303   1
  -1 -10   4 1534.16 89.5886   1
  -1 -10   3 3084.91 177.037   1
  -1 -10   2 225.921 32.7938   1
  -1 -10   1 51.7722 18.0646   1
  -1 -10   0 14.3867 12.5097   1
  -1 -10  -1 309.968 35.8704   1
  -1 -10  -2 703.691 53.5576   1
  -1 -10  -3 0.10171 6.03923   1
  -1 -10  -5 125.702 23.8084   1
  -1 -10  -6 4434.59 247.221   1
  -1 -10  -7 4297.14  243.05   1
  -1 -10  -8 941.676 75.0503   1
  -1 -10  -9 308.072 61.7779   1
  -1 -10 -10 490.224 51.7418   1
  -1 -10 -11  9.0137 15.0113   1
  -1 -10 -11 22.8458 12.8121   1
  -1 -10 -12 105.055 25.7155   1
  -1 -10 -12 92.6228 21.4379   1
  -1 -10 -13 400.587 41.7301   1
  -1 -10 -13 374.942  37.337   1
  -1 -10 -14 36.4789 12.3571   1
  -1 -10 -14 32.8904 13.3122   1
  -1 -11   5 859.912 49.8432   1
  -1 -11   4 943.127 60.5403   1
  -1 -11   3 28.7668 14.3021   1
  -1 -11   2 767.605 83.7777   1
  -1 -11   1 2321.37 135.604   1
  -1 -11  -5 2774.87  199.83   1
  -1 -11  -6 1514.85 96.8997   1
  -1 -11  -7 793.062 89.9617   1
  -1 -11  -8 1679.50 111.485   1
  -1 -11 -12 384.076 41.8036   1
  -1 -11 -13 7.42052 8.93787   1
  -1 -11 -13 5.76849 8.43091   1
  -1 -11 -14 208.361 21.0153   1
  -1 -12   4 16.1517 8.39877   1
  -1 -12   3 23.7406 10.7607   1
  -1 -12   2 1204.91 72.3407   1
  -1 -12   1 685.016 75.3458   1
  -1 -12  -4  553.31 49.5363   1
  -1 -12 -11 1008.17 71.6081   1
  -1 -12 -12-5.60474  8.3722   1
  -1 -13   2 7.47324 6.81017   1
  -1 -13   1 82.5138 15.6454   1
  -1 -13   0 22.9363 11.2405   1
  -1 -13  -1  727.05  51.479   1
  -1 -13  -2 115.999 21.4175   1
  -1 -13  -3 5.80292 15.0888   1
   2 -11 -12 5.19781 7.19277   1
   2 -11 -11 474.488 38.7848   1
   2 -11 -10 328.445 34.6044   1
   2 -11  -9 312.693 54.2795   1
   2 -11  -8 314.059 38.1112   1
   2 -11  -7 1038.66 77.1023   1
   2 -11   2 581.325 73.4203   1
   2 -11   3 2518.75 130.462   1
   2 -11   3 2279.67 138.492   1
   2 -11   4 305.754 22.9702   1
   2 -11   4 299.232  37.861   1
   2 -10 -13 8.27317 7.69831   1
   2 -10 -12 144.228 22.4666   1
   2 -10 -11 172.287 26.6951   1
   2 -10  -6 996.489 77.3831   1
   2 -10  -5  356.87 42.5828   1
   2 -10  -5 379.268 44.3972   1
   2 -10  -4 331.168  40.011   1
   2 -10  -3 456.108 49.5963   1
   2 -10  -2 784.223 100.014   1
   2 -10  -1 8.10856 12.7175   1
   2 -10   0 45.0057 33.2148   1
   2 -10   1 561.603 61.7429   1
   2 -10   3 98.0054 25.2985   1
   2 -10   3 87.0869  28.946   1
   2 -10   4 549.872 40.1067   1
   2 -10   4 568.588 50.1446   1
   2 -10   5 268.758  25.814   1
   2 -10   5 294.121 29.5151   1
   2 -10   6 5.48192 6.00591   1
   2 -10   6 1.50843 8.14599   1
   2  -9 -13 23.2848 18.1087   1
   2  -9 -12 2533.42 146.744   1
   2  -9 -11 139.016  27.576   1
   2  -9 -10 19.7213 23.5088   1
   2  -9  -4 23.1778 22.4316   1
   2  -9  -3 44.2136  18.648   1
   2  -9  -2 1068.59 113.348   1
   2  -9  -1 419.197 49.2369   1
   2  -9   0 356.205 46.0366   1
   2  -9   1 30.5839 19.1267   1
   2  -9   2 501.933  59.787   1
   2  -9   3 141.743 31.2959   1
   2  -9   3 97.6137 33.8732   1
   2  -9   4 591.622 67.8986   1
   2  -9   4 675.322 90.6513   1
   2  -9   5 306.071 40.1924   1
   2  -9   5 299.685 47.3792   1
   2  -9   6 1010.08 60.7101   1
   2  -9   6 1000.31 67.3557   1
   2  -9   7 599.887  34.393   1
   2  -9   7 645.331 57.5145   1
   2  -8 -13 1429.11 87.4316   1
   2  -8 -12 2087.18 168.309   1
   2  -8 -11 319.555 62.7073   1
   2  -8 -10 867.637 75.1163   1
   2  -8  -9 3320.53 205.046   1
   2  -8  -8 6.64777 11.8378   1
   2  -8  -7 1637.32 109.156   1
   2  -8  -6 1658.89 105.865   1
   2  -8  -5  67.276 19.0427   1
   2  -8  -4 746.346 55.9671   1
   2  -8  -3 5139.05 276.401   1
   2  -8  -2 92.6697 22.4885   1
   2  -8  -1 4289.18 239.928   1
   2  -8   0 2010.06 127.141   1
   2  -8   1 503.178 52.4856   1
   2  -8   2 879.976 79.1592   1
   2  -8   3 1734.55 105.128   1
   2  -8   3 2008.88 136.704   1
   2  -8   4 284.816 34.0059   1
   2  -8   4 303.973 46.6981   1
   2  -8   5 49.4213 17.0165   1
   2  -8   5 68.1456 22.7841   1
   2  -8   6 795.789  67.091   1
   2  -8   6 771.213  56.413   1
   2  -8   7 12.7231 10.3955   1
   2  -8   7 22.0212 12.3929   1
   2  -8   8 302.114 27.1088   1
   2  -8   8 273.552 21.9471   1
   2  -7 -13 536.666 47.7384   1
   2  -7 -12 1072.80 81.3574   1
   2  -7 -11 656.608 64.5405   1
  -2   7  11 753.205  53.035   1
   2  -7 -10 1553.24 112.872   1
  -2   7  10 1668.60 97.8607   1
   2  -7  -9 86.9941 23.6642   1
  -2   7   9 65.9038 17.6538   1
   2  -7  -8 458.923 72.7235   1
   2  -7  -7 2479.07 146.606   1
   2  -7  -6 103.089 33.8894   1
   2  -7  -5 6518.42 356.142   1
   2  -7  -4 535.332 41.4159   1
   2  -7  -3 1759.97 91.9857   1
   2  -7  -3 1794.74 94.4247   1
   2  -7  -2 1063.40 63.7359   1
   2  -7  -2 1020.25 61.8701   1
  -2   7   2 1229.27 56.3904   1
   2  -7  -1 3265.21 173.175   1
   2  -7  -1 2523.66  137.91   1
  -2   7   1 3762.67 162.371   1
   2  -7   0 1578.54  133.27   1
  -2   7   0 1949.94 93.0679   1
   2  -7   1 1699.27 146.565   1
  -2   7  -1 2102.31 104.464   1
   2  -7   2 1085.49  77.886   1
   2  -7   3 1186.15 92.0321   1
   2  -7   4  57.156 22.9323   1
   2  -7   5 658.294 54.8346   1
   2  -7   5  688.54 66.6558   1
   2  -7   6 732.652 57.1724   1
   2  -7   6 730.689 68.1208   1
   2  -7   7 78.9692 18.2605   1
   2  -7   7 20.1836  32.616   1
   2  -7   8 1192.94  100.68   1
   2  -7   8 1159.85 69.5697   1
   2  -7   9 2008.96  99.933   1
   2  -6 -13  367.01 40.0058   1
   2  -6 -13 326.856 36.3218   1
  -2   6  13  422.44 31.8956   1
   2  -6 -12 726.544 92.6046   1
   2  -6 -12 629.314 61.4607   1
  -2   6  12  773.18   51.41   1
   2  -6 -11 24.0504 17.1744   1
   2  -6 -11 23.9341 17.7822   1
  -2   6  11  48.199 20.7791   1
   2  -6 -10 297.882 42.9857   1
  -2   6  10 298.459 34.3925   1
   2  -6  -9 14.9285 20.6238   1
  -2   6   9 10.5652 10.5224   1
   2  -6  -8 2665.87 156.844   1
  -2   6   8 2514.61 156.579   1
   2  -6  -7 26.5838 12.5153   1
  -2   6   7 13.6469 9.31505   1
   2  -6  -6 624.815 46.3786   1
  -2   6   6 489.075 34.7791   1
   2  -6  -5 4773.13  252.71   1
   2  -6  -5 4917.83 252.426   1
   2  -6  -4 1644.82 85.4391   1
   2  -6  -3 925.684 47.3996   1
   2  -6  -3 867.021 49.7594   1
  -2   6   3 926.716 39.6477   1
   2  -6  -2 17.0096 9.64268   1
   2  -6  -2 28.2266  8.1094   1
   2  -6  -2 30.1422 8.22079   1
  -2   6   2-0.89862 6.53786   1
   2  -6  -1 1508.66 79.7325   1
   2  -6  -1 1615.96 98.9719   1
   2  -6  -1 1512.63 77.7504   1
  -2   6   1 1763.52 75.0487   1
   2  -6   0 802.379 51.5038   1
   2  -6   0 754.829 66.2988   1
   2  -6   0 696.721  44.917   1
   2  -6   0 748.212 56.4593   1
  -2   6   0 903.848 44.5291   1
   2  -6   1 7304.64 414.977   1
   2  -6   1 7952.70 463.795   1
  -2   6  -1 9310.75 463.367   1
   2  -6   2 34.3753 13.3896   1
  -2   6  -2  16.329  10.158   1
   2  -6   3 437.232 48.1887   1
  -2   6  -3 572.576 40.5301   1
   2  -6   4 1677.96 122.244   1
  -2   6  -4 2264.82 115.529   1
   2  -6   5 1525.07 114.014   1
   2  -6   6 275.953 35.0382   1
   2  -6   6 327.185 44.5444   1
   2  -6   7 247.198 31.9589   1
   2  -6   7 250.531 41.1513   1
   2  -6   8 1376.78 86.1263   1
   2  -6   8 1556.40 137.023   1
   2  -6   9 462.665 55.3767   1
   2  -6   9 551.927   63.93   1
   2  -6  10 2.91187  6.2425   1
   2  -5 -14 122.519 30.4655   1
  -2   5  14 189.048 17.3598   1
   2  -5 -13 1228.78 81.2897   1
  -2   5  13 1310.64 92.4137   1
   2  -5 -12 2256.95 149.755   1
   2  -5 -12 2258.07 186.366   1
  -2   5  12 2526.22 168.316   1
   2  -5 -11 3247.21  200.68   1
   2  -5 -11 3108.56 197.287   1
  -2   5  11 3345.80  178.80   1
   2  -5 -10-0.62444 10.2255   1
   2  -5 -10 5.69117 10.3865   1
  -2   5  10 4.31967 12.2993   1
   2  -5  -9 1857.97 160.681   1
   2  -5  -9 1979.50 125.646   1
  -2   5   9 2073.75 114.381   1
   2  -5  -8 808.878 61.1603   1
   2  -5  -8 899.703 65.4881   1
  -2   5   8 845.745  73.345   1
   2  -5  -7 27.4146 10.8226   1
   2  -5  -7 23.2756 19.6943   1
  -2   5   7 21.8741 9.78024   1
   2  -5  -6 8011.00 427.253   1
   2  -5  -6 8623.82 460.461   1
   2  -5  -6 8862.59 478.352   1
   2  -5  -6 7434.02 388.622   1
  -2   5   6 9046.89 452.824   1
   2  -5  -5 7986.73 451.401   1
   2  -5  -5 9220.00 522.295   1
   2  -5  -5 9042.99 514.978   1
  -2   5   5 9121.25 450.023   1
   2  -5  -4 51.4071 11.2841   1
   2  -5  -4 41.7182 12.3715   1
   2  -5  -4 92.5831 12.2647   1
  -2   5   4 47.9112 9.94116   1
   2  -5  -3 6253.42  299.81   1
   2  -5  -3 6104.55 267.391   1
   2  -5  -3 4934.47 236.304   1
   2  -5  -3 6416.20 299.985   1
  -2   5   3 6533.03 268.198   1
   2  -5  -212344.70  651.50   1
   2  -5  -212328.90 712.378   1
   2  -5  -212887.20  711.29   1
  -2   5   212949.50 648.421   1
   2  -5  -1 18.3966 9.34188   1
   2  -5  -1 25.4311 9.93906   1
   2  -5  -1 44.0485 14.3113   1
  -2   5   1 63.2389 7.79172   1
   2  -5   0 2694.28 142.323   1
   2  -5   0 2465.06 114.519   1
   2  -5   0 2686.76 116.705   1
  -2   5   0 2788.95 113.027   1
   2  -5   110284.80 561.766   1
   2  -5   111233.30  616.66   1
   2  -5   111503.30 622.419   1
   2  -5   111320.70 588.529   1
   2  -5   1 9263.17 469.582   1
  -2   5  -112040.40 561.443   1
  -2   5  -112457.50 577.437   1
  -2   5  -112327.20 578.369   1
  -2   5  -113093.10 660.039   1
   2  -5   2 363.658 31.8084   1
   2  -5   2 351.678 43.9015   1
   2  -5   2 293.788 25.8568   1
  -2   5  -2 365.272 20.8092   1
  -2   5  -2 454.345 28.8125   1
  -2   5  -2  381.87 20.8106   1
  -2   5  -2 396.183 20.5707   1
   2  -5   3 996.599 68.1977   1
   2  -5   3 1283.77 78.4487   1
  -2   5  -3 1322.73 73.2142   1
  -2   5  -3 1419.50 61.2104   1
  -2   5  -3 1447.58 71.9848   1
  -2   5  -3 1329.41 60.2389   1
   2  -5   4 4224.60 254.438   1
  -2   5  -4 4678.31 248.049   1
  -2   5  -4 5021.27  277.37   1
  -2   5  -4 4583.35 220.158   1
  -2   5  -4 4601.58 222.299   1
   2  -5   5 7.96124 10.1221   1
   2  -5   5 10.8087  13.539   1
  -2   5  -5 9.46052 9.00638   1
  -2   5  -5 16.0417 10.0288   1
   2  -5   6 4309.56 263.224   1
   2  -5   6 3482.10 238.044   1
  -2   5  -6 4378.53 224.056   1
   2  -5   7 573.732 59.9345   1
   2  -5   7 349.466 43.5768   1
  -2   5  -7 601.337 48.4938   1
  -2   5  -7 583.511 66.1185   1
   2  -5   8 268.772 35.8623   1
   2  -5   8 331.387 45.4081   1
  -2   5  -8 370.873 54.2493   1
  -2   5  -8 357.059 36.3617   1
   2  -5   9 89.4231 24.4999   1
  -2   5  -9 93.3629 18.3803   1
  -2   5  -9  84.571 19.8079   1
   2  -5  10 1179.50 77.2965   1
  -2   5 -10 1257.82 67.3465   1
  -2   5 -10 1288.89 68.0412   1
   2  -5  11 420.887 31.0893   1
   2  -4 -14 52.9342  12.418   1
  -2   4  14 38.1187 10.5816   1
   2  -4 -13 3644.20 205.326   1
  -2   4  13 3867.24 193.632   1
   2  -4 -12 1434.87 102.314   1
  -2   4  12 1508.82  92.008   1
   2  -4 -11 10.4145 10.1315   1
   2  -4 -11 4.26198 12.5897   1
   2  -4 -11 5.81681 12.3166   1
  -2   4  11 16.0075 16.4196   1
   2  -4 -10 1241.84 84.8151   1
   2  -4 -10 1545.24  101.29   1
   2  -4 -10 1576.70 104.645   1
  -2   4  10 1539.95 90.9339   1
   2  -4  -9 4321.88 243.116   1
   2  -4  -9 4549.72 254.538   1
   2  -4  -9 3761.05  204.76   1
  -2   4   9 4567.32 234.387   1
   2  -4  -8 102.955 20.0473   1
   2  -4  -8   81.79 16.0538   1
   2  -4  -8 126.619 21.7782   1
   2  -4  -8 77.3405 15.4762   1
  -2   4   8 138.349 18.5692   1
   2  -4  -7 5359.38 254.855   1
   2  -4  -7 5850.89 294.986   1
   2  -4  -7 6328.38 353.694   1
   2  -4  -7 5256.88 250.804   1
  -2   4   7 5833.70 271.785   1
  -2   4   7 6091.90 296.088   1
   2  -4  -6 6177.93 283.584   1
   2  -4  -6 6252.26 287.119   1
   2  -4  -6 7386.48 376.684   1
   2  -4  -6 6764.76 341.341   1
   2  -4  -6 6805.46 329.835   1
   2  -4  -6 7043.19 357.454   1
  -2   4   6 7435.97 377.956   1
  -2   4   6 7078.21 319.088   1
   2  -4  -5 13.8926 5.30713   1
   2  -4  -5 16.8568 5.33004   1
   2  -4  -5 30.8619  9.2808   1
   2  -4  -5 60.1872 6.89536   1
   2  -4  -5  22.977 8.14268   1
   2  -4  -5 20.1895 9.73133   1
  -2   4   5 23.5229  11.855   1
  -2   4   5 20.9206 5.99129   1
   2  -4  -4 7130.67 303.822   1
   2  -4  -4 6969.25 298.184   1
   2  -4  -4 6708.50 327.481   1
   2  -4  -4 7990.91 384.038   1
   2  -4  -4 7382.08 317.367   1
   2  -4  -4 7481.83 338.639   1
   2  -4  -4 8169.50 391.213   1
  -2   4   4 9092.57 408.692   1
  -2   4   4 8186.37 355.288   1
  -2   4   4 7801.14 312.637   1
   2  -4  -3 9826.48 440.711   1
   2  -4  -3 9506.34 431.309   1
   2  -4  -311158.40 558.076   1
   2  -4  -310856.70  508.05   1
   2  -4  -3 9546.47 431.825   1
   2  -4  -310008.20 438.405   1
   2  -4  -311482.90 597.795   1
   2  -4  -3 9404.17 409.161   1
  -2   4   312294.40 582.536   1
  -2   4   310927.60 486.246   1
  -2   4   310621.30 476.022   1
   2  -4  -2 687.782 27.4594   1
   2  -4  -2 688.181 14.8524   1
   2  -4  -2 757.085 36.5752   1
   2  -4  -2 771.065 40.8909   1
   2  -4  -2 688.886 17.4656   1
   2  -4  -2 774.646 36.3824   1
  -2   4   2 813.057 22.6864   1
  -2   4   2 790.432 27.4908   1
  -2   4   2 771.688 22.7362   1
  -2   4   2 750.267 22.4137   1
   2  -4  -1 2112.18 70.9111   1
   2  -4  -1 2455.21 96.4664   1
   2  -4  -1 2546.37 103.065   1
   2  -4  -1 2321.47  98.137   1
  -2   4   1 2627.32 80.3708   1
  -2   4   1 2493.23 78.8424   1
  -2   4   1 2542.94 100.439   1
  -2   4   1 2481.52 85.0054   1
   2  -4   020696.70 1304.82   1
   2  -4   022714.70 1394.24   1
   2  -4   019864.10 1168.33   1
   2  -4   023824.40 1468.77   1
  -2   4   023522.20 1346.11   1
  -2   4   023989.40 1383.98   1
  -2   4   024826.40 1388.46   1
  -2   4   024227.70 1429.47   1
   2  -4   1 4171.00 182.367   1
   2  -4   1 4108.52 183.274   1
   2  -4   1 3931.50  177.22   1
   2  -4   1 3720.10 175.245   1
   2  -4   1 3759.37 151.433   1
  -2   4  -1 4411.56 168.635   1
  -2   4  -1 4359.82 166.273   1
  -2   4  -1 4735.93 184.574   1
  -2   4  -1 4346.35 166.832   1
  -2   4  -1 4728.49  190.38   1
   2  -4   2 3228.07 167.214   1
   2  -4   2 3384.04 142.299   1
   2  -4   2 3648.36 171.083   1
   2  -4   2 3518.70 161.902   1
   2  -4   2 3408.61 142.491   1
  -2   4  -2 3864.59 151.385   1
  -2   4  -2 4113.62 170.334   1
  -2   4  -2 4341.90 177.211   1
  -2   4  -2 3692.10 146.607   1
  -2   4  -2 3863.69 152.474   1
   2  -4   3 1435.71 68.2689   1
   2  -4   3 1480.02 82.1571   1
   2  -4   3 1420.01 74.5468   1
  -2   4  -3 1573.24  67.563   1
  -2   4  -3 1596.93 79.1499   1
  -2   4  -3 1603.39 68.2633   1
  -2   4  -3 1651.67 72.9271   1
   2  -4   4 4152.66 233.207   1
   2  -4   4 4718.32 258.855   1
   2  -4   4 4354.87 229.625   1
  -2   4  -4 4965.39 232.694   1
  -2   4  -4 5139.42 234.696   1
  -2   4  -4 5702.41 263.745   1
  -2   4  -4 4929.60 226.829   1
   2  -4   5 46.6378  13.174   1
   2  -4   5 49.3322 19.2074   1
  -2   4  -5 60.6265 14.0738   1
  -2   4  -5  49.211 20.5571   1
   2  -4   610104.20 645.824   1
   2  -4   6 9240.06 601.561   1
  -2   4  -611821.80 700.302   1
  -2   4  -611071.30 621.359   1
   2  -4   7 517.287 86.5889   1
   2  -4   7 473.952 45.9539   1
  -2   4  -7 556.912 64.8764   1
   2  -4   8 983.588 84.8652   1
   2  -4   8 779.081 63.7063   1
  -2   4  -8 1116.93  69.779   1
   2  -4   9 1474.11 113.369   1
  -2   4  -9 1622.88 100.034   1
  -2   4  -9 1625.02 130.335   1
   2  -4  10 814.155 69.5657   1
  -2   4 -10 916.461 60.1828   1
  -2   4 -10 919.206 60.6474   1
   2  -4  11 72.2613 33.4229   1
  -2   4 -11 129.168 17.8643   1
  -2   4 -11 123.147 17.8473   1
   2  -3 -14 68.4369  20.664   1
  -2   3  14 51.8793 12.3935   1
   2  -3 -13 1604.28 123.391   1
   2  -3 -13 1288.09 78.9449   1
  -2   3  13 1595.38 87.3029   1
   2  -3 -12 180.032 28.7881   1
   2  -3 -12 221.326 32.1054   1
  -2   3  12 240.186 30.1202   1
   2  -3 -11 734.272 60.3288   1
   2  -3 -11 772.935 66.2285   1
  -2   3  11  787.15 61.1431   1
   2  -3 -10 553.591 54.7229   1
   2  -3 -10 667.575 57.6178   1
   2  -3 -10 600.431 50.5438   1
  -2   3  10 672.715 73.5103   1
   2  -3  -9  88.266 17.5646   1
   2  -3  -9 83.7263 20.7671   1
   2  -3  -9 52.1461 20.0204   1
  -2   3   9 75.3554 18.4358   1
   2  -3  -8 609.722 48.1801   1
   2  -3  -8 594.269  41.395   1
   2  -3  -8 637.092 46.6659   1
   2  -3  -8 612.115 58.7411   1
  -2   3   8 650.261 46.1771   1
   2  -3  -7 1744.93 91.0734   1
   2  -3  -7 1695.36 80.2297   1
   2  -3  -7 1754.27 90.8954   1
   2  -3  -7 1630.27 97.7945   1
   2  -3  -7 1720.46   91.06   1
  -2   3   7 1730.39   83.00   1
  -2   3   7 1850.53 88.9347   1
   2  -3  -6 858.854 47.1443   1
   2  -3  -6 889.703 45.3592   1
   2  -3  -6 797.597 46.0132   1
   2  -3  -6 927.047 53.6717   1
   2  -3  -6 842.857 51.7689   1
   2  -3  -6 818.068 39.8513   1
  -2   3   6 900.116 41.4167   1
  -2   3   6 842.309 59.7664   1
   2  -3  -5 2888.41  114.19   1
   2  -3  -5 2992.20 138.398   1
   2  -3  -5 3075.02 140.728   1
   2  -3  -5 2944.68 131.248   1
   2  -3  -5 3261.62 139.498   1
   2  -3  -5 2820.01 124.602   1
  -2   3   5 3003.14 128.462   1
  -2   3   5 2930.11 117.905   1
   2  -3  -4 655.828  25.464   1
   2  -3  -4 648.211 25.7676   1
   2  -3  -4 720.751 35.9925   1
   2  -3  -4 719.958  27.419   1
   2  -3  -4 748.072 49.0483   1
   2  -3  -4 698.392  19.186   1
  -2   3   4 772.553   43.01   1
  -2   3   4 673.579 20.3634   1
  -2   3   4 717.717 34.5965   1
   2  -3  -3 205.254 14.9038   1
   2  -3  -3 179.256 14.0621   1
   2  -3  -3 189.324 9.89093   1
   2  -3  -3  215.42 10.3402   1
   2  -3  -3 187.752 8.40232   1
   2  -3  -3 183.748 10.2827   1
   2  -3  -3 213.815 22.2337   1
  -2   3   3 225.934 13.4972   1
  -2   3   3 187.535 7.67236   1
  -2   3   3 207.675  10.345   1
   2  -3  -2 466.047 16.2334   1
   2  -3  -2 520.283 24.2498   1
   2  -3  -2 449.858 23.9511   1
   2  -3  -2 455.227 12.3301   1
   2  -3  -2 448.368 9.61967   1
   2  -3  -2 472.413 16.7643   1
   2  -3  -2 510.464 27.0639   1
  -2   3   2 501.542 22.2943   1
  -2   3   2 492.169  16.676   1
  -2   3   2 556.858  29.908   1
  -2   3   2 487.118 21.2039   1
   2  -3  -111711.30 555.245   1
   2  -3  -112514.20 628.985   1
   2  -3  -112761.90 627.155   1
   2  -3  -112605.90 656.748   1
  -2   3   112707.70 609.459   1
  -2   3   112250.50 568.569   1
  -2   3   112482.60 603.206   1
  -2   3   112424.50 579.664   1
   2  -3   0 2734.25 97.6203   1
   2  -3   0 2758.99 112.547   1
   2  -3   0 3005.47 118.009   1
   2  -3   0 3067.90 125.166   1
  -2   3   0 2989.54  101.73   1
  -2   3   0 2990.43 103.155   1
  -2   3   0 3072.66 109.563   1
  -2   3   0 3319.75 116.333   1
  -2   3   0 3043.70 109.418   1
   2  -3   1 304.475 20.9565   1
   2  -3   1 323.617 27.7809   1
   2  -3   1 316.556 18.9859   1
   2  -3   1 333.064 19.2971   1
  -2   3  -1 350.745 15.0004   1
  -2   3  -1  364.28 17.5188   1
  -2   3  -1 337.494 15.5835   1
  -2   3  -1 347.801 15.4771   1
  -2   3  -1 369.969 14.9462   1
   2  -3   2 62.6638 7.99417   1
   2  -3   2 35.3984 8.01895   1
   2  -3   2  55.801 2.81715   1
   2  -3   2 36.3699 8.72836   1
   2  -3   2 28.4506 6.74738   1
   2  -3   2 49.2043 9.34449   1
  -2   3  -2 44.5791 5.55183   1
  -2   3  -2 45.8264 10.8826   1
  -2   3  -2 37.7598 7.30179   1
  -2   3  -2 39.3502 6.37639   1
  -2   3  -2 39.0927 4.14106   1
  -2   3  -2 36.3483 11.2432   1
   2  -3   313233.20 745.776   1
   2  -3   312750.10 662.827   1
   2  -3   311718.10  584.05   1
   2  -3   312208.10 681.616   1
   2  -3   312745.50  727.93   1
  -2   3  -314225.30 744.027   1
  -2   3  -313868.50 742.896   1
  -2   3  -313550.00 663.421   1
  -2   3  -314969.00 766.875   1
  -2   3  -314620.50 756.177   1
  -2   3  -313020.30 647.212   1
   2  -3   4 259.948 28.0146   1
   2  -3   4 218.517 14.5865   1
   2  -3   4 250.976 23.9764   1
   2  -3   4 220.396 29.8178   1
  -2   3  -4  322.91 15.8187   1
  -2   3  -4 283.172 21.2629   1
  -2   3  -4 282.428 30.5891   1
  -2   3  -4 277.789 19.8708   1
  -2   3  -4 319.926  21.753   1
   2  -3   5 5373.77 274.363   1
   2  -3   5 5678.20 321.922   1
   2  -3   5 5515.15 293.214   1
  -2   3  -5 6365.56 307.413   1
  -2   3  -5 6579.68 311.348   1
  -2   3  -5 5853.10 269.797   1
  -2   3  -5 6440.71 305.046   1
  -2   3  -5 6313.34 334.127   1
   2  -3   6 775.749 52.9806   1
   2  -3   6 780.463 67.8938   1
  -2   3  -6 915.203 56.5513   1
  -2   3  -6 965.318 54.6901   1
   2  -3   7 96.9483 21.6533   1
   2  -3   7 106.763 28.4563   1
  -2   3  -7 135.153 30.9157   1
  -2   3  -7 135.001 21.0365   1
   2  -3   8 2674.83 160.962   1
   2  -3   8 2862.86 191.615   1
  -2   3  -8 3327.06 177.393   1
   2  -3   9 2697.94 181.539   1
  -2   3  -9 3013.29 167.838   1
   2  -3  10 31.1723 20.2484   1
  -2   3 -10 56.1983 16.9289   1
  -2   3 -10 42.1511 26.1588   1
   2  -3  11 262.038 35.6527   1
  -2   3 -11 278.805 30.0394   1
  -2   3 -11 283.962 30.9158   1
   2  -3  12 809.205 53.5495   1
  -2   3 -12 962.766 51.2658   1
  -2   3 -12 1004.34 71.1453   1
   2  -2 -14 539.796 52.3138   1
  -2   2  14 564.998 33.7234   1
   2  -2 -13 265.694 29.2473   1
   2  -2 -13 290.024 32.0993   1
  -2   2  13 295.929 29.8933   1
   2  -2 -12 43.5475 17.7893   1
   2  -2 -12  53.516 18.7361   1
  -2   2  12 63.0465 17.6147   1
   2  -2 -11 336.254 40.8286   1
   2  -2 -11 303.848 37.5945   1
  -2   2  11 308.621 38.0712   1
   2  -2 -10 23.4304 15.3973   1
   2  -2 -10 26.9509 21.9345   1
  -2   2  10 25.8926 14.6579   1
   2  -2  -9 1897.05 113.096   1
   2  -2  -9 1770.36 101.793   1
   2  -2  -9 1638.45 102.227   1
   2  -2  -9 1748.85 103.019   1
  -2   2   9 1841.54 106.389   1
   2  -2  -8 548.826 44.1363   1
   2  -2  -8 504.743 38.3161   1
   2  -2  -8 471.828 39.6396   1
   2  -2  -8 484.201   57.27   1
  -2   2   8 501.442 39.7985   1
   2  -2  -7 314.945 26.8802   1
   2  -2  -7  313.01 33.4426   1
   2  -2  -7 284.719 24.9306   1
   2  -2  -7 306.572 28.4612   1
   2  -2  -7 287.223 26.3486   1
   2  -2  -7 296.146 25.6512   1
  -2   2   7 288.623 38.3379   1
  -2   2   7 294.163 24.7712   1
  -2   2   7 306.539 26.3165   1
   2  -2  -6 330.762  29.436   1
   2  -2  -6 309.188 35.7989   1
   2  -2  -6 309.721 21.6505   1
   2  -2  -6 319.317 24.3391   1
   2  -2  -6 297.618 23.2414   1
   2  -2  -6 309.145 22.3881   1
  -2   2   6 317.302 34.7858   1
  -2   2   6 308.456 31.6939   1
  -2   2   6 315.885 32.8917   1
   2  -2  -511663.70 616.836   1
   2  -2  -510677.90 555.032   1
   2  -2  -511014.10 558.237   1
   2  -2  -510757.30 536.332   1
   2  -2  -510729.90 558.117   1
   2  -2  -510764.90 538.094   1
  -2   2   511209.10 572.429   1
  -2   2   511113.10 549.461   1
  -2   2   510674.90 566.887   1
   2  -2  -4 6469.65 285.344   1
   2  -2  -4 6345.92 266.933   1
   2  -2  -4 6672.42 322.348   1
   2  -2  -4 6224.70 223.394   1
   2  -2  -4 6404.75 267.675   1
   2  -2  -4 6610.34 293.164   1
  -2   2   4 6639.16 287.786   1
  -2   2   4 6003.15 210.536   1
  -2   2   4 6347.28 255.971   1
  -2   2   4 6036.24 259.144   1
   2  -2  -3  223.01 15.8676   1
   2  -2  -3 221.018 11.3153   1
   2  -2  -3 222.738 12.4436   1
   2  -2  -3 197.073 15.1223   1
   2  -2  -3  212.02 9.78699   1
   2  -2  -3 251.486 15.3753   1
  -2   2   3 221.458 8.47649   1
  -2   2   3 228.179 13.3735   1
  -2   2   3 208.735 7.32704   1
  -2   2   3 228.404  11.827   1
   2  -2  -2 3457.67 122.067   1
   2  -2  -2 3797.91 134.036   1
   2  -2  -2 3465.53 122.953   1
   2  -2  -2 3512.72 107.297   1
   2  -2  -2 3722.66  141.05   1
   2  -2  -2 3581.81 141.115   1
  -2   2   2 3631.47  127.89   1
  -2   2   2 3981.80 143.739   1
  -2   2   2 3637.43 127.588   1
  -2   2   2 3739.50 150.746   1
  -2   2   2 3711.84 131.932   1
   2  -2  -112313.10 584.321   1
   2  -2  -112031.80 569.838   1
   2  -2  -111719.80  562.53   1
   2  -2  -111637.80 542.662   1
   2  -2  -111636.60 576.585   1
  -2   2   111762.20 537.268   1
  -2   2   112063.50 558.697   1
  -2   2   111977.10 565.268   1
  -2   2   112203.30 593.476   1
  -2   2   113248.00 616.099   1
   2  -2   0 9942.60 451.234   1
   2  -2   0 9050.43 403.096   1
   2  -2   0 9066.39 413.827   1
   2  -2   0 9658.20 454.338   1
  -2   2   0 9695.89 433.572   1
  -2   2   0 9724.16 424.971   1
  -2   2   010299.40 437.413   1
  -2   2   010180.60 441.063   1
  -2   2   0 9639.18 439.149   1
   2  -2   1 1769.08 65.3343   1
   2  -2   1 1757.81 62.0937   1
   2  -2   1 1951.19 73.2416   1
   2  -2   1 1800.33 69.6493   1
  -2   2  -1 1928.75 65.4305   1
  -2   2  -1 2015.98 67.1793   1
  -2   2  -1 1903.47 66.1731   1
  -2   2  -1 2081.54 66.3142   1
  -2   2  -1 1943.14 65.0559   1
   2  -2   2 3371.81 138.512   1
   2  -2   2 3612.53 148.747   1
   2  -2   2 3506.15  142.09   1
   2  -2   2 3368.96  130.09   1
  -2   2  -2 3753.84 142.689   1
  -2   2  -2 3501.85 102.398   1
  -2   2  -2 3849.21 142.427   1
  -2   2  -2 3753.45 136.736   1
  -2   2  -2 4001.33 144.935   1
  -2   2  -2 3659.93 140.767   1
   2  -2   3 3779.95 160.732   1
   2  -2   3 4204.76 207.095   1
   2  -2   3 4156.12 179.249   1
   2  -2   3 4113.37 145.293   1
   2  -2   3 4102.83 170.343   1
  -2   2  -3 4479.06 196.052   1
  -2   2  -3 4462.97 155.366   1
  -2   2  -3 4999.30 192.696   1
  -2   2  -3 4363.36 179.132   1
  -2   2  -3 4658.22  184.60   1
  -2   2  -3 4545.97 172.667   1
   2  -2   4 1025.40 42.3962   1
   2  -2   4 1051.47  56.991   1
   2  -2   4 967.292 37.0108   1
   2  -2   4 1062.75 51.8128   1
   2  -2   4 1049.64  64.395   1
  -2   2  -4 1135.18 50.0872   1
  -2   2  -4 1216.75 50.4654   1
  -2   2  -4 1172.54 41.9387   1
  -2   2  -4 1189.45 52.7873   1
  -2   2  -4 1212.42 49.0213   1
  -2   2  -4 1070.63 40.9538   1
   2  -2   5 1408.17 69.8811   1
   2  -2   5 1186.63 50.0544   1
   2  -2   5 1336.73 62.8241   1
   2  -2   5 1324.54 56.2631   1
   2  -2   5 1451.97 80.4883   1
   2  -2   5 1338.74   81.93   1
  -2   2  -5 1357.82 51.6961   1
  -2   2  -5 1585.08  73.696   1
  -2   2  -5 1542.80 68.1788   1
  -2   2  -5 1594.69 66.9681   1
  -2   2  -5 1473.25 59.0149   1
   2  -2   6 9.25817 8.68898   1
   2  -2   6 9.19579 8.02759   1
   2  -2   6 11.2989 9.11753   1
   2  -2   6 8.84986 17.4137   1
  -2   2  -6  18.502 9.13973   1
  -2   2  -6   13.64 8.46896   1
  -2   2  -6   10.60 6.83293   1
  -2   2  -6 12.5736 7.41754   1
   2  -2   7 5338.73 293.437   1
   2  -2   7 5787.20 338.955   1
  -2   2  -7 5601.26 315.681   1
  -2   2  -7 6497.63  332.70   1
  -2   2  -7 6178.74 310.192   1
   2  -2   8 2663.05 187.268   1
   2  -2   8 2909.85 179.856   1
  -2   2  -8 3050.44 158.684   1
  -2   2  -8 2654.47 145.326   1
  -2   2  -8 2761.37 143.223   1
   2  -2   9 1954.54  120.66   1
   2  -2   9 1964.87 135.394   1
  -2   2  -9 2199.00 154.613   1
  -2   2  -9 1868.81 115.073   1
   2  -2  10 20.4397 15.7219   1
  -2   2 -10 5.04312 13.2025   1
  -2   2 -10 25.1523 12.8646   1
  -2   2 -10 18.6189 13.4404   1
   2  -2  11 339.846 44.5984   1
  -2   2 -11 377.855 38.2891   1
  -2   2 -11 380.897 38.5772   1
   2  -2  12 22.5771 12.6364   1
  -2   2 -12 18.1784 10.9532   1
  -2   2 -12 24.7762 11.4167   1
  -2   2 -13 282.965 31.6909   1
  -2   2 -13 268.469 21.5949   1
   2  -1 -14 184.897   25.84   1
  -2   1  14 148.522 15.7731   1
   2  -1 -13 14.5932 10.1628   1
   2  -1 -13  20.469 11.1262   1
   2  -1 -13 17.7819 10.1287   1
  -2   1  13 14.4549 10.5015   1
   2  -1 -12 1752.51 106.766   1
   2  -1 -12 1801.04 114.345   1
  -2   1  12 1761.85 108.965   1
   2  -1 -11 1217.25 89.7969   1
   2  -1 -11 1178.85 81.8768   1
  -2   1  11 1202.71 87.0098   1
   2  -1 -10 75.1074 22.0143   1
   2  -1 -10 56.6661 20.1396   1
  -2   1  10 70.7297 20.2912   1
   2  -1  -9 1034.15 69.7519   1
   2  -1  -9 1055.79 73.9656   1
   2  -1  -9 971.602 95.6489   1
  -2   1   9  924.23 94.8776   1
   2  -1  -8 2975.40  189.41   1
   2  -1  -8 3830.47 222.676   1
   2  -1  -8 3859.75 203.206   1
   2  -1  -8 3570.83 213.238   1
   2  -1  -8 3701.41 189.609   1
  -2   1   8 3598.92 189.715   1
   2  -1  -7 137.831 17.5521   1
   2  -1  -7 143.983 27.8121   1
   2  -1  -7 155.579 19.6257   1
   2  -1  -7 151.766 19.5849   1
   2  -1  -7 165.386 32.6085   1
  -2   1   7 172.644 20.3214   1
  -2   1   7 151.844 17.9083   1
  -2   1   7 148.922 31.0425   1
   2  -1  -6 3173.55 160.119   1
   2  -1  -6 3399.94 151.748   1
   2  -1  -6 3580.71 177.955   1
   2  -1  -6 3576.26 165.172   1
   2  -1  -6 3454.20 152.448   1
   2  -1  -6 3398.98 151.733   1
  -2   1   6 3203.42 143.076   1
  -2   1   6 3302.61 153.804   1
  -2   1   6 3240.13 171.455   1
   2  -1  -5 3727.16 171.581   1
   2  -1  -5 3517.69 147.479   1
   2  -1  -5 3569.34 151.076   1
   2  -1  -5 3814.95 179.549   1
   2  -1  -5 3596.60  153.88   1
   2  -1  -5 3564.41 150.348   1
  -2   1   5 3458.28 143.324   1
  -2   1   5 3580.99 154.992   1
  -2   1   5 3549.44 172.257   1
   2  -1  -4 503.518 25.1894   1
   2  -1  -4 498.778 16.8794   1
   2  -1  -4 544.171 29.2946   1
   2  -1  -4 520.044 32.6633   1
   2  -1  -4 521.264 31.6523   1
   2  -1  -4 564.281  25.849   1
   2  -1  -4 550.356 24.6693   1
  -2   1   4 501.132 14.4492   1
  -2   1   4 541.804 25.3222   1
  -2   1   4 489.436 23.6913   1
  -2   1   4 522.851 29.1202   1
   2  -1  -3 1572.14 64.0258   1
   2  -1  -3 1524.45 55.3676   1
   2  -1  -3 1595.68 52.5744   1
   2  -1  -3 1669.95 62.8999   1
   2  -1  -3 1514.29 52.9808   1
   2  -1  -3 1601.93 70.1746   1
   2  -1  -3 1575.64 45.7574   1
  -2   1   3 1499.19 43.8015   1
  -2   1   3 1662.46 59.3071   1
  -2   1   3 1617.92 50.8409   1
  -2   1   3 1540.62 55.1024   1
   2  -1  -2 71.7402 6.63634   1
   2  -1  -2  86.457 8.50599   1
   2  -1  -2  84.326 9.96611   1
   2  -1  -2 100.392 8.19808   1
   2  -1  -2 84.2482  6.0282   1
   2  -1  -2  73.946 4.55877   1
  -2   1   2  107.98 5.33249   1
  -2   1   2 84.8686 6.79472   1
  -2   1   2 87.3845 7.42559   1
  -2   1   2 81.8133 7.36837   1
  -2   1   2 83.0536 6.24117   1
  -2   1   2 75.7379 7.03718   1
   2  -1  -121729.80 1218.69   1
   2  -1  -122749.90 1289.92   1
   2  -1  -122965.80 1309.08   1
   2  -1  -121980.40 1213.68   1
   2  -1  -121293.30 1086.68   1
   2  -1  -122346.70 1303.45   1
  -2   1   120581.90 1157.17   1
  -2   1   121983.10 1215.73   1
  -2   1   121604.60 1201.40   1
  -2   1   122878.80 1255.90   1
  -2   1   120956.50 1152.93   1
  -2   1   120489.90 1021.11   1
   2  -1   0158555.018149.50   1
   2  -1   0143253.016238.10   1
   2  -1   0146518.016782.70   1
   2  -1   0139078.016279.60   1
   2  -1   0143877.016444.90   1
  -2   1   0143882.016440.50   1
  -2   1   0142267.016223.50   1
  -2   1   0146361.016531.50   1
  -2   1   0144769.016642.70   1
   2  -1   1 636.437 22.6112   1
   2  -1   1 682.475 31.1006   1
   2  -1   1 731.826 27.6117   1
   2  -1   1 760.507 29.8646   1
  -2   1  -1 735.102 25.0942   1
  -2   1  -1 759.842 24.2244   1
  -2   1  -1 759.538 24.9569   1
  -2   1  -1 706.241 24.6347   1
  -2   1  -1 738.464 25.4322   1
   2  -1   2 182.867 11.3304   1
   2  -1   2 212.222 12.6705   1
   2  -1   2 207.214 12.9826   1
   2  -1   2 194.965  12.966   1
  -2   1  -2 221.514 12.2023   1
  -2   1  -2 210.986 7.55463   1
  -2   1  -2 232.979 11.0673   1
  -2   1  -2  217.34 11.0217   1
  -2   1  -2 221.329 16.8598   1
  -2   1  -2 203.108 11.3874   1
   2  -1   3 0.03072 4.75703   1
   2  -1   3 7.36443 4.58432   1
   2  -1   3 2.01469 4.36354   1
  -2   1  -3 14.2249 6.71916   1
  -2   1  -3 7.60766 6.14062   1
  -2   1  -3 5.08257  3.8389   1
  -2   1  -3 9.67659 3.73989   1
  -2   1  -3 22.6212 4.32609   1
  -2   1  -3 9.43052  3.8868   1
   2  -1   4 5401.80 252.111   1
   2  -1   4 5743.09 257.995   1
   2  -1   4 5594.10 261.357   1
   2  -1   4 5751.77 257.615   1
  -2   1  -4 6455.37 272.831   1
  -2   1  -4 6302.98 263.228   1
  -2   1  -4 6354.74 279.823   1
  -2   1  -4 5977.50 262.349   1
  -2   1  -4 6082.31 256.684   1
  -2   1  -4 5783.18 234.396   1
   2  -1   5 1632.35 66.0103   1
   2  -1   5 1638.84 71.7639   1
   2  -1   5 1623.41 88.9677   1
   2  -1   5 1664.90 82.1519   1
   2  -1   5 1714.73 78.5339   1
  -2   1  -5 1867.23 99.8612   1
  -2   1  -5 1700.72 66.8556   1
  -2   1  -5 1879.66 93.4527   1
  -2   1  -5 1935.24  76.228   1
  -2   1  -5 1770.42 71.0474   1
   2  -1   6 3072.43 130.477   1
   2  -1   6 3190.75 147.468   1
   2  -1   6 3049.00 144.586   1
   2  -1   6 3363.75 168.544   1
   2  -1   6 3395.00 164.137   1
  -2   1  -6 3625.70 169.114   1
  -2   1  -6 3341.61 166.093   1
  -2   1  -6 3482.47 155.937   1
  -2   1  -6 3571.34  150.61   1
  -2   1  -6 3280.14 138.943   1
   2  -1   7 2100.57 110.576   1
   2  -1   7 2105.25 119.023   1
   2  -1   7 1956.32 101.871   1
  -2   1  -7 2154.54 126.204   1
  -2   1  -7 2312.76 112.728   1
  -2   1  -7 2058.57  95.579   1
   2  -1   8 798.701 55.7533   1
   2  -1   8 862.545  64.781   1
  -2   1  -8 850.738 53.3373   1
  -2   1  -8 910.813 56.8471   1
  -2   1  -8 640.315 44.8189   1
   2  -1   9 1365.63 90.5705   1
   2  -1   9 1331.47 97.6796   1
  -2   1  -9 1342.96  86.297   1
  -2   1  -9 1437.30 113.983   1
   2  -1  10 2312.16 173.233   1
   2  -1  10 2325.85 151.954   1
  -2   1 -10 2285.08 141.262   1
  -2   1 -10 2546.38 143.184   1
   2  -1  11-0.54505 19.6177   1
  -2   1 -11 29.2613 17.2867   1
  -2   1 -11 74.4959 17.6252   1
  -2   1 -11 62.4749 17.4985   1
   2  -1  12 435.802 46.6143   1
  -2   1 -12 422.545 66.1042   1
  -2   1 -12 545.461 60.4892   1
  -2   1 -12 540.313 41.6719   1
   2  -1  13 1687.74  115.96   1
  -2   1 -13 1492.90 82.4835   1
  -2   1 -13 2111.17 96.5418   1
  -2   1 -13 2076.03 116.949   1
   2   0 -13 2233.39 112.214   1
   2   0 -13 2344.63 148.673   1
   2   0 -13 2247.20 111.411   1
  -2   0  13 2170.34 139.068   1
   2   0 -12 1537.03 92.7654   1
   2   0 -12 1536.84 98.6534   1
  -2   0  12 1449.14 94.1278   1
   2   0 -11 1338.08 88.6683   1
   2   0 -11 1334.96 128.983   1
  -2   0  11 1267.63 125.328   1
   2   0 -10 73.4271 21.7184   1
   2   0 -10 66.4663 20.8825   1
  -2   0  10 61.0783 33.6128   1
   2   0  -9 1433.15 96.7217   1
   2   0  -9 1407.26 90.4392   1
   2   0  -9 1411.92 91.1978   1
  -2   0   9 1423.40  123.49   1
   2   0  -8 12.0374 9.92885   1
   2   0  -8 6.91119 16.9426   1
   2   0  -8 12.3685 10.0339   1
  -2   0   8 8.63655 10.6855   1
   2   0  -7  349.31 34.5595   1
   2   0  -7 517.122 34.2562   1
   2   0  -7  475.25 34.2845   1
  -2   0   7 322.978 33.7281   1
   2   0  -6 117.802 16.6793   1
   2   0  -6 139.652 19.0736   1
   2   0  -6 98.5488 18.4001   1
   2   0  -6 115.637 15.7348   1
   2   0  -6 109.908 15.5801   1
   2   0  -6 105.623 13.0912   1
  -2   0   6 114.272 16.0685   1
  -2   0   6 94.9471 23.3982   1
  -2   0   6 123.831 15.8106   1
   2   0  -5 791.661 35.4458   1
   2   0  -5 902.168 42.2871   1
   2   0  -5 769.186 33.4547   1
   2   0  -5  859.33  48.021   1
   2   0  -5 875.957 40.3782   1
   2   0  -5 824.774 52.2642   1
  -2   0   5  796.61 38.0683   1
  -2   0   5 868.674 41.8461   1
  -2   0   5  829.20 41.7788   1
  -2   0   5 771.782 25.6319   1
  -2   0   5 742.528 28.3397   1
   2   0  -4 283.696   17.44   1
   2   0  -4 242.376  18.075   1
   2   0  -4 240.106 15.3331   1
   2   0  -4 248.016 15.8374   1
   2   0  -4 237.669 20.8305   1
   2   0  -4 252.911 15.7175   1
  -2   0   4  230.63 14.4883   1
  -2   0   4 225.832 10.3349   1
  -2   0   4 282.483 17.5919   1
  -2   0   4 239.296  16.231   1
   2   0  -3 203.229 12.3649   1
   2   0  -3 192.677 11.7444   1
   2   0  -3 192.573 13.5373   1
   2   0  -3  209.80 11.3015   1
   2   0  -3 194.101  12.112   1
   2   0  -3 210.925 12.2675   1
   2   0  -3 207.894 12.3364   1
  -2   0   3 179.385 9.02019   1
  -2   0   3 228.718 12.7763   1
  -2   0   3 188.686 10.6404   1
  -2   0   3 187.531 12.6121   1
   2   0  -2 700.393 22.6406   1
   2   0  -2 709.674 34.9479   1
   2   0  -2 714.699 28.9222   1
   2   0  -2 737.821 26.5822   1
   2   0  -2 691.637 26.6702   1
   2   0  -2 702.564 25.9084   1
  -2   0   2 671.176  22.679   1
  -2   0   2 708.763 28.3162   1
  -2   0   2 724.364 25.9007   1
  -2   0   2 640.956 24.4167   1
  -2   0   2 728.957 27.2738   1
  -2   0   2  706.11  26.288   1
   2   0  -115626.70 782.223   1
   2   0  -114987.10 749.125   1
   2   0  -116258.20 812.519   1
   2   0  -114186.60 699.575   1
   2   0  -115457.50 790.587   1
   2   0  -116560.90 848.043   1
  -2   0   116395.30  796.78   1
  -2   0   114554.90 736.826   1
  -2   0   114675.50 768.183   1
  -2   0   115050.40  755.46   1
  -2   0   114821.80 715.633   1
  -2   0   115788.00 795.633   1
   2   0   037625.10 2537.72   1
   2   0   038937.50 2632.80   1
   2   0   036145.30 2265.06   1
   2   0   037203.30 2488.84   1
   2   0   040885.20 2704.93   1
   2   0   036564.50 2531.88   1
  -2   0   038007.60 2578.60   1
  -2   0   038788.90 2602.39   1
  -2   0   037939.30 2501.52   1
  -2   0   036964.80 2323.65   1
  -2   0   039536.10 2649.73   1
  -2   0   037298.90 2542.84   1
   2   0   1 4926.95 184.131   1
   2   0   1 4919.46 191.177   1
   2   0   1 4870.12 170.778   1
   2   0   1 5084.51 195.538   1
   2   0   1 5134.17 201.126   1
  -2   0  -1 5382.42 196.925   1
  -2   0  -1 5252.95 199.769   1
  -2   0  -1 5045.24 159.957   1
  -2   0  -1 5331.96 196.234   1
  -2   0  -1 5492.46 200.837   1
   2   0   221297.50 1248.20   1
   2   0   220254.30 1142.28   1
   2   0   221545.80 1226.79   1
   2   0   221052.70 1144.38   1
   2   0   221502.50 1212.98   1
  -2   0  -222610.30 1265.80   1
  -2   0  -222435.80 1276.52   1
  -2   0  -222697.90 1262.33   1
  -2   0  -221926.10 1137.28   1
  -2   0  -222334.10 1251.33   1
  -2   0  -223170.60 1297.38   1
   2   0   3 613.564  24.042   1
   2   0   3 598.916   24.64   1
   2   0   3 615.727  32.835   1
   2   0   3 595.237 25.7064   1
  -2   0  -3 582.816 17.4256   1
  -2   0  -3 733.575  27.922   1
  -2   0  -3 660.503 25.0468   1
  -2   0  -3  694.14 34.0012   1
  -2   0  -3 665.539 24.4299   1
  -2   0  -3 651.002 25.5467   1
   2   0   4 724.024 31.0639   1
   2   0   4  663.23 29.5469   1
   2   0   4 616.424 28.0526   1
   2   0   4 670.643 29.4336   1
  -2   0  -4 689.961 32.4353   1
  -2   0  -4 689.316 30.7519   1
  -2   0  -4 748.164 28.9536   1
  -2   0  -4 694.928 28.9473   1
  -2   0  -4 617.755 23.2172   1
  -2   0  -4 675.203 28.4936   1
   2   0   5 4081.62 173.295   1
   2   0   5 4348.47 191.694   1
   2   0   5 4218.66  182.73   1
   2   0   5 4024.63 175.204   1
   2   0   5 4293.02 188.196   1
  -2   0  -5 4771.00 190.422   1
  -2   0  -5 4526.95 184.302   1
  -2   0  -5 4573.09 192.738   1
  -2   0  -5 4455.19 202.198   1
  -2   0  -5 4744.22 226.927   1
   2   0   6 63.1218 17.9569   1
   2   0   6 84.4977 13.3468   1
   2   0   6 71.4952 14.7855   1
   2   0   6 81.7978 12.7218   1
   2   0   6 160.442 14.4282   1
  -2   0  -6 114.218 12.8643   1
  -2   0  -6 94.9439 14.8996   1
  -2   0  -6 168.459 14.2026   1
  -2   0  -6 91.7724 11.2562   1
  -2   0  -6 97.0675 12.2353   1
   2   0   7 45.6527 12.3056   1
   2   0   7 32.6646 8.60918   1
   2   0   7 35.0676 11.3041   1
   2   0   7 39.2076 10.6921   1
   2   0   7 29.4204 10.5139   1
  -2   0  -7 41.0144  11.855   1
  -2   0  -7 39.0594 10.4384   1
  -2   0  -7 34.8805 11.5447   1
  -2   0  -7 27.9465 8.65792   1
  -2   0  -7 29.2009 9.61081   1
   2   0   8 1179.01 75.0962   1
   2   0   8 1282.79 75.6107   1
  -2   0  -8 1246.22 72.7927   1
  -2   0  -8 1334.22 74.3969   1
   2   0   9 2069.77 121.095   1
   2   0   9 2139.79 128.527   1
  -2   0  -9 2206.37 160.042   1
  -2   0  -9 2293.49 156.681   1
   2   0  10 750.855 65.5647   1
   2   0  10 735.542 62.0727   1
  -2   0 -10 759.245 63.0769   1
  -2   0 -10 811.032 59.9178   1
   2   0  11 244.006 31.6517   1
   2   0  11 0.94183 54.3171   1
  -2   0 -11 233.525 34.2512   1
  -2   0 -11  270.97 31.6048   1
   2   0  12 1731.65 117.156   1
  -2   0 -12 2113.27 119.211   1
  -2   0 -12 1841.43 118.689   1
  -2   0 -12 2070.89 152.593   1
   2   0  13 3.47108 7.85133   1
  -2   0 -13  7.1813 7.91323   1
  -2   0 -13 3.19441 7.47708   1
  -2   0 -13-0.63313 12.3347   1
  -2   0 -14 2.04829 4.31281   1
  -2   0 -14-0.87877 4.35795   1
   2   1 -13 691.376 55.0318   1
   2   1 -13 729.871 41.0363   1
   2   1 -13 647.616 41.0867   1
  -2  -1  13 633.621 40.4069   1
   2   1 -12 178.201 24.9994   1
   2   1 -12 203.227 27.8313   1
   2   1 -12 178.372 24.3266   1
  -2  -1  12 164.907 41.1886   1
   2   1 -11 202.512 32.5757   1
   2   1 -11 246.034 35.4693   1
   2   1 -11 224.161 31.4409   1
  -2  -1  11 231.722 34.6152   1
   2   1 -10 869.421 72.0683   1
   2   1 -10 836.409 66.2718   1
   2   1 -10 854.924 67.3842   1
  -2  -1  10 782.787 70.9967   1
   2   1  -9 82.0418 22.1131   1
   2   1  -9 72.8401 20.3259   1
   2   1  -9 78.3821 31.6386   1
  -2  -1   9  66.827 23.1008   1
   2   1  -8 160.624 24.8204   1
   2   1  -8 152.175 27.0819   1
   2   1  -8 155.455 25.0865   1
  -2  -1   8 147.559 26.9847   1
   2   1  -7 4471.81 232.909   1
   2   1  -7 4532.73 233.032   1
   2   1  -7 4869.14 254.208   1
  -2  -1   7 4542.79 241.347   1
   2   1  -6 3920.72 201.539   1
   2   1  -6 3773.92 179.104   1
   2   1  -6 3973.69  189.61   1
   2   1  -6 3802.97 186.193   1
   2   1  -6 3770.80 179.856   1
  -2  -1   6 3711.55  182.75   1
  -2  -1   6 3617.11 202.191   1
  -2  -1   6 3513.62 173.017   1
   2   1  -5 800.721  45.629   1
   2   1  -5 799.575 42.9598   1
   2   1  -5 759.176 38.9269   1
   2   1  -5 775.758 40.3792   1
   2   1  -5 679.606 28.0337   1
   2   1  -5 715.864 30.4564   1
   2   1  -5 740.278 38.8116   1
  -2  -1   5 761.997 55.9979   1
  -2  -1   5 674.742 34.7097   1
  -2  -1   5 713.725 38.2927   1
  -2  -1   5 817.012 57.2628   1
  -2  -1   5 679.832 26.4935   1
   2   1  -4 48.7831 7.11145   1
   2   1  -4 34.6625 7.48035   1
   2   1  -4 13.4688 7.83048   1
   2   1  -4  54.573 6.88005   1
   2   1  -4 57.1785 6.83358   1
  -2  -1   4 7.62082 4.15773   1
  -2  -1   4 18.3578 11.0714   1
  -2  -1   4 11.8934 4.79261   1
  -2  -1   4 8.72332 6.76043   1
  -2  -1   4 30.1432  7.2185   1
   2   1  -3 3148.21 122.665   1
   2   1  -3 2912.19 115.306   1
   2   1  -3 2993.38  132.12   1
   2   1  -3 3074.85  116.13   1
   2   1  -3 3204.37 131.245   1
   2   1  -3 3001.74 126.583   1
  -2  -1   3 2732.28 98.7271   1
  -2  -1   3 3037.68 114.975   1
  -2  -1   3 2982.21 114.447   1
  -2  -1   3 3003.03 116.643   1
   2   1  -2 5827.22 232.702   1
   2   1  -2 5787.86 238.946   1
   2   1  -2 5641.91 237.347   1
   2   1  -2 6057.60 228.202   1
   2   1  -2 5730.90 224.514   1
   2   1  -2 5801.20 229.772   1
  -2  -1   2 5734.90 223.083   1
  -2  -1   2 5341.90 217.956   1
  -2  -1   2 5412.33  217.07   1
  -2  -1   2 5422.92 229.906   1
  -2  -1   2 5635.29 226.664   1
  -2  -1   2 5461.29 212.427   1
   2   1  -1 2189.78 71.7015   1
   2   1  -1 2220.29 73.3575   1
   2   1  -1 2112.92 67.0881   1
   2   1  -1 2085.86 65.7968   1
   2   1  -1 2041.69 68.7821   1
   2   1  -1 2175.87 68.5826   1
  -2  -1   1 2150.21 65.8668   1
  -2  -1   1 2054.26 67.5614   1
  -2  -1   1 2134.37 75.2871   1
  -2  -1   1 2063.47  68.384   1
  -2  -1   1 2062.20 68.5597   1
  -2  -1   1 2039.30 68.0375   1
   2   1   0 3740.14 125.608   1
   2   1   0 3559.06  127.64   1
   2   1   0 3755.40 127.885   1
   2   1   0 3684.44 115.414   1
   2   1   0 3779.28 129.243   1
   2   1   0 3829.81 131.651   1
  -2  -1   0 3416.55 118.501   1
  -2  -1   0 3666.36  137.50   1
  -2  -1   0 3529.79 116.099   1
  -2  -1   0 3747.07 114.324   1
  -2  -1   0 3654.37 129.473   1
  -2  -1   0 3468.25 119.951   1
   2   1   1 4219.86  157.28   1
   2   1   1 4123.94 148.401   1
   2   1   1 4239.22 150.393   1
   2   1   1 4471.99 141.498   1
   2   1   1 4330.85 154.213   1
  -2  -1  -1 3987.46 141.286   1
  -2  -1  -1 4228.24 141.619   1
  -2  -1  -1 4005.47 149.953   1
  -2  -1  -1 4170.08 150.849   1
  -2  -1  -1 4399.39 162.819   1
   2   1   2 32.0314 5.27665   1
   2   1   2 20.9604 3.34082   1
  -2  -1  -2 24.9814  4.5123   1
  -2  -1  -2 23.8307   4.349   1
  -2  -1  -2 32.8168 4.69164   1
  -2  -1  -2 38.0768 5.46823   1
   2   1   3 1667.27   50.18   1
   2   1   3 1604.14 55.1732   1
   2   1   3 1597.09 59.1366   1
   2   1   3 1733.20 61.4803   1
  -2  -1  -3 1667.40 67.1992   1
  -2  -1  -3 1769.19 58.8949   1
  -2  -1  -3 1703.20 58.0126   1
  -2  -1  -3 1694.74 59.4601   1
  -2  -1  -3 1706.91 51.5122   1
  -2  -1  -3 1604.88 60.4811   1
   2   1   4  600.33 26.6227   1
   2   1   4 575.037 26.0961   1
   2   1   4 511.166  22.488   1
   2   1   4 533.541 20.7278   1
  -2  -1  -4 554.022 24.3338   1
  -2  -1  -4 555.099  23.966   1
  -2  -1  -4 578.815 29.4109   1
  -2  -1  -4  630.98 33.4222   1
  -2  -1  -4 543.507 20.5839   1
  -2  -1  -4 535.299 34.6107   1
   2   1   5 3442.51 149.158   1
   2   1   5 3155.02 126.694   1
   2   1   5 3530.61 147.957   1
   2   1   5 3329.60 138.771   1
  -2  -1  -5 3684.21 150.022   1
  -2  -1  -5 3616.10 150.056   1
  -2  -1  -5 3181.35 125.419   1
  -2  -1  -5 3636.46 136.417   1
  -2  -1  -5 3474.56 146.317   1
   2   1   6 1974.67 87.2421   1
   2   1   6 2016.72 87.3843   1
   2   1   6 2150.68 90.7932   1
   2   1   6 1982.38 83.4731   1
   2   1   6 2326.49 103.661   1
  -2  -1  -6 2216.78 96.3717   1
  -2  -1  -6 2258.51 83.8321   1
  -2  -1  -6 2175.02 114.668   1
  -2  -1  -6 2259.98 92.7634   1
  -2  -1  -6 2366.39 100.317   1
   2   1   7 237.855  20.637   1
   2   1   7 282.096 21.9876   1
   2   1   7 247.192 21.8039   1
   2   1   7 222.777 18.5221   1
   2   1   7 282.871 27.4149   1
  -2  -1  -7 284.976 23.4864   1
  -2  -1  -7 250.118 23.4712   1
  -2  -1  -7 299.528 24.3374   1
  -2  -1  -7 294.278 24.0576   1
  -2  -1  -7 251.307 16.3038   1
   2   1   8 34.3061 13.1782   1
   2   1   8 36.9511 11.4806   1
   2   1   8 26.0759 9.92371   1
  -2  -1  -8 25.6622 12.0808   1
  -2  -1  -8 31.1475 12.5879   1
  -2  -1  -8  36.523 18.5781   1
   2   1   9  17.943 11.6003   1
   2   1   9  13.362 10.9008   1
  -2  -1  -9 17.5045 11.6026   1
  -2  -1  -9  9.6966  11.739   1
   2   1  10 215.798 35.1446   1
   2   1  10 210.198 31.9158   1
  -2  -1 -10 228.147 34.0845   1
  -2  -1 -10 269.159 47.9827   1
   2   1  11 160.969 29.2219   1
   2   1  11 118.035 29.4149   1
  -2  -1 -11 222.696 31.5182   1
  -2  -1 -11 165.721 28.9301   1
   2   1  12 184.272 34.1113   1
  -2  -1 -12 251.863 36.6768   1
  -2  -1 -12 280.376 36.3819   1
  -2  -1 -12 291.068 35.3812   1
   2   1  13 11.9481 12.2632   1
  -2  -1 -13 12.8117 13.1813   1
  -2  -1 -13 37.9817 12.4969   1
  -2  -1 -14 250.358 22.3179   1
  -2  -1 -14 90.8675 33.7777   1
   2   2 -13 222.013 24.1469   1
   2   2 -13 208.293 16.1472   1
   2   2 -13 206.143  17.421   1
  -2  -2  13 182.399 17.0932   1
   2   2 -12 1426.21 75.3593   1
   2   2 -12 1428.04 76.2411   1
   2   2 -12 1471.07 84.0837   1
  -2  -2  12 1426.82 110.348   1
   2   2 -11 600.259 48.2585   1
   2   2 -11 605.699 53.1662   1
   2   2 -11 610.378 66.8399   1
  -2  -2  11 573.537 52.7731   1
   2   2 -10 325.734 38.3517   1
   2   2 -10 372.428 45.5859   1
   2   2 -10 384.024 39.0127   1
  -2  -2  10 349.478  66.549   1
   2   2  -9 56.7273 17.4561   1
   2   2  -9  29.216 15.3531   1
   2   2  -9 31.0367 15.4465   1
  -2  -2   9  28.799 18.2648   1
   2   2  -8 6515.47 415.414   1
   2   2  -8 6126.86 337.983   1
   2   2  -8 6103.32 340.096   1
  -2  -2   8 6034.38 356.353   1
   2   2  -7 2636.04 138.778   1
   2   2  -7 2773.87 149.923   1
   2   2  -7 2604.76 137.308   1
   2   2  -6 1056.57 59.1962   1
   2   2  -6 1101.14 67.4484   1
   2   2  -6 1167.21 86.7009   1
   2   2  -6 1094.03 60.8931   1
  -2  -2   6 1115.07 67.0638   1
   2   2  -5 5282.23 258.051   1
   2   2  -5 5140.55 239.361   1
   2   2  -5 5335.21 250.599   1
   2   2  -5 5752.31  274.49   1
   2   2  -5 5199.36 241.424   1
  -2  -2   5 5278.33 255.018   1
  -2  -2   5 4709.76  206.26   1
  -2  -2   5 4766.94 234.036   1
  -2  -2   5 5133.92 271.906   1
  -2  -2   5 4611.40 199.395   1
   2   2  -4 1530.15 68.8284   1
   2   2  -4 1354.72 45.3389   1
   2   2  -4 1603.08 72.1435   1
   2   2  -4 1473.70 63.9115   1
   2   2  -4 1549.27 82.5679   1
   2   2  -4 1326.79 46.7418   1
   2   2  -4 1426.62 62.2942   1
  -2  -2   4 1464.71 68.1923   1
  -2  -2   4 1307.68 53.0302   1
  -2  -2   4 1350.76 66.8309   1
  -2  -2   4 1384.99 80.4253   1
  -2  -2   4 1289.74 51.9639   1
   2   2  -3 9370.92 438.074   1
   2   2  -3 9314.95 442.253   1
   2   2  -3 9188.07 427.585   1
   2   2  -3 9425.91 440.309   1
   2   2  -3 8797.24  383.55   1
   2   2  -3 9112.01 426.734   1
  -2  -2   3 8793.46 402.156   1
  -2  -2   3 9467.76 442.165   1
  -2  -2   3 8852.18 429.468   1
  -2  -2   3 8424.25 398.842   1
  -2  -2   3 8323.25 377.375   1
   2   2  -214522.50 743.448   1
   2   2  -214990.70 764.716   1
   2   2  -215631.80 775.895   1
   2   2  -215137.40 792.022   1
   2   2  -214807.30 755.618   1
   2   2  -214620.90 746.419   1
   2   2  -214513.50 720.538   1
  -2  -2   214806.10 746.647   1
  -2  -2   213355.20 661.924   1
  -2  -2   213986.20 737.436   1
  -2  -2   214422.60 748.617   1
  -2  -2   213680.40  723.05   1
   2   2  -111623.10 541.493   1
   2   2  -112158.70 557.289   1
   2   2  -111615.80 548.696   1
   2   2  -111254.80  516.63   1
   2   2  -111786.60 547.179   1
  -2  -2   111694.70 517.885   1
  -2  -2   111125.20  520.17   1
  -2  -2   111023.80 531.592   1
  -2  -2   110856.10 510.066   1
  -2  -2   110742.40 505.506   1
  -2  -2   110662.80 495.418   1
   2   2   0 4569.53 149.635   1
   2   2   0 4915.88 188.065   1
   2   2   0 4732.20 172.883   1
   2   2   0 4712.43 172.917   1
   2   2   0 4686.88  171.48   1
   2   2   0 4701.39 183.921   1
  -2  -2   0 4809.22 158.606   1
  -2  -2   0 4418.71 163.129   1
  -2  -2   0 4408.24  166.36   1
  -2  -2   0 4670.71 175.057   1
  -2  -2   0 4475.24 168.763   1
  -2  -2   0 4411.24 172.644   1
   2   2   110576.20 462.136   1
   2   2   110673.10 465.916   1
   2   2   110094.30 383.271   1
   2   2   110689.60 477.242   1
   2   2   110497.80 461.363   1
  -2  -2  -1 9861.59 432.291   1
  -2  -2  -110056.90 376.559   1
  -2  -2  -110359.80 457.472   1
  -2  -2  -110654.50  477.32   1
  -2  -2  -110809.40 506.402   1
  -2  -2  -1 9900.87 434.151   1
   2   2   2  18.043 0.73206   1
   2   2   2 -0.0272 3.74381   1
   2   2   2 15.1358 0.82707   1
   2   2   2 37.6668 4.53524   1
   2   2   2 18.4758 4.01677   1
  -2  -2  -2 20.0433 3.52666   1
  -2  -2  -2 16.0379 4.39791   1
  -2  -2  -2 17.5911 3.44237   1
  -2  -2  -2 12.8533 3.31742   1
  -2  -2  -2 22.0728 5.04818   1
   2   2   3 48.7116 2.32469   1
   2   2   3 44.6252 6.09484   1
   2   2   3 56.6096 6.56242   1
  -2  -2  -3 38.5807 5.32229   1
  -2  -2  -3  40.812 5.42385   1
  -2  -2  -3  41.416 5.46167   1
   2   2   4  979.43 49.7013   1
   2   2   4 927.095   33.07   1
   2   2   4 1000.05 39.2384   1
   2   2   4 939.545 26.9009   1
  -2  -2  -4 966.571 37.2592   1
  -2  -2  -4 935.294  36.634   1
  -2  -2  -4 1006.59 46.9684   1
  -2  -2  -4 943.384 41.6709   1
  -2  -2  -4 977.518  34.452   1
  -2  -2  -4 1023.73 37.0282   1
   2   2   5 8357.37 410.323   1
   2   2   5 7995.31 341.327   1
   2   2   5 7579.56 337.549   1
   2   2   5 8213.85 385.088   1
  -2  -2  -5 7820.64 363.257   1
  -2  -2  -5 8541.64 371.659   1
  -2  -2  -5 8224.83 394.049   1
  -2  -2  -5 7717.64 357.044   1
  -2  -2  -5 8410.61 384.321   1
  -2  -2  -5 8585.28 384.374   1
   2   2   6 235.932 20.8624   1
   2   2   6 219.283 14.6815   1
   2   2   6 203.628 18.1546   1
   2   2   6 240.582 19.5851   1
  -2  -2  -6  256.52 20.8265   1
  -2  -2  -6 242.906  25.661   1
  -2  -2  -6  240.41 13.1225   1
  -2  -2  -6 247.307 18.6802   1
  -2  -2  -6 232.008 18.9736   1
   2   2   7 603.625 31.6419   1
   2   2   7 583.213 27.9028   1
   2   2   7 679.052 39.4276   1
   2   2   7  601.66 34.5958   1
   2   2   7 597.024 33.9663   1
  -2  -2  -7  680.73 52.3477   1
  -2  -2  -7 642.473 38.3155   1
  -2  -2  -7 621.333 36.8737   1
  -2  -2  -7 590.073 25.4571   1
  -2  -2  -7 654.302 40.9441   1
   2   2   8 1842.82 97.3193   1
   2   2   8 1681.11 85.9802   1
   2   2   8 1732.65 104.306   1
  -2  -2  -8 1911.90 124.376   1
  -2  -2  -8 1897.88 127.046   1
  -2  -2  -8 1865.41 120.672   1
   2   2   9 444.468 40.0033   1
   2   2   9 401.767 34.7686   1
   2   2   9 387.384  33.725   1
  -2  -2  -9 427.847 42.7358   1
  -2  -2  -9 436.458 40.6066   1
   2   2  10 122.947  41.332   1
   2   2  10  105.10  22.309   1
  -2  -2 -10 142.307 27.6252   1
  -2  -2 -10 149.267 24.5771   1
   2   2  11 509.759 51.0017   1
   2   2  11  406.08  66.229   1
  -2  -2 -11 529.342 79.3746   1
  -2  -2 -11  492.13 48.0378   1
  -2  -2 -12 442.225 50.6728   1
  -2  -2 -12 459.842 68.5084   1
  -2  -2 -13 1119.12 79.4702   1
  -2  -2 -13 1135.33 75.9623   1
  -2  -2 -14 279.206 29.6611   1
  -2  -2 -14 296.973 29.7055   1
   2   3 -12 1105.07 72.9366   1
   2   3 -12 1124.00 55.8357   1
   2   3 -12 1093.13 77.3958   1
  -2  -3  12 1035.10 58.6579   1
   2   3 -11 623.727 44.2748   1
   2   3 -11 622.421 49.7034   1
   2   3 -11 606.749 44.4684   1
  -2  -3  11  577.49 49.7721   1
   2   3 -10 432.376 45.4299   1
   2   3 -10 387.438 59.8101   1
   2   3 -10 401.851 38.8785   1
  -2  -3  10 374.128 46.0884   1
   2   3  -9  451.69 65.1626   1
   2   3  -9 478.066 44.5062   1
   2   3  -9 466.399 48.4302   1
  -2  -3   9 375.996 50.7232   1
   2   3  -8 36.5348  14.978   1
   2   3  -8 41.2303 17.5377   1
   2   3  -8 32.5715  15.522   1
  -2  -3   8 26.5048 17.7357   1
   2   3  -7 1285.10 78.1124   1
   2   3  -7 1240.22 81.9598   1
   2   3  -7 1274.17 77.7755   1
  -2  -3   7 1185.84 86.9371   1
   2   3  -6 3561.16 178.577   1
   2   3  -6 3803.59 193.697   1
   2   3  -6 3561.32 179.276   1
  -2  -3   6 3478.65 193.353   1
   2   3  -5 679.288 42.8132   1
   2   3  -5 653.521 42.6036   1
   2   3  -5  676.23 40.1399   1
   2   3  -5 687.095 43.6257   1
   2   3  -5 660.143 40.5036   1
  -2  -3   5 609.886 50.3748   1
  -2  -3   5 643.871 44.4081   1
  -2  -3   5 591.944 45.1793   1
  -2  -3   5 608.073 57.3604   1
  -2  -3   5 560.178  32.945   1
   2   3  -4 7315.31  353.38   1
   2   3  -4 7015.57 341.994   1
   2   3  -4 7106.62 359.265   1
   2   3  -4 7485.41 360.106   1
   2   3  -4 7104.31 337.987   1
  -2  -3   4 6855.71  352.74   1
  -2  -3   4 6819.72 322.825   1
  -2  -3   4 6869.08 337.209   1
  -2  -3   4 6317.27  314.79   1
  -2  -3   4 6960.31 342.517   1
   2   3  -3 3696.84 155.384   1
   2   3  -3 3635.39 150.161   1
   2   3  -3 3567.87 164.448   1
   2   3  -3 3630.45 151.419   1
   2   3  -3 3829.48 163.254   1
   2   3  -3 3301.78  112.89   1
  -2  -3   3 3502.56 161.975   1
  -2  -3   3 3599.95 152.429   1
  -2  -3   3 3506.92 162.668   1
  -2  -3   3 3331.58 143.839   1
  -2  -3   3 3325.57 137.069   1
   2   3  -215915.30 798.064   1
   2   3  -217554.00 945.961   1
   2   3  -216226.90 875.261   1
   2   3  -216221.30  875.63   1
   2   3  -216655.00 888.705   1
   2   3  -216423.70 904.498   1
  -2  -3   216284.20 875.887   1
  -2  -3   216315.80 884.576   1
  -2  -3   215324.00 903.132   1
  -2  -3   215490.40 844.955   1
  -2  -3   215486.10 766.607   1
   2   3  -1 4414.63 156.242   1
   2   3  -1 4307.55 164.253   1
   2   3  -1 4478.08 169.911   1
   2   3  -1 4185.47 167.597   1
   2   3  -1 4608.42 173.186   1
   2   3  -1 4370.78 178.259   1
  -2  -3   1 4236.06 153.237   1
  -2  -3   1 4338.29 170.554   1
  -2  -3   1 4036.06 168.234   1
  -2  -3   1 4131.08 160.378   1
  -2  -3   1 4137.16 160.295   1
  -2  -3   1 3975.98 144.493   1
   2   3   0 4639.87 167.837   1
   2   3   0 4496.21 173.405   1
   2   3   0 4446.92 164.052   1
   2   3   0 4520.92 167.412   1
   2   3   0 4441.34 165.881   1
   2   3   0 4531.49  153.28   1
  -2  -3   0 4507.20 173.516   1
  -2  -3   0 4380.53 143.095   1
  -2  -3   0 4245.17 168.343   1
  -2  -3   0 4266.27 168.813   1
  -2  -3   0 4356.36 162.885   1
  -2  -3   0 4221.93 161.054   1
   2   3   1 947.286 31.1792   1
   2   3   1 928.114 31.1001   1
   2   3   1  994.57 41.4423   1
   2   3   1 976.934 31.8494   1
   2   3   1 974.938 38.2751   1
  -2  -3  -1 861.657 34.8412   1
  -2  -3  -1 930.916 34.3637   1
  -2  -3  -1 964.293 34.8773   1
  -2  -3  -1 891.464 16.9485   1
  -2  -3  -1 869.498 28.8465   1
  -2  -3  -1 902.647 34.7347   1
   2   3   212463.50 580.218   1
   2   3   212196.30 563.658   1
   2   3   212462.90 578.022   1
   2   3   212415.80 585.617   1
  -2  -3  -211475.90 546.039   1
  -2  -3  -211486.80 533.583   1
  -2  -3  -212479.20 594.012   1
  -2  -3  -211464.20 545.592   1
  -2  -3  -212303.80 603.086   1
   2   3   3 4911.72 190.386   1
   2   3   3 5062.83 191.966   1
   2   3   3 4516.63 168.122   1
  -2  -3  -3 4687.93 194.047   1
  -2  -3  -3 4311.67 165.778   1
  -2  -3  -3 4470.10 168.459   1
  -2  -3  -3 4606.18 173.444   1
  -2  -3  -3 5217.46 213.254   1
  -2  -3  -3 4489.77 169.653   1
   2   3   4 2228.44 83.3108   1
   2   3   4 2078.08 71.3215   1
   2   3   4 2137.29  79.145   1
   2   3   4 1916.27   46.47   1
  -2  -3  -4 2034.96 73.8381   1
  -2  -3  -4 2168.92 88.9964   1
  -2  -3  -4 2186.67 79.5632   1
  -2  -3  -4 2322.93  93.408   1
  -2  -3  -4 2256.62 81.1957   1
  -2  -3  -4 2105.95 77.1635   1
   2   3   5 3240.06 105.165   1
   2   3   5 3462.47 140.834   1
   2   3   5 3718.93 167.467   1
   2   3   5 3356.64 125.708   1
  -2  -3  -5 3598.23 157.041   1
  -2  -3  -5 3389.85 136.869   1
  -2  -3  -5 3699.72 138.369   1
  -2  -3  -5 3452.15 137.412   1
  -2  -3  -5 3607.82 142.533   1
  -2  -3  -5 3454.54 139.153   1
   2   3   6 6200.43 282.395   1
   2   3   6 5568.58 225.455   1
   2   3   6 5513.00 231.027   1
   2   3   6 6079.07 279.461   1
  -2  -3  -6 5650.33 256.859   1
  -2  -3  -6 5719.22 260.951   1
  -2  -3  -6 6084.27 262.783   1
  -2  -3  -6 6169.58 296.398   1
  -2  -3  -6 6351.44 285.322   1
   2   3   711953.70 644.025   1
   2   3   711259.00 558.522   1
   2   3   711577.10 636.882   1
   2   3   712452.10 623.626   1
  -2  -3  -712146.20 680.503   1
  -2  -3  -711260.90 551.921   1
  -2  -3  -712749.80 681.115   1
  -2  -3  -711578.60 626.959   1
  -2  -3  -711711.80 625.691   1
   2   3   8 1532.95 82.2637   1
   2   3   8 1395.41 75.9174   1
   2   3   8 1508.96 69.2611   1
  -2  -3  -8 1582.16 89.3581   1
  -2  -3  -8 1534.72 80.8869   1
  -2  -3  -8 1532.91 82.7822   1
  -2  -3  -8 1651.35 84.8759   1
   2   3   9 3424.76 181.434   1
   2   3   9 3270.16 171.059   1
  -2  -3  -9 3816.61  201.29   1
  -2  -3  -9 3354.21 181.524   1
   2   3  10 2146.54 130.845   1
  -2  -3 -10 2521.86 149.667   1
  -2  -3 -10 2154.69  127.41   1
   2   3  11 148.687 31.8676   1
  -2  -3 -11 205.368 32.9261   1
  -2  -3 -11  154.41 45.2578   1
  -2  -3 -12 200.971 54.2192   1
  -2  -3 -12 185.835  30.537   1
  -2  -3 -13 1858.83 117.855   1
  -2  -3 -13 1653.63 105.851   1
  -2  -3 -14 125.171 38.1117   1
  -2  -3 -14 179.556 23.6647   1
  -2  -3 -15 216.289 19.6897   1
  -2  -3 -15 215.109 18.8258   1
   2   4 -11 399.138 30.8172   1
   2   4 -11 414.501 44.2281   1
   2   4 -11 377.932 32.4418   1
  -2  -4  11 361.375 33.8949   1
   2   4 -10 1855.98 102.374   1
   2   4 -10 1819.00 130.344   1
   2   4 -10 1822.50  110.98   1
  -2  -4  10 1639.84 144.179   1
   2   4  -9 703.337 79.3627   1
   2   4  -9 700.475 61.4896   1
   2   4  -9 698.165 54.3588   1
  -2  -4   9 609.011 62.3637   1
   2   4  -8 39.6313 29.9202   1
   2   4  -8 47.6447 17.0756   1
   2   4  -8 51.1896 17.1326   1
  -2  -4   8 43.0773 20.5361   1
   2   4  -7 22.4018 19.5452   1
   2   4  -7 26.4838 13.7422   1
   2   4  -7 16.6714 12.6624   1
  -2  -4   7 13.9056 15.1715   1
   2   4  -6  694.70 48.6378   1
   2   4  -6 626.896 50.5746   1
   2   4  -6 656.238 68.6013   1
  -2  -4   6 612.195 54.7261   1
   2   4  -5 193.962 21.4673   1
   2   4  -5  167.96 35.2016   1
   2   4  -5 172.797 21.6039   1
  -2  -4   5 159.936 24.6275   1
  -2  -4   5 136.378 22.0016   1
  -2  -4   5 171.113 19.2638   1
   2   4  -4 46.9717 20.7819   1
   2   4  -4 69.2267 12.1668   1
   2   4  -4 75.5802  13.542   1
   2   4  -4  55.313 13.2976   1
   2   4  -4 73.3917 19.1776   1
  -2  -4   4 108.099 16.0635   1
  -2  -4   4 56.0855 14.1237   1
  -2  -4   4 62.4229 12.8438   1
  -2  -4   4  50.484 11.4513   1
  -2  -4   4 71.5891 12.9367   1
   2   4  -3 355.697 23.6532   1
   2   4  -3 356.097 23.3275   1
   2   4  -3 353.577 31.3412   1
   2   4  -3 345.234 24.9102   1
   2   4  -3  315.55 21.9005   1
  -2  -4   3 319.531 23.8652   1
  -2  -4   3 376.078 30.0715   1
  -2  -4   3 300.158 22.9247   1
  -2  -4   3 280.101 20.7742   1
  -2  -4   3 331.414 23.4907   1
   2   4  -2 3090.75  120.10   1
   2   4  -2 3133.99 122.577   1
   2   4  -2 3094.54 119.731   1
   2   4  -2 3149.46  131.91   1
   2   4  -2 2553.33 75.3799   1
   2   4  -2 3023.43 130.371   1
  -2  -4   2 2739.37 113.584   1
  -2  -4   2 2842.03 115.772   1
  -2  -4   2 2821.88 118.001   1
  -2  -4   2 2805.11 129.548   1
  -2  -4   2 2783.77 114.018   1
   2   4  -110460.70 489.539   1
   2   4  -110271.40  480.64   1
   2   4  -110089.10 436.274   1
   2   4  -111276.00 525.924   1
   2   4  -110592.70 480.348   1
   2   4  -110690.10 515.144   1
  -2  -4   110120.20 492.303   1
  -2  -4   1 9996.01 462.918   1
  -2  -4   110306.40 518.292   1
  -2  -4   1 9817.79 464.425   1
  -2  -4   1 9074.00 442.191   1
  -2  -4   1 9847.00 435.244   1
   2   4   012033.60 575.172   1
   2   4   012321.60 608.586   1
   2   4   012335.40 574.487   1
   2   4   012094.80 580.309   1
  -2  -4   011580.20 555.786   1
  -2  -4   012083.10 611.912   1
  -2  -4   012120.60 553.733   1
  -2  -4   012331.50 611.216   1
  -2  -4   011866.00 568.347   1
  -2  -4   011050.30 534.878   1
   2   4   1 7903.00 328.484   1
   2   4   1 8268.58 364.009   1
   2   4   1 7768.07 326.975   1
   2   4   1 8136.11 347.787   1
   2   4   1 8093.82 342.017   1
  -2  -4  -1 7971.78 358.023   1
  -2  -4  -1 7569.52 264.751   1
  -2  -4  -1 8144.26 360.174   1
  -2  -4  -1 7636.26 319.485   1
  -2  -4  -1 7650.65 322.002   1
  -2  -4  -1 7424.33 334.236   1
   2   4   2 1877.29 62.3536   1
   2   4   2 1949.20  65.609   1
   2   4   2 1840.56 59.8676   1
   2   4   2 1805.73 61.1477   1
  -2  -4  -2 1670.24 55.4744   1
  -2  -4  -2 1918.43 79.4019   1
  -2  -4  -2 1729.97 66.4538   1
  -2  -4  -2 1674.22 55.4472   1
  -2  -4  -2 1765.63  69.366   1
   2   4   3 1287.32 46.2119   1
   2   4   3 1311.73 51.6852   1
   2   4   3 1257.28  50.853   1
  -2  -4  -3 1190.04 39.8953   1
  -2  -4  -3 1156.62  45.885   1
  -2  -4  -3 1312.41 48.2711   1
  -2  -4  -3 1169.34 40.5381   1
  -2  -4  -3 1185.71 45.6844   1
  -2  -4  -3 1276.69 65.5545   1
   2   4   4 3366.83 131.736   1
   2   4   4 3529.92 137.276   1
   2   4   4 3431.04 130.101   1
  -2  -4  -4 3363.53 145.295   1
  -2  -4  -4 3162.30 117.829   1
  -2  -4  -4 3160.37 130.648   1
  -2  -4  -4 3804.29 158.381   1
  -2  -4  -4 3166.99  117.93   1
  -2  -4  -4 3291.96 130.789   1
   2   4   5 577.884 23.3159   1
   2   4   5 604.232 29.4871   1
   2   4   5 564.158 26.8979   1
  -2  -4  -5 557.615 33.5841   1
  -2  -4  -5 605.536 29.2216   1
  -2  -4  -5 524.159 24.7251   1
  -2  -4  -5 581.999 26.0651   1
  -2  -4  -5 597.573 25.3964   1
   2   4   611017.90 553.416   1
   2   4   610331.90 483.377   1
   2   4   6 8842.61 388.415   1
   2   4   610017.00 508.186   1
  -2  -4  -610873.20 540.378   1
  -2  -4  -610487.40 555.849   1
  -2  -4  -6 9751.90 485.221   1
  -2  -4  -610637.20 513.468   1
  -2  -4  -6 9700.00 484.673   1
   2   4   7 30.2448 12.0846   1
   2   4   7 24.7548 7.50375   1
  -2  -4  -7 2.61575 6.92462   1
  -2  -4  -7 1.44378 12.7692   1
  -2  -4  -7 25.7733 11.2524   1
  -2  -4  -7 6.22807 9.45234   1
   2   4   8 2492.28 123.802   1
   2   4   8 2464.34 122.148   1
  -2  -4  -8 2560.46 139.632   1
  -2  -4  -8 2374.41 138.252   1
  -2  -4  -8 2542.02 125.359   1
  -2  -4  -8 2579.00 125.919   1
   2   4   9 563.103 43.9373   1
   2   4   9 568.384 43.8131   1
  -2  -4  -9  572.21 44.6741   1
  -2  -4  -9 614.084 68.6444   1
   2   4  10 407.372 42.4101   1
  -2  -4 -10 483.286 69.6133   1
  -2  -4 -10 435.203 40.3629   1
   2   4  11 237.727 34.4138   1
  -2  -4 -11  221.26 37.8517   1
  -2  -4 -11 211.296 48.2005   1
  -2  -4 -12 1586.81 106.897   1
  -2  -4 -12 1336.42 92.2278   1
  -2  -4 -12 1310.75 91.8502   1
  -2  -4 -13 506.256 50.5936   1
  -2  -4 -13 408.942  43.857   1
  -2  -4 -14 46.3642  15.381   1
  -2  -4 -14 35.2087 14.4726   1
  -2  -4 -15 27.4053 16.7118   1
  -2  -4 -15 35.0866 9.19142   1
   2   5 -11 1242.22 54.3051   1
   2   5 -11 1247.67 71.3216   1
   2   5 -11 1236.50 59.5822   1
  -2  -5  11 1072.31  54.786   1
   2   5 -10  469.40 36.3737   1
   2   5 -10 496.907 52.5584   1
   2   5 -10 481.612 38.8367   1
  -2  -5  10 442.929 40.5963   1
   2   5  -9 34.0923 15.3279   1
   2   5  -9 37.8263 15.3823   1
   2   5  -9 63.4808 16.4182   1
  -2  -5   9 41.2714 28.6495   1
   2   5  -8 3516.33 191.631   1
   2   5  -8 3317.28 193.109   1
   2   5  -8 3442.39 186.359   1
  -2  -5   8 2967.18 193.312   1
   2   5  -7 4496.06 245.367   1
   2   5  -7 4333.25 248.144   1
   2   5  -7 4602.04 286.284   1
  -2  -5   7 4134.69 257.928   1
   2   5  -6 126.628 34.2333   1
   2   5  -6 149.028 25.0651   1
   2   5  -6 128.155 22.1487   1
  -2  -5   6 136.935 26.8841   1
  -2  -5   6 75.1652 24.3107   1
   2   5  -5 894.948 60.8181   1
   2   5  -5 873.429 53.8795   1
   2   5  -5 852.102 54.3831   1
  -2  -5   5 747.949 60.1791   1
  -2  -5   5 752.854 56.8685   1
   2   5  -4 1294.78 65.3586   1
   2   5  -4 1340.63 73.3139   1
   2   5  -4 1381.51 72.7222   1
   2   5  -4 1296.45 86.7904   1
  -2  -5   4 1088.34 68.9849   1
  -2  -5   4 1140.83 66.8563   1
  -2  -5   4 1125.27 64.5564   1
  -2  -5   4 1171.93 61.9129   1
   2   5  -3 683.753 36.6682   1
   2   5  -3 695.894 36.6131   1
   2   5  -3 663.628 39.4681   1
   2   5  -3 678.697 51.9665   1
  -2  -5   3 620.032 54.1175   1
  -2  -5   3 686.128 48.2997   1
  -2  -5   3 658.581 40.8724   1
  -2  -5   3 555.341 35.2468   1
  -2  -5   3 628.633  39.264   1
   2   5  -2 2036.69 84.4658   1
   2   5  -2 2073.86 82.7946   1
   2   5  -2 1945.07 85.5131   1
   2   5  -2 1976.27 79.2104   1
  -2  -5   2 1805.67 102.068   1
  -2  -5   2 1844.07 85.8121   1
  -2  -5   2 1852.18 118.314   1
  -2  -5   2 1702.02 75.8546   1
  -2  -5   2 1899.75 83.2125   1
   2   5  -119996.50 1135.44   1
   2   5  -120729.90 1180.07   1
   2   5  -120470.80 1166.00   1
   2   5  -120962.70 1224.70   1
  -2  -5   118467.30 1101.07   1
  -2  -5   119005.10 1095.65   1
  -2  -5   120172.90 1224.56   1
  -2  -5   117993.50 1044.28   1
  -2  -5   117753.60 1060.33   1
   2   5   0 118.802 8.32842   1
   2   5   0 69.8602 7.78615   1
   2   5   0 74.6838 7.70442   1
   2   5   0 78.2496 15.6688   1
   2   5   0 68.6195 7.69237   1
  -2  -5   0 92.2894 11.1305   1
  -2  -5   0 78.0472 9.92505   1
  -2  -5   0 71.2295 11.7112   1
  -2  -5   0 47.5326 10.2128   1
  -2  -5   0 114.484 8.26104   1
   2   5   1 5173.55 192.676   1
   2   5   1 5129.69 196.114   1
   2   5   1 5196.20 198.996   1
   2   5   1 5389.68 226.735   1
  -2  -5  -1 4624.76 179.652   1
  -2  -5  -1 4791.73  166.28   1
  -2  -5  -1 5117.97  217.78   1
  -2  -5  -1 4855.02 213.599   1
  -2  -5  -1 4743.95 183.043   1
  -2  -5  -1 4898.03 204.086   1
   2   5   2 3042.77 116.454   1
   2   5   2 3476.67 120.328   1
   2   5   2 2970.96  103.83   1
  -2  -5  -2 3194.12 125.235   1
  -2  -5  -2 2786.55  117.79   1
  -2  -5  -2 2802.25 105.878   1
  -2  -5  -2 2787.59 98.0649   1
  -2  -5  -2 3017.75 123.519   1
   2   5   3 503.289 29.5111   1
   2   5   3 462.295 20.4405   1
   2   5   3 476.274 18.7989   1
  -2  -5  -3 424.873 16.1828   1
  -2  -5  -3 442.885 26.1525   1
  -2  -5  -3 428.256 15.8976   1
  -2  -5  -3 476.959 24.6585   1
  -2  -5  -3 417.668 16.1792   1
  -2  -5  -3 480.201 34.7005   1
   2   5   4 1096.91 43.4528   1
   2   5   4  982.88 36.8734   1
   2   5   4 1031.94 45.2961   1
  -2  -5  -4 952.424 47.6896   1
  -2  -5  -4 926.862 42.9396   1
  -2  -5  -4 889.758 31.7359   1
  -2  -5  -4 929.114 33.5213   1
  -2  -5  -4 1030.86 42.2749   1
   2   5   5 9679.59 460.574   1
   2   5   510465.90 508.103   1
   2   5   5 9714.94 454.104   1
  -2  -5  -5 9603.08 502.122   1
  -2  -5  -5 8759.12 410.971   1
  -2  -5  -510413.90 496.173   1
  -2  -5  -5 8975.53 421.145   1
  -2  -5  -5 9444.90  493.53   1
   2   5   6 95.0192 11.3748   1
   2   5   6 60.8523 7.10222   1
   2   5   6 73.6745 9.97791   1
  -2  -5  -6  72.588 14.7241   1
  -2  -5  -6  78.168 11.5508   1
  -2  -5  -6 54.7269 8.99135   1
  -2  -5  -6 67.1939 9.32727   1
  -2  -5  -6 121.476  12.173   1
  -2  -5  -6 59.5091  8.8257   1
   2   5   7 253.329  22.171   1
   2   5   7 253.147 28.5207   1
  -2  -5  -7 235.594 27.0985   1
  -2  -5  -7 213.658 18.1038   1
  -2  -5  -7 263.926 23.0695   1
  -2  -5  -7 228.818 18.1248   1
   2   5   8 2382.76 113.373   1
   2   5   8 2643.67 127.212   1
  -2  -5  -8 2455.93 123.783   1
  -2  -5  -8 2144.31 106.362   1
  -2  -5  -8 2201.47 105.074   1
   2   5   9 1643.51  90.767   1
   2   5   9 1744.90 97.1008   1
  -2  -5  -9 1700.36 97.4187   1
  -2  -5  -9 1561.45 113.412   1
   2   5  10 898.829 63.6343   1
  -2  -5 -10 949.179  68.576   1
  -2  -5 -10 808.687 57.9474   1
   2   5  11 1306.15 121.506   1
  -2  -5 -11 1428.29 99.0424   1
  -2  -5 -11 1142.62 80.6345   1
  -2  -5 -12 698.364 65.1125   1
  -2  -5 -12 642.008 58.2393   1
  -2  -5 -12 594.992 57.2711   1
  -2  -5 -13  84.193 22.3876   1
  -2  -5 -13  65.925 19.7768   1
  -2  -5 -13 49.1233 29.6698   1
  -2  -5 -14 553.446 44.8299   1
  -2  -5 -14 388.257 37.6492   1
  -2  -5 -15 124.628 18.1826   1
   2   6 -10 23.3055 8.41099   1
   2   6 -10 32.1467 8.44142   1
   2   6 -10 35.1716 9.75099   1
  -2  -6  10 22.2265 9.67296   1
   2   6  -9 2858.73 169.923   1
   2   6  -9 2889.43 144.979   1
   2   6  -9 2932.74 149.932   1
  -2  -6   9 2442.05 140.283   1
   2   6  -8 1864.44 108.838   1
   2   6  -8 1898.94 110.023   1
   2   6  -8 1925.11 112.613   1
  -2  -6   8 1757.32  155.79   1
   2   6  -7 550.071 46.3988   1
   2   6  -7 546.223 70.0684   1
   2   6  -7 552.767 50.0588   1
  -2  -6   7 517.891 55.8825   1
   2   6  -6 1029.39 69.7669   1
   2   6  -6 1098.52 73.9336   1
   2   6  -6 1060.21 92.2211   1
  -2  -6   6 926.882 75.7349   1
  -2  -6   6 1028.02 80.8287   1
   2   6  -5 4387.49 228.225   1
   2   6  -5 4424.74 236.438   1
   2   6  -5 4366.41 223.412   1
  -2  -6   5 3964.09 233.506   1
  -2  -6   5 3978.25 229.927   1
   2   6  -4 58.0554 14.8521   1
   2   6  -4 78.9909 13.9922   1
   2   6  -4 90.2649 16.5639   1
  -2  -6   4 0.53684  18.419   1
  -2  -6   4 71.0698 17.9096   1
   2   6  -3 5417.94 277.478   1
   2   6  -3 5451.89 255.472   1
   2   6  -3 5543.50 272.137   1
   2   6  -3 5462.85 261.705   1
  -2  -6   3 5028.48 290.874   1
  -2  -6   3 4453.57 223.502   1
  -2  -6   3 4700.05 248.459   1
   2   6  -2 4351.31 205.585   1
   2   6  -2 4216.31 182.529   1
   2   6  -2 4344.35 202.654   1
   2   6  -2 4268.92 188.458   1
  -2  -6   2 3956.94 190.779   1
  -2  -6   2 3752.11 183.266   1
  -2  -6   2 4013.44 197.273   1
  -2  -6   2 4209.01 215.766   1
  -2  -6   2 3575.89 186.172   1
   2   6  -1  42.499 6.77473   1
   2   6  -1  15.357  9.9336   1
   2   6  -1 18.0709  6.4322   1
   2   6  -1 19.5061 8.53518   1
  -2  -6   1 17.7522 7.45442   1
  -2  -6   1 24.3095 10.9015   1
  -2  -6   1 22.2382 9.37645   1
  -2  -6   1  34.766 7.10217   1
  -2  -6   1 12.0095 8.47515   1
   2   6   0 2490.11 92.0976   1
   2   6   0 2495.26 90.6262   1
   2   6   0 2658.71 126.728   1
   2   6   0 2493.52 91.4014   1
  -2  -6   0 2360.37 132.542   1
  -2  -6   0 2198.65 85.6889   1
  -2  -6   0 2425.62 124.093   1
  -2  -6   0 2193.73 83.6263   1
  -2  -6   0 2137.80  95.807   1
   2   6   1 9956.95 471.742   1
   2   6   1 8689.76 371.443   1
   2   6   1 8965.05 391.827   1
   2   6   1 9241.88 403.093   1
   2   6   1 8890.70 388.509   1
  -2  -6  -1 8754.80 426.967   1
  -2  -6  -1 8295.71  414.68   1
  -2  -6  -1 7437.57 345.217   1
  -2  -6  -1 7433.62 367.832   1
  -2  -6  -1 8390.87 390.025   1
   2   6   2 2705.70 90.4602   1
   2   6   2 2812.97 99.1335   1
   2   6   2 2770.78 92.0874   1
  -2  -6  -2 2729.31 114.089   1
  -2  -6  -2 2609.17 113.656   1
  -2  -6  -2 2326.74 80.1353   1
  -2  -6  -2 2141.98 91.8733   1
  -2  -6  -2 2374.95 89.5182   1
  -2  -6  -2 2798.53  131.30   1
   2   6   311888.90 530.844   1
   2   6   311731.00 555.988   1
  -2  -6  -311662.00 624.427   1
  -2  -6  -311126.60 575.926   1
  -2  -6  -311516.50 572.378   1
  -2  -6  -3 9487.00 437.551   1
  -2  -6  -3 9613.76 435.576   1
  -2  -6  -3 9750.11 443.399   1
   2   6   4 2814.91 109.375   1
   2   6   4 2950.48 97.5857   1
  -2  -6  -4 2810.22 123.642   1
  -2  -6  -4 2414.68 82.9032   1
  -2  -6  -4 2904.99 116.227   1
  -2  -6  -4 2326.17 86.5274   1
  -2  -6  -4 2592.01 113.898   1
  -2  -6  -4 2270.05 78.3792   1
   2   6   5 3939.95 163.816   1
   2   6   5 3944.95 145.717   1
  -2  -6  -5 3781.58 179.817   1
  -2  -6  -5 3075.60 118.772   1
  -2  -6  -5 3418.86  155.76   1
  -2  -6  -5 3841.01 161.521   1
   2   6   6 192.938 24.7084   1
   2   6   6 164.281 18.7045   1
  -2  -6  -6 108.744 15.1527   1
  -2  -6  -6 174.971 21.4989   1
  -2  -6  -6 123.005 10.9809   1
  -2  -6  -6 138.699 16.4163   1
  -2  -6  -6 163.525 17.9711   1
   2   6   7 6285.22 295.779   1
   2   6   7 6701.16 313.446   1
  -2  -6  -7 6227.07  359.71   1
  -2  -6  -7 6359.45 307.203   1
  -2  -6  -7 5623.58 277.502   1
  -2  -6  -7 4791.28 227.208   1
  -2  -6  -7 4697.28 235.605   1
   2   6   8 711.956 41.5259   1
   2   6   8 810.139 50.3295   1
  -2  -6  -8 639.735 47.4233   1
  -2  -6  -9 692.246 52.4198   1
  -2  -6 -10 1464.28 95.3084   1
  -2  -6 -11 6986.79 422.444   1
  -2  -6 -12  874.03 74.7487   1
  -2  -6 -12 783.783 68.2362   1
  -2  -6 -13 2860.51 169.084   1
  -2  -6 -13 2660.55 158.132   1
  -2  -6 -14 362.113 37.3386   1
  -2  -6 -14 272.014 32.0953   1
  -2  -6 -15 14.2655 9.46029   1
   2   7  -9 2.33536 5.58746   1
  -2  -7   9 1.78788 5.53365   1
   2   7  -8 113.851 33.3701   1
   2   7  -8 226.338 23.4399   1
   2   7  -8 170.019 22.0812   1
  -2  -7   8 170.224 25.3627   1
   2   7  -7 122.804 22.4216   1
   2   7  -7 159.995 24.2802   1
   2   7  -7 133.478  22.427   1
  -2  -7   7 117.907 25.9633   1
   2   7  -6 504.003 46.0997   1
   2   7  -6  569.98 46.5248   1
   2   7  -6 594.186 50.1282   1
  -2  -7   6 540.265 78.5997   1
  -2  -7   6  519.24 56.0575   1
   2   7  -5 59.7067 18.4642   1
   2   7  -5 129.502 30.7251   1
   2   7  -5 82.9476 18.6147   1
  -2  -7   5 82.8275 22.1421   1
  -2  -7   5 80.4193 22.0578   1
   2   7  -4 705.214 73.6142   1
  -2  -7   4 673.278 59.0565   1
  -2  -7   4 643.521 78.0608   1
   2   7  -3 1127.89 65.9009   1
  -2  -7   3 941.168 67.5069   1
  -2  -7   3  974.84 65.8345   1
   2   7  -2 4859.72 261.624   1
  -2  -7   2 4058.41 210.971   1
  -2  -7   2 4203.55 251.094   1
   2   7  -1 22.9737 9.68883   1
  -2  -7   1 24.5272 10.8993   1
   2   7   0 1643.62 93.7321   1
  -2  -7   0 1395.89 97.2448   1
  -2  -7   0 1387.49 91.5497   1
  -2  -7   0 1276.97 65.2742   1
  -2  -7  -1 2543.17 117.865   1
  -2  -7  -1 2501.31 120.433   1
  -2  -7  -1 2279.56 106.727   1
   2   7   2 35.8524 6.57634   1
  -2  -7  -2 44.1197 11.2398   1
  -2  -7  -2 46.3445 10.9209   1
  -2  -7  -2 12.7692 14.3501   1
   2   7   3 585.775 36.7253   1
  -2  -7  -3 573.065 36.1217   1
  -2  -7  -3 522.711 37.0905   1
  -2  -7  -3 590.662 36.0052   1
   2   7   4 2656.39 110.269   1
  -2  -7  -4 2685.47 121.884   1
  -2  -7  -4 2440.97 123.671   1
   2   7   5 319.067 31.8931   1
  -2  -7  -5 305.034 23.6994   1
  -2  -7  -5 258.861 25.5568   1
   2   7   6 9049.25 449.776   1
  -2  -7  -6 8294.74 438.963   1
  -2  -7  -6 7767.00 392.617   1
  -2  -7  -6 7199.30 388.484   1
   2   7   7 1101.79 74.6372   1
  -2  -7  -7 852.369 56.1696   1
   2   7   8 217.792 26.0885   1
  -2  -7  -8 210.103 27.8662   1
  -2  -7  -9 2819.28 161.274   1
  -2  -7 -10 1412.71 93.3832   1
  -2  -7 -11 2174.09 139.951   1
  -2  -7 -12 618.024 62.6144   1
  -2  -7 -12 571.346 55.7197   1
  -2  -7 -13 1621.46 108.648   1
  -2  -7 -13 1477.26  98.321   1
  -2  -7 -14 13.6917 11.3167   1
  -2  -7 -14 7.23204 10.0279   1
  -2  -7 -15 17.0214 10.1873   1
   2   8  -8 30.5872 9.63788   1
  -2  -8   8 21.4167 9.56801   1
   2   8  -7 381.096 32.9276   1
  -2  -8   7  298.27 33.4899   1
   2   8  -6 281.032 30.3215   1
  -2  -8   6 211.178  33.323   1
  -2  -8   6 200.248 49.5296   1
   2   8  -5 181.015 25.8454   1
  -2  -8   5 107.021 29.5417   1
  -2  -8   5 194.128 29.5167   1
   2   8  -4 2565.00 141.068   1
  -2  -8   4 2417.89 147.317   1
   2   8  -3 719.976 72.3381   1
  -2  -8   3 627.298  54.557   1
   2   8  -2 206.242 26.5734   1
  -2  -8   2 233.628 29.8153   1
   2   8  -1 184.139 24.6221   1
  -2  -8   1 186.287 26.6046   1
  -2  -8   0 2145.19 115.771   1
  -2  -8  -1 21.8808 11.0983   1
  -2  -8  -2 1966.36 102.549   1
  -2  -8  -3 2270.94 111.756   1
  -2  -8  -3 2030.59 102.818   1
  -2  -8  -4 23.3604 9.61912   1
  -2  -8  -4 3.04302 8.90007   1
  -2  -8  -5 2806.61 138.265   1
  -2  -8  -6 2509.80 132.122   1
  -2  -8  -6 2144.86 141.432   1
  -2  -8  -7 327.544 33.8414   1
  -2  -8  -8 266.658 34.2617   1
  -2  -8  -9 293.114 37.4249   1
  -2  -8 -10 45.4497 29.8754   1
  -2  -8 -11 39.9468  18.978   1
  -2  -8 -12 895.033 104.649   1
  -2  -8 -12 1070.42 82.9052   1
  -2  -8 -13 786.211 66.6693   1
  -2  -8 -13 665.473  58.186   1
  -2  -8 -14 6.72177 9.06825   1
  -2  -8 -14 2.71161 8.08211   1
  -2  -8 -15 59.5376 20.6035   1
  -2  -8 -15 31.4761 17.6809   1
  -2  -9   6 478.558  42.197   1
   2   9  -5 825.313 56.8258   1
  -2  -9   5 726.417 61.0275   1
   2   9  -4 1663.56 97.9964   1
  -2  -9   4 1410.14 98.8751   1
   2   9  -3 591.095 49.4391   1
  -2  -9   3 517.004 53.3889   1
  -2  -9   2 1582.22 104.082   1
  -2  -9   1 3802.75 211.846   1
  -2  -9   0 492.766 45.0315   1
  -2  -9  -1 1631.58 128.569   1
  -2  -9  -2 179.685 26.1299   1
  -2  -9  -3 2585.36 139.903   1
  -2  -9  -4 1031.65 66.7833   1
  -2  -9  -5 1915.55 107.506   1
  -2  -9  -6 2213.20 129.692   1
  -2  -9  -7 272.873 33.7556   1
  -2  -9  -8 1749.89 146.186   1
  -2  -9  -9 197.678 33.4568   1
  -2  -9 -10 522.309 55.3599   1
  -2  -9 -11 3601.84 211.386   1
  -2  -9 -11 3017.24 184.177   1
  -2  -9 -12 629.403 55.5436   1
  -2  -9 -12 699.074 64.3981   1
  -2  -9 -13 181.693 32.4144   1
  -2  -9 -13 174.475 26.9224   1
  -2  -9 -14 1197.28 75.9532   1
  -2  -9 -14 1163.07 68.1836   1
  -2  -9 -15 135.884 18.0324   1
  -2  -9 -15 138.429  16.013   1
  -2 -10   6 26.5094 15.3151   1
  -2 -10   5  482.20 41.8159   1
  -2 -10   4 1270.41 83.3437   1
  -2 -10   3 1813.51  114.42   1
  -2 -10   2 2375.19 186.456   1
  -2 -10   1 2968.46 175.698   1
  -2 -10   0 910.516 71.7668   1
  -2 -10  -1 5070.73 289.946   1
  -2 -10  -2 581.059 52.3925   1
  -2 -10  -3 1685.91 103.579   1
  -2 -10  -4 1276.95 83.9756   1
  -2 -10  -5 4889.95 275.219   1
  -2 -10  -6 135.189 27.2118   1
  -2 -10  -7 1844.89 113.964   1
  -2 -10  -8 1844.92 156.052   1
  -2 -10  -9 96.2996 26.2026   1
  -2 -10 -10 1568.34 109.506   1
  -2 -10 -11 1372.22 98.8182   1
  -2 -10 -12  6.6553 11.0105   1
  -2 -10 -12 3.43223 8.78718   1
  -2 -10 -13 69.1446 21.5062   1
  -2 -10 -13 78.4296 26.8401   1
  -2 -10 -14 6.17207 8.94631   1
  -2 -10 -14  8.2721 7.99594   1
  -2 -11   5  496.26 32.4166   1
  -2 -11   4 65.5205 25.8817   1
  -2 -11   3  810.23 59.0425   1
  -2 -11   2 1798.27 110.208   1
  -2 -11   1  120.52   25.86   1
  -2 -11   0 1751.12 112.582   1
  -2 -11  -3 633.498 57.4821   1
  -2 -11  -4 1626.24 107.759   1
  -2 -11  -5 78.7713 22.9716   1
  -2 -11  -6 0.73419 7.72869   1
  -2 -11  -7 1545.76 102.419   1
  -2 -11  -8 518.506 52.3912   1
  -2 -11  -9 507.375 77.9461   1
  -2 -11 -10 1727.59 114.463   1
  -2 -11 -12 139.926  27.137   1
  -2 -11 -13 506.516 43.1252   1
  -2 -11 -13 415.053 51.8294   1
  -2 -11 -14  212.87 23.1619   1
  -2 -11 -14 214.827 20.8838   1
  -2 -12   3 182.492 22.6934   1
  -2 -12   2 21.0503 12.1436   1
  -2 -12   1 1097.54 99.2546   1
  -2 -12   0 2425.92 140.492   1
  -2 -12  -1 4.19694 9.84722   1
  -2 -12  -2 1961.30 119.578   1
  -2 -12  -3 1652.66 107.544   1
  -2 -12  -4  411.47 45.3857   1
  -2 -12  -5 184.888  28.682   1
  -2 -12  -5 154.327 30.3999   1
  -2 -12  -6 940.657 99.2034   1
  -2 -12  -7 44.6736 17.4564   1
  -2 -12 -12 1686.59  96.644   1
  -2 -12 -13 938.521   55.11   1
  -2 -13   2 13.0348 7.49087   1
  -2 -13   1 311.807 28.7289   1
  -2 -13   0 16.6913 11.0817   1
  -2 -13  -1 728.007 76.4639   1
  -2 -13  -2 1339.47 84.0106   1
  -2 -13  -3 1005.96 69.9004   1
  -2 -13 -12 417.253 30.1418   1
   3 -11   2 17.0236 10.6355   1
   3 -11   3 27.9006  15.945   1
   3 -10 -12 93.3788  15.208   1
   3 -10 -11  694.11 49.3086   1
   3 -10 -10 293.439 51.2247   1
   3 -10  -9 734.741 61.4214   1
   3 -10  -8 20.6273 15.2721   1
   3 -10  -7 775.912 99.1788   1
   3 -10  -6 778.619  70.003   1
   3 -10  -5-0.89929 9.36755   1
   3 -10  -5 6.90038 10.1089   1
   3 -10  -4 176.697  29.657   1
   3 -10  -3 1721.98 114.082   1
   3 -10  -2 42.1708 30.6966   1
   3 -10  -1 718.639 64.7224   1
   3 -10   0 736.677 68.2365   1
   3 -10   1 2.80231 11.3481   1
   3 -10   3 1116.68 76.2689   1
   3 -10   4 682.836 46.9812   1
   3 -10   4 589.516 35.7251   1
   3 -10   5 508.311 32.5047   1
   3 -10   5  467.37 27.5789   1
   3  -9 -12 56.8099 15.3786   1
   3  -9 -11 2088.37  125.12   1
   3  -9 -10 143.436 44.6765   1
   3  -9  -9 1356.20 98.2151   1
   3  -9  -8 23.7039 16.8049   1
   3  -9  -7 -0.0936 7.48062   1
   3  -9  -6 100.608 28.1766   1
   3  -9  -5 60.5408 24.9052   1
   3  -9  -4 1044.54 121.182   1
   3  -9  -3 4.82214 11.1575   1
   3  -9  -2 896.982 75.6679   1
   3  -9  -1 877.435 76.0912   1
   3  -9   0 412.247 51.1837   1
   3  -9   1 127.611 31.5974   1
   3  -9   2 636.691 67.3276   1
   3  -9   3 111.275 20.2622   1
   3  -9   3 131.779 44.7724   1
   3  -9   4 63.4566 15.8261   1
   3  -9   4 86.1119 22.3018   1
   3  -9   5 48.6911 13.6511   1
   3  -9   5 63.9527 17.8513   1
   3  -9   6 1.40549 6.35774   1
   3  -9   6 2.86192 5.40854   1
   3  -8 -12  12.199 11.1682   1
   3  -8 -11 2614.82 159.497   1
   3  -8 -10 144.876  30.009   1
   3  -8  -9-0.30176 12.3627   1
   3  -8  -8 864.885 75.4752   1
   3  -8  -7 211.153 36.3876   1
   3  -8  -6 1502.06 146.366   1
   3  -8  -5 2.93774 10.3335   1
   3  -8  -4 166.783 32.2702   1
   3  -8  -3 36.5926 18.5142   1
   3  -8  -2 454.792 50.3156   1
   3  -8  -1 37.9884 18.1198   1
   3  -8   0 621.798 61.9479   1
   3  -8   1 168.363 33.9644   1
   3  -8   2 43.7809 21.2588   1
   3  -8   3 306.512 47.4591   1
   3  -8   4 9.04059 10.7348   1
   3  -8   4 18.7487  15.089   1
   3  -8   5 12.7065 14.1368   1
   3  -8   5 18.6849 10.9424   1
   3  -8   6  58.802 23.5937   1
   3  -8   6 73.5755 20.1987   1
   3  -8   7 882.632 55.6082   1
   3  -8   7 855.254 47.5776   1
   3  -7 -13 326.384 42.8248   1
   3  -7 -12 520.756 73.4919   1
   3  -7 -11 68.1391 22.2669   1
   3  -7 -10 921.233 110.969   1
   3  -7  -9 1693.09 120.162   1
   3  -7  -8 1934.68 131.387   1
   3  -7  -7 805.128 101.529   1
   3  -7  -6 2866.75 174.283   1
   3  -7  -5 27.8808 16.1054   1
   3  -7  -4 952.129 72.3255   1
   3  -7  -3 1121.45  82.062   1
   3  -7  -2 9.98533 17.7923   1
  -3   7   2 9.47512  8.9734   1
   3  -7  -1 1225.55 90.7956   1
   3  -7  -1 1258.63 120.068   1
  -3   7   1 1414.82 76.1731   1
   3  -7   0 3468.10 254.654   1
  -3   7   0 4176.65 208.288   1
   3  -7   1 3417.94 216.256   1
  -3   7  -1 4199.47 213.281   1
   3  -7   2  60.446 25.1986   1
  -3   7  -2 107.848 19.0845   1
   3  -7   3 1419.47  116.19   1
  -3   7  -3 1732.72 99.5032   1
   3  -7   4 872.758 114.157   1
   3  -7   5 53.7999 35.5738   1
   3  -7   6 41.1845 19.2663   1
   3  -7   6 45.2715 23.9503   1
   3  -7   7 34.6664 14.1649   1
   3  -7   7 63.4913  17.965   1
   3  -7   8 41.6599 12.0098   1
   3  -7   8 67.7028 21.9305   1
   3  -6 -12 65.5601 21.0453   1
   3  -6 -11 25.3267 17.1029   1
  -3   6  11 28.5626 12.2869   1
   3  -6 -10 17.6247 16.3449   1
  -3   6  10 20.9378 11.8757   1
   3  -6  -9 49.4701 23.0182   1
  -3   6   9 61.0104 16.9302   1
   3  -6  -8 202.609 34.4741   1
  -3   6   8 186.813 26.2333   1
   3  -6  -7 479.206  51.476   1
   3  -6  -6 3632.69 211.366   1
   3  -6  -5 22.1922  21.444   1
   3  -6  -4 1683.70 100.277   1
   3  -6  -3 70.3779 18.8865   1
   3  -6  -3 105.563 20.3907   1
  -3   6   3 111.052 13.8769   1
   3  -6  -2 4.77176 7.94493   1
   3  -6  -2 8.97178 12.9564   1
  -3   6   2 1.08119 5.74669   1
   3  -6  -1 747.998 56.0335   1
  -3   6   1 833.991 47.9435   1
   3  -6   0 5111.59 286.922   1
   3  -6   0 4609.80 298.926   1
  -3   6   0 5567.99 273.174   1
   3  -6   1 175.183 28.6675   1
  -3   6  -1 200.249 23.9379   1
   3  -6   2 3782.57 230.588   1
  -3   6  -2 4460.68 224.585   1
   3  -6   3 1600.96 115.751   1
  -3   6  -3 1933.50 105.538   1
   3  -6   4 364.764 76.5838   1
  -3   6  -4 403.372 40.0505   1
   3  -6   5 797.341 114.417   1
  -3   6  -5 1022.35 69.3448   1
   3  -6   6 1097.85  89.285   1
   3  -6   7 975.099 68.5294   1
   3  -6   7 1038.47 80.1478   1
   3  -6   8 18.9062 11.2001   1
   3  -6   8 4.83588 9.10162   1
   3  -6   9  767.30  43.862   1
   3  -6   9 932.894 73.7763   1
   3  -5 -12 6.23484 11.9725   1
  -3   5  12 12.9478 13.5381   1
   3  -5 -11 0.35764 21.3939   1
  -3   5  11 10.6344 9.16381   1
   3  -5 -10 186.334  54.042   1
  -3   5  10 188.649 41.6598   1
   3  -5  -9 227.975 39.4141   1
  -3   5   9  251.03 31.0971   1
   3  -5  -8 367.927 46.6067   1
  -3   5   8  413.60 54.0619   1
   3  -5  -7 895.619  69.986   1
  -3   5   7  863.70 54.4835   1
   3  -5  -6 115.077 24.9132   1
  -3   5   6  124.06 27.2683   1
   3  -5  -5 625.507 52.0562   1
  -3   5   5 682.708 43.1727   1
   3  -5  -4 234.608 28.1312   1
   3  -5  -3 2051.75 108.212   1
   3  -5  -3 1869.06 91.8612   1
   3  -5  -3 2179.45 137.037   1
  -3   5   3 1901.41 78.3185   1
   3  -5  -2 438.672 34.6137   1
   3  -5  -2  439.40  36.511   1
   3  -5  -2 459.153  38.724   1
  -3   5   2 457.897 27.1526   1
   3  -5  -1 112.558 19.3443   1
   3  -5  -1 85.0554 26.0753   1
   3  -5   0 915.325 57.9815   1
   3  -5   0 923.372 57.1963   1
   3  -5   0 888.898  81.896   1
  -3   5   0 1057.25 51.7438   1
   3  -5   1 180.716 39.1875   1
   3  -5   1 195.054 25.3907   1
  -3   5  -1 229.935 22.1034   1
   3  -5   2 1929.48 115.575   1
  -3   5  -2 2222.08 105.293   1
   3  -5   3 362.912  40.845   1
  -3   5  -3 498.494 53.5165   1
   3  -5   4 23.4056 17.4817   1
  -3   5  -4 29.2426 20.1014   1
   3  -5   5 131.286  34.157   1
  -3   5  -5 192.259 39.7086   1
   3  -5   6 2585.06 229.614   1
  -3   5  -6 2727.40 154.462   1
  -3   5  -6 3072.55 167.184   1
   3  -5   7 4133.60 324.449   1
  -3   5  -7 4509.38  276.36   1
   3  -5   8 234.333 31.7331   1
   3  -5   8  286.63 61.7261   1
  -3   5  -8 289.641 30.9142   1
  -3   5  -8 265.965 32.0545   1
   3  -5   9 857.501  81.033   1
   3  -5   9 1054.22 100.447   1
  -3   5  -9 1048.45 59.3641   1
  -3   5  -9 1048.74 60.1988   1
   3  -5  10  5.7518 7.50959   1
  -3   4  13 257.079  34.037   1
  -3   4  12 2505.63 132.062   1
   3  -4 -11 1651.37 121.516   1
  -3   4  11 1834.53 134.141   1
   3  -4 -10 422.832 52.7536   1
  -3   4  10  495.98 43.3504   1
   3  -4  -9 1003.21 81.0119   1
  -3   4   9 1044.13 67.3324   1
   3  -4  -8 1775.41 115.252   1
  -3   4   8 1828.06 101.484   1
   3  -4  -7 501.326 36.9393   1
   3  -4  -7 529.084 38.8813   1
   3  -4  -7 821.141 56.4403   1
  -3   4   7 808.284 46.0496   1
   3  -4  -6 1239.03 66.3617   1
   3  -4  -6 1636.86 93.7024   1
  -3   4   6 1756.42 85.0668   1
  -3   4   6 1696.46 100.376   1
   3  -4  -5 3569.35 181.838   1
   3  -4  -5 3534.44 163.373   1
   3  -4  -5 4363.23 222.298   1
  -3   4   5 4822.74  243.72   1
  -3   4   5 4377.46 190.653   1
   3  -4  -4 753.541 48.8876   1
   3  -4  -4 1023.32  58.268   1
   3  -4  -4 797.254 38.3137   1
   3  -4  -4 935.132 56.1352   1
  -3   4   4 895.945 39.8923   1
  -3   4   4 1019.97 49.4484   1
   3  -4  -3 1827.69 74.2562   1
   3  -4  -3 1764.74 71.9193   1
   3  -4  -3 2152.12 103.324   1
   3  -4  -3 2071.54 87.0115   1
   3  -4  -3 2117.55 104.039   1
  -3   4   3 2052.32 76.4486   1
  -3   4   3 2065.97 79.3651   1
   3  -4  -2  20.619 6.27745   1
   3  -4  -2 31.6238 10.0397   1
   3  -4  -2 42.3666 8.88786   1
   3  -4  -2 25.1389 10.7454   1
  -3   4   2 21.2279 8.52206   1
  -3   4   2 20.5627 6.05181   1
  -3   4   2-0.25631 10.0948   1
  -3   4   2  30.487 9.08419   1
   3  -4  -1 1603.16 81.9948   1
   3  -4  -1 1589.59 78.4715   1
   3  -4  -1 1672.09 88.3973   1
  -3   4   1 1683.94  76.561   1
  -3   4   1 1754.87 72.8455   1
  -3   4   1 1702.12 65.5395   1
  -3   4   1 1782.20 64.9043   1
   3  -4   0  112.96 17.5644   1
   3  -4   0 129.378 17.9628   1
   3  -4   0 87.2503 18.0027   1
   3  -4   0 126.269 18.7174   1
  -3   4   0 122.808 11.8505   1
  -3   4   0 146.703 11.4198   1
  -3   4   0 148.003 21.2446   1
  -3   4   0 139.345  14.053   1
  -3   4   0 129.316 17.1985   1
   3  -4   1 3021.43 149.346   1
   3  -4   1 3268.74 160.514   1
   3  -4   1 2788.25 126.528   1
   3  -4   1 3401.89 168.435   1
  -3   4  -1 3416.86 141.989   1
  -3   4  -1 3495.51 143.364   1
  -3   4  -1 3590.46 141.611   1
  -3   4  -1 3584.48 154.111   1
  -3   4  -1 3636.39 152.331   1
   3  -4   2 1272.94 66.3791   1
   3  -4   2 1189.69 69.5582   1
   3  -4   2 1085.38 65.6305   1
   3  -4   2 1091.59 62.8309   1
   3  -4   2 1009.84  52.925   1
  -3   4  -2 1172.36 54.1745   1
  -3   4  -2 1203.44 54.5961   1
  -3   4  -2 1278.76 69.7701   1
  -3   4  -2 1344.15 60.4177   1
  -3   4  -2 1231.91 55.0695   1
   3  -4   3 355.103 32.8592   1
   3  -4   3 217.531 23.9833   1
  -3   4  -3 254.062 22.4895   1
  -3   4  -3  258.99 22.9039   1
  -3   4  -3 280.741 33.3594   1
  -3   4  -3  335.90  38.035   1
   3  -4   4 1363.95  93.485   1
   3  -4   4 1249.58  76.832   1
  -3   4  -4 1495.51 74.4934   1
  -3   4  -4 1537.13 101.368   1
   3  -4   5 1092.69 101.464   1
   3  -4   5 1270.79  98.233   1
  -3   4  -5 1369.85 78.7934   1
  -3   4  -5 1475.43 84.6817   1
   3  -4   6 68.8962 17.3669   1
   3  -4   6 7.03372  23.505   1
  -3   4  -6 130.454 17.7203   1
  -3   4  -6-0.47252 17.7786   1
   3  -4   7 3418.15  208.65   1
   3  -4   7 3838.00 247.884   1
  -3   4  -7 4251.49 224.955   1
  -3   4  -7 4512.53 237.716   1
   3  -4   8 88.4753 35.7037   1
   3  -4   8  112.56 29.3023   1
  -3   4  -8 91.2754 21.6176   1
   3  -4   9 190.516 28.3852   1
   3  -4   9 216.012 35.8861   1
  -3   4  -9 249.856  30.909   1
  -3   4  -9 265.092 31.0234   1
   3  -4  10 1616.04 101.797   1
  -3   4 -10 1810.53  93.522   1
  -3   4 -10 1817.07 93.5485   1
   3  -4  11  31.371 12.3628   1
  -3   4 -11 47.0387 10.1819   1
  -3   4 -11 56.7371 10.2829   1
   3  -3 -13 361.957  30.661   1
  -3   3  13 512.698 47.1625   1
   3  -3 -12 2421.35 162.564   1
   3  -3 -12 2445.58 150.197   1
  -3   3  12 3000.62 147.699   1
   3  -3 -11 34.0171  21.932   1
   3  -3 -11 28.9526 16.9628   1
   3  -3 -11 25.2976 14.0284   1
  -3   3  11 36.4731 14.7077   1
   3  -3 -10 828.763 64.9945   1
   3  -3 -10 893.882 81.4522   1
   3  -3 -10 894.605 67.1732   1
   3  -3 -10 854.132 106.694   1
  -3   3  10 1043.54 68.7014   1
   3  -3  -9 3374.26 187.534   1
   3  -3  -9 3506.77 194.134   1
   3  -3  -9 3306.50 237.576   1
   3  -3  -9 3632.56 263.793   1
  -3   3   9 3875.59  238.65   1
   3  -3  -8 667.622 49.5008   1
   3  -3  -8 672.245 50.5669   1
   3  -3  -8 704.132 58.1751   1
  -3   3   8 754.157 52.6764   1
   3  -3  -7 86.0363 27.4903   1
   3  -3  -7 111.948 18.1273   1
   3  -3  -7 106.499 22.3905   1
  -3   3   7 151.769 29.4249   1
   3  -3  -611777.40 664.048   1
   3  -3  -611914.80 702.227   1
   3  -3  -612598.40 749.694   1
  -3   3   613028.90 775.137   1
  -3   3   613371.90  756.01   1
   3  -3  -5 3254.32 146.705   1
   3  -3  -5 3341.05 164.488   1
   3  -3  -5 3707.13 184.366   1
   3  -3  -5 3265.59 146.063   1
   3  -3  -5 3580.19 179.212   1
  -3   3   5 3629.62  165.14   1
  -3   3   5 3652.97 185.731   1
   3  -3  -4 70.9184 10.0529   1
   3  -3  -4  64.519  13.742   1
   3  -3  -4 61.3301 10.0927   1
   3  -3  -4 83.0971 22.2288   1
  -3   3   4  80.899 12.4053   1
  -3   3   4 68.2271 10.7464   1
   3  -3  -3 5924.64 281.336   1
   3  -3  -3 5188.46 230.207   1
   3  -3  -3 5728.37 247.012   1
   3  -3  -3 5315.72  235.61   1
   3  -3  -3 5599.43 276.937   1
  -3   3   3 5640.15 231.728   1
  -3   3   3 5736.06 253.891   1
  -3   3   3 6144.95 272.985   1
  -3   3   3 5812.22 256.653   1
   3  -3  -2 4813.04 224.773   1
   3  -3  -2 4981.82 213.164   1
   3  -3  -2 5040.95  233.30   1
   3  -3  -2 5239.85 253.108   1
   3  -3  -2 5053.49 244.816   1
  -3   3   2 5064.70 215.092   1
  -3   3   2 5370.24 234.302   1
  -3   3   2 5471.24 241.957   1
  -3   3   2 5344.12 225.594   1
   3  -3  -1 5047.34 233.205   1
   3  -3  -1 4815.46 225.983   1
   3  -3  -1 5082.82 235.053   1
   3  -3  -1 5004.85 246.805   1
  -3   3   1 5584.50 224.757   1
  -3   3   1 5009.09 212.991   1
  -3   3   1 5187.53 232.697   1
  -3   3   1 5260.29 231.051   1
  -3   3   1 5024.44 213.107   1
   3  -3   016266.10 949.885   1
   3  -3   017555.90 1049.08   1
   3  -3   018162.50 1081.90   1
   3  -3   018052.30 1143.80   1
  -3   3   017817.30 1015.84   1
  -3   3   019640.50 1091.07   1
  -3   3   018693.70 1056.49   1
  -3   3   017509.50 1002.11   1
  -3   3   018338.80 1054.04   1
   3  -3   1 5127.61 245.953   1
   3  -3   1 5571.14 294.584   1
   3  -3   1 5020.69 230.962   1
   3  -3   1 5371.43 268.865   1
  -3   3  -1 5506.21 243.731   1
  -3   3  -1 5559.11 245.383   1
  -3   3  -1 6279.25 262.763   1
  -3   3  -1 5563.57 244.336   1
  -3   3  -1 5964.72 260.962   1
   3  -3   2 211.093 20.7967   1
   3  -3   2 170.975  19.649   1
   3  -3   2  195.66 20.5261   1
   3  -3   2 153.025 16.4004   1
   3  -3   2 165.342 26.3225   1
  -3   3  -2 168.591 23.5427   1
  -3   3  -2 195.667 14.8807   1
  -3   3  -2 165.865 15.6025   1
  -3   3  -2 189.474 23.3609   1
  -3   3  -2 188.135 15.8633   1
   3  -3   3 4840.45 239.115   1
   3  -3   3 4982.37 259.592   1
   3  -3   3 4775.96 237.228   1
   3  -3   3 5089.05 262.481   1
   3  -3   3 4687.60 255.461   1
  -3   3  -3 5379.86 249.151   1
  -3   3  -3 5452.91 250.869   1
  -3   3  -3 5893.07  261.11   1
  -3   3  -3 5974.64 293.548   1
  -3   3  -3 5403.75 239.556   1
   3  -3   4 3267.09 176.781   1
   3  -3   4 2989.73  148.27   1
   3  -3   4 3124.67 158.179   1
  -3   3  -4 3622.55 167.497   1
  -3   3  -4 3972.16 175.753   1
  -3   3  -4 3726.27 168.956   1
  -3   3  -4 3590.79  166.46   1
  -3   3  -4 3142.95 138.136   1
   3  -3   5 89.7247 38.7693   1
   3  -3   5 67.2091 27.9365   1
  -3   3  -5 116.132 17.6088   1
  -3   3  -5 111.389 18.9665   1
   3  -3   6 2525.02 150.076   1
   3  -3   6 2850.48 180.888   1
  -3   3  -6 3253.04 164.401   1
  -3   3  -6 3153.31 162.747   1
   3  -3   7 3069.53 185.334   1
   3  -3   7 3389.82 220.749   1
  -3   3  -7 4113.13 254.132   1
  -3   3  -7 4030.36 212.191   1
   3  -3   8 7.52291 13.0995   1
   3  -3   8 0.10972  11.193   1
  -3   3  -8 2.47474 10.1999   1
  -3   3  -8 16.4411 9.97525   1
   3  -3   9 111.366 23.2102   1
   3  -3   9 0.22151 27.0193   1
  -3   3  -9 138.163 22.0437   1
   3  -3  10  366.68  46.922   1
  -3   3 -10 498.678 44.2862   1
  -3   3 -10 504.949 43.4859   1
   3  -3  11 4.77633 7.74276   1
  -3   3 -11 0.56555 6.66359   1
  -3   3 -11 2.89772 6.50688   1
  -3   3 -12 2525.46 106.254   1
  -3   3 -12 2447.18 104.387   1
   3  -2 -13 96.4847  24.062   1
   3  -2 -13  115.02 17.0269   1
  -3   2  13  158.07 17.6978   1
   3  -2 -12 236.783 28.0675   1
   3  -2 -12  252.38 33.0601   1
  -3   2  12 292.211 31.3238   1
   3  -2 -11 2.91541 8.17553   1
   3  -2 -11 4.15117 8.11437   1
   3  -2 -11-0.11258 9.07931   1
  -3   2  11 2.48272 8.26481   1
   3  -2 -10 1886.77 116.076   1
   3  -2 -10 1854.64 116.371   1
   3  -2 -10 1920.08 122.249   1
  -3   2  10 1996.15 116.835   1
   3  -2  -9 305.677 34.6736   1
   3  -2  -9 309.448 38.1357   1
   3  -2  -9 286.524  35.122   1
   3  -2  -9 264.831 42.4503   1
  -3   2   9 315.903 35.5528   1
   3  -2  -8 744.995 52.8058   1
   3  -2  -8 722.574 53.1927   1
   3  -2  -8 697.172 59.4909   1
   3  -2  -8 677.906 79.1444   1
  -3   2   8  746.31 54.7606   1
   3  -2  -7 813.458 51.7912   1
   3  -2  -7 818.005 52.8965   1
   3  -2  -7 789.963 54.0083   1
   3  -2  -7 854.434 59.9395   1
  -3   2   7  876.43 55.0607   1
   3  -2  -6 8210.10 430.306   1
   3  -2  -6 8596.07 449.511   1
   3  -2  -6 8549.98 468.035   1
   3  -2  -6 8260.47 433.812   1
  -3   2   6 8901.45  467.97   1
  -3   2   6 8309.96 445.374   1
   3  -2  -5  426.67 29.3806   1
   3  -2  -5  447.73 32.5202   1
   3  -2  -5 490.048 29.8114   1
   3  -2  -5 516.862 37.5807   1
   3  -2  -5 411.594 25.9576   1
   3  -2  -5 462.034 35.0893   1
  -3   2   5 488.739  25.698   1
  -3   2   5 469.053 31.2083   1
  -3   2   5 457.912 31.6578   1
   3  -2  -4 464.136 26.1217   1
   3  -2  -4 511.999 33.7578   1
   3  -2  -4 471.135  27.032   1
   3  -2  -4 417.778 21.1157   1
   3  -2  -4 518.222 34.5764   1
  -3   2   4 538.792 30.0661   1
  -3   2   4 496.433   29.48   1
   3  -2  -3 4973.55 217.746   1
   3  -2  -3 5301.85 245.117   1
   3  -2  -3 5226.24 216.197   1
   3  -2  -3 5076.58  223.08   1
   3  -2  -3 5116.33 271.861   1
  -3   2   3 5294.34 251.585   1
  -3   2   3 5276.96 222.638   1
  -3   2   3 5449.43 237.872   1
  -3   2   3 5289.69 235.456   1
   3  -2  -2 1110.48 57.2982   1
   3  -2  -2 1096.71 48.4066   1
   3  -2  -2 1129.69 53.4923   1
   3  -2  -2 1119.00 47.0714   1
   3  -2  -2 1187.48 79.2525   1
  -3   2   2 1120.41 47.3839   1
  -3   2   2 1269.20 51.3728   1
  -3   2   2 1116.27 42.2334   1
  -3   2   2 1162.06 52.1859   1
  -3   2   2 1190.60  50.062   1
   3  -2  -129492.20 1959.99   1
   3  -2  -129837.70 1986.99   1
   3  -2  -131489.40 2150.17   1
   3  -2  -130478.20 2111.33   1
   3  -2  -130258.80 2061.49   1
  -3   2   129891.80 1978.32   1
  -3   2   130227.10 1985.42   1
  -3   2   130088.80 2007.42   1
  -3   2   129942.80 1987.86   1
   3  -2   011014.50 572.125   1
   3  -2   010522.80 548.431   1
   3  -2   010813.90 552.501   1
   3  -2   010091.30 545.177   1
  -3   2   010371.20 518.461   1
  -3   2   011712.90 559.421   1
  -3   2   010747.20 523.182   1
  -3   2   010103.50 504.687   1
  -3   2   010785.00 542.409   1
   3  -2   1  128.44 20.1793   1
   3  -2   1 147.078 17.2433   1
   3  -2   1  150.01 13.1373   1
   3  -2   1 158.944 16.3198   1
  -3   2  -1 138.933 12.9961   1
  -3   2  -1 154.723  19.073   1
  -3   2  -1 147.516 12.6838   1
  -3   2  -1 133.041 11.8414   1
  -3   2  -1 139.739 13.0846   1
   3  -2   2 475.851 32.9268   1
   3  -2   2 525.927 31.4701   1
   3  -2   2 528.467 32.7364   1
   3  -2   2  479.18 27.5559   1
   3  -2   2 459.936 36.4315   1
  -3   2  -2 487.524 26.5576   1
  -3   2  -2 465.283 26.5083   1
  -3   2  -2 605.072  37.036   1
  -3   2  -2 527.061 26.9367   1
  -3   2  -2 525.955 27.4896   1
   3  -2   3 1452.70 72.1792   1
   3  -2   3 1369.89 64.4704   1
   3  -2   3 1455.37 94.7504   1
   3  -2   3 1551.38 76.5975   1
   3  -2   3 1433.11 83.5622   1
  -3   2  -3 1513.92 83.9486   1
  -3   2  -3 1636.12  67.293   1
  -3   2  -3 1517.41  69.454   1
  -3   2  -3 1572.17 67.7234   1
  -3   2  -3 1610.12 68.6025   1
   3  -2   4 857.354 47.3696   1
   3  -2   4 742.256 56.5739   1
   3  -2   4 811.283   53.43   1
   3  -2   4 886.018 54.7077   1
   3  -2   4 849.448 48.9382   1
  -3   2  -4 896.344 48.1966   1
  -3   2  -4 1064.57 64.3517   1
  -3   2  -4 1043.54 49.0824   1
  -3   2  -4 911.026 47.8203   1
  -3   2  -4 922.045 59.6933   1
   3  -2   5 817.313 45.8617   1
   3  -2   5 743.533 46.2254   1
   3  -2   5 806.035 60.0864   1
   3  -2   5 832.141 56.6914   1
   3  -2   5 790.591 52.2655   1
  -3   2  -5 948.515 53.5271   1
  -3   2  -5 954.531 52.1004   1
  -3   2  -5 917.692 50.5036   1
  -3   2  -5 891.942 52.1017   1
  -3   2  -5 817.379   43.80   1
   3  -2   6 2786.94 219.515   1
   3  -2   6 3025.18 205.874   1
  -3   2  -6 3313.87 166.739   1
  -3   2  -6 3496.80 201.092   1
   3  -2   7 177.523 28.8129   1
   3  -2   7 194.566  33.941   1
  -3   2  -7 228.271 28.4943   1
  -3   2  -7 200.369 26.3895   1
   3  -2   8 22.5725 12.4664   1
   3  -2   8 1.77506 15.2211   1
  -3   2  -8 9.56937 12.4799   1
  -3   2  -8 18.7347 11.5459   1
   3  -2   9 3319.76 266.068   1
   3  -2   9 3304.36 200.934   1
  -3   2  -9 3753.04 203.184   1
   3  -2  10 1362.46 122.365   1
   3  -2  10 1342.36 100.466   1
  -3   2 -10 1616.03  95.216   1
   3  -2  11 213.863 31.8944   1
  -3   2 -11 243.255  44.368   1
  -3   2 -11 237.869 29.8768   1
   3  -2  12 448.214 55.6548   1
  -3   2 -12  618.60 54.1856   1
  -3   2 -12 621.083  39.243   1
   3  -1 -13 1358.04  65.687   1
   3  -1 -13 1395.77 87.9836   1
  -3   1  13 1535.72 70.9884   1
   3  -1 -12 6.30475 9.31422   1
   3  -1 -12 16.1188 9.31117   1
   3  -1 -12 22.2782 15.5601   1
  -3   1  12 2.44106 9.71997   1
   3  -1 -11 548.167 47.3618   1
   3  -1 -11 554.356 47.9891   1
   3  -1 -11 514.032  51.638   1
  -3   1  11 571.987  70.528   1
   3  -1 -10 185.917 29.1769   1
   3  -1 -10 176.038 29.3375   1
   3  -1 -10 182.567 31.9379   1
  -3   1  10 199.328 29.9192   1
   3  -1  -9 559.344 49.6992   1
   3  -1  -9 549.838 52.5795   1
  -3   1   9 539.658 51.4199   1
   3  -1  -8 4672.50 251.463   1
   3  -1  -8 4616.02 290.465   1
   3  -1  -8 4463.85 253.642   1
  -3   1   8 4598.61 254.548   1
   3  -1  -7 2759.32 145.561   1
   3  -1  -7 2854.17 149.009   1
   3  -1  -7 2837.81 152.021   1
   3  -1  -7 2852.25  155.76   1
  -3   1   7 2884.91 151.606   1
   3  -1  -6 365.732 29.7276   1
   3  -1  -6 343.571 29.1525   1
   3  -1  -6 357.659 29.5115   1
   3  -1  -6 360.065 41.8968   1
   3  -1  -6 363.103 32.6074   1
  -3   1   6  384.30 31.0168   1
  -3   1   6 330.904 26.9508   1
   3  -1  -5 2903.48 133.917   1
   3  -1  -5 2957.27 135.177   1
   3  -1  -5 3138.97 156.796   1
   3  -1  -5 2818.05 128.303   1
   3  -1  -5 2970.78 168.557   1
  -3   1   5 2832.60 123.669   1
  -3   1   5 3100.39 143.832   1
  -3   1   5 2983.73 140.959   1
   3  -1  -4 2833.99 121.251   1
   3  -1  -4 2905.10 134.147   1
   3  -1  -4 2774.45 118.597   1
   3  -1  -4 2476.54 91.4982   1
   3  -1  -4 2643.59  107.94   1
   3  -1  -4 2760.79 127.718   1
  -3   1   4 2907.79  123.50   1
  -3   1   4 2755.33 119.586   1
  -3   1   4 2658.87 97.0368   1
  -3   1   4 2827.24 124.119   1
   3  -1  -3  316.27 20.1107   1
   3  -1  -3 324.567 28.0826   1
   3  -1  -3 325.784 22.9579   1
   3  -1  -3 329.385 16.2972   1
   3  -1  -3 318.049 15.6274   1
   3  -1  -3 332.873 24.5676   1
  -3   1   3  328.08 14.2167   1
  -3   1   3 334.896  21.931   1
  -3   1   3 327.051 20.7429   1
  -3   1   3 345.306 16.5735   1
  -3   1   3 352.883 22.7593   1
  -3   1   3 334.034 22.2031   1
   3  -1  -2 362.459 27.0388   1
   3  -1  -2 323.802 20.7709   1
   3  -1  -2 317.069 19.1141   1
   3  -1  -2 254.695 14.7116   1
   3  -1  -2  301.40 24.4173   1
   3  -1  -2 354.409 25.0028   1
  -3   1   2 297.028 19.1762   1
  -3   1   2 254.243 15.3397   1
  -3   1   2 271.847 17.9347   1
  -3   1   2 302.706  19.965   1
  -3   1   2 292.893 27.5322   1
   3  -1  -1 4707.19 194.157   1
   3  -1  -1 5013.82 208.907   1
   3  -1  -1 4605.59 191.625   1
   3  -1  -1 4772.78 198.754   1
   3  -1  -1 4832.99 239.894   1
  -3   1   1 4881.43  201.82   1
  -3   1   1 4997.52 212.241   1
  -3   1   1 4204.67 122.089   1
  -3   1   1 4700.88 190.173   1
  -3   1   1 4748.29 202.596   1
  -3   1   1 4846.84 215.946   1
   3  -1   014011.90 738.776   1
   3  -1   013723.60 716.957   1
   3  -1   013394.60 726.462   1
   3  -1   014635.70 786.209   1
   3  -1   014097.00 783.816   1
  -3   1   014137.80 765.361   1
  -3   1   014410.50 744.875   1
  -3   1   014198.40 743.356   1
  -3   1   014576.10 773.614   1
   3  -1   1 5509.01 248.522   1
   3  -1   1 5347.58 233.552   1
   3  -1   1 5211.49 220.189   1
   3  -1   1 5517.36 259.294   1
  -3   1  -1 5544.60 236.453   1
  -3   1  -1 5547.94 238.267   1
  -3   1  -1 6036.01 262.048   1
  -3   1  -1 5641.02 238.124   1
  -3   1  -1 5693.89 246.132   1
   3  -1   2 8127.87 437.499   1
   3  -1   2 8134.50 401.824   1
   3  -1   2 7911.34 378.127   1
   3  -1   2 7823.14 365.157   1
  -3   1  -2 8222.05 385.535   1
  -3   1  -2 8935.40 405.135   1
  -3   1  -2 8182.93 384.713   1
  -3   1  -2 8450.08 387.739   1
  -3   1  -2 8353.72 394.363   1
   3  -1   3 401.823 25.7237   1
   3  -1   3 386.227 27.6445   1
   3  -1   3 439.117 28.9834   1
   3  -1   3 374.543 21.9229   1
   3  -1   3 381.293 35.5292   1
  -3   1  -3 468.645 24.3508   1
  -3   1  -3 438.295   25.82   1
  -3   1  -3 447.231 26.3072   1
  -3   1  -3  460.17 25.1339   1
  -3   1  -3  447.57 34.6517   1
   3  -1   4  309.69 21.4491   1
   3  -1   4 365.989 28.4881   1
   3  -1   4  331.27 26.5577   1
   3  -1   4 336.923 24.9941   1
   3  -1   4 340.729 26.1661   1
  -3   1  -4 339.589 24.3654   1
  -3   1  -4  397.42  24.123   1
  -3   1  -4 381.896 32.9115   1
  -3   1  -4 360.461 35.8309   1
  -3   1  -4 379.593 24.0162   1
   3  -1   5 7854.84 439.789   1
   3  -1   5 7740.78 469.937   1
   3  -1   5 8265.56 446.449   1
   3  -1   5 7890.50 420.085   1
  -3   1  -5 8772.96 454.401   1
  -3   1  -5 9058.82 452.361   1
  -3   1  -5 8941.50 442.501   1
  -3   1  -5 8578.95 443.842   1
  -3   1  -5 8230.98 413.409   1
   3  -1   6  532.91 42.3194   1
   3  -1   6 486.159 49.0926   1
   3  -1   6 513.649 45.0212   1
   3  -1   6 524.144 41.2526   1
  -3   1  -6 601.798 39.2161   1
  -3   1  -6 561.031 35.8505   1
  -3   1  -6 489.149 33.9593   1
   3  -1   7 181.223 29.4812   1
   3  -1   7  175.24 29.3653   1
  -3   1  -7 210.981 37.9486   1
  -3   1  -7 209.312 36.3813   1
   3  -1   8 5741.42 334.291   1
   3  -1   8 5774.11 351.607   1
  -3   1  -8 6512.61 351.927   1
  -3   1  -8 6364.21 338.287   1
   3  -1   9 3289.32 237.295   1
   3  -1   9 3423.35 215.301   1
  -3   1  -9 3915.01 214.179   1
   3  -1  10 35.3355 15.7194   1
   3  -1  10-0.09023 16.9974   1
  -3   1 -10 41.8694 15.0776   1
   3  -1  11  351.05 38.0356   1
   3  -1  11 276.576 41.0322   1
  -3   1 -11 444.086 38.6746   1
   3  -1  12 834.995 89.8548   1
  -3   1 -12 1144.07  66.355   1
  -3   1 -12 1122.36 66.1087   1
  -3   1 -13 8.56145 10.2865   1
  -3   1 -13 8.11663 6.81597   1
   3   0 -13 28.2313 7.58013   1
  -3   0  13 11.1629 7.61679   1
   3   0 -12 856.912 53.4775   1
   3   0 -12 842.237 54.3204   1
   3   0 -12 802.442 78.3944   1
  -3   0  12  808.23 54.7246   1
   3   0 -11 1687.25 103.149   1
   3   0 -11 1756.23 132.866   1
   3   0 -11 1690.86 108.413   1
  -3   0  11 1678.15 105.563   1
   3   0 -10 3.59651 10.8248   1
   3   0 -10 6.22856 11.0616   1
   3   0 -10 7.60836 12.1901   1
  -3   0  10  18.364 11.8815   1
   3   0  -9 3023.17 214.236   1
   3   0  -9 3163.49  189.82   1
  -3   0   9 3102.46 184.937   1
   3   0  -8 2830.99  160.09   1
   3   0  -8 2948.34 166.536   1
   3   0  -8 2900.16 167.795   1
  -3   0   8 2897.00 170.472   1
   3   0  -7 2606.77 140.054   1
   3   0  -7 2534.73 139.912   1
   3   0  -7 2541.91 165.239   1
  -3   0   7 2582.76 173.143   1
   3   0  -6 2078.07 128.972   1
   3   0  -6 2112.05 107.294   1
   3   0  -6 1876.73 116.258   1
   3   0  -6 2103.31 133.495   1
   3   0  -6 2086.09  108.88   1
  -3   0   6 2140.99 108.985   1
  -3   0   6 1959.66 99.7235   1
   3   0  -5 4366.89 206.917   1
   3   0  -5 4586.76 231.689   1
   3   0  -5 4387.57 206.301   1
   3   0  -5 4080.27 191.802   1
   3   0  -5 4288.71 201.983   1
   3   0  -5 4435.61 214.891   1
  -3   0   5 4583.25 242.227   1
  -3   0   5 4200.08 196.555   1
  -3   0   5 4349.11 239.598   1
   3   0  -4 692.911 36.1107   1
   3   0  -4 667.349 35.8493   1
   3   0  -4 629.208 26.2556   1
   3   0  -4 665.525 41.6225   1
   3   0  -4 716.375 34.6721   1
   3   0  -4 711.153  39.983   1
  -3   0   4 699.338 37.9658   1
  -3   0   4 671.183 32.8002   1
  -3   0   4  629.06 27.9681   1
  -3   0   4 718.192 38.9118   1
   3   0  -3 63.1991 9.95853   1
   3   0  -3 73.9887 12.9695   1
   3   0  -3 67.0287 10.1835   1
   3   0  -3 58.7163 7.74947   1
   3   0  -3 64.6892 10.7787   1
   3   0  -3  72.934 17.7886   1
  -3   0   3 74.8156 10.7208   1
  -3   0   3 68.2766 8.44116   1
  -3   0   3 71.3763 10.4745   1
  -3   0   3 66.7626 9.76909   1
   3   0  -2 4068.89 168.091   1
   3   0  -2 4185.51 179.984   1
   3   0  -2 4092.55 184.799   1
   3   0  -2 3885.15 150.508   1
   3   0  -2 4128.65 189.938   1
   3   0  -2 4232.71 185.143   1
  -3   0   2 4194.31  167.30   1
  -3   0   2 3968.44 147.959   1
  -3   0   2 4039.82  163.67   1
  -3   0   2 4082.70 170.138   1
  -3   0   2 4162.56 176.613   1
  -3   0   2 4158.58 173.957   1
   3   0  -1 439.893 22.5997   1
   3   0  -1 468.246 21.8049   1
   3   0  -1 440.862 13.9539   1
   3   0  -1 465.681 22.4715   1
   3   0  -1 460.103  22.654   1
   3   0  -1 459.214 36.7766   1
  -3   0   1 417.645 14.1006   1
  -3   0   1 460.981 21.3755   1
  -3   0   1 447.665 25.8481   1
  -3   0   1 445.467 23.6418   1
  -3   0   1 474.653 23.1557   1
  -3   0   1 458.535 22.4725   1
   3   0   021425.40 1261.12   1
   3   0   021740.20 1270.97   1
   3   0   021222.10 1230.18   1
   3   0   021108.90 1237.59   1
   3   0   022054.70 1336.36   1
  -3   0   021318.90 1247.29   1
  -3   0   020922.00 1109.21   1
  -3   0   021491.60 1250.29   1
  -3   0   021421.90 1253.01   1
  -3   0   021601.30 1280.87   1
   3   0   123839.70 1462.67   1
   3   0   123880.70 1459.98   1
   3   0   124450.20 1457.23   1
   3   0   124535.40 1518.59   1
   3   0   124916.10 1577.91   1
  -3   0  -124890.30 1518.60   1
  -3   0  -125408.70 1549.86   1
  -3   0  -124613.90 1311.91   1
  -3   0  -125839.40 1566.63   1
  -3   0  -123469.90 1268.68   1
  -3   0  -125061.80 1551.07   1
   3   0   210818.40 553.574   1
   3   0   210669.90 524.643   1
   3   0   2 9867.50 475.202   1
   3   0   210727.10 536.172   1
  -3   0  -210220.40 417.451   1
  -3   0  -210974.80 532.619   1
  -3   0  -211303.60 536.991   1
  -3   0  -211125.60 540.651   1
  -3   0  -211224.50 558.121   1
  -3   0  -210013.90 417.701   1
  -3   0  -210866.50 539.214   1
   3   0   3 291.871 22.0078   1
   3   0   3  280.47 14.6601   1
   3   0   3 266.907 16.6971   1
   3   0   3 305.383  20.976   1
   3   0   3 258.536 18.8903   1
  -3   0  -3  314.25 19.7916   1
  -3   0  -3 305.424 17.4631   1
  -3   0  -3 262.518 12.1857   1
  -3   0  -3 292.841 19.6349   1
  -3   0  -3 339.859 18.8872   1
  -3   0  -3 264.903 9.61078   1
  -3   0  -3 293.224 19.7655   1
   3   0   410999.60 590.415   1
   3   0   410804.90 588.086   1
   3   0   4 9932.39  514.69   1
   3   0   411424.90 601.996   1
   3   0   410934.00 599.318   1
  -3   0  -412122.70 606.385   1
  -3   0  -411935.20 612.637   1
  -3   0  -412331.70 618.726   1
  -3   0  -410608.80 512.436   1
  -3   0  -411785.70 608.109   1
  -3   0  -411419.60 618.672   1
   3   0   5 8749.58 466.028   1
   3   0   5 8686.03 463.113   1
   3   0   5 9033.38 477.981   1
   3   0   5 8492.90 450.991   1
  -3   0  -510091.30 500.411   1
  -3   0  -5 9661.75 504.134   1
  -3   0  -5 9812.45 490.782   1
  -3   0  -5 9091.86 432.415   1
  -3   0  -5 9479.97 492.542   1
  -3   0  -5 9486.66 490.979   1
   3   0   6 8864.18 476.241   1
   3   0   6 8833.32 517.095   1
   3   0   6 9033.53  492.42   1
   3   0   6 8905.16 486.086   1
  -3   0  -6 9981.53 565.927   1
  -3   0  -6 9772.88 506.013   1
  -3   0  -6 8818.83 444.995   1
  -3   0  -6 9822.16 497.655   1
  -3   0  -6 9273.51  496.53   1
  -3   0  -610000.20 534.015   1
   3   0   7 1488.80 86.8831   1
   3   0   7 1543.52 82.0772   1
   3   0   7 1510.04 86.1796   1
  -3   0  -7 1544.44 78.0519   1
  -3   0  -7 1763.69 89.2001   1
  -3   0  -7 1720.37 81.2663   1
  -3   0  -7 1505.87 104.868   1
   3   0   8 516.166 46.1225   1
   3   0   8 496.417  68.588   1
  -3   0  -8 630.149 48.7954   1
  -3   0  -8 553.973 42.2731   1
   3   0   9 448.122 67.8436   1
   3   0   9 431.966 71.1998   1
  -3   0  -9 539.454 46.5663   1
   3   0  10 2573.69 152.369   1
   3   0  10 2327.43 195.301   1
  -3   0 -10 2744.43 151.572   1
   3   0  11 2591.01 155.008   1
  -3   0 -11 2756.19 187.317   1
  -3   0 -12 512.245 43.9524   1
  -3   0 -12 473.369 58.7378   1
  -3   0 -13 1200.19 63.4162   1
  -3   0 -13 1162.06 62.5324   1
   3   1 -12 677.204 42.8366   1
   3   1 -12 729.672 45.2063   1
   3   1 -12 739.713 45.5999   1
  -3  -1  12 638.638 44.4659   1
   3   1 -11 837.051 59.2525   1
   3   1 -11 840.943   58.67   1
   3   1 -11 822.478 64.5679   1
  -3  -1  11  734.08 58.8847   1
   3   1 -10 81.5444 20.1494   1
   3   1 -10 79.5714 20.1184   1
   3   1 -10 55.4617 22.1378   1
  -3  -1  10 68.6743 34.0185   1
   3   1  -9 88.3452 22.5656   1
   3   1  -9 105.494   34.96   1
   3   1  -9  83.064  25.296   1
  -3  -1   9 91.4955 24.2124   1
   3   1  -8 6567.64 372.513   1
   3   1  -8 6414.82 406.655   1
   3   1  -8 6508.39 386.707   1
  -3  -1   8 6158.90 364.228   1
   3   1  -7 598.743 48.3052   1
   3   1  -7 624.218 51.5499   1
   3   1  -7  621.62   47.66   1
  -3  -1   7 575.352 73.4454   1
   3   1  -6 2683.40 137.652   1
   3   1  -6 2784.37 145.332   1
   3   1  -6 2609.33 133.991   1
  -3  -1   6 2705.50  143.18   1
   3   1  -5 2509.32 121.608   1
   3   1  -5 2671.61 157.769   1
   3   1  -5 2515.24 134.533   1
   3   1  -5 2621.84 126.624   1
   3   1  -5 2564.62 143.926   1
   3   1  -5 2401.09 114.688   1
   3   1  -5 2444.39 128.564   1
  -3  -1   5 2561.92 127.331   1
  -3  -1   5 2599.97 126.695   1
  -3  -1   5 2500.15 118.104   1
   3   1  -4 540.768 32.1468   1
   3   1  -4 547.926 44.1316   1
   3   1  -4 600.178 50.8834   1
   3   1  -4 554.273   32.95   1
   3   1  -4 511.619 35.3529   1
   3   1  -4 576.529 32.2892   1
  -3  -1   4 509.418 27.0806   1
  -3  -1   4 506.642 30.1935   1
  -3  -1   4 595.782 45.8806   1
  -3  -1   4 527.356 33.3184   1
   3   1  -3 5533.57 267.704   1
   3   1  -3 5630.45 252.062   1
   3   1  -3 5601.29 255.148   1
   3   1  -3 5556.98 249.393   1
   3   1  -3 5472.69 253.578   1
   3   1  -3 5681.42 253.374   1
   3   1  -3 5551.27 250.609   1
  -3  -1   3 5380.49 238.879   1
  -3  -1   3 5704.47  267.78   1
  -3  -1   3 5296.28 236.316   1
  -3  -1   3 5305.00 242.626   1
  -3  -1   3 5447.31 261.841   1
   3   1  -2 447.162 23.5392   1
   3   1  -2 421.451 32.3943   1
   3   1  -2 434.814 22.7636   1
   3   1  -2 497.718  30.877   1
   3   1  -2 426.126 21.7972   1
   3   1  -2 433.055 25.1092   1
  -3  -1   2  421.74 33.2916   1
  -3  -1   2 436.705 23.1089   1
  -3  -1   2 428.509 21.2305   1
  -3  -1   2  432.40 21.1845   1
  -3  -1   2 412.832 22.9843   1
  -3  -1   2 430.161 24.0516   1
   3   1  -1 5649.17 240.637   1
   3   1  -1 5526.79 241.499   1
   3   1  -1 5901.72 246.009   1
   3   1  -1 5580.98 223.056   1
   3   1  -1 5698.13 257.816   1
   3   1  -1 5980.77 263.319   1
  -3  -1   1 5476.06 234.886   1
  -3  -1   1 5520.91 235.229   1
  -3  -1   1 5686.76  225.68   1
  -3  -1   1 5775.29 245.729   1
  -3  -1   1 5706.21 248.891   1
  -3  -1   1 5721.96  245.08   1
   3   1   0 2388.59 91.0682   1
   3   1   0 2345.22 75.1586   1
   3   1   0 2402.88 90.2083   1
   3   1   0 2547.28  108.17   1
   3   1   0 2366.83 91.1195   1
   3   1   0 2545.24 115.557   1
  -3  -1   0 2228.41  73.067   1
  -3  -1   0 2431.07 92.4778   1
  -3  -1   0 2357.18 90.4944   1
  -3  -1   0 2369.10 86.8949   1
  -3  -1   0 2511.78 113.291   1
  -3  -1   0 2444.63  93.476   1
   3   1   1 5539.47 246.083   1
   3   1   1 5520.74 232.834   1
   3   1   1 5576.88 234.822   1
   3   1   1 5576.52 210.974   1
   3   1   1 5470.12 232.145   1
  -3  -1  -1 5512.81  229.52   1
  -3  -1  -1 5798.46 243.801   1
  -3  -1  -1 5309.35 207.137   1
  -3  -1  -1 5432.98 238.292   1
  -3  -1  -1 5566.84  233.71   1
   3   1   2 219.503 17.0485   1
   3   1   2 223.063 14.7817   1
   3   1   2 220.036 9.52992   1
   3   1   2 240.503 15.4929   1
  -3  -1  -2 200.444 14.5416   1
  -3  -1  -2 187.658 9.19347   1
  -3  -1  -2 212.501 14.9445   1
  -3  -1  -2 239.408 22.2535   1
  -3  -1  -2 220.497   13.43   1
  -3  -1  -2 191.182 16.2141   1
   3   1   3 4236.29 162.349   1
   3   1   3 4599.75 201.313   1
   3   1   3 4047.81 156.488   1
   3   1   3 4113.92 176.579   1
   3   1   3 4291.68  198.50   1
  -3  -1  -3 4692.10 210.397   1
  -3  -1  -3 4542.26 183.995   1
  -3  -1  -3 4335.08 155.137   1
  -3  -1  -3 4709.74 195.746   1
  -3  -1  -3 4753.86 195.723   1
  -3  -1  -3 4178.50 164.769   1
  -3  -1  -3 4681.18 222.881   1
   3   1   4 72.2758 11.9271   1
   3   1   4 54.8472 8.05603   1
   3   1   4 76.7622 9.11012   1
   3   1   4 67.3536 10.9785   1
  -3  -1  -4 77.7192 10.2503   1
  -3  -1  -4 71.0053 10.4293   1
  -3  -1  -4 69.0044  10.376   1
  -3  -1  -4 72.9069 10.0922   1
  -3  -1  -4 63.5036 10.8215   1
  -3  -1  -4 60.8811  10.637   1
  -3  -1  -4 96.0652 18.1596   1
   3   1   5 852.833 47.0164   1
   3   1   5 772.637 41.9648   1
   3   1   5  820.67  37.993   1
   3   1   5 847.895 47.1165   1
  -3  -1  -5 832.238 58.2921   1
  -3  -1  -5 909.437 42.9861   1
  -3  -1  -5 819.615 35.3684   1
  -3  -1  -5 881.078  41.219   1
  -3  -1  -5  844.10 44.8512   1
  -3  -1  -5 899.487 47.7782   1
   3   1   6 2958.08 143.715   1
   3   1   6 2727.95 128.369   1
   3   1   6 2733.66 130.432   1
   3   1   6 3128.85 152.664   1
  -3  -1  -6 3066.24 133.117   1
  -3  -1  -6 3162.79 147.479   1
  -3  -1  -6 3471.84 168.984   1
  -3  -1  -6 3316.09 150.281   1
  -3  -1  -6 3203.71 148.643   1
  -3  -1  -6 3158.71  151.97   1
   3   1   7  740.59 64.0833   1
   3   1   7 787.672 48.1172   1
   3   1   7 827.245 51.6017   1
   3   1   7 912.726 58.6662   1
  -3  -1  -7 833.661 67.4592   1
  -3  -1  -7 898.917 53.7417   1
  -3  -1  -7 845.719 45.7061   1
  -3  -1  -7 859.966 55.5934   1
   3   1   8 -0.4525 7.34833   1
   3   1   8-0.55483 7.54278   1
   3   1   8 4.92374 9.39676   1
  -3  -1  -8 5.72251 7.85595   1
  -3  -1  -8-1.56995 8.23983   1
  -3  -1  -8 13.5045 6.43726   1
   3   1   9 1899.46 118.298   1
  -3  -1  -9 1768.30 109.993   1
  -3  -1  -9 1885.09 113.278   1
   3   1  10 643.848 84.6654   1
  -3  -1 -10 561.829 82.9927   1
  -3  -1 -10 698.294 58.5537   1
   3   1  11 221.801 33.2437   1
  -3  -1 -11 135.645 31.5827   1
  -3  -1 -11 226.005 31.5708   1
   3   1  12 2736.44 156.622   1
  -3  -1 -12 2486.28 152.711   1
  -3  -1 -12 2861.05 157.872   1
  -3  -1 -13 2402.81 125.163   1
  -3  -1 -13 2277.18 121.513   1
  -3  -1 -14 578.211 48.8286   1
  -3  -1 -14 585.048 35.1936   1
   3   2 -12 669.994 40.6588   1
   3   2 -12 797.705  41.681   1
   3   2 -12 808.115 42.8549   1
  -3  -2  12 660.922 41.0142   1
   3   2 -11 40.3973 13.5871   1
   3   2 -11 53.2019 13.7358   1
   3   2 -11 24.6787  14.186   1
  -3  -2  11 10.8037 22.1681   1
   3   2 -10 1159.20 77.9157   1
   3   2 -10 1161.92 78.0855   1
   3   2 -10 1126.23  85.099   1
  -3  -2  10 1112.58  81.816   1
   3   2  -9 737.519 57.8111   1
   3   2  -9 728.098 57.5942   1
   3   2  -9 742.461 66.8403   1
  -3  -2   9 683.645 63.5661   1
   3   2  -8 2507.76 146.006   1
   3   2  -8 2579.58 146.739   1
   3   2  -8 2711.23 201.989   1
  -3  -2   8 2482.83 155.154   1
   3   2  -7 7967.25 454.415   1
   3   2  -7 8702.88 508.352   1
   3   2  -7 7970.69 449.181   1
  -3  -2   7 7885.85 467.318   1
   3   2  -6 4984.86  262.09   1
   3   2  -6 5403.36 290.378   1
   3   2  -6 4932.28 258.874   1
  -3  -2   6 5011.07 273.286   1
   3   2  -5 1021.18  58.938   1
   3   2  -5 1100.02 64.8054   1
   3   2  -5 1067.61 66.3674   1
   3   2  -5 979.858 56.5866   1
  -3  -2   5 1058.66 62.4015   1
  -3  -2   5 1008.08 60.0534   1
   3   2  -4 1450.42 70.2305   1
   3   2  -4 1406.79   68.78   1
   3   2  -4 1542.45 73.8965   1
   3   2  -4 1460.40 75.9634   1
   3   2  -4 1511.85 74.6715   1
   3   2  -4 1362.66 60.7761   1
  -3  -2   4 1430.03 69.1078   1
  -3  -2   4 1248.61 61.0762   1
  -3  -2   4 1342.78 90.7764   1
  -3  -2   4 1375.12 70.1746   1
  -3  -2   4 1255.65 56.7676   1
   3   2  -3 1637.99 72.3268   1
   3   2  -3 1670.44 74.7868   1
   3   2  -3 1666.09 73.7228   1
   3   2  -3 1698.54 76.9233   1
   3   2  -3 1567.64 72.6385   1
   3   2  -3 1584.96 66.8477   1
  -3  -2   3 1672.92 70.9482   1
  -3  -2   3 1542.80 68.3263   1
  -3  -2   3 1646.46 91.7925   1
  -3  -2   3 1545.39  71.224   1
  -3  -2   3 1577.35 65.1055   1
   3   2  -2 2213.54 91.8426   1
   3   2  -2 2286.40  89.278   1
   3   2  -2 2250.85  93.388   1
   3   2  -2 2106.88  85.609   1
   3   2  -2 2258.64 92.1227   1
   3   2  -2 2195.53 88.4034   1
  -3  -2   2 2160.70 90.6827   1
  -3  -2   2 2168.00 90.8132   1
  -3  -2   2 2205.42 83.9767   1
  -3  -2   2 2055.43 87.2596   1
  -3  -2   2 2173.72 91.3121   1
  -3  -2   2 2055.85 97.1511   1
   3   2  -1 1480.57 59.9945   1
   3   2  -1 1306.03 49.5765   1
   3   2  -1 1489.25 59.2577   1
   3   2  -1 1483.02 60.6181   1
   3   2  -1 1417.67 66.6156   1
   3   2  -1 1393.77 58.5939   1
  -3  -2   1 1400.05 57.0794   1
  -3  -2   1 1383.21 55.9074   1
  -3  -2   1 1455.09 61.8868   1
  -3  -2   1 1374.46 48.4303   1
  -3  -2   1 1365.40 68.6644   1
  -3  -2   1 1402.80 72.8763   1
   3   2   0 5644.76 244.581   1
   3   2   0 5773.51 243.209   1
   3   2   0 5197.24 200.389   1
   3   2   0 5893.67  260.31   1
   3   2   0 5727.08 238.156   1
   3   2   0 6069.92 255.127   1
  -3  -2   0 5410.29 228.899   1
  -3  -2   0 5722.01 247.659   1
  -3  -2   0 5279.81 195.842   1
  -3  -2   0 5579.68 230.257   1
  -3  -2   0 5461.42 237.916   1
  -3  -2   0 5309.32 226.578   1
   3   2   1 27.9052 6.09654   1
   3   2   1 0.00033 5.48033   1
   3   2   1 17.2272 2.35628   1
   3   2   1 13.0371 5.42112   1
   3   2   1 15.4392  8.7335   1
  -3  -2  -1 12.3729 5.09716   1
  -3  -2  -1 11.6938 6.82289   1
  -3  -2  -1 31.9874 6.35364   1
  -3  -2  -1 12.7239  4.9418   1
  -3  -2  -1  21.434 6.38544   1
   3   2   2 709.302 45.1189   1
   3   2   2 735.327 40.0395   1
   3   2   2 676.771  17.802   1
   3   2   2 712.647 30.6719   1
   3   2   2 683.033 17.1047   1
   3   2   2 764.977  31.942   1
  -3  -2  -2  676.71 29.3367   1
  -3  -2  -2 653.112 28.4678   1
  -3  -2  -2 735.679 33.0788   1
  -3  -2  -2 651.137 26.3099   1
  -3  -2  -2  726.18 36.2184   1
   3   2   3  326.82 21.0079   1
   3   2   3 288.676  9.1073   1
   3   2   3 310.828 19.1288   1
   3   2   3 297.024 8.67218   1
   3   2   3 307.994 18.2793   1
  -3  -2  -3 299.105 17.3026   1
  -3  -2  -3 308.853 20.8082   1
  -3  -2  -3 326.849 18.0056   1
  -3  -2  -3 295.413 17.6652   1
  -3  -2  -3 374.129 20.7264   1
  -3  -2  -3 327.861 22.6463   1
   3   2   4 6850.27 322.535   1
   3   2   4 6456.96  248.04   1
   3   2   4 6581.99 259.207   1
   3   2   4 6621.16 303.463   1
   3   2   4 7083.45 328.948   1
  -3  -2  -4 6817.82 310.849   1
  -3  -2  -4 7152.77  322.84   1
  -3  -2  -4 7127.98  319.48   1
  -3  -2  -4 7608.72 340.081   1
  -3  -2  -4 6931.77 316.769   1
  -3  -2  -4 6325.69 273.506   1
  -3  -2  -4 7151.82 343.852   1
   3   2   5 1114.62 54.8355   1
   3   2   5 1002.90 43.3268   1
   3   2   5 1027.54 48.5147   1
   3   2   5 977.287 37.8485   1
   3   2   5 1134.22 54.4738   1
  -3  -2  -5 1170.87 47.0591   1
  -3  -2  -5 1139.88 52.0119   1
  -3  -2  -5 1145.76 50.3902   1
  -3  -2  -5 1082.43  44.145   1
  -3  -2  -5 1080.09 50.0822   1
  -3  -2  -5 1216.62 77.4142   1
   3   2   6 4421.60 215.543   1
   3   2   6 4188.29 194.683   1
   3   2   6 4449.43 215.633   1
  -3  -2  -6 4697.47 244.918   1
  -3  -2  -6 4492.89 201.548   1
  -3  -2  -6 4856.63 213.058   1
  -3  -2  -6 4465.31 212.435   1
  -3  -2  -6 4752.73 236.044   1
   3   2   7 5416.22 282.127   1
   3   2   7 5146.80  277.63   1
   3   2   7 5811.71 303.108   1
  -3  -2  -7 5807.43 286.838   1
  -3  -2  -7 6013.10 279.659   1
  -3  -2  -7 5832.26 297.083   1
  -3  -2  -7 5872.90 297.185   1
  -3  -2  -7 6197.46 362.426   1
   3   2   8 763.906 73.6349   1
   3   2   8 671.633 58.6731   1
   3   2   8 772.367 54.5894   1
  -3  -2  -8 806.761 53.0351   1
  -3  -2  -8 661.978 57.7556   1
  -3  -2  -8 824.993  54.801   1
   3   2   9 403.038 44.4759   1
   3   2   9 409.484 38.2409   1
  -3  -2  -9 460.058 62.5026   1
  -3  -2  -9 450.864 64.0419   1
   3   2  10  24.765 13.0722   1
   3   2  10 9.81702 11.7257   1
  -3  -2 -10 17.1505 13.7173   1
  -3  -2 -10  8.3972 13.5284   1
   3   2  11 25.4536 16.5868   1
  -3  -2 -11 29.3771 16.2785   1
  -3  -2 -11  21.811 14.7185   1
   3   2  12 1173.35 113.072   1
  -3  -2 -12 1177.14 86.6033   1
  -3  -2 -12 1188.85 80.8905   1
  -3  -2 -13 188.903 28.0219   1
  -3  -2 -13 221.851 29.2015   1
  -3  -2 -14 11.8031 8.21957   1
   3   3 -11 1076.07 76.5582   1
   3   3 -11 1038.98 57.2551   1
   3   3 -11 1024.94 60.6765   1
  -3  -3  11 962.188 59.4421   1
   3   3 -10 1135.57  71.267   1
   3   3 -10 1196.79 72.8057   1
   3   3 -10 1230.51 107.566   1
  -3  -3  10 1079.65 78.1342   1
   3   3  -9 1608.24  98.707   1
   3   3  -9 1641.23 98.8451   1
   3   3  -9 1683.25 148.209   1
  -3  -3   9 1433.78 102.733   1
   3   3  -8 9.82139 10.9311   1
   3   3  -8   8.087 10.6684   1
   3   3  -8 14.4566 12.7318   1
  -3  -3   8 6.50218 12.6922   1
   3   3  -7 5802.73 321.482   1
   3   3  -7 5744.15 316.009   1
   3   3  -7 5811.81 339.492   1
  -3  -3   7 5367.04 324.523   1
   3   3  -6 79.6135 18.4566   1
   3   3  -6 69.2902 27.2363   1
   3   3  -6 49.0552 19.8912   1
  -3  -3   6 85.8085 20.2993   1
   3   3  -5 101.939  18.072   1
   3   3  -5 106.512 26.4883   1
   3   3  -5 90.8714 19.6932   1
  -3  -3   5 56.4129 16.0635   1
  -3  -3   5  76.042 14.1988   1
  -3  -3   5 114.779  18.656   1
   3   3  -4 995.886 54.4935   1
   3   3  -4 982.104 54.0367   1
   3   3  -4 1031.12 77.0705   1
   3   3  -4  937.32 53.9871   1
   3   3  -4 1073.35 58.6405   1
  -3  -3   4 964.901 53.9125   1
  -3  -3   4 934.508 51.5876   1
  -3  -3   4 955.428 60.0029   1
  -3  -3   4 959.044 56.5677   1
  -3  -3   4 884.863 62.8622   1
   3   3  -3 4579.80 195.666   1
   3   3  -3 4864.04 225.899   1
   3   3  -3 5319.83 248.228   1
   3   3  -3 5310.55  246.25   1
   3   3  -3 4956.59 251.563   1
   3   3  -3 4680.86 219.896   1
  -3  -3   3 4877.48 242.156   1
  -3  -3   3 4667.38 219.488   1
  -3  -3   3 4762.00  237.20   1
  -3  -3   3 4552.61 215.496   1
  -3  -3   3 4436.46 202.829   1
   3   3  -2 6841.97 309.572   1
   3   3  -2 7023.79 331.969   1
   3   3  -2 7296.25 343.019   1
   3   3  -2 7494.85 349.114   1
   3   3  -2 6903.38  319.62   1
   3   3  -2 7113.00 335.526   1
  -3  -3   2 6890.51 308.371   1
  -3  -3   2 6801.93 324.522   1
  -3  -3   2 6843.95 365.008   1
  -3  -3   2 6607.66 313.471   1
  -3  -3   2 6791.59 303.791   1
   3   3  -112442.80 635.046   1
   3   3  -112240.80 632.584   1
   3   3  -112029.80 588.837   1
   3   3  -112903.10 654.324   1
   3   3  -112608.00 651.158   1
   3   3  -112497.30 645.018   1
  -3  -3   111748.60 609.325   1
  -3  -3   111994.70 632.212   1
  -3  -3   111920.40 637.566   1
  -3  -3   111714.60 611.351   1
  -3  -3   111704.20 607.411   1
  -3  -3   112123.50 585.053   1
   3   3   0 971.182  40.296   1
   3   3   0 984.061 41.5375   1
   3   3   0 921.238 29.1383   1
   3   3   0 1009.14 41.0519   1
   3   3   0 972.576 41.7208   1
   3   3   0 963.259 38.8869   1
  -3  -3   0 1007.33 44.3241   1
  -3  -3   0 885.512 51.5793   1
  -3  -3   0 878.608 38.1323   1
  -3  -3   0 875.864 29.8512   1
  -3  -3   0 885.392 40.5044   1
  -3  -3   0 901.364 39.2034   1
   3   3   1 701.433 32.5497   1
   3   3   1 705.514 30.7294   1
   3   3   1 737.603 41.5233   1
   3   3   1 744.391 32.2741   1
   3   3   1 633.355  18.156   1
  -3  -3  -1 747.005 40.6787   1
  -3  -3  -1 737.079 35.1498   1
  -3  -3  -1 635.584 28.5735   1
  -3  -3  -1 688.992 46.8431   1
  -3  -3  -1 645.488 38.0999   1
   3   3   2 8196.30 378.714   1
   3   3   2 8003.54 365.593   1
   3   3   2 8088.88 363.986   1
   3   3   2 7752.99 351.054   1
  -3  -3  -2 7556.23 343.537   1
  -3  -3  -2 8374.21 391.527   1
  -3  -3  -2 7475.64  343.09   1
  -3  -3  -2 8178.80 417.667   1
  -3  -3  -2 7416.73 336.453   1
   3   3   3 2608.88 106.476   1
   3   3   3 2552.38 102.645   1
   3   3   3 2426.67 95.3251   1
  -3  -3  -3 2305.75 93.0464   1
  -3  -3  -3 2444.49 97.0761   1
  -3  -3  -3 2710.90 111.181   1
  -3  -3  -3 2412.18 108.144   1
  -3  -3  -3 2527.76 112.325   1
   3   3   4 2989.70 146.086   1
   3   3   4 2677.10  110.00   1
   3   3   4 2834.00 135.906   1
  -3  -3  -4 2590.78 107.336   1
  -3  -3  -4 2931.24 114.546   1
  -3  -3  -4 2686.04 111.704   1
  -3  -3  -4 3047.97 127.174   1
  -3  -3  -4 2478.25 100.841   1
  -3  -3  -4 2884.81 133.238   1
   3   3   5 9094.17 458.636   1
   3   3   5 8329.59  404.29   1
   3   3   5 8745.64 439.795   1
  -3  -3  -5 8731.84 457.287   1
  -3  -3  -5 8876.82 426.668   1
  -3  -3  -5 9474.60 483.456   1
  -3  -3  -5 8568.77 423.268   1
  -3  -3  -5 8186.51 398.221   1
  -3  -3  -5 8943.76 471.757   1
   3   3   6 4421.37 213.214   1
   3   3   6 4098.69 183.979   1
   3   3   6 4277.13 228.845   1
  -3  -3  -6 4153.37 188.073   1
  -3  -3  -6 4319.35 202.042   1
  -3  -3  -6 4501.04  204.16   1
  -3  -3  -6 4476.70 198.596   1
  -3  -3  -6 4180.75 194.476   1
  -3  -3  -6 4540.36 231.027   1
   3   3   7 185.916 23.1597   1
   3   3   7 168.362 17.1263   1
   3   3   7 177.694 23.1624   1
  -3  -3  -7 182.712 20.5292   1
  -3  -3  -7 190.189  21.046   1
  -3  -3  -7 173.851 16.6012   1
  -3  -3  -7 182.535 21.0197   1
  -3  -3  -7 206.756  26.744   1
   3   3   8 1568.58 115.807   1
   3   3   8 1511.46 87.2193   1
  -3  -3  -8 1530.87 87.3441   1
  -3  -3  -8 1591.73 113.829   1
   3   3   9 49.3544 15.7009   1
   3   3   9 16.5678 22.5188   1
  -3  -3  -9 24.2734 15.5305   1
  -3  -3  -9 38.9335 15.8153   1
   3   3  10 202.432 50.4949   1
   3   3  10 208.395  47.686   1
  -3  -3 -10 219.159 34.5776   1
  -3  -3 -10 184.715 31.9711   1
   3   3  11 981.998 76.0242   1
  -3  -3 -11 989.537 79.5185   1
  -3  -3 -11 950.693 71.7111   1
   3   3  12 224.441 34.4454   1
  -3  -3 -12 238.875 36.3046   1
  -3  -3 -12 210.619 31.8884   1
  -3  -3 -13 15.3699 13.1418   1
  -3  -3 -13  22.077 13.0609   1
  -3  -3 -14 5.06891 10.9818   1
  -3  -3 -14 3.36622 6.87957   1
   3   4 -11 1431.78 65.3613   1
   3   4 -11 1424.59   64.70   1
   3   4 -11 1391.73 85.2975   1
  -3  -4  11 1260.54 81.8408   1
   3   4 -10 13.8871 9.06629   1
   3   4 -10 15.9531 9.18653   1
   3   4 -10 6.76191 9.67183   1
  -3  -4  10 2.47227 15.9468   1
   3   4  -9 610.247 49.1588   1
   3   4  -9 582.122 47.8102   1
   3   4  -9 596.865 51.8569   1
  -3  -4   9 551.578 52.2771   1
   3   4  -8 1520.88 93.9329   1
   3   4  -8 1527.60 93.7643   1
   3   4  -8 1483.74 100.685   1
  -3  -4   8 1364.76  100.45   1
   3   4  -7 1976.63 116.259   1
   3   4  -7 2011.81 116.783   1
   3   4  -7 2005.36  123.85   1
  -3  -4   7 1766.96 122.466   1
   3   4  -6 226.078 46.5839   1
   3   4  -6 254.108 31.5235   1
   3   4  -6 285.568 36.0352   1
  -3  -4   6 203.681 34.2717   1
   3   4  -5 1254.73 95.1802   1
   3   4  -5 1207.80  71.202   1
   3   4  -5 1286.60 79.2676   1
  -3  -4   5 1073.58 72.9066   1
  -3  -4   5 1109.73 74.3194   1
   3   4  -4 653.626 41.1958   1
   3   4  -4 668.631 40.6603   1
   3   4  -4 522.032 57.3276   1
   3   4  -4 601.981 60.7365   1
  -3  -4   4 523.225 61.1804   1
  -3  -4   4  493.29 35.6348   1
  -3  -4   4 542.626 58.0444   1
   3   4  -3 86.0062 14.4143   1
   3   4  -3 94.2953 16.1904   1
   3   4  -3 89.0054 15.4771   1
   3   4  -3 79.7059 14.2824   1
   3   4  -3 84.1065 13.5155   1
  -3  -4   3 79.7919 20.9677   1
  -3  -4   3 92.9963 16.1499   1
  -3  -4   3 82.6435 19.5286   1
  -3  -4   3 93.3971 15.5817   1
  -3  -4   3 73.1669 13.6959   1
   3   4  -2 6604.13  312.16   1
   3   4  -2 7339.82  344.47   1
   3   4  -2 6111.36 283.082   1
   3   4  -2 6727.64 317.064   1
   3   4  -2 6786.04 323.595   1
  -3  -4   2 6101.87 318.233   1
  -3  -4   2 6050.73 277.824   1
  -3  -4   2 6585.82 321.778   1
  -3  -4   2 6251.94 302.441   1
  -3  -4   2 5696.75 277.492   1
   3   4  -1 4068.27 163.212   1
   3   4  -1 4369.08 190.133   1
   3   4  -1 4179.98 180.005   1
   3   4  -1 4133.24 164.265   1
   3   4  -1 4219.29 182.964   1
  -3  -4   1 4049.41 179.111   1
  -3  -4   1 3980.09 153.209   1
  -3  -4   1 4199.91 189.827   1
  -3  -4   1 3897.78 172.213   1
  -3  -4   1 3897.42 160.228   1
  -3  -4   1 4026.11 191.822   1
   3   4   0 821.015 34.9132   1
   3   4   0 795.499 36.6912   1
   3   4   0 778.838 23.4033   1
   3   4   0 833.583 37.1429   1
   3   4   0 797.806 36.8744   1
   3   4   0 794.834 36.6638   1
  -3  -4   0 690.167 20.9258   1
  -3  -4   0 743.483 53.0418   1
  -3  -4   0 773.596 40.5883   1
  -3  -4   0 744.328 35.0724   1
  -3  -4   0 731.988 35.0111   1
  -3  -4   0 738.026 35.5318   1
   3   4   111710.80 595.959   1
   3   4   110838.30  536.91   1
   3   4   111065.00 546.718   1
   3   4   111315.00 581.666   1
  -3  -4  -110931.00 559.598   1
  -3  -4  -110699.50 548.158   1
  -3  -4  -110325.40 514.693   1
  -3  -4  -110278.00 541.165   1
  -3  -4  -110114.20 504.662   1
   3   4   2 838.144 37.6659   1
   3   4   2 884.845 50.3561   1
   3   4   2 817.882 36.0649   1
   3   4   2 802.543 36.0926   1
  -3  -4  -2 834.564  40.088   1
  -3  -4  -2 831.902 42.3362   1
  -3  -4  -2  854.26 45.3983   1
  -3  -4  -2 799.081 43.0974   1
  -3  -4  -2 854.512 35.9947   1
   3   4   3 1869.34 78.3629   1
   3   4   3 1955.29  77.619   1
   3   4   3 1949.70 78.7907   1
  -3  -4  -3 1739.99 71.0192   1
  -3  -4  -3 1892.83 84.1818   1
  -3  -4  -3 1797.86 75.6381   1
  -3  -4  -3 1681.69 67.7324   1
  -3  -4  -3 1924.85 89.9092   1
   3   4   4  455.51 26.1224   1
   3   4   4 387.605  23.825   1
   3   4   4 369.312 21.4037   1
  -3  -4  -4 370.412 30.1142   1
  -3  -4  -4 366.986 31.4164   1
  -3  -4  -4 416.521 27.0064   1
  -3  -4  -4 352.908 22.4662   1
  -3  -4  -4 412.135 31.1548   1
   3   4   5 5856.36 273.615   1
   3   4   5 5414.88 260.813   1
   3   4   5 5697.79 266.248   1
  -3  -4  -5 5375.36  250.92   1
  -3  -4  -5 5272.15 238.436   1
  -3  -4  -5 5997.60 270.369   1
  -3  -4  -5 6211.82 285.681   1
  -3  -4  -5 5319.16  266.80   1
  -3  -4  -5 5888.87 329.829   1
   3   4   6 391.006 28.4081   1
   3   4   6 330.291 32.2459   1
   3   4   6 386.513 27.7929   1
  -3  -4  -6 360.519 26.2083   1
  -3  -4  -6 382.639 26.9361   1
  -3  -4  -6 350.617 26.3737   1
  -3  -4  -6 388.993 25.2977   1
  -3  -4  -6 367.804 25.8337   1
  -3  -4  -6 357.507 34.8229   1
   3   4   7 1944.95 97.4847   1
   3   4   7 1731.24 78.6565   1
   3   4   7 1834.54 119.256   1
  -3  -4  -7 1915.27 116.563   1
  -3  -4  -7 1649.67 86.9611   1
  -3  -4  -7 1826.75 98.7226   1
  -3  -4  -7 1748.39 86.6942   1
  -3  -4  -7 1777.24 86.6536   1
  -3  -4  -7 1939.51 109.026   1
   3   4   8 2371.02 126.054   1
   3   4   8 2282.98 153.242   1
  -3  -4  -8 2588.67 159.522   1
  -3  -4  -8 2334.03 123.953   1
   3   4   9 2.56952 20.3915   1
   3   4   9  104.96 19.8512   1
  -3  -4  -9 3.22488 20.9023   1
  -3  -4  -9-1.12633 13.3051   1
   3   4  10 2019.14  127.57   1
   3   4  10 2000.99  125.00   1
  -3  -4 -10 2286.55 173.018   1
  -3  -4 -10 1927.27 122.663   1
   3   4  11 148.561 30.7002   1
  -3  -4 -11 228.166 34.5081   1
  -3  -4 -11 139.622 31.4219   1
   3   4  12 4.18738 9.92198   1
  -3  -4 -12 2.26628 10.2628   1
  -3  -4 -12 2.78673 14.5104   1
  -3  -4 -13 918.245 69.5007   1
  -3  -4 -13 794.955 90.4452   1
  -3  -4 -14 1366.81  76.321   1
  -3  -4 -14 1302.56  72.292   1
   3   5 -10 25.4446  10.576   1
   3   5 -10 30.5042 10.5634   1
   3   5 -10 60.6285 11.1368   1
  -3  -5  10 34.9703 10.3552   1
   3   5  -9 1296.83 75.8968   1
   3   5  -9 1318.31 76.3275   1
   3   5  -9 1344.52 106.725   1
  -3  -5   9 1136.16 107.364   1
   3   5  -8 3582.66 193.037   1
   3   5  -8 3514.52 191.601   1
   3   5  -8 3479.69 195.436   1
  -3  -5   8 3176.54 195.769   1
   3   5  -7 153.893 26.1812   1
   3   5  -7 155.443 26.0444   1
   3   5  -7 161.046 27.3737   1
  -3  -5   7 129.069 29.3906   1
   3   5  -6 1356.51 89.3199   1
   3   5  -6 1320.96 83.6672   1
   3   5  -6 1348.64 86.3278   1
  -3  -5   6 1150.94 88.1748   1
   3   5  -5 1756.42 98.6598   1
   3   5  -5 1812.17 100.777   1
   3   5  -5 1751.20 103.864   1
  -3  -5   5 1544.11 104.726   1
  -3  -5   5 1529.00 132.676   1
   3   5  -4 20.7564 18.5071   1
   3   5  -4 31.3353 11.7955   1
   3   5  -4 24.2608 13.1456   1
  -3  -5   4 21.8137 12.2029   1
  -3  -5   4 32.5822 14.9591   1
   3   5  -3  248.34 24.6942   1
   3   5  -3 240.936  23.833   1
   3   5  -3 221.815 34.5757   1
   3   5  -3 246.035 26.1233   1
  -3  -5   3 214.072 23.2753   1
  -3  -5   3 225.343 40.6767   1
   3   5  -2 807.666 43.9608   1
   3   5  -2 849.661 62.6162   1
   3   5  -2 859.905 41.9444   1
   3   5  -2 783.088 43.9611   1
   3   5  -2 838.519 47.2088   1
  -3  -5   2 803.668   54.89   1
  -3  -5   2 614.214 36.9758   1
  -3  -5   2  803.21 49.9628   1
  -3  -5   2 755.794 44.9823   1
  -3  -5   2 737.127 45.6878   1
   3   5  -1 872.257 45.8478   1
   3   5  -1  875.18 42.3051   1
   3   5  -1 976.795 61.1552   1
   3   5  -1 911.038  57.006   1
  -3  -5   1 827.029  48.361   1
  -3  -5   1 861.239  53.237   1
  -3  -5   1 793.904   43.23   1
  -3  -5   1 727.973 41.6287   1
   3   5   0 1153.56  44.937   1
   3   5   0 1145.10 51.0156   1
   3   5   0 1125.41 50.3765   1
   3   5   0 1217.29 56.8892   1
  -3  -5   0 1083.37 50.1227   1
  -3  -5   0 1109.99 59.6817   1
  -3  -5   0 1109.64 58.0846   1
  -3  -5   0 1003.16 47.4287   1
  -3  -5   0 1041.61 57.5956   1
   3   5   1 3964.12  159.92   1
   3   5   1 3865.75 160.234   1
   3   5   1 3926.08  166.75   1
   3   5   1 3937.22 164.456   1
  -3  -5  -1 3750.79 195.278   1
  -3  -5  -1 3771.77 173.173   1
  -3  -5  -1 3464.37 163.549   1
  -3  -5  -1 3432.75  146.80   1
  -3  -5  -1 3678.54 167.982   1
   3   5   2 1059.73 46.0267   1
   3   5   2 1131.48 48.2683   1
   3   5   2 1039.31 44.2842   1
   3   5   2 1046.26 45.7673   1
  -3  -5  -2 1078.03 53.2257   1
  -3  -5  -2 1051.69 51.9667   1
  -3  -5  -2 968.206 42.1566   1
  -3  -5  -2 991.015 52.9791   1
  -3  -5  -2 956.339 41.6108   1
   3   5   3 114.034 13.0165   1
   3   5   3 132.978 12.6628   1
   3   5   3 101.551  11.551   1
  -3  -5  -3 119.091   11.06   1
  -3  -5  -3 116.376 15.0053   1
  -3  -5  -3 110.187 14.1419   1
  -3  -5  -3 95.6746 11.0525   1
  -3  -5  -3 127.003 16.8201   1
  -3  -5  -3 104.498 11.0407   1
   3   5   4 33.4638 11.8659   1
   3   5   4 8.25034 6.32149   1
   3   5   4 28.7261 6.96412   1
  -3  -5  -4 29.4476 9.81262   1
  -3  -5  -4 12.5208 8.51885   1
  -3  -5  -4 7.88569 7.59213   1
  -3  -5  -4  23.273 5.98819   1
  -3  -5  -4 6.20636 9.73372   1
   3   5   5 8341.94 409.843   1
   3   5   5 8063.63 383.497   1
   3   5   5 8034.06 394.963   1
  -3  -5  -5 7054.04  342.75   1
  -3  -5  -5 7544.16 368.327   1
  -3  -5  -5 8536.64 423.928   1
  -3  -5  -5 7613.89 382.913   1
  -3  -5  -5 8216.43 441.116   1
   3   5   6 277.627 24.5869   1
   3   5   6 238.949 19.5515   1
   3   5   6 255.132 22.2054   1
  -3  -5  -6 243.822  21.143   1
  -3  -5  -6 213.506  19.653   1
  -3  -5  -6 289.342 22.8799   1
  -3  -5  -6 223.822 33.4926   1
  -3  -5  -6 255.811 22.6631   1
  -3  -5  -6 257.288 44.2917   1
   3   5   7 4483.17 216.391   1
   3   5   7 4065.68 201.978   1
   3   5   7 4063.91 199.147   1
  -3  -5  -7 4218.35 204.015   1
  -3  -5  -7 3752.37 184.444   1
  -3  -5  -7 3833.47 181.886   1
  -3  -5  -7 4040.88 205.352   1
  -3  -5  -7 3759.78 213.147   1
   3   5   8  76.795 29.0477   1
   3   5   8 109.222 19.1953   1
  -3  -5  -8 63.5327 20.0702   1
  -3  -5  -8 147.991 18.8041   1
   3   5   9 630.963 49.6851   1
   3   5   9 609.087 50.2262   1
  -3  -5  -9  581.72 49.6008   1
  -3  -5  -9 605.987 49.5998   1
   3   5  10 4456.70  300.29   1
   3   5  10 4611.94 302.965   1
  -3  -5 -10 4892.67 278.036   1
  -3  -5 -10 4353.07 252.644   1
   3   5  11 88.7424 37.0356   1
  -3  -5 -11 92.6296 22.7353   1
  -3  -5 -11 104.247  26.311   1
   3   5  12 1845.67  117.23   1
  -3  -5 -12 1971.29 127.461   1
  -3  -5 -12 1611.19 107.071   1
  -3  -5 -13 1347.54 89.9161   1
  -3  -5 -13 1148.86 106.712   1
  -3  -5 -13 1186.87 80.7927   1
  -3  -5 -14 49.3826 15.3583   1
  -3  -5 -14 37.3752 12.7494   1
   3   6 -10 366.135 23.7448   1
   3   6  -9 151.397 17.9498   1
   3   6  -9 116.048 26.7525   1
   3   6  -9  166.19 19.1233   1
  -3  -6   9  63.754 26.9619   1
   3   6  -8 512.434 40.4146   1
   3   6  -8 485.692 40.6315   1
   3   6  -8 546.203 42.9479   1
  -3  -6   8 399.782 41.4694   1
   3   6  -7 2384.78 135.599   1
   3   6  -7 2434.57 171.254   1
   3   6  -7 2464.82 170.889   1
  -3  -6   7 2027.42 172.061   1
   3   6  -6 2085.79 153.544   1
   3   6  -6 2069.02 123.535   1
   3   6  -6 2115.99 122.115   1
  -3  -6   6 1774.05 166.154   1
   3   6  -5 57.5621 17.4636   1
   3   6  -5 64.1645 17.5768   1
   3   6  -5 76.4666 18.8369   1
  -3  -6   5 26.4676 30.9869   1
  -3  -6   5 50.8331 33.4889   1
   3   6  -4 1199.43 98.6929   1
   3   6  -4 1228.69 75.5131   1
   3   6  -4 1305.61 78.3773   1
  -3  -6   4 1138.11 85.2451   1
   3   6  -3 2717.72 137.534   1
   3   6  -3 2855.50 141.883   1
   3   6  -3 2928.38 180.241   1
  -3  -6   3 2484.31 146.026   1
   3   6  -2 1092.72 59.5637   1
   3   6  -2 1155.89 60.9473   1
   3   6  -2 1175.10 65.7912   1
  -3  -6   2 1017.24 68.8025   1
   3   6  -1 2105.66 96.4605   1
   3   6  -1 1995.03 91.3571   1
   3   6  -1 1952.16 89.3506   1
   3   6  -1 2063.28 98.3604   1
  -3  -6   1 1874.43 101.865   1
  -3  -6   1 1767.15 87.8031   1
   3   6   0 920.478 56.8361   1
   3   6   0 973.388 60.4969   1
   3   6   0 1021.14 51.5986   1
   3   6   0 887.362 43.8501   1
  -3  -6   0 888.707 74.8208   1
  -3  -6   0 840.692 51.5798   1
  -3  -6   0 786.565 41.6149   1
  -3  -6   0 692.763 43.3897   1
   3   6   1 1141.49  45.952   1
   3   6   1 1178.72 51.6153   1
   3   6   1 1184.90 51.3694   1
  -3  -6  -1 1166.58 62.6317   1
  -3  -6  -1 1133.82 62.2863   1
  -3  -6  -1 967.786 45.9104   1
  -3  -6  -1 1051.35 51.6736   1
  -3  -6  -1 1029.73  47.887   1
   3   6   2 266.169 17.7048   1
   3   6   2 291.152 27.2579   1
   3   6   2 273.955 18.0394   1
  -3  -6  -2 281.437 25.3605   1
  -3  -6  -2 276.293 23.6916   1
  -3  -6  -2 237.954 17.1149   1
  -3  -6  -2 251.242 17.2408   1
  -3  -6  -2 251.041 23.6081   1
   3   6   3 8074.50 372.121   1
   3   6   3 7698.94 359.676   1
   3   6   3 7623.76  350.08   1
  -3  -6  -3 7675.53 378.853   1
  -3  -6  -3 7072.65 359.482   1
  -3  -6  -3 6726.25 311.409   1
  -3  -6  -3 6500.39  301.55   1
  -3  -6  -3 7865.09 403.029   1
  -3  -6  -3 6486.83 301.306   1
   3   6   4 456.113 38.3153   1
   3   6   4 438.707 34.9395   1
   3   6   4 449.755 33.8438   1
  -3  -6  -4 367.349 21.7683   1
  -3  -6  -4 396.571 30.5028   1
  -3  -6  -4 457.395 45.1148   1
  -3  -6  -4 341.789 20.7485   1
  -3  -6  -4 408.783 34.5085   1
  -3  -6  -4 345.656 21.2387   1
   3   6   5 1886.91 85.5763   1
   3   6   5 1800.22 77.1219   1
   3   6   5 1845.17 78.2894   1
  -3  -6  -5 1523.69 66.9587   1
  -3  -6  -5 1616.24 71.2827   1
  -3  -6  -5 1848.30  114.08   1
  -3  -6  -5 1692.29 105.611   1
  -3  -6  -5 1508.68 65.8548   1
  -3  -6  -5 1803.07 99.3489   1
   3   6   6 5400.82 257.616   1
   3   6   6 5083.89 230.003   1
   3   6   6 4937.12 229.701   1
  -3  -6  -6 4240.43 218.941   1
  -3  -6  -6 5349.62 287.688   1
  -3  -6  -6 5048.96 243.276   1
  -3  -6  -6 4728.78 237.366   1
  -3  -6  -6 4322.18 205.589   1
  -3  -6  -6 5182.73  278.58   1
   3   6   7 2110.18 101.654   1
   3   6   7 1784.26 80.6824   1
   3   6   7 1843.38 91.8459   1
  -3  -6  -7 1633.61  78.554   1
  -3  -6  -7 1955.61 97.3284   1
  -3  -6  -7 1880.83 89.4477   1
  -3  -6  -7 1619.39  83.174   1
   3   6   8 281.246 29.6329   1
   3   6   8 246.377 27.0516   1
  -3  -6  -8 294.326  30.028   1
  -3  -6  -8 220.587 25.1128   1
   3   6   9 166.101 26.6874   1
   3   6   9 258.357 45.4164   1
  -3  -6  -9  224.71 28.7476   1
  -3  -6  -9  166.66 26.1937   1
   3   6  10 4152.97 238.155   1
   3   6  10 4947.76 268.128   1
  -3  -6 -10 4715.77 266.434   1
  -3  -6 -10 3773.36 266.477   1
   3   6  11 1082.86 81.8993   1
  -3  -6 -11 1164.23 85.5937   1
  -3  -6 -11 905.276 100.132   1
   3   6  12 68.6566 21.6109   1
  -3  -6 -12 134.576 25.3056   1
  -3  -6 -12 60.2483 20.8161   1
  -3  -6 -13 186.557 29.3384   1
  -3  -6 -13 174.707 27.3357   1
  -3  -6 -13 67.6038 38.3273   1
  -3  -6 -14 0.91672 6.67013   1
  -3  -6 -14  4.2443 7.51119   1
  -3  -6 -15  452.87  45.397   1
   3   7  -8 1626.98 80.7491   1
   3   7  -8 1545.59 78.5068   1
   3   7  -8 1987.58 93.1393   1
  -3  -7   8 1207.90 71.6861   1
   3   7  -7 930.074 59.7876   1
   3   7  -7 932.382 59.3725   1
   3   7  -7 1041.85 62.8464   1
  -3  -7   7 622.918 83.8357   1
   3   7  -6 20.5076 11.6816   1
   3   7  -6 21.2133  18.807   1
   3   7  -6 18.6336 12.0211   1
   3   7  -5 845.074 60.3373   1
   3   7  -5  985.84 90.6479   1
   3   7  -5 860.461 61.4382   1
  -3  -7   5 827.764 75.7713   1
   3   7  -4 1397.23 84.3452   1
   3   7  -4 1419.13 86.2541   1
   3   7  -4 1561.08  120.44   1
  -3  -7   4 1458.96 104.086   1
   3   7  -3 20.8338 11.2164   1
   3   7  -3 18.4028 11.1367   1
   3   7  -3 27.7508 12.1572   1
  -3  -7   3 25.2551 14.9938   1
   3   7  -2 3237.83 162.231   1
   3   7  -2 3503.62 178.364   1
   3   7  -2 3270.80 161.569   1
  -3  -7   2 3208.57 183.344   1
   3   7  -1 1873.50 92.9214   1
   3   7  -1 1827.92  88.408   1
   3   7  -1 2078.15 105.469   1
   3   7  -1 1971.11  112.71   1
  -3  -7   1 1789.32 105.194   1
  -3  -7   1 1528.17  83.738   1
   3   7   0 1044.82  53.894   1
   3   7   0 1205.60 65.0828   1
   3   7   0 1084.10 52.7623   1
   3   7   0 1104.55 53.3434   1
  -3  -7   0 1101.26 68.7439   1
  -3  -7  -1 7012.06 371.854   1
   3   7   2 8997.48 429.582   1
  -3  -7  -2 8971.94 487.581   1
  -3  -7  -2 8590.39 470.543   1
  -3  -7  -2 8633.15 464.324   1
   3   7   3 984.773 47.5931   1
  -3  -7  -3 918.768 57.6808   1
  -3  -7  -3 876.183 56.5494   1
  -3  -7  -3 928.744 79.6691   1
   3   7   4 1870.09 101.824   1
  -3  -7  -4 1709.64  119.07   1
  -3  -7  -4 1759.42  118.68   1
  -3  -7  -4 1817.81 103.964   1
   3   7   5 7460.83 371.243   1
  -3  -7  -5 6881.15 367.699   1
  -3  -7  -5 7194.93 407.501   1
   3   7   6 1549.44 102.539   1
  -3  -7  -6 1578.26 88.6309   1
  -3  -7  -6 1434.08 104.809   1
   3   7   7 1616.30 87.3699   1
  -3  -7  -7 1557.16 90.3908   1
   3   7   8 824.174  55.799   1
  -3  -7  -8 802.703 59.2147   1
   3   7   9 1564.95 96.1932   1
  -3  -7  -9 1415.67  96.865   1
  -3  -7 -10 14.4215 13.0905   1
  -3  -7 -11 2140.60 136.712   1
  -3  -7 -12 707.588 66.4058   1
  -3  -7 -13 11.9948 12.2994   1
  -3  -7 -13 8.83234 11.3439   1
  -3  -7 -14 583.854 47.1127   1
  -3  -7 -14 505.466 59.1933   1
  -3  -7 -15 266.789 36.4549   1
   3   8  -7 163.433 21.1062   1
   3   8  -6 13.7572 13.1476   1
  -3  -8   6-17.6077 10.5351   1
   3   8  -5 1390.68 84.0442   1
  -3  -8   5 1153.97 93.3169   1
   3   8  -4 1313.55 81.7407   1
  -3  -8   4 1133.71 88.0148   1
   3   8  -3 765.344 59.1518   1
  -3  -8   3 688.606 90.2107   1
   3   8  -2 2399.07 160.674   1
  -3  -8   2 2045.03 129.638   1
   3   8  -1 699.749 49.3345   1
  -3  -8   1 605.159 55.3367   1
  -3  -8   0 651.509 52.8108   1
  -3  -8  -1 233.601 30.2024   1
  -3  -8  -2 178.204 27.4189   1
   3   8   3 7.03819 6.40117   1
  -3  -8  -3 20.9923 10.4712   1
  -3  -8  -3-0.98429 13.8918   1
   3   8   4 3972.19 183.279   1
  -3  -8  -4 3735.90 200.936   1
  -3  -8  -4 3570.62 199.518   1
   3   8   5 1643.42 83.1821   1
  -3  -8  -5 1541.08 127.393   1
   3   8   6 409.161 30.3766   1
  -3  -8  -6 359.193   36.53   1
  -3  -8  -6 181.155 33.8951   1
   3   8   7 1207.21   72.90   1
  -3  -8  -7 1088.02 78.5217   1
   3   8   8 420.314 50.1441   1
  -3  -8  -8 247.418 36.8385   1
   3   8   9 546.847 46.6871   1
  -3  -8  -9 469.199  50.489   1
  -3  -8 -10 3080.11 185.632   1
  -3  -8 -11 2648.38 165.786   1
  -3  -8 -12 61.2129 21.9294   1
  -3  -8 -13 438.754 47.2957   1
  -3  -8 -13 408.688 59.9983   1
  -3  -8 -14 547.454 45.7581   1
  -3  -8 -14 501.758 58.7544   1
  -3  -8 -15  250.86 23.1662   1
  -3  -9   6 58.5404   15.71   1
  -3  -9   5 651.973 52.9469   1
  -3  -9   4 41.2891 19.2982   1
  -3  -9   3 452.854 50.4904   1
  -3  -9   2 74.9403  35.283   1
  -3  -9   1 16.1052 13.7021   1
  -3  -9   0 207.184 31.9454   1
  -3  -9  -1 54.7436 19.4688   1
  -3  -9  -2 1163.10 81.6107   1
  -3  -9  -3 468.606 48.0456   1
  -3  -9  -4 1721.88  106.37   1
   3   9   5 703.287 46.9445   1
  -3  -9  -5 664.092 57.1026   1
   3   9   6 2245.75 118.775   1
  -3  -9  -6 2053.26 129.588   1
  -3  -9  -7 2557.60 153.958   1
  -3  -9  -8 3.71283   9.917   1
  -3  -9  -9 148.113 30.7519   1
  -3  -9 -10 441.349 49.4812   1
  -3  -9 -11 209.529 52.2597   1
  -3  -9 -12 1083.93 78.7779   1
  -3  -9 -12 954.471  70.995   1
  -3  -9 -13  532.89 70.2924   1
  -3  -9 -13 435.533  40.403   1
  -3  -9 -14 21.9534 17.0644   1
  -3  -9 -14 14.4512  9.5035   1
  -3  -9 -15 172.955 17.8168   1
  -3 -10   5 16.1368 10.1439   1
  -3 -10   4 455.455 42.7484   1
  -3 -10   3 557.417 52.2796   1
  -3 -10   2 3.77466 10.5915   1
  -3 -10   1 751.771 66.6107   1
  -3 -10   0 1266.93 93.1442   1
  -3 -10  -1  822.90 70.4785   1
  -3 -10  -2 5069.96 298.065   1
  -3 -10  -3 524.219 54.4968   1
  -3 -10  -4 321.396 40.8382   1
  -3 -10  -5 1578.02  107.30   1
  -3 -10  -6 1342.00 91.8348   1
  -3 -10  -6 1223.22 94.7089   1
  -3 -10  -7 210.119 34.0104   1
  -3 -10  -8 15.5993 13.8714   1
  -3 -10  -9 402.971 46.9036   1
  -3 -10 -10  408.96  71.212   1
  -3 -10 -11 1135.42 83.1246   1
  -3 -10 -12 326.259 38.8287   1
  -3 -10 -12 271.245 32.1677   1
  -3 -10 -13 26.3165 13.4903   1
  -3 -10 -13 17.6006 11.0206   1
  -3 -10 -14 646.613 63.2365   1
  -3 -10 -14  604.87 37.6205   1
  -3 -11   4 1222.26 67.7034   1
  -3 -11   3 83.8489 19.4799   1
  -3 -11   2 523.622 48.6326   1
  -3 -11   1 1633.01 108.136   1
  -3 -11   0 326.284 63.3762   1
  -3 -11  -1 327.544 64.0453   1
  -3 -11  -2 1689.78 114.827   1
  -3 -11  -3 148.139 30.7135   1
  -3 -11  -4 732.976 64.1996   1
  -3 -11  -5  465.34 52.1591   1
  -3 -11  -6 247.857 32.9107   1
  -3 -11  -6 127.825 35.9447   1
  -3 -11  -7 430.971 45.2252   1
  -3 -11  -8 51.4231 19.2416   1
  -3 -11  -9 587.039 57.0841   1
  -3 -11 -10 54.4892 30.8608   1
  -3 -11 -11 1330.88 88.1342   1
  -3 -11 -12 131.341 24.7816   1
  -3 -11 -13 263.148  25.981   1
  -3 -11 -13 335.157 32.5206   1
  -3 -11 -14 14.5168  11.882   1
  -3 -11 -14 10.4721 6.62459   1
  -3 -12   3 34.1753  17.904   1
  -3 -12   2 467.858 55.6029   1
  -3 -12   1 512.052 45.1664   1
  -3 -12   0   19.15 20.6671   1
  -3 -12  -1 1386.46  93.171   1
  -3 -12  -2 462.679 70.0619   1
  -3 -12  -3 1.98231 8.98594   1
  -3 -12  -4 1859.27 123.463   1
  -3 -12  -5 1894.17  121.45   1
  -3 -12  -5 1600.33  104.28   1
  -3 -12  -6 44.8718 17.4507   1
  -3 -12  -7 704.008 56.4694   1
  -3 -12  -8  174.99 28.5988   1
  -3 -12  -9 1.58368 8.16964   1
  -3 -12 -12  441.56 57.0415   1
  -3 -12 -13 452.075 33.5483   1
  -3 -13   1 1.80668 9.25999   1
  -3 -13   0 302.659 30.2788   1
  -3 -13  -1 362.439  35.852   1
  -3 -13  -2 929.807 64.9513   1
  -3 -13  -3 1121.37  75.524   1
  -3 -13  -4 1820.95 111.662   1
  -3 -13 -12 163.884 18.1012   1
   4 -11   1 56.0976 12.4894   1
   4 -10  -1  871.52  67.441   1
   4 -10   0 40.3821 17.5427   1
   4 -10   1 363.747 58.3702   1
   4 -10   2 112.116 21.4278   1
   4 -10   3 47.9032 13.1461   1
   4  -9 -11 0.24298 4.86426   1
   4  -9 -10 109.392 20.5433   1
   4  -9  -9 2609.93 187.828   1
   4  -9  -8 196.052 32.6958   1
   4  -9  -7 796.138 99.1412   1
   4  -9  -6 1478.66 106.181   1
   4  -9  -5 1206.76 128.914   1
   4  -9  -4 0.90796 11.3522   1
   4  -9  -4 26.4945 20.2125   1
   4  -9  -3 1377.68 93.2092   1
   4  -9  -2 397.581 68.7062   1
   4  -9  -1 286.991 41.1894   1
   4  -9   0 1231.01 90.0573   1
   4  -9   1 833.548 72.9186   1
   4  -9   2-1.72319 9.30242   1
   4  -9   3 574.693 52.1179   1
   4  -9   4 1166.12 60.1926   1
   4  -9   4 1443.90 80.5564   1
   4  -9   5  33.827 13.4133   1
   4  -9   5 34.9374 11.3629   1
   4  -8 -11-0.18798  5.6007   1
   4  -8 -10 486.303 46.6496   1
   4  -8  -9 412.767 47.7364   1
   4  -8  -8 5.59737 12.3713   1
   4  -8  -7 786.803 75.4649   1
   4  -8  -6 1081.55 91.1188   1
   4  -8  -5  489.70  57.238   1
   4  -8  -4 64.7786 24.3965   1
   4  -8  -3 9.83777 41.1244   1
   4  -8  -3 1030.44 58.2218   1
   4  -8  -2 4.18602 8.83008   1
   4  -8  -2-2.38266 9.93335   1
   4  -8  -1 1472.04 106.027   1
   4  -8   0 1746.36 164.399   1
   4  -8   1 1.24484 9.72845   1
   4  -8   2 687.273 70.9248   1
   4  -8   3 1955.62 178.611   1
   4  -8   4 230.036 26.6291   1
   4  -8   4 296.493 38.4188   1
   4  -8   5 8.65748 11.7389   1
   4  -8   5 16.5204 8.62565   1
   4  -8   6 315.089 24.9303   1
   4  -8   6 375.436 31.5301   1
   4  -7 -11  25.922 14.0102   1
   4  -7 -10 28.1765 16.2979   1
   4  -7  -9  182.20 34.8146   1
   4  -7  -8 668.793  69.339   1
   4  -7  -7 832.224 80.1854   1
   4  -7  -6 375.491 52.3884   1
   4  -7  -5 858.768 79.6405   1
   4  -7  -4 1560.91 116.559   1
   4  -7  -3 1775.01  125.18   1
   4  -7  -2 234.505 39.1948   1
  -4   7   2 216.427 28.2852   1
   4  -7  -1 50.3176  34.042   1
   4  -7  -1 55.8615 23.8483   1
  -4   7   1 70.6533 17.6542   1
   4  -7   0 873.139 78.5599   1
  -4   7   0 980.067 65.1077   1
   4  -7   1 3183.87 212.703   1
  -4   7  -1 3741.99 198.931   1
   4  -7   2 121.632 30.2276   1
  -4   7  -2 135.456 35.5058   1
   4  -7   3 854.444 85.1008   1
  -4   7  -3 1028.98  65.908   1
   4  -7   4  29.438 19.0031   1
   4  -7   5 1101.77 84.6424   1
   4  -7   6 26.4762 11.4638   1
   4  -7   6 28.6326 14.8188   1
   4  -7   7 56.0173 12.5404   1
   4  -7   7 64.8324 15.5939   1
   4  -6 -11 438.012 44.8433   1
   4  -6 -10 67.9477 22.9789   1
   4  -6  -9 648.828 68.6133   1
   4  -6  -8 808.128 111.443   1
   4  -6  -7 27.8544 19.5037   1
   4  -6  -6 2112.59 148.403   1
   4  -6  -5 5324.33  331.77   1
   4  -6  -4 1557.32 115.249   1
   4  -6  -3 100.774 26.7805   1
   4  -6  -2 744.026 65.8223   1
  -4   6   2 734.988 51.9116   1
   4  -6  -1  80.245 19.1741   1
  -4   6   1 16.0815 14.6273   1
   4  -6   0 25.9534  16.704   1
   4  -6   0 17.7301 16.1311   1
  -4   6   0 32.7363 12.9588   1
   4  -6   1 1693.48 119.974   1
  -4   6  -1 1960.29 110.153   1
   4  -6   2 84.0608 25.8925   1
  -4   6  -2 83.0808 30.5286   1
   4  -6   3 85.5907 29.2367   1
  -4   6  -3 103.303 21.5373   1
   4  -6   4 2719.24 188.732   1
  -4   6  -4 3249.53 174.271   1
   4  -6   5 1138.46 98.1159   1
  -4   6  -5 1396.06 84.2452   1
   4  -6   6 140.658 29.5377   1
   4  -6   7 52.8995 15.4091   1
   4  -6   7 62.5513 18.8476   1
   4  -6   8 453.921 36.3737   1
   4  -6   8 452.266 31.5628   1
   4  -5 -11  727.73 61.0761   1
   4  -5 -10 0.91332 9.13469   1
   4  -5  -9  93.754 28.9266   1
   4  -5  -8 90.4965  29.013   1
   4  -5  -7 499.207 60.1779   1
   4  -5  -6 2484.46 166.147   1
   4  -5  -5 4.85984 12.0605   1
   4  -5  -4 969.017 79.5828   1
   4  -5  -3 1254.12 123.484   1
   4  -5  -2  656.94 58.8745   1
  -4   5   2 632.601 41.7346   1
   4  -5  -1 242.069 35.9809   1
  -4   5   1  256.90 39.7802   1
   4  -5   0 1008.33  77.168   1
  -4   5   0 1120.00  64.879   1
   4  -5   1  539.09 46.5179   1
   4  -5   1 356.703 44.8419   1
  -4   5  -1 436.282 37.8426   1
   4  -5   2 607.827 59.2153   1
  -4   5  -2 699.477  67.947   1
   4  -5   3 200.406  36.325   1
  -4   5  -3 247.953 28.4868   1
   4  -5   4 1248.25 105.684   1
  -4   5  -4 1548.62 93.9174   1
   4  -5   5 21.3026 19.5332   1
  -4   5  -5 33.1349 15.0612   1
   4  -5   6 5293.52  342.73   1
  -4   5  -6 6493.50 399.095   1
   4  -5   7 1036.62 82.5934   1
   4  -5   8-0.77312 5.64183   1
   4  -5   8 2.02611 6.89005   1
   4  -5   9  22.945  9.0507   1
   4  -5   9 32.9488 17.6432   1
   4  -4 -11 12.7533 13.3871   1
  -4   4  11  23.397 10.3209   1
   4  -4 -10  65.751 24.0079   1
  -4   4  10 93.9495  26.692   1
   4  -4  -9 466.189 55.5972   1
  -4   4   9 494.584 40.9611   1
   4  -4  -8  905.08 116.705   1
  -4   4   8 926.565 62.7817   1
   4  -4  -7 4.23319 13.9491   1
  -4   4   7 16.6186  14.992   1
   4  -4  -6 171.445 31.4428   1
  -4   4   6 125.574 22.1661   1
   4  -4  -5 212.733 34.8713   1
   4  -4  -4 84.9616 23.7284   1
   4  -4  -3 941.067 72.7009   1
   4  -4  -2 28.3865 16.3112   1
   4  -4  -2 28.4118 13.6129   1
  -4   4   2 1.17439 13.6808   1
   4  -4  -1 554.507 75.0103   1
  -4   4   1 607.545 34.4162   1
  -4   4   1 549.456  35.482   1
  -4   4   1  619.09 38.1981   1
  -4   4   1  600.88 37.4425   1
   4  -4   0 966.817 81.6012   1
   4  -4   0 1329.37 90.8505   1
  -4   4   0 1394.28 67.5596   1
  -4   4   0 1402.24 65.4199   1
  -4   4   0 1387.37  91.155   1
  -4   4   0 1415.04 88.4334   1
   4  -4   1 126.148 21.8215   1
   4  -4   1 77.4106 19.8947   1
   4  -4   1 58.1153 22.7129   1
  -4   4  -1 42.5092 22.0415   1
  -4   4  -1 56.2569 14.4882   1
  -4   4  -1 101.758 14.9781   1
   4  -4   2 435.498 44.0735   1
   4  -4   2 431.687 44.2836   1
   4  -4   2 356.413 49.8861   1
  -4   4  -2 496.146 33.9743   1
  -4   4  -2 522.082 50.4075   1
   4  -4   3 263.076 38.5571   1
   4  -4   3 211.417 28.6681   1
  -4   4  -3 281.022 27.8878   1
  -4   4  -3 306.046 29.1299   1
   4  -4   4 60.6733 22.1844   1
   4  -4   4 32.2065 15.8758   1
  -4   4  -4 47.8406 15.1587   1
  -4   4  -4 74.2548 16.4574   1
   4  -4   5 793.481 67.5848   1
   4  -4   5 1077.43 91.2778   1
  -4   4  -5 1160.17 76.0355   1
  -4   4  -5 1163.55 72.1424   1
   4  -4   6 52.3803 32.0042   1
   4  -4   6   81.02 27.8068   1
  -4   4  -6 80.0179 21.2433   1
  -4   4  -6 87.1146 21.7575   1
   4  -4   7 152.536 26.7821   1
   4  -4   7-0.62808  35.237   1
  -4   4  -7 215.237 26.3783   1
  -4   4  -7 224.494 28.5412   1
   4  -4   8 121.047  22.262   1
   4  -4   8 0.25816 27.9092   1
  -4   4  -8 152.137  21.004   1
   4  -4   9 792.101 55.9606   1
   4  -4   9 955.342  94.618   1
  -4   4  -9 1106.97 61.7384   1
  -4   4  -9 1053.82 61.2508   1
   4  -4  10-1.05585 5.54148   1
  -4   4 -10 1.44609 4.51591   1
  -4   4 -10 3.22199 4.56258   1
  -4   3  12 15.9147  8.5084   1
   4  -3 -11 128.758 35.1223   1
  -4   3  11 209.951 23.7548   1
   4  -3 -10 1230.00  112.41   1
   4  -3 -10 1301.88 103.064   1
  -4   3  10 1649.90 91.1629   1
   4  -3  -9 54.3856 19.1869   1
   4  -3  -9 37.5823 30.2472   1
   4  -3  -9 83.0681 25.0711   1
  -4   3   9 97.6606 19.6927   1
   4  -3  -8 170.898   27.74   1
   4  -3  -8 147.957 42.9911   1
   4  -3  -8 197.096 36.6514   1
  -4   3   8 235.887 29.1846   1
   4  -3  -7  574.21  48.358   1
   4  -3  -7 559.022 49.5678   1
   4  -3  -7 742.665 95.2771   1
  -4   3   7 731.919 52.7635   1
   4  -3  -6 3218.27 170.897   1
   4  -3  -6 3268.64 176.649   1
   4  -3  -6 3636.55 215.861   1
  -4   3   6 3857.73 229.604   1
   4  -3  -5 1587.98 109.887   1
   4  -3  -5 1551.01 85.9838   1
   4  -3  -5 1805.49 113.131   1
  -4   3   5 1779.67 91.6435   1
   4  -3  -4 1325.36 72.3922   1
   4  -3  -4 1297.51 70.3753   1
   4  -3  -4 1387.63 93.4351   1
  -4   3   4 1551.76 78.5124   1
   4  -3  -3 4.69578 6.73391   1
   4  -3  -3 8.75846 6.52695   1
   4  -3  -3 14.4348 6.33245   1
   4  -3  -3 2.48359 9.88548   1
  -4   3   3 1.33117 5.54684   1
  -4   3   3 0.61333 7.10691   1
  -4   3   3 4.12555 6.78312   1
   4  -3  -2  19.204 8.50484   1
   4  -3  -2 29.0098 7.93736   1
   4  -3  -2 18.3518 9.30667   1
   4  -3  -2 9.05766  12.198   1
  -4   3   2 12.1313 7.74614   1
  -4   3   2 9.34494 8.25688   1
  -4   3   2 10.0239 13.0583   1
   4  -3  -1 8524.98 461.331   1
   4  -3  -1 9917.31  546.58   1
   4  -3  -1 9203.04 507.963   1
   4  -3  -1 9488.86 556.742   1
  -4   3   110162.80 513.947   1
  -4   3   1 9666.38 495.493   1
  -4   3   1 9695.22 536.397   1
  -4   3   1 9695.26 510.362   1
   4  -3   0 403.754 34.8216   1
   4  -3   0 347.421 28.9042   1
   4  -3   0 372.389 35.7289   1
   4  -3   0 412.008  41.321   1
  -4   3   0 433.855 28.2564   1
  -4   3   0 399.886 29.0197   1
  -4   3   0 407.669 28.1288   1
  -4   3   0 413.639 44.0432   1
  -4   3   0  407.58 29.4392   1
   4  -3   1 1.20009  7.7744   1
   4  -3   1 6.59144 6.84493   1
  -4   3  -1 0.85486 6.52013   1
  -4   3  -1-0.91811 6.24433   1
  -4   3  -1 14.0905 6.21759   1
  -4   3  -1 3.66812 6.34308   1
  -4   3  -1 8.85625 6.95214   1
   4  -3   2 15.8078 9.04186   1
   4  -3   2 7.22877  7.9902   1
  -4   3  -2 7.37638 7.47435   1
  -4   3  -2 0.05617 11.8048   1
  -4   3  -2-0.30513 11.3866   1
  -4   3  -2 10.4249 7.20445   1
   4  -3   3 10.0649 11.7528   1
   4  -3   3 21.2575 9.59028   1
  -4   3  -3-1.43573 14.0226   1
  -4   3  -3 14.8459 9.05103   1
   4  -3   4 5.51726 20.8636   1
   4  -3   4 0.60738 23.9131   1
   4  -3   4 29.4297 13.0015   1
  -4   3  -4 42.0833 12.0385   1
  -4   3  -4 20.4332 11.3578   1
   4  -3   5-0.49073 39.9519   1
   4  -3   5 99.3736 19.8599   1
  -4   3  -5  103.27 19.3709   1
  -4   3  -5 52.2665 29.1461   1
   4  -3   6 69.7139 28.2363   1
   4  -3   6 1.07286 23.2987   1
  -4   3  -6 64.8203 18.9216   1
  -4   3  -6 61.7443 16.9011   1
   4  -3   7 244.248  37.932   1
   4  -3   7 251.967 44.0405   1
  -4   3  -7 308.738 36.9646   1
  -4   3  -7 331.208 37.0091   1
   4  -3   8 645.537 58.2294   1
   4  -3   8 709.135 69.7649   1
  -4   3  -8 817.158 80.8646   1
  -4   3  -8 746.366 57.3151   1
   4  -3   9 960.363 71.7416   1
   4  -3   9 1028.05 79.3164   1
  -4   3  -9 1218.57 99.1818   1
   4  -3  10 79.0717 33.1709   1
  -4   3 -10 145.964 20.3843   1
  -4   3 -10 89.9002 29.7012   1
  -4   3 -11 25.0678 12.2541   1
  -4   3 -11 16.1462 7.87074   1
   4  -2 -12 465.873 31.5731   1
  -4   2  12 596.225 34.7934   1
   4  -2 -11 522.791 43.0032   1
  -4   2  11 670.803  46.644   1
   4  -2 -10 240.295 47.3537   1
   4  -2 -10 245.376 31.9657   1
  -4   2  10 291.271 31.5512   1
   4  -2  -9 1691.93 105.187   1
   4  -2  -9 1624.99 103.604   1
   4  -2  -9 1637.81  124.62   1
  -4   2   9 1863.10 106.218   1
   4  -2  -8 3654.61 206.308   1
   4  -2  -8 3726.57 214.748   1
   4  -2  -8 3945.98 247.231   1
  -4   2   8 4083.89 218.457   1
   4  -2  -7-1.31417 12.5431   1
   4  -2  -7 20.7479 12.3914   1
   4  -2  -7 55.4084 16.7118   1
  -4   2   7 28.7853 12.8484   1
   4  -2  -6 2354.37 128.559   1
   4  -2  -6 2392.12 131.972   1
   4  -2  -6 2650.04 159.348   1
  -4   2   6 2593.33 134.537   1
   4  -2  -5 2241.82 119.183   1
   4  -2  -5 2243.69 118.151   1
   4  -2  -5 2546.77 146.313   1
  -4   2   5 2477.54 125.703   1
   4  -2  -4 509.727 38.6187   1
   4  -2  -4 527.915 54.0994   1
   4  -2  -4 599.021 51.5865   1
  -4   2   4 655.743 53.8493   1
   4  -2  -3 70.4885 12.7441   1
   4  -2  -3 50.0928 15.5468   1
   4  -2  -3  64.276 11.7192   1
   4  -2  -3 65.3189 13.3652   1
   4  -2  -3 76.1008 18.8186   1
  -4   2   3 86.6281 13.2838   1
  -4   2   3 59.8117 15.3742   1
  -4   2   3 46.5392 17.2611   1
  -4   2   3 55.4064 21.8599   1
   4  -2  -2 62.9039 12.6489   1
   4  -2  -2 53.5926 14.4324   1
   4  -2  -2  60.341 12.4922   1
   4  -2  -2 60.3668 16.7502   1
   4  -2  -2 56.8334 19.0376   1
  -4   2   2 75.6655 10.7485   1
  -4   2   2 52.5944 12.6759   1
  -4   2   2 59.0839 20.6856   1
  -4   2   2 52.5756 12.5201   1
   4  -2  -1 8830.69 467.285   1
   4  -2  -1 8932.97 470.326   1
   4  -2  -1 9083.76 490.461   1
   4  -2  -1 9380.07 539.239   1
   4  -2  -1 9674.51 597.708   1
  -4   2   1 9550.48 483.506   1
  -4   2   110041.20 529.938   1
  -4   2   1 9651.54 504.778   1
  -4   2   1 9470.92 495.109   1
   4  -2   019063.00 1203.77   1
   4  -2   018224.40 1175.51   1
   4  -2   018192.10 1143.39   1
   4  -2   018550.20 1231.88   1
  -4   2   021007.10 1258.30   1
  -4   2   018966.30 1171.61   1
  -4   2   020183.70 1216.77   1
  -4   2   020290.80 1253.73   1
  -4   2   018985.70 1209.42   1
   4  -2   1 689.602 42.8839   1
   4  -2   1 628.478 40.5947   1
   4  -2   1 671.246  47.378   1
   4  -2   1 643.535 50.9525   1
  -4   2  -1 648.842 40.0578   1
  -4   2  -1 756.016   39.92   1
  -4   2  -1 731.086 40.1599   1
  -4   2  -1  640.18 39.3184   1
  -4   2  -1 683.115 41.2256   1
   4  -2   2 2304.74 131.731   1
   4  -2   2 2422.05  125.01   1
   4  -2   2 2376.34  116.88   1
   4  -2   2 2508.78 134.296   1
   4  -2   2 2267.50 115.335   1
  -4   2  -2 2392.01  136.47   1
  -4   2  -2 2459.80 116.632   1
  -4   2  -2 2758.14  122.37   1
  -4   2  -2 2468.21 114.449   1
  -4   2  -2 2467.39 118.126   1
   4  -2   3 56.3977 16.1427   1
   4  -2   3 48.9836 15.4676   1
   4  -2   3 47.0274 13.1616   1
   4  -2   3 37.5659 13.5462   1
  -4   2  -3 38.7786 13.0287   1
  -4   2  -3 42.8719 20.2647   1
  -4   2  -3 59.7818 19.9078   1
  -4   2  -3 60.2092 12.4423   1
  -4   2  -3 54.5405 12.3553   1
   4  -2   4 2674.25 148.876   1
   4  -2   4 2580.08 149.563   1
   4  -2   4 2663.02 142.752   1
  -4   2  -4 3347.69 181.924   1
  -4   2  -4 3087.35 147.956   1
   4  -2   5 243.413 30.4308   1
   4  -2   5 204.098 35.3364   1
   4  -2   5 219.146 29.7272   1
  -4   2  -5 282.301 42.2837   1
  -4   2  -5 242.022 39.8918   1
   4  -2   6-0.41283 55.2176   1
   4  -2   6 189.391 29.4027   1
  -4   2  -6  243.69 29.3596   1
  -4   2  -6 226.941 28.4254   1
   4  -2   7 1614.33 110.352   1
   4  -2   7 1585.00 122.319   1
  -4   2  -7 2122.08 122.196   1
  -4   2  -7 1950.23  110.46   1
   4  -2   8 740.713 95.9267   1
   4  -2   8 714.061 72.3638   1
  -4   2  -8 892.953 67.9593   1
  -4   2  -8 874.512 91.3624   1
   4  -2   9 7.32517 11.4816   1
   4  -2   9 0.38316 12.9364   1
  -4   2  -9 18.9704 11.2557   1
  -4   2  -9 10.5497 16.6703   1
   4  -2  10  253.79 33.3494   1
   4  -2  10 222.314 34.5417   1
  -4   2 -10 315.172  31.238   1
  -4   2 -11 9.93663 8.27705   1
  -4   2 -11  3.3377 8.01423   1
  -4   2 -12 309.234 21.1435   1
  -4   2 -12 306.038 21.3519   1
   4  -1 -12 435.689 30.1459   1
  -4   1  12 499.615 30.4336   1
   4  -1 -11  253.22 28.7301   1
   4  -1 -11 239.786 27.7935   1
  -4   1  11 259.668 41.9015   1
   4  -1 -10 116.954 22.2645   1
   4  -1 -10 108.875 22.2735   1
  -4   1  10 105.463 33.5766   1
   4  -1  -9 489.153 47.2064   1
   4  -1  -9 482.198 47.7003   1
  -4   1   9 556.225 50.3567   1
   4  -1  -8 7.84981 9.81029   1
   4  -1  -8 9.39917 9.97153   1
  -4   1   8 0.23407 10.4109   1
   4  -1  -7 895.677 65.7737   1
   4  -1  -7 934.005 67.8452   1
   4  -1  -7 986.545 109.862   1
  -4   1   7 1036.57 70.0986   1
   4  -1  -6 734.065 54.6145   1
   4  -1  -6 730.239 53.6663   1
   4  -1  -6 791.272 65.3014   1
  -4   1   6 823.363 57.1274   1
   4  -1  -5 1592.60  89.043   1
   4  -1  -5 1580.96 88.5634   1
   4  -1  -5 1648.45 104.295   1
  -4   1   5 1777.01 94.3073   1
   4  -1  -4 698.105  62.579   1
   4  -1  -4 666.973 44.3004   1
   4  -1  -4 720.201 53.8501   1
  -4   1   4 669.492 42.2742   1
   4  -1  -3 1498.24  74.425   1
   4  -1  -3 1497.89 80.2504   1
   4  -1  -3 1433.41 66.3694   1
   4  -1  -3 1518.36 75.9585   1
   4  -1  -3 1565.32 89.8492   1
  -4   1   3 1541.44 79.8608   1
  -4   1   3 1583.19 74.7022   1
  -4   1   3 1425.97   63.62   1
  -4   1   3 1556.89 80.6764   1
  -4   1   3 1528.23 101.167   1
   4  -1  -2 249.249 22.2255   1
   4  -1  -2 236.587 23.4584   1
   4  -1  -2 224.597 21.1921   1
   4  -1  -2 240.032 22.3441   1
   4  -1  -2 257.166 28.7756   1
  -4   1   2  241.77 19.9019   1
  -4   1   2 243.025 28.3977   1
  -4   1   2 250.147  23.284   1
  -4   1   2 247.755 24.1287   1
  -4   1   2 240.228 22.9349   1
   4  -1  -1 5791.12 310.316   1
   4  -1  -1 5784.74 284.043   1
   4  -1  -1 5692.57 278.118   1
   4  -1  -1 5696.13  280.65   1
   4  -1  -1 5966.80 321.767   1
  -4   1   1 5763.22 270.153   1
  -4   1   1 6004.20 297.734   1
  -4   1   1 5925.10 289.073   1
  -4   1   1 5791.06 280.657   1
   4  -1   024155.60 1575.01   1
   4  -1   023156.40 1504.28   1
   4  -1   022999.70 1499.18   1
   4  -1   024769.00 1666.47   1
   4  -1   023862.00 1632.28   1
  -4   1   023655.90 1543.87   1
  -4   1   024214.90 1545.67   1
  -4   1   023493.20 1534.99   1
  -4   1   023851.60 1590.95   1
   4  -1   1 2590.69 137.877   1
   4  -1   1 2616.05 122.551   1
   4  -1   1 2529.87 113.328   1
   4  -1   1 2685.93 129.278   1
  -4   1  -1 2590.64 141.504   1
  -4   1  -1 2942.22 125.219   1
  -4   1  -1 2533.96 113.452   1
  -4   1  -1 2569.51 118.048   1
  -4   1  -1 2739.11 127.736   1
   4  -1   2 1942.96  108.92   1
   4  -1   2 2036.23 99.0483   1
   4  -1   2 1977.12  97.596   1
   4  -1   2 1969.84 89.9329   1
   4  -1   2 2051.96 131.594   1
  -4   1  -2 2043.20 117.977   1
  -4   1  -2 2071.26 97.9906   1
  -4   1  -2 2295.65  117.59   1
  -4   1  -2 2042.91 91.8375   1
  -4   1  -2 2208.81  125.94   1
   4  -1   3 1348.87 81.4182   1
   4  -1   3 1292.01 72.0771   1
   4  -1   3 1404.27 68.7953   1
   4  -1   3 1523.69 85.4266   1
   4  -1   3 1331.03 74.1402   1
  -4   1  -3 1451.38 73.7414   1
  -4   1  -3 1462.73 94.6063   1
  -4   1  -3 1677.35 78.2494   1
  -4   1  -3 1588.76 74.9782   1
  -4   1  -3 1532.69 74.9888   1
   4  -1   4 6326.95 389.232   1
   4  -1   4 5644.61 312.605   1
   4  -1   4 5987.99 305.834   1
   4  -1   4 6216.26 330.379   1
  -4   1  -4 7201.27 351.861   1
  -4   1  -4 7268.26 354.895   1
  -4   1  -4 6750.85 343.206   1
   4  -1   5 1798.60 106.572   1
   4  -1   5 1713.89 139.437   1
   4  -1   5 1655.75 97.3613   1
  -4   1  -5 2082.31 104.614   1
  -4   1  -5 1984.50 99.3843   1
   4  -1   6 672.743 54.2237   1
   4  -1   6  633.34 58.7103   1
   4  -1   6 658.706  54.999   1
  -4   1  -6 790.702 54.4661   1
  -4   1  -6  886.39 54.5548   1
   4  -1   7 188.902 33.2001   1
   4  -1   7  196.39 30.3888   1
  -4   1  -7 206.064 29.8348   1
  -4   1  -7 241.579 28.6961   1
   4  -1   8 53.6879 19.5035   1
   4  -1   8 40.2875 21.5533   1
  -4   1  -8 74.4411 30.4954   1
  -4   1  -8 58.8302 17.5171   1
   4  -1   9 1218.30 89.4552   1
  -4   1  -9 1533.40 95.5078   1
  -4   1  -9 1309.08 87.7024   1
   4  -1  10 1109.87 82.2203   1
  -4   1 -10 1296.50 79.8449   1
   4  -1  11 57.6234 16.7753   1
  -4   1 -11 76.6719 16.8831   1
  -4   1 -12 355.086 28.3608   1
  -4   1 -12 361.758 29.4182   1
   4   0 -12  261.79 21.3111   1
  -4   0  12 247.921 29.4125   1
   4   0 -11 105.242 31.7833   1
   4   0 -11 97.2084 20.5024   1
   4   0 -11 166.242 21.0758   1
  -4   0  11 158.956 20.5336   1
   4   0 -10 77.6251 31.4516   1
   4   0 -10  98.937  20.602   1
   4   0 -10 65.7398 20.4562   1
  -4   0  10 121.864 21.5663   1
   4   0  -9 13.3569 10.3881   1
   4   0  -9 7.80622  10.697   1
   4   0  -9 8.10692 11.4422   1
  -4   0   9-1.49645 11.4394   1
   4   0  -8 366.892 58.7902   1
   4   0  -8 356.818 40.5169   1
   4   0  -8 317.779 42.7009   1
  -4   0   8 346.163 39.1681   1
   4   0  -7 2901.13 159.616   1
   4   0  -7 2790.78 158.354   1
   4   0  -7 2242.22 187.134   1
  -4   0   7 2733.46 153.674   1
   4   0  -6 2544.72 174.856   1
   4   0  -6 2600.23 144.236   1
   4   0  -6 2521.57 151.584   1
  -4   0   6 2594.13 140.956   1
   4   0  -5 1646.51 92.3701   1
   4   0  -5 1727.85 96.3661   1
   4   0  -5 1784.08 105.557   1
  -4   0   5 1733.50 94.6608   1
   4   0  -4 2779.24 165.795   1
   4   0  -4 2736.15 137.611   1
   4   0  -4 2860.56 152.157   1
  -4   0   4 2897.10 140.015   1
   4   0  -3 1343.14 68.8826   1
   4   0  -3 1345.03 61.5642   1
   4   0  -3 1344.80 93.3597   1
   4   0  -3 1367.39 70.1713   1
   4   0  -3 1413.96 81.3387   1
  -4   0   3 1420.69 73.7479   1
  -4   0   3 1303.96 63.6797   1
  -4   0   3 1228.16 59.7628   1
  -4   0   3 1398.03 73.4728   1
  -4   0   3 1332.00 73.2402   1
   4   0  -2 34.9326 10.3763   1
   4   0  -2 41.9761 16.6337   1
   4   0  -2 37.9743  9.6078   1
   4   0  -2 42.5419 16.2233   1
   4   0  -2 44.9411 13.6431   1
  -4   0   2 31.6358 13.6947   1
  -4   0   2 38.0073 8.92101   1
  -4   0   2 32.7559 10.9961   1
  -4   0   2 41.4526 11.2164   1
  -4   0   2 33.0963 10.7996   1
   4   0  -1 5563.04 263.142   1
   4   0  -1 5312.32 269.762   1
   4   0  -1 5555.43 261.239   1
   4   0  -1 5475.77  259.69   1
   4   0  -1 5364.71 275.412   1
  -4   0   1 5184.59 242.343   1
  -4   0   1 5509.04  261.64   1
  -4   0   1 5291.58 257.475   1
  -4   0   1 5532.54 263.405   1
   4   0   0 875.236 46.1285   1
   4   0   0 821.038 43.1857   1
   4   0   0 845.635 41.2386   1
   4   0   0  897.15 62.8875   1
   4   0   0 882.024 53.5105   1
  -4   0   0 915.772 60.6426   1
  -4   0   0 848.271 42.4371   1
  -4   0   0 927.669 65.0652   1
  -4   0   0 891.017 46.4221   1
   4   0   1 225.807 23.1525   1
   4   0   1  175.21 19.4128   1
   4   0   1  187.42 15.6256   1
   4   0   1 204.126 20.2534   1
  -4   0  -1 180.796 18.6313   1
  -4   0  -1 192.975 17.2035   1
  -4   0  -1 162.778 26.1191   1
  -4   0  -1 190.506 18.2875   1
  -4   0  -1 184.869   19.80   1
   4   0   2 985.423 60.9811   1
   4   0   2 1010.71 70.7201   1
   4   0   2 972.695 56.5426   1
   4   0   2 1060.99 57.9966   1
  -4   0  -2 1044.53 53.4132   1
  -4   0  -2 1040.08 52.9515   1
  -4   0  -2 1078.52 51.5628   1
  -4   0  -2 1050.03 66.9113   1
  -4   0  -2 1057.47 57.1578   1
   4   0   3 2789.85 175.987   1
   4   0   3 2553.04 139.098   1
   4   0   3 2679.48 131.071   1
   4   0   3 2855.81 164.736   1
   4   0   3 2832.20 135.458   1
  -4   0  -3 2962.20 137.318   1
  -4   0  -3 2920.81 136.209   1
  -4   0  -3 3122.21 137.021   1
  -4   0  -3 3026.74 134.389   1
  -4   0  -3 2876.79 137.234   1
   4   0   4 8.38265 12.0152   1
   4   0   4 6.43497 5.94935   1
   4   0   4-1.01091 7.77072   1
   4   0   4 0.43958 6.96229   1
   4   0   4 5.07816 6.88243   1
  -4   0  -4 1.73983 6.65107   1
  -4   0  -4 10.2467 6.53622   1
  -4   0  -4-0.38045 6.76536   1
  -4   0  -4 5.02279 6.06717   1
  -4   0  -4 2.13446 6.72843   1
   4   0   5 1746.07 102.662   1
   4   0   5 1730.51 94.6393   1
   4   0   5 1593.99 78.0786   1
   4   0   5 1871.39  98.551   1
  -4   0  -5 2114.90 121.484   1
  -4   0  -5 2069.32 121.303   1
   4   0   6 3996.34  223.45   1
   4   0   6 3821.25 213.306   1
  -4   0  -6 4496.17 222.745   1
  -4   0  -6 4352.03 253.143   1
   4   0   7 1079.06 74.9524   1
   4   0   7 1056.91 77.8734   1
  -4   0  -7 1211.60 101.648   1
  -4   0  -7 1243.92 74.4337   1
   4   0   8 908.166 73.4853   1
  -4   0  -8 935.061 65.7915   1
  -4   0  -8 926.819 64.0985   1
   4   0   9  484.16 49.9537   1
  -4   0  -9 530.029  48.236   1
  -4   0  -9 438.557 42.9423   1
   4   0  10 970.373 104.364   1
  -4   0 -10 1107.01 75.5274   1
   4   0  11 19.6636 16.9721   1
  -4   0 -11 6.31942 10.4573   1
  -4   0 -12 2914.75 120.108   1
  -4   0 -12 1309.64 87.7144   1
  -4   0 -13 283.521 21.8466   1
  -4   0 -13 319.073 32.5025   1
   4   1 -11 845.787  69.154   1
   4   1 -11 893.272 52.1264   1
   4   1 -11 702.915 63.9293   1
  -4  -1  11 746.207 47.3145   1
   4   1 -10 87.3503 29.4534   1
   4   1 -10   95.84 19.6953   1
   4   1 -10  74.621 19.3598   1
  -4  -1  10   87.14 20.3053   1
   4   1  -9 24.0675  13.963   1
   4   1  -9 18.7788 14.5002   1
   4   1  -9 26.3591 14.8321   1
  -4  -1   9   32.46 14.5434   1
   4   1  -8 2901.91 169.499   1
   4   1  -8 2989.03 170.257   1
   4   1  -8 2769.69 219.224   1
  -4  -1   8 2760.67 166.841   1
   4   1  -7 3888.35 216.579   1
   4   1  -7 3819.33 254.646   1
   4   1  -7 3626.93 223.118   1
  -4  -1   7 3637.01  209.10   1
   4   1  -6 489.319 42.7745   1
   4   1  -6 509.503 63.3701   1
   4   1  -6 433.571 45.1618   1
  -4  -1   6 432.137 43.7794   1
   4   1  -5 4741.62 249.609   1
   4   1  -5 4713.73 249.211   1
   4   1  -5 4542.06 245.129   1
   4   1  -5 4495.04 247.035   1
  -4  -1   5 4702.81 243.051   1
   4   1  -4 1459.49 78.7019   1
   4   1  -4 1451.93 79.3268   1
   4   1  -4 1314.55 72.5976   1
   4   1  -4 1462.33 111.232   1
  -4  -1   4 1403.99 91.3607   1
  -4  -1   4 1489.19 98.8135   1
   4   1  -3  776.22 45.9815   1
   4   1  -3 902.666 50.0532   1
   4   1  -3 751.066 40.2908   1
   4   1  -3 730.383 46.7519   1
   4   1  -3 751.077 45.4102   1
   4   1  -3 693.557 39.6868   1
   4   1  -3 768.372 50.2644   1
  -4  -1   3 766.952 56.6969   1
  -4  -1   3 691.605  41.392   1
  -4  -1   3 695.079 37.5768   1
  -4  -1   3 958.236 67.1446   1
  -4  -1   3  721.83 46.3873   1
   4   1  -2 3920.90 180.986   1
   4   1  -2 3681.43 173.292   1
   4   1  -2 3962.75 196.319   1
   4   1  -2 3397.35  144.92   1
   4   1  -2 3931.88  204.57   1
   4   1  -2 3922.22 191.714   1
  -4  -1   2 3981.62  185.22   1
  -4  -1   2 3607.95 155.997   1
  -4  -1   2 3529.84  149.36   1
  -4  -1   2 3699.86 170.209   1
  -4  -1   2 3880.74 205.795   1
  -4  -1   2 3874.42 182.063   1
   4   1  -1 2304.18 103.435   1
   4   1  -1 2235.55 96.6295   1
   4   1  -1 2362.36 105.049   1
   4   1  -1 2398.45 107.584   1
   4   1  -1 2351.85 115.039   1
  -4  -1   1 2100.58 82.3596   1
  -4  -1   1 2178.47 87.0137   1
  -4  -1   1 2295.60  103.83   1
  -4  -1   1 2412.91  129.35   1
  -4  -1   1 2366.68 133.408   1
  -4  -1   1 2461.98 111.952   1
   4   1   0 3576.75 173.846   1
   4   1   0 3592.48  182.65   1
   4   1   0 3256.57 135.896   1
   4   1   0 3561.57 180.146   1
   4   1   0 3553.87  161.76   1
  -4  -1   0 3499.06  158.85   1
  -4  -1   0 3523.96 158.665   1
  -4  -1   0 3481.25 187.768   1
  -4  -1   0 3515.28  159.95   1
   4   1   1 7292.55 381.069   1
   4   1   1 7412.51 364.513   1
   4   1   1 7227.10 378.709   1
   4   1   1 6909.40 316.307   1
   4   1   1 7633.71  374.93   1
  -4  -1  -1 7793.70  403.04   1
  -4  -1  -1 7465.26 364.705   1
  -4  -1  -1 7758.74 377.235   1
  -4  -1  -1 7905.16 396.425   1
   4   1   2 1016.22 77.1768   1
   4   1   2 1046.83 53.6087   1
   4   1   2 991.561 38.9847   1
   4   1   2 1033.93 54.5283   1
  -4  -1  -2 1095.24 68.9488   1
  -4  -1  -2 1064.96 50.2768   1
  -4  -1  -2 1046.76 51.9908   1
  -4  -1  -2 974.508 53.7694   1
  -4  -1  -2 1132.96 53.5104   1
   4   1   3 283.909 27.4576   1
   4   1   3 248.007 16.6558   1
   4   1   3 270.962 15.4238   1
   4   1   3 286.671 25.2508   1
   4   1   3 287.295 35.0753   1
  -4  -1  -3 300.964 24.2934   1
  -4  -1  -3 292.481 24.1726   1
  -4  -1  -3 306.623 22.5482   1
  -4  -1  -3 331.399 34.7418   1
  -4  -1  -3 308.898 37.5344   1
   4   1   4 3788.49 196.044   1
   4   1   4 3617.80 179.534   1
   4   1   4 3637.92 179.199   1
  -4  -1  -4 3956.91 186.397   1
  -4  -1  -4 3945.42 187.954   1
  -4  -1  -4 3958.41 181.753   1
  -4  -1  -4 4035.01 187.111   1
  -4  -1  -4 3835.41 189.312   1
   4   1   516510.20 1055.44   1
   4   1   516372.40 1053.05   1
   4   1   515414.20 966.832   1
  -4  -1  -517468.10 1042.29   1
  -4  -1  -517829.60 1098.57   1
  -4  -1  -516568.30 1033.44   1
   4   1   6 412.122 42.1866   1
   4   1   6  418.62 37.0637   1
  -4  -1  -6 438.327 52.4387   1
  -4  -1  -6 521.673 38.5978   1
   4   1   7 564.005 50.5429   1
   4   1   7  560.53 49.1272   1
  -4  -1  -7 650.038 65.3536   1
  -4  -1  -7 663.559 45.2984   1
   4   1   8 1268.62 83.6649   1
   4   1   8 1161.17 80.6037   1
  -4  -1  -8 1390.11 83.1015   1
  -4  -1  -8 1383.44 107.006   1
   4   1   9 401.003 45.9849   1
  -4  -1  -9 474.069 47.2532   1
   4   1  10 1567.87  103.37   1
  -4  -1 -10 1779.88 111.234   1
   4   1  11 1294.46 120.051   1
  -4  -1 -11 1368.49 85.9546   1
   4   1  12 288.124 48.0137   1
  -4  -1 -12 261.918 29.6036   1
  -4  -1 -13 1188.31 64.1634   1
  -4  -1 -13 1220.51 63.2811   1
   4   2 -11 543.238 34.1351   1
   4   2 -11 527.693 47.9767   1
   4   2 -11 391.557 40.5546   1
  -4  -2  11 406.586 29.7234   1
   4   2 -10 144.001 20.1896   1
   4   2 -10  86.719 19.4228   1
   4   2 -10 109.885 19.9604   1
  -4  -2  10 87.4766 31.0267   1
   4   2  -9 116.649 25.8577   1
   4   2  -9 153.834 25.3052   1
   4   2  -9  153.53  25.698   1
  -4  -2   9 134.349 39.6165   1
   4   2  -8 104.767 23.9834   1
   4   2  -8 117.589 23.3041   1
   4   2  -8 88.4679  24.129   1
  -4  -2   8 95.3209  23.561   1
   4   2  -7 217.169 32.6819   1
   4   2  -7 210.928 48.8199   1
   4   2  -7 238.384 32.9998   1
  -4  -2   7 217.163  32.965   1
   4   2  -6 1101.77  74.803   1
   4   2  -6 1083.15 74.1781   1
   4   2  -6 1087.77 77.3722   1
  -4  -2   6 1089.44  76.063   1
   4   2  -5 2029.58 115.512   1
   4   2  -5 2038.61 114.799   1
   4   2  -5 2063.31 117.606   1
  -4  -2   5 1991.02 112.171   1
   4   2  -4 4.68791 7.78292   1
   4   2  -4 4.50179 7.56077   1
   4   2  -4 4.40224 8.04891   1
   4   2  -4 2.95997 12.2515   1
  -4  -2   4 24.6209 11.6685   1
  -4  -2   4 0.36906 11.1823   1
  -4  -2   4 0.91439 6.82821   1
   4   2  -3 1807.72 117.687   1
   4   2  -3 1862.69 93.6113   1
   4   2  -3 1882.91 87.6291   1
   4   2  -3 1701.92 89.4935   1
   4   2  -3 1911.96 96.1556   1
   4   2  -3 1791.69 88.0186   1
  -4  -2   3 1803.84 84.9484   1
  -4  -2   3 1703.99 88.6357   1
  -4  -2   3 1779.96 111.152   1
  -4  -2   3 1849.80 90.3519   1
   4   2  -210695.30 586.967   1
   4   2  -211036.10 625.035   1
   4   2  -210932.80  572.58   1
   4   2  -2 9728.98 524.552   1
   4   2  -211359.70 610.744   1
   4   2  -210285.00 538.602   1
  -4  -2   210400.30 530.181   1
  -4  -2   210388.90 567.931   1
  -4  -2   210273.40 577.682   1
  -4  -2   210626.00 573.149   1
  -4  -2   210789.80 582.872   1
  -4  -2   210397.90 596.422   1
   4   2  -1 1016.35  55.164   1
   4   2  -1 1015.54  53.218   1
   4   2  -1 891.648 41.8773   1
   4   2  -1 1052.22 51.4769   1
   4   2  -1 1018.81 44.6926   1
   4   2  -1 995.847 53.3491   1
  -4  -2   1  958.78 61.1703   1
  -4  -2   1 916.913 62.8972   1
  -4  -2   1 897.486 38.0155   1
  -4  -2   1 972.686 52.5019   1
  -4  -2   1 970.413  53.225   1
  -4  -2   1 926.802 48.9101   1
   4   2   0 183.125 20.3101   1
   4   2   0 187.459 18.8903   1
   4   2   0  136.93 12.0275   1
   4   2   0 187.794 18.1349   1
   4   2   0 201.025 19.4055   1
  -4  -2   0 193.292  18.956   1
  -4  -2   0 158.531 14.3896   1
  -4  -2   0 204.223 20.1208   1
  -4  -2   0 177.341 17.8367   1
  -4  -2   0  177.54 17.2492   1
   4   2   1 854.651 48.0998   1
   4   2   1  890.50   46.56   1
   4   2   1 900.372 60.1971   1
   4   2   1 892.129 45.6912   1
  -4  -2  -1 844.064 43.1414   1
  -4  -2  -1 898.649 47.4519   1
  -4  -2  -1 787.356 34.6811   1
  -4  -2  -1 959.392 50.7474   1
  -4  -2  -1  850.75 57.0996   1
   4   2   2 1152.94 80.9335   1
   4   2   2 1183.94  60.134   1
   4   2   2 1183.88 57.1541   1
  -4  -2  -2 1110.57 54.1361   1
  -4  -2  -2 1173.71 55.2166   1
  -4  -2  -2 1243.14 59.9991   1
  -4  -2  -2 1033.80 42.9264   1
  -4  -2  -2 1117.85 53.5036   1
  -4  -2  -2 1153.49 61.6741   1
   4   2   3 6650.47 339.407   1
   4   2   3 6919.52 369.506   1
   4   2   3 6735.12 325.777   1
  -4  -2  -3 6556.81 340.372   1
  -4  -2  -3 6514.32 315.272   1
  -4  -2  -3 6799.20 327.262   1
  -4  -2  -3 6812.57  292.61   1
  -4  -2  -3 7022.27 341.806   1
  -4  -2  -3 5840.90  269.76   1
  -4  -2  -3 6587.40 338.297   1
   4   2   4 8875.81 464.251   1
   4   2   4 8430.04  452.05   1
   4   2   4 8350.77 461.113   1
  -4  -2  -4 8567.54 437.003   1
  -4  -2  -4 8631.48 467.557   1
  -4  -2  -4 8887.70 448.885   1
  -4  -2  -4 8087.84 375.724   1
  -4  -2  -4 7580.23 373.592   1
  -4  -2  -4 9335.60 471.248   1
  -4  -2  -4 8891.29 511.301   1
   4   2   5 15.4287 11.2566   1
   4   2   5 11.5063  9.3611   1
   4   2   5 23.4206 10.4021   1
  -4  -2  -5 12.0276 8.66346   1
  -4  -2  -5 11.1493 9.64786   1
  -4  -2  -5 16.6843 15.2242   1
  -4  -2  -5 30.0982  15.134   1
  -4  -2  -5 27.1698 11.7916   1
   4   2   6 2453.36 134.765   1
   4   2   6 2341.55 127.818   1
  -4  -2  -6 2486.07 125.853   1
  -4  -2  -6 2548.10 124.085   1
   4   2   7 6400.35 369.842   1
   4   2   7 6525.55 372.426   1
  -4  -2  -7 6813.36 369.352   1
  -4  -2  -7 7317.51 418.421   1
   4   2   8 1875.66 119.577   1
   4   2   8 2034.25 125.448   1
  -4  -2  -8 2207.29 124.177   1
  -4  -2  -8 2015.80 108.525   1
   4   2   9 1355.76 90.0031   1
   4   2   9 1522.74 105.134   1
  -4  -2  -9 1488.11 124.196   1
   4   2  10  391.30   46.64   1
   4   2  10 336.184 42.9045   1
  -4  -2 -10 408.674  43.524   1
   4   2  11 22.7357 14.7826   1
  -4  -2 -11 21.2364 14.6033   1
   4   2  12  290.30 34.6501   1
  -4  -2 -12 283.356 33.5997   1
  -4  -2 -13 2802.74 168.474   1
  -4  -2 -14 267.823 20.1882   1
   4   3 -11 189.651 17.0259   1
   4   3 -11 200.287 17.2701   1
   4   3 -10 365.023  30.511   1
   4   3 -10  396.18 31.5139   1
   4   3 -10 349.623 30.3578   1
  -4  -3  10 336.186 30.7373   1
   4   3  -9 610.319 46.9787   1
   4   3  -9 647.908 47.7106   1
   4   3  -9 614.976 50.0743   1
  -4  -3   9 569.519 71.5425   1
   4   3  -8 60.1405 17.4199   1
   4   3  -8 60.9947 17.5687   1
   4   3  -8  33.129 19.0762   1
  -4  -3   8 68.7473 29.6161   1
   4   3  -7 184.311 28.1404   1
   4   3  -7  193.52 28.9399   1
   4   3  -7 186.867 30.9798   1
  -4  -3   7 130.998 30.1874   1
   4   3  -6 1914.16  117.40   1
   4   3  -6 1942.72 113.121   1
   4   3  -6 1886.99 144.804   1
  -4  -3   6 1787.00 152.884   1
   4   3  -5 399.349 38.8722   1
   4   3  -5 394.943 38.8465   1
   4   3  -5 394.526 40.1249   1
  -4  -3   5  377.10 39.0995   1
   4   3  -4 1471.48 110.387   1
   4   3  -4 1518.87 87.9977   1
   4   3  -4 1581.81 89.3273   1
  -4  -3   4 1425.53  104.86   1
  -4  -3   4 1425.26 87.4723   1
   4   3  -3 445.444 34.9473   1
   4   3  -3 408.298 33.4666   1
   4   3  -3 429.184 35.4253   1
   4   3  -3 501.606 35.1351   1
  -4  -3   3 398.015 30.5008   1
  -4  -3   3 437.189 54.1256   1
   4   3  -216941.60 1042.28   1
   4   3  -217906.40 1097.69   1
   4   3  -218696.90 1136.35   1
   4   3  -215753.20  958.00   1
   4   3  -218843.30 1129.01   1
   4   3  -218216.10 1119.05   1
   4   3  -217413.20 1058.18   1
  -4  -3   217494.70 1097.83   1
  -4  -3   218193.60 1179.85   1
  -4  -3   216994.90 1043.50   1
  -4  -3   217058.40 1032.42   1
   4   3  -1 538.757 36.5334   1
   4   3  -1 545.528 53.0441   1
   4   3  -1 554.281 36.6841   1
   4   3  -1 535.759 33.2571   1
   4   3  -1  590.32 39.2313   1
  -4  -3   1  535.88 60.1094   1
  -4  -3   1 518.625 36.4388   1
  -4  -3   1 533.675 36.0998   1
  -4  -3   1 557.523 36.3952   1
  -4  -3   1 526.997 36.4244   1
   4   3   0 5597.46 270.812   1
   4   3   0 5771.63 275.725   1
   4   3   0 5918.61 278.386   1
   4   3   0 5973.03 311.674   1
  -4  -3   0 5655.02 285.035   1
  -4  -3   0 5426.26 282.568   1
  -4  -3   0 5333.14 258.133   1
  -4  -3   0 5348.46 298.422   1
  -4  -3   0 5526.09  266.22   1
   4   3   1 2214.22 105.238   1
   4   3   1 2364.82  106.51   1
   4   3   1 2307.60 123.043   1
   4   3   1 2303.13 127.011   1
  -4  -3  -1 2007.01 90.5937   1
  -4  -3  -1 2077.22 95.1093   1
  -4  -3  -1 2216.23 106.756   1
  -4  -3  -1 2118.68 126.696   1
  -4  -3  -1 2087.39 95.9772   1
   4   3   2 107.426 13.0008   1
   4   3   2 46.1393  12.939   1
   4   3   2 64.7176 12.2264   1
   4   3   2 50.0426 11.4912   1
  -4  -3  -2 63.7114 12.5598   1
  -4  -3  -2 52.6427 10.2388   1
  -4  -3  -2 61.9156 11.0017   1
  -4  -3  -2 52.8789 13.8426   1
  -4  -3  -2 61.2486 11.3397   1
   4   3   3 532.951 35.3489   1
   4   3   3  569.03 36.4064   1
   4   3   3 551.532 32.9042   1
  -4  -3  -3 554.514  33.173   1
  -4  -3  -3 534.995  32.908   1
  -4  -3  -3 583.127 37.8334   1
  -4  -3  -3 501.815 29.8452   1
  -4  -3  -3 553.381 55.1201   1
  -4  -3  -3 537.296  32.153   1
   4   3   4 699.087 61.6917   1
   4   3   4 649.169  38.391   1
   4   3   4 716.884 43.6262   1
  -4  -3  -4 704.059 53.7966   1
  -4  -3  -4  727.92  55.416   1
  -4  -3  -4 708.049  35.257   1
  -4  -3  -4 706.598 43.5252   1
  -4  -3  -4 647.366 51.6661   1
  -4  -3  -4 717.812 70.2978   1
   4   3   5 385.055 30.8496   1
   4   3   5  321.53 26.7724   1
   4   3   5 336.871 30.8816   1
  -4  -3  -5 339.442 27.7205   1
  -4  -3  -5 377.541 29.4081   1
  -4  -3  -5 316.325 23.6853   1
  -4  -3  -5 358.209 28.9664   1
  -4  -3  -5 305.792 36.1769   1
  -4  -3  -5 356.143 35.7995   1
   4   3   6 7181.37 387.262   1
   4   3   6 7207.44 424.643   1
  -4  -3  -6 7043.00  356.28   1
  -4  -3  -6 7036.07 368.527   1
  -4  -3  -6 7754.76 427.331   1
  -4  -3  -6 6634.30  343.42   1
   4   3   7 4018.92 220.737   1
   4   3   7 4054.35 258.745   1
  -4  -3  -7 4097.70 214.094   1
  -4  -3  -7 3838.13 224.628   1
  -4  -3  -7 3995.75 200.332   1
   4   3   8  161.51 28.8847   1
   4   3   8 184.506 44.1309   1
  -4  -3  -8 184.382 26.6822   1
  -4  -3  -8 165.707 24.3633   1
  -4  -3  -8 129.594 39.5101   1
   4   3   9 4.64611 9.40507   1
   4   3   9  16.965 15.6837   1
  -4  -3  -9-1.72301 16.1826   1
  -4  -3  -9 1.66772 9.54979   1
   4   3  10 1095.46  83.432   1
   4   3  10 1047.77   78.99   1
  -4  -3 -10 1122.94 80.7792   1
   4   3  11 176.045 31.1748   1
  -4  -3 -11 187.762 30.6245   1
   4   3  12 350.256 40.8875   1
  -4  -3 -12 335.041 38.2319   1
  -4  -3 -13 106.245 19.4911   1
  -4  -3 -14  29.522  14.759   1
   4   4 -10 892.181 46.8991   1
   4   4 -10  882.30 47.1047   1
   4   4 -10 767.596 44.4505   1
   4   4  -9 1252.43 70.3191   1
   4   4  -9 1283.12 92.3848   1
   4   4  -9 1191.65 71.0632   1
  -4  -4   9 1002.96 65.6333   1
   4   4  -8 111.317 20.7221   1
   4   4  -8 108.191 21.2093   1
   4   4  -8 81.6803  34.292   1
  -4  -4   8 72.1255 33.9799   1
   4   4  -7 3045.98 168.225   1
   4   4  -7 3010.50 174.728   1
   4   4  -7 3079.40 169.333   1
  -4  -4   7 2533.03  163.76   1
   4   4  -6 39.5852 23.9521   1
   4   4  -6  39.881 15.5852   1
   4   4  -6 36.9295  16.712   1
  -4  -4   6 22.4277 16.8721   1
   4   4  -5 379.053 54.9449   1
   4   4  -5 351.167 38.0261   1
   4   4  -5 322.048 38.2617   1
  -4  -4   5 281.181   36.53   1
   4   4  -4 1769.91 100.709   1
   4   4  -4 1772.24 102.823   1
   4   4  -4 1763.92 103.409   1
  -4  -4   4 1636.71 105.864   1
   4   4  -3 249.564 40.1273   1
   4   4  -3  210.16 25.7738   1
   4   4  -3 223.091 26.8034   1
  -4  -4   3 207.698 29.9003   1
   4   4  -2 918.462 54.4756   1
   4   4  -2 921.889 56.4121   1
   4   4  -2 902.621 54.2059   1
  -4  -4   2 835.079 60.7106   1
   4   4  -1 8185.03  420.36   1
   4   4  -1 8364.18 441.311   1
   4   4  -1 9123.50 464.184   1
   4   4  -1 8726.46 451.602   1
   4   4  -1 8533.30 449.589   1
  -4  -4   1 7879.69 436.207   1
  -4  -4   1 8585.92 470.452   1
  -4  -4   1 8048.61  428.36   1
  -4  -4   1 7676.63 409.442   1
  -4  -4   1 7972.67 413.179   1
   4   4   0 3476.31 161.028   1
   4   4   0 3483.53 164.561   1
   4   4   0 3598.32 164.764   1
   4   4   0 3443.50 162.746   1
  -4  -4   0 3555.14 181.221   1
  -4  -4   0 3213.98 162.532   1
  -4  -4   0 3273.79 156.052   1
  -4  -4   0 3289.80 179.008   1
  -4  -4   0 3443.81 189.634   1
   4   4   1 1580.40 76.0027   1
   4   4   1 1617.41 78.5231   1
   4   4   1 1600.97 75.2605   1
   4   4   1 1634.99 80.7569   1
  -4  -4  -1 1357.86  92.665   1
  -4  -4  -1 1591.10 85.0681   1
  -4  -4  -1 1455.97 71.7111   1
  -4  -4  -1 1470.12 79.6198   1
  -4  -4  -1 1482.12 73.0576   1
   4   4   2 2195.59 102.387   1
   4   4   2 2250.00 103.787   1
   4   4   2 2280.52 104.218   1
   4   4   2 2190.99 98.9574   1
  -4  -4  -2 2069.77 96.4602   1
  -4  -4  -2 2372.20 117.145   1
  -4  -4  -2 2038.67 97.6009   1
  -4  -4  -2 2059.05  109.53   1
  -4  -4  -2 2107.22 97.8029   1
   4   4   3 96.5553 16.9565   1
   4   4   3 133.882  25.868   1
   4   4   3 109.662 15.3383   1
  -4  -4  -3 94.9289 14.7029   1
  -4  -4  -3 114.004 15.8999   1
  -4  -4  -3 119.159 27.0293   1
  -4  -4  -3 155.093 15.5927   1
  -4  -4  -3 97.4348 14.6717   1
  -4  -4  -3 95.4678 20.4246   1
   4   4   4 656.796 42.4967   1
   4   4   4 648.665 38.8231   1
   4   4   4 674.639 42.3841   1
  -4  -4  -4 654.446 39.8659   1
  -4  -4  -4 720.614 46.1612   1
  -4  -4  -4 643.872 40.5769   1
  -4  -4  -4 618.906  37.585   1
  -4  -4  -4 678.098 49.6171   1
   4   4   5 3292.52 163.755   1
   4   4   5 2972.78 166.369   1
   4   4   5 3266.22 164.012   1
  -4  -4  -5 3126.74 149.252   1
  -4  -4  -5 2987.69 147.765   1
  -4  -4  -5 3142.23 167.259   1
  -4  -4  -5 3484.71 169.606   1
  -4  -4  -5 3055.55 150.191   1
  -4  -4  -5 3422.37 183.622   1
   4   4   6 1992.97 131.859   1
   4   4   6 1874.85  103.90   1
  -4  -4  -6 1750.03 94.1921   1
  -4  -4  -6 2031.57 101.968   1
  -4  -4  -6 1738.21 91.3314   1
  -4  -4  -6 1971.29 95.6565   1
   4   4   7 1253.84 78.6615   1
   4   4   7 1264.93 78.6785   1
  -4  -4  -7 1274.17 74.6676   1
  -4  -4  -7 1251.46 75.6392   1
  -4  -4  -7 1297.53 72.7906   1
   4   4   8 991.999 95.6225   1
   4   4   8 960.969 69.7835   1
  -4  -4  -8 976.502 64.2553   1
  -4  -4  -8 932.981 66.7402   1
  -4  -4  -8 886.413 56.5673   1
   4   4   9 5255.83 298.114   1
   4   4   9 5235.37 302.868   1
  -4  -4  -9 5499.71 357.338   1
  -4  -4  -9 5103.18 291.023   1
   4   4  10 591.296 57.2809   1
   4   4  10  581.11 53.9452   1
  -4  -4 -10 588.545 85.5775   1
  -4  -4 -10 593.047 55.0142   1
   4   4  11 352.452  43.039   1
   4   4  11 356.289 42.2051   1
  -4  -4 -11 352.917 67.1898   1
  -4  -4 -11 352.214 63.3824   1
   4   4  12 993.152 72.9716   1
  -4  -4 -12 893.902 104.788   1
  -4  -4 -12 926.846 96.0007   1
   4   4  13 70.6086 16.8927   1
  -4  -4 -13 45.4057  16.833   1
  -4  -4 -13 76.4229 16.6691   1
  -4  -4 -14 66.8835 12.8484   1
   4   5  -9 234.593 22.8568   1
   4   5  -9  250.02 23.9199   1
   4   5  -9 236.844 22.7606   1
  -4  -5   9 142.998 18.8721   1
   4   5  -8 1215.22 70.8351   1
   4   5  -8 1244.07 71.2905   1
   4   5  -8 1242.80 72.7717   1
  -4  -5   8  837.98 63.1921   1
   4   5  -7 2226.49 158.084   1
   4   5  -7 2088.52 124.087   1
   4   5  -7 2134.93 126.986   1
   4   5  -6 689.652 57.1057   1
   4   5  -6  728.12 57.7021   1
   4   5  -6 735.144 59.7007   1
   4   5  -5 1253.03 82.5176   1
   4   5  -5 1318.52 113.721   1
   4   5  -5 1282.53 85.2251   1
   4   5  -4 459.064 42.1564   1
   4   5  -4 471.863 42.6106   1
   4   5  -4 484.598 44.6271   1
  -4  -5   4  455.34 49.5754   1
   4   5  -3 386.028 39.1156   1
   4   5  -3 466.452 38.4717   1
   4   5  -3 471.626 40.4294   1
  -4  -5   3 389.857 44.4382   1
   4   5  -2 519.529  58.111   1
   4   5  -2 535.182 41.4904   1
   4   5  -2 531.815 40.8289   1
  -4  -5   2 494.162 47.4225   1
   4   5  -1 4030.33 232.755   1
   4   5  -1 4421.02 217.104   1
   4   5  -1 4013.52 203.773   1
  -4  -5   1 3915.18 217.406   1
   4   5   0  600.67 37.7722   1
   4   5   0 612.638 39.3922   1
   4   5   0 588.046 54.6662   1
  -4  -5   0 552.171 39.6323   1
  -4  -5   0 586.198 66.6634   1
  -4  -5   0 579.405 44.9875   1
  -4  -5   0 579.921 40.0008   1
  -4  -5   0 594.377 38.6837   1
   4   5   1 3586.94 166.686   1
   4   5   1 3539.06 167.411   1
   4   5   1 3588.30 165.168   1
   4   5   1 3692.12 172.132   1
  -4  -5  -1 3176.94 164.035   1
  -4  -5  -1 3091.16 172.983   1
  -4  -5  -1 3077.37 149.016   1
  -4  -5  -1 3402.12 179.382   1
  -4  -5  -1 3080.83 158.172   1
   4   5   2 5047.55  240.52   1
   4   5   2 4846.43 234.749   1
   4   5   2 4924.08 235.938   1
   4   5   2 4991.90 234.541   1
  -4  -5  -2 5238.28 268.355   1
  -4  -5  -2 4713.27 238.032   1
  -4  -5  -2 4611.94 223.217   1
  -4  -5  -2 4588.46 245.476   1
  -4  -5  -2 4602.82 245.558   1
   4   5   3 4.56027 7.05839   1
   4   5   3 5.49651 7.10362   1
   4   5   3 2.39871 6.33205   1
  -4  -5  -3 33.5133 11.2811   1
  -4  -5  -3 1.38446 6.55648   1
  -4  -5  -3 2.50647 9.65794   1
  -4  -5  -3 5.38754 8.39263   1
  -4  -5  -3 0.19628 8.75215   1
  -4  -5  -3 5.38148 6.35833   1
   4   5   4 1532.59 78.8051   1
   4   5   4 1423.89 70.3145   1
   4   5   4 1463.00 99.0954   1
  -4  -5  -4 1418.45 71.6886   1
  -4  -5  -4 1580.76 109.022   1
  -4  -5  -4 1496.69 80.3957   1
  -4  -5  -4 1339.02 87.2458   1
  -4  -5  -4 1510.80 118.984   1
  -4  -5  -4 1342.77 68.6821   1
   4   5   5 5671.27 284.988   1
   4   5   5 5338.16 261.176   1
   4   5   5 5497.07 282.056   1
  -4  -5  -5 5324.15 274.749   1
  -4  -5  -5 5053.06  256.98   1
  -4  -5  -5 5753.27 281.787   1
  -4  -5  -5 6001.66 306.443   1
  -4  -5  -5 5250.05 258.108   1
   4   5   6 409.924 52.6726   1
   4   5   6 375.095  35.158   1
  -4  -5  -6 383.044 46.2556   1
  -4  -5  -6 355.547   30.81   1
  -4  -5  -6  412.05 35.8376   1
   4   5   7 1222.19 74.6051   1
   4   5   7 1152.88 73.0442   1
  -4  -5  -7 1211.93 96.2817   1
  -4  -5  -7 1116.17 70.1147   1
  -4  -5  -7 1130.31 68.3399   1
   4   5   8 1855.12 107.832   1
   4   5   8 1675.18 103.752   1
  -4  -5  -8 1781.60 103.127   1
  -4  -5  -8 1623.95 97.3342   1
  -4  -5  -8 1461.83 86.4592   1
   4   5   9 34.6172 16.0568   1
   4   5   9 39.8101 16.5379   1
  -4  -5  -9 25.1662 16.6262   1
  -4  -5  -9 44.2253 16.1138   1
   4   5  10 55.4478 20.7265   1
   4   5  10 67.4685  20.173   1
  -4  -5 -10 57.4532 21.3363   1
  -4  -5 -10 51.7856 19.9883   1
   4   5  11 3472.22 206.531   1
   4   5  11 3512.36 206.005   1
  -4  -5 -11 3749.30  225.39   1
  -4  -5 -11 3299.23 245.599   1
   4   5  12 170.616 28.6949   1
  -4  -5 -12 160.599 30.3307   1
  -4  -5 -12 146.434 42.1245   1
   4   5  13 623.417 45.8628   1
  -4  -5 -13 606.717 49.8854   1
  -4  -5 -13 600.213 45.3163   1
  -4  -5 -13 583.031 45.9448   1
  -4  -5 -14 244.346 21.4236   1
   4   6  -8 1793.39 119.726   1
   4   6  -8 1994.71 102.788   1
   4   6  -8 1869.47 97.3994   1
   4   6  -7 1242.77 102.008   1
   4   6  -7 1205.58 76.2874   1
   4   6  -7 1185.68  75.131   1
   4   6  -6 194.569 26.9162   1
   4   6  -6 171.791 27.6477   1
   4   6  -6  170.44 27.7171   1
   4   6  -5 928.146 68.5387   1
   4   6  -5 980.749 93.4342   1
   4   6  -5 1002.49 69.2705   1
  -4  -6   5 785.674 115.695   1
   4   6  -4 1149.97 77.2407   1
   4   6  -4 1189.71 106.589   1
   4   6  -4 1223.67  80.228   1
  -4  -6   4 1021.95 123.014   1
   4   6  -3 79.1878 19.3842   1
   4   6  -3 82.9852 28.6094   1
   4   6  -3 81.1803 18.8057   1
  -4  -6   3 65.6276  23.531   1
   4   6  -2 7740.42 430.524   1
   4   6  -2 8387.15 463.693   1
   4   6  -2 7661.54  428.89   1
  -4  -6   2 7002.46 478.715   1
   4   6  -1 2340.02 123.917   1
   4   6  -1 2545.97 132.823   1
   4   6  -1 2378.59 123.083   1
  -4  -6   1 2241.77 171.725   1
   4   6   0 4.56999 11.6314   1
   4   6   0 3.81101 7.59926   1
  -4  -6   0 9.56406 9.85731   1
   4   6   1 3601.28 199.147   1
   4   6   1 3346.23 155.243   1
   4   6   1 3632.39  172.88   1
  -4  -6  -1 3503.56 189.411   1
  -4  -6  -1 3218.53 158.366   1
  -4  -6  -1 3300.20  161.49   1
  -4  -6  -1 3169.68 160.863   1
   4   6   2 2732.49 126.539   1
   4   6   2 2575.44 146.665   1
   4   6   2 2613.24 122.434   1
  -4  -6  -2 2619.92 142.302   1
  -4  -6  -2 2219.66 109.068   1
  -4  -6  -2 2208.23 110.691   1
  -4  -6  -2 2380.66 157.274   1
   4   6   3 216.514 21.8751   1
   4   6   3 192.895 21.6221   1
  -4  -6  -3 174.725  20.107   1
  -4  -6  -3 208.645 27.0764   1
  -4  -6  -3 167.252 30.0861   1
  -4  -6  -3 172.394 20.1608   1
  -4  -6  -3 190.956 28.1923   1
   4   6   4 2436.56 116.552   1
   4   6   4 2107.82 106.191   1
  -4  -6  -4 1842.90 92.5154   1
  -4  -6  -4 1950.93 96.6834   1
  -4  -6  -4 2304.74 122.641   1
  -4  -6  -4 1927.92 94.1972   1
   4   6   5 2816.83 137.824   1
   4   6   5 2675.40 134.105   1
  -4  -6  -5 2477.06 148.934   1
  -4  -6  -5 2752.27 143.833   1
  -4  -6  -5 2308.39 115.249   1
  -4  -6  -5 2320.01 137.009   1
   4   6   6 39.9378 13.6416   1
   4   6   6 21.0338 12.9015   1
  -4  -6  -6 24.6485 11.3415   1
  -4  -6  -6 39.1006 13.0527   1
  -4  -6  -6 42.9753 14.3165   1
   4   6   7 909.061 60.8401   1
   4   6   7 821.471 80.4198   1
  -4  -6  -7 914.792 59.0412   1
  -4  -6  -7  782.95 55.3893   1
  -4  -6  -7 842.087 58.2677   1
   4   6   8 18.6797 9.62806   1
   4   6   8 6.55014 16.2459   1
  -4  -6  -8-2.25021 10.0628   1
  -4  -6  -8 3.88279 9.41242   1
   4   6   9 7.79537 10.5416   1
   4   6   9 6.78047 18.4786   1
  -4  -6  -9 13.0053 10.9881   1
  -4  -6  -9 2.51344 9.97205   1
   4   6  10 60.6435 31.3413   1
   4   6  10 69.5823 20.5216   1
  -4  -6 -10 45.5784 20.4723   1
  -4  -6 -10 52.3574  19.102   1
   4   6  11 4274.57 290.831   1
   4   6  11 4444.06 251.348   1
  -4  -6 -11 4646.11 267.782   1
  -4  -6 -11 3763.13  230.86   1
   4   6  12 15.2049 21.4795   1
  -4  -6 -12 30.4342 24.2175   1
  -4  -6 -13 545.396 45.2704   1
  -4  -6 -13 445.515 37.1525   1
  -4  -6 -14 295.543 25.6995   1
  -4  -6 -14 259.787  22.732   1
   4   7  -7 548.412 55.5451   1
   4   7  -7  622.67 41.9098   1
   4   7  -7  513.92 38.6052   1
   4   7  -6 1842.87 105.477   1
   4   7  -6 2043.22 112.356   1
   4   7  -6 1845.59 106.812   1
   4   7  -5 1163.52 77.1277   1
   4   7  -5 1216.66 79.5777   1
   4   7  -5 1135.00 77.0326   1
  -4  -7   5 1025.59 126.748   1
   4   7  -4 1577.76 98.2884   1
   4   7  -4 1703.37 104.226   1
   4   7  -4 1568.87 98.6988   1
  -4  -7   4 1448.94 112.038   1
   4   7  -3 3189.33 216.632   1
   4   7  -3 3592.90 195.892   1
   4   7  -3 3302.52 185.205   1
  -4  -7   3 3105.91  200.03   1
   4   7  -2 3206.91 175.178   1
   4   7  -2 3520.61 189.893   1
   4   7  -2 3197.00  173.99   1
  -4  -7   2 2882.60  184.01   1
   4   7  -1 886.326 57.0716   1
   4   7  -1 901.498 81.8036   1
  -4  -7   1 877.828 71.0351   1
   4   7   0 990.876 61.3444   1
   4   7   0 1031.20 61.8992   1
  -4  -7   0 930.264 71.3751   1
   4   7   1 2167.36 109.958   1
   4   7   1 2161.30 107.838   1
  -4  -7  -1 2093.64 164.558   1
   4   7   2 45.3886 11.5034   1
   4   7   2 28.7808 12.1473   1
  -4  -7  -2 26.9278 10.5447   1
  -4  -7  -2 57.5104 15.7337   1
  -4  -7  -2 32.8297 13.8131   1
   4   7   3 586.534 54.9749   1
   4   7   3  524.85 36.1294   1
  -4  -7  -3 449.914 32.2204   1
  -4  -7  -3 526.709  47.488   1
  -4  -7  -3 431.402 31.6563   1
  -4  -7  -3 419.537   31.89   1
   4   7   4 4337.11 206.378   1
   4   7   4 3940.53 213.662   1
  -4  -7  -4 3062.14 153.518   1
  -4  -7  -4 3896.58 209.988   1
  -4  -7  -4 3171.56 157.983   1
   4   7   5 84.0827 17.3357   1
   4   7   5 55.5557 15.9433   1
  -4  -7  -5 80.9148 19.5039   1
   4   7   6 2444.89 130.849   1
  -4  -7  -6 2245.50  129.73   1
  -4  -7  -6 2198.68 163.658   1
   4   7   7 2758.57 146.463   1
  -4  -7  -7 2552.43 144.765   1
  -4  -7  -7 2460.09 141.792   1
   4   7   8 1920.35 111.472   1
  -4  -7  -8 1763.62 111.245   1
   4   7   9  669.16 55.5171   1
  -4  -7  -9 643.213 57.2751   1
   4   7  10 1399.05 94.1388   1
  -4  -7 -10 1332.25 91.3385   1
  -4  -7 -11 564.563 55.5129   1
  -4  -7 -12 16.3539 13.7381   1
  -4  -7 -13 1028.65 96.2175   1
  -4  -7 -14 224.441  23.988   1
  -4  -7 -14 217.822 21.5259   1
  -4  -8   5 138.452  28.942   1
   4   8  -4 3874.96 208.741   1
  -4  -8   4 3304.24 268.135   1
  -4  -8   3 28.6436 18.3505   1
  -4  -8   2 9.63312 13.3581   1
  -4  -8   1 1825.65  121.53   1
  -4  -8   0 1825.15  120.19   1
  -4  -8  -1 563.903 53.4524   1
  -4  -8  -2 178.227 31.3314   1
  -4  -8  -3 6229.02 368.847   1
   4   8   4 40.4452 13.1544   1
  -4  -8  -4  32.228 17.6269   1
   4   8   5 1937.68 105.438   1
  -4  -8  -5 1901.21 126.877   1
   4   8   6 7541.88 409.133   1
  -4  -8  -6 7091.10 416.194   1
  -4  -8  -6 6760.81 403.306   1
   4   8   7 1159.06 75.5384   1
  -4  -8  -7 1075.52 77.6852   1
  -4  -8  -7 1113.31  82.897   1
   4   8   8 1755.26 105.315   1
  -4  -8  -8 1651.17 109.553   1
   4   8   9  7.5348 11.1089   1
  -4  -8  -9 8.88105  18.986   1
   4   8  10 45.2399 16.7525   1
  -4  -8 -10 32.9326 29.3865   1
  -4  -8 -11 1273.24 91.8095   1
  -4  -8 -12 1745.17 150.349   1
  -4  -8 -13 10.7951 17.2856   1
  -4  -8 -13 10.5588 9.76678   1
  -4  -8 -14 63.2872 14.7019   1
  -4  -8 -14 58.8067 13.0209   1
  -4  -9   5 66.3598 17.1788   1
  -4  -9   4 999.612 73.5096   1
  -4  -9   3 157.103  30.304   1
  -4  -9   2 1415.30 139.628   1
  -4  -9   1 3225.18 195.402   1
  -4  -9   0 1144.99 86.9031   1
  -4  -9  -1 3753.21 222.948   1
  -4  -9  -2 397.641 48.7693   1
  -4  -9  -3 873.342 104.913   1
  -4  -9  -4 1035.94 84.9783   1
   4   9   5 4450.71 271.699   1
  -4  -9  -5 4279.93 314.053   1
   4   9   6 170.966 26.8964   1
  -4  -9  -6 202.721 31.0651   1
  -4  -9  -6 131.063 31.9934   1
   4   9   7 482.826 44.9374   1
  -4  -9  -7 379.818 68.7531   1
  -4  -9  -7 396.335  48.723   1
   4   9   8 1010.51 96.3953   1
  -4  -9  -8 917.261  74.572   1
   4   9   9 774.758 59.6564   1
  -4  -9  -9 717.137 66.8046   1
  -4  -9 -10 569.129  56.228   1
  -4  -9 -11 1893.36 122.769   1
  -4  -9 -12  74.353 22.1079   1
  -4  -9 -13 16.5561 12.9103   1
  -4  -9 -13  22.092 10.5604   1
  -4  -9 -14 454.656 32.1121   1
  -4  -9 -14 412.162 28.7313   1
  -4 -10   4 189.048 25.2248   1
  -4 -10   3 492.649 46.7225   1
  -4 -10   2 1022.58 78.6175   1
  -4 -10   1 1093.08 84.1251   1
  -4 -10   0 272.295 58.8622   1
  -4 -10  -1 1860.73  167.52   1
  -4 -10  -2 896.854 76.8642   1
  -4 -10  -3  251.26 60.3036   1
  -4 -10  -4 433.489 52.0426   1
  -4 -10  -5 78.5761 39.7892   1
  -4 -10  -6 4.71555 10.7565   1
  -4 -10  -6 6.51695 11.7601   1
  -4 -10  -7 1220.55 119.701   1
  -4 -10  -8 2030.79  129.81   1
  -4 -10  -9 132.999 28.5644   1
  -4 -10 -10 461.986 50.0399   1
  -4 -10 -11 924.315 96.2807   1
  -4 -10 -12 157.507 42.4199   1
  -4 -10 -12 177.298 23.4145   1
  -4 -10 -13 548.008 60.6793   1
  -4 -10 -13 456.068 33.3918   1
  -4 -10 -14 19.1415 7.40709   1
  -4 -11   3 24.5008  11.703   1
  -4 -11   2 436.422 41.6411   1
  -4 -11   1 6.02119 16.6847   1
  -4 -11   0 1281.39 91.6265   1
  -4 -11  -1  96.723 25.8954   1
  -4 -11  -2  10.875 13.5128   1
  -4 -11  -3 250.036 39.3803   1
  -4 -11  -4 483.067 83.5713   1
  -4 -11  -5 355.151 47.8106   1
  -4 -11  -6 712.512 59.5826   1
  -4 -11  -6 648.595 64.6635   1
  -4 -11  -7 25.9989 14.9295   1
  -4 -11  -8 382.245 42.5243   1
  -4 -11  -9 358.643 42.1234   1
  -4 -11 -10 1398.52 92.9958   1
  -4 -11 -11 26.8035 21.1087   1
  -4 -11 -12  146.89 36.3164   1
  -4 -11 -13 26.7926 17.7099   1
  -4 -11 -13 29.0853 13.7308   1
  -4 -12   2 11.0868 13.2407   1
  -4 -12   1 398.548  54.487   1
  -4 -12   0 671.513 52.7481   1
  -4 -12  -1 51.7514 19.1344   1
  -4 -12  -2 632.268 58.0901   1
  -4 -12  -3 842.735 97.9318   1
  -4 -12  -4 40.0222 18.9072   1
  -4 -12  -5 196.186 29.2119   1
  -4 -12  -5 210.076 33.9978   1
  -4 -12  -6 179.999  27.958   1
  -4 -12  -7 317.855 34.3311   1
  -4 -12  -8 587.992 49.8276   1
  -4 -12  -9 254.305 32.4717   1
  -4 -12 -10 68.9228 17.5614   1
  -4 -12 -11 219.487 26.5397   1
  -4 -12 -12 38.4141 11.9363   1
  -4 -13   0 37.7059 18.1462   1
  -4 -13  -1 211.882 25.7313   1
  -4 -13  -2 531.734 44.3769   1
  -4 -13  -3 452.628 61.1082   1
  -4 -13  -5 366.218 33.4445   1
  -4 -13  -6 195.413 24.2358   1
  -4 -13  -7 8.77478 8.63512   1
  -4 -13  -8  82.654 27.2009   1
  -4 -13  -9 63.5747 15.1258   1
  -4 -13 -10 178.972 20.7371   1
  -4 -13 -11 520.964 47.9573   1
   5 -10  -6 23.9935  9.3035   1
   5 -10  -5 128.023 17.7147   1
   5 -10  -4 162.514 20.7705   1
   5 -10  -3 16.9044 9.41692   1
   5 -10  -2 197.362 22.8391   1
   5 -10  -1 46.9822 13.4894   1
   5 -10   0 330.598 27.7428   1
   5 -10   1-1.50139 7.79033   1
   5  -9  -8 406.317 29.6158   1
   5  -9  -7 179.183 21.9331   1
   5  -9  -6 591.326 63.0949   1
   5  -9  -5 72.7398 16.4418   1
   5  -9  -4 621.232 47.9964   1
   5  -9  -3 176.513 29.3464   1
   5  -9  -3 296.192  30.576   1
   5  -9  -2 199.485 28.8627   1
   5  -9  -1 933.398 64.1416   1
   5  -9   0 12.9603 18.1466   1
   5  -9   1 24.0071 13.1499   1
   5  -9   2 163.599 22.9356   1
   5  -9   3 562.585 36.2327   1
   5  -8  -9 218.007 26.4679   1
   5  -8  -8 844.468 62.3129   1
   5  -8  -7   39.77 17.5631   1
   5  -8  -6 1995.69 130.068   1
   5  -8  -5 725.491 95.2675   1
   5  -8  -4 838.384 65.6856   1
   5  -8  -4 876.241 72.1743   1
   5  -8  -3 476.036  51.948   1
   5  -8  -3 457.686 46.0647   1
   5  -8  -2 569.325 58.8168   1
   5  -8  -2  705.21 58.3475   1
   5  -8  -1 52.9917 31.3871   1
   5  -8   0 813.507 66.0477   1
   5  -8   1 2552.41 155.092   1
   5  -8   2 114.057 26.5362   1
   5  -8   3 654.096 52.7056   1
   5  -8   4 542.105 32.8903   1
   5  -8   4 683.889  44.025   1
   5  -8   5 225.929  16.361   1
   5  -7 -10 15.9232 10.0813   1
   5  -7  -9 538.723 47.3777   1
   5  -7  -8 612.052 57.6148   1
   5  -7  -7 61.0901 23.3623   1
   5  -7  -6 1833.17 130.491   1
   5  -7  -5 152.094  53.285   1
   5  -7  -4  314.91 46.3152   1
   5  -7  -3-0.91997 39.7337   1
   5  -7  -3 1056.86 56.7111   1
   5  -7  -2 127.557 31.5813   1
   5  -7  -2 133.442  27.831   1
   5  -7  -1  24.547 25.7825   1
   5  -7  -1 14.1767 15.6228   1
  -5   7   1 22.7056 11.9994   1
   5  -7   0 2304.52 152.714   1
  -5   7   0 2534.44 172.544   1
   5  -7   1 567.271 61.4365   1
  -5   7  -1 655.542 49.1293   1
   5  -7   2 305.959 71.2286   1
  -5   7  -2 393.028  35.311   1
   5  -7   3 788.458   69.43   1
   5  -7   4 1329.31 89.9789   1
   5  -7   5 10.9932  7.8698   1
   5  -7   5  13.891 10.4356   1
   5  -7   6 1025.57 49.7738   1
   5  -7   6 1135.70 75.2295   1
   5  -6 -10 690.473 72.3856   1
   5  -6  -9 856.574 69.7172   1
   5  -6  -8 273.508 41.3574   1
   5  -6  -7 543.872  90.762   1
   5  -6  -6 362.613 76.7798   1
   5  -6  -5 119.493  33.385   1
   5  -6  -4 1000.63 93.3957   1
   5  -6  -3 1740.44 130.611   1
   5  -6  -2 181.257 37.2014   1
   5  -6  -1 497.874 58.7819   1
   5  -6  -1 518.746 82.8889   1
  -5   6   1 500.787 67.6633   1
   5  -6   0 489.042 60.4878   1
   5  -6   0 547.236 58.6115   1
  -5   6   0 639.357 50.8823   1
   5  -6   1 1151.21 131.754   1
  -5   6  -1 1241.31 107.227   1
   5  -6   2 142.241 32.6593   1
  -5   6  -2 172.598 25.5767   1
   5  -6   3 752.494 73.6367   1
  -5   6  -3  860.37  58.293   1
   5  -6   4 117.691 29.8901   1
  -5   6  -4 156.823 34.3018   1
   5  -6   5 247.522  34.805   1
   5  -6   6 4113.58 218.301   1
   5  -6   7 576.594 48.0491   1
   5  -6   7 570.609 52.1423   1
   5  -5 -10 547.052 68.5905   1
   5  -5  -9 21.3994 15.5241   1
   5  -5  -8 301.964 46.5135   1
   5  -5  -7 1766.56 127.947   1
   5  -5  -6 239.645 42.1825   1
   5  -5  -5 2034.08 143.806   1
   5  -5  -4 1407.54 114.134   1
   5  -5  -3 77.1193 42.9601   1
   5  -5  -2 2291.28 157.562   1
   5  -5  -1 4075.78 317.577   1
  -5   5   1 4391.45 237.895   1
   5  -5   0 490.365 59.3069   1
   5  -5   0 536.937 55.7865   1
  -5   5   0 596.189 48.9291   1
   5  -5   1 243.945 41.9803   1
   5  -5   1 313.491 41.2949   1
  -5   5  -1 334.253 49.5624   1
   5  -5   2 1929.61 134.031   1
  -5   5  -2 2096.39 116.587   1
   5  -5   3 275.676 43.6416   1
  -5   5  -3 324.847 35.9949   1
   5  -5   4 218.709 39.2058   1
  -5   5  -4  240.04 45.2579   1
   5  -5   5 408.772 50.5196   1
  -5   5  -5 468.432 59.6927   1
   5  -5   6 644.529 60.5194   1
  -5   5  -6 742.109 50.8047   1
   5  -5   7 2168.96  120.97   1
   5  -5   8 354.901 38.3534   1
   5  -4 -10 11.6749 11.0665   1
   5  -4  -9 745.592 68.0226   1
   5  -4  -8 670.978 69.5802   1
   5  -4  -7  980.31 120.573   1
   5  -4  -6 1185.42 97.5437   1
   5  -4  -5 595.984 64.1066   1
   5  -4  -4 26.4876 19.5087   1
   5  -4  -3 3497.20 228.984   1
   5  -4  -2 2691.59 178.514   1
  -5   4   2 2587.15 167.808   1
   5  -4  -1  60.769 23.2203   1
  -5   4   1 37.7557 15.1416   1
   5  -4   0 4817.59 307.038   1
  -5   4   0 5044.99  266.04   1
   5  -4   1 4114.10 255.006   1
   5  -4   1 3761.57 224.099   1
  -5   4  -1 4272.29 255.227   1
   5  -4   2 90.5247 25.3497   1
   5  -4   2 0.42709 24.2584   1
  -5   4  -2  119.57 18.9404   1
   5  -4   3 4.36448 13.3472   1
   5  -4   3 1.53756 14.4957   1
  -5   4  -3 25.9638 11.2841   1
   5  -4   4 526.946 62.1086   1
   5  -4   4 339.927 66.9314   1
  -5   4  -4 590.558 47.1787   1
  -5   4  -4 612.298 66.3674   1
   5  -4   5  120.43 28.8833   1
   5  -4   5 209.783 38.0777   1
  -5   4  -5 221.453 29.0901   1
  -5   4  -5 237.118 30.3258   1
   5  -4   6 713.696 62.2462   1
   5  -4   6  925.32 79.7362   1
  -5   4  -6 1108.48 95.3898   1
  -5   4  -6 1153.78 70.4316   1
   5  -4   7 1365.32 90.0568   1
   5  -4   7 1721.72 110.216   1
  -5   4  -7 1800.92 94.9568   1
  -5   4  -7 2034.57 106.464   1
   5  -4   8 297.057 27.7331   1
   5  -4   8 351.556 34.8084   1
  -5   4  -8 388.847 40.8228   1
   5  -4   9 10.0042 6.54778   1
   5  -3 -10 216.983 27.7723   1
   5  -3  -9 546.282 45.8734   1
   5  -3  -9 947.622 89.7524   1
   5  -3  -8 42.8143 16.7048   1
   5  -3  -8 77.8067 33.9847   1
   5  -3  -7 442.047  47.511   1
   5  -3  -7 613.295 61.9818   1
   5  -3  -6 1338.17 89.8148   1
   5  -3  -6 1263.14 85.6873   1
   5  -3  -6 1769.68 155.623   1
   5  -3  -5 25.7729 11.7047   1
   5  -3  -5-0.82613 11.2306   1
   5  -3  -5 41.0537 25.0541   1
   5  -3  -4 1015.12 69.1452   1
   5  -3  -4 1019.44 67.4355   1
   5  -3  -4 1325.29  96.839   1
   5  -3  -3 292.226 51.1105   1
   5  -3  -3 347.491 47.6174   1
  -5   3   3 313.774 30.5144   1
   5  -3  -2 903.479 64.1844   1
   5  -3  -2 1127.14 88.3006   1
  -5   3   2 1117.27 62.6653   1
  -5   3   2 1015.49 60.3046   1
   5  -3  -1 3895.35 222.062   1
   5  -3  -1 4447.40 276.226   1
  -5   3   1 4786.84 236.942   1
  -5   3   1 4584.03 232.226   1
   5  -3   0 2638.66 171.013   1
   5  -3   0 2288.38  134.48   1
  -5   3   0 2843.41 170.383   1
  -5   3   0 2701.19 136.708   1
   5  -3   1 1043.99 86.4337   1
   5  -3   1 1025.77 76.8402   1
   5  -3   1  908.33 68.0921   1
  -5   3  -1 1203.52 69.0663   1
  -5   3  -1 1133.24 87.1284   1
   5  -3   2 737.378 68.4254   1
   5  -3   2  725.32 64.5098   1
   5  -3   2 661.377 79.9048   1
  -5   3  -2 750.461 52.9299   1
  -5   3  -2 825.646 55.2415   1
   5  -3   3  955.23 79.6099   1
   5  -3   3 927.059 79.1739   1
   5  -3   3 842.123 65.3747   1
  -5   3  -3 1126.21 70.2868   1
  -5   3  -3 1015.20 63.7916   1
   5  -3   4  593.19 59.0015   1
   5  -3   4 650.441 65.8995   1
   5  -3   4  592.93 57.1046   1
  -5   3  -4 777.189 79.8877   1
  -5   3  -4 791.343 53.5411   1
   5  -3   5 0.43029 33.4337   1
   5  -3   5 25.7789  16.673   1
  -5   3  -5 50.0648 16.3581   1
  -5   3  -5 46.2959 15.9189   1
   5  -3   6 119.378 24.8373   1
   5  -3   6 0.31658 29.9023   1
  -5   3  -6 159.897 25.1191   1
  -5   3  -6 138.333 22.7704   1
   5  -3   7 208.058 43.0435   1
   5  -3   7-0.07924 31.6977   1
  -5   3  -7 224.216 27.5218   1
  -5   3  -7 197.911 40.8697   1
   5  -3   8 3.48354  15.297   1
  -5   3  -8 7.07446 9.06165   1
  -5   3  -8  11.385 9.66978   1
   5  -3   9 1091.90 89.1373   1
  -5   3  -9 1314.46 67.5429   1
   5  -2 -10  124.72 29.0997   1
   5  -2  -9 14.9121 11.0881   1
  -5   2   9 14.4272 10.5814   1
   5  -2  -8 69.2531 20.1305   1
   5  -2  -8 74.6889 20.8099   1
   5  -2  -8 82.8981 25.9061   1
  -5   2   8 111.633 20.0654   1
   5  -2  -7 1081.96 77.4786   1
   5  -2  -7 1111.00 80.6012   1
   5  -2  -7 1287.79 138.714   1
  -5   2   7 1247.29 79.0728   1
   5  -2  -6 1353.17 90.3043   1
   5  -2  -6 1341.80 91.3169   1
   5  -2  -6 1533.72 113.347   1
  -5   2   6 1506.83 91.2302   1
   5  -2  -5  176.73 27.8066   1
   5  -2  -5 183.604 28.2353   1
   5  -2  -5 173.922  36.701   1
   5  -2  -4 1.10672  10.666   1
   5  -2  -4 17.9755 16.8586   1
   5  -2  -4 23.1212 14.6972   1
   5  -2  -3 284.859 47.7924   1
   5  -2  -3 283.673 32.2252   1
   5  -2  -3 359.628 45.4114   1
   5  -2  -2 1979.19 110.707   1
   5  -2  -2 1830.61 102.704   1
   5  -2  -2 2109.92 134.406   1
  -5   2   2 1853.72 97.0975   1
   5  -2  -1 2.90877 9.68993   1
   5  -2  -1 18.0503 12.8932   1
  -5   2   1  3.7457 8.78578   1
  -5   2   1 15.6541 8.58911   1
   5  -2   0 5932.88 364.413   1
   5  -2   0 5775.76 321.289   1
  -5   2   0 6555.24  367.82   1
  -5   2   0 6086.98 314.437   1
   5  -2   1 137.402 31.1377   1
   5  -2   1 177.628 24.7094   1
  -5   2  -1 160.921 22.6993   1
  -5   2  -1 145.858 21.6456   1
   5  -2   2 1041.14 83.3854   1
   5  -2   2 1030.88 74.9618   1
   5  -2   2 1016.73 98.0987   1
  -5   2  -2 1281.67  73.507   1
  -5   2  -2 1124.75 66.1768   1
   5  -2   3 146.152 43.1127   1
   5  -2   3   0.717 26.8628   1
   5  -2   3 92.7753 35.8331   1
  -5   2  -3 155.313 20.7787   1
  -5   2  -3 135.681 20.1055   1
   5  -2   4 753.857 96.6714   1
   5  -2   4 718.726 69.5308   1
   5  -2   4 704.608 60.3301   1
  -5   2  -4 925.006 62.0778   1
  -5   2  -4  829.37  58.064   1
   5  -2   5  765.29 67.4974   1
   5  -2   5 725.116 74.4128   1
   5  -2   5 774.679 65.2058   1
  -5   2  -5 989.727 91.5717   1
  -5   2  -5  885.08 60.0319   1
   5  -2   6 87.8575 25.5062   1
  -5   2  -6 118.133 24.9098   1
  -5   2  -6 124.728  23.498   1
   5  -2   7 38.0998 19.1712   1
  -5   2  -7 51.0489 19.3081   1
  -5   2  -7 57.9245 17.4633   1
   5  -2   8 105.927 36.5581   1
  -5   2  -8 131.206 23.1603   1
  -5   2  -8 17.2005 34.2666   1
   5  -2   9 835.778 87.3539   1
  -5   2  -9 1061.07 63.1063   1
  -5   2  -9 903.195 58.8576   1
   5  -2  10  121.65 30.9735   1
   5  -2  10 126.437 16.7011   1
  -5   2 -10 205.676 20.5048   1
   5  -1 -10 154.456 34.9767   1
  -5   1  10 198.594 22.2545   1
   5  -1  -9 18.1026 11.4568   1
   5  -1  -9 15.7524 11.3959   1
  -5   1   9 17.9754 10.9029   1
   5  -1  -8 1403.38 90.6908   1
   5  -1  -8 1372.92 91.8033   1
  -5   1   8 1422.52 85.2427   1
   5  -1  -7 2983.81 172.751   1
   5  -1  -7 2859.30 168.279   1
   5  -1  -7 2792.46 240.123   1
  -5   1   7 2933.72 162.309   1
   5  -1  -6 49.7343  29.313   1
   5  -1  -6 57.4567 18.4982   1
   5  -1  -6 62.3946 23.5479   1
  -5   1   6 58.5142 17.3286   1
   5  -1  -5 1976.16 118.891   1
   5  -1  -5 2038.58 154.268   1
   5  -1  -5 2132.83 141.985   1
  -5   1   5 2086.44 148.207   1
   5  -1  -4 1582.28 96.1531   1
   5  -1  -4 1511.13 95.0729   1
   5  -1  -4 1539.27 113.153   1
  -5   1   4 1615.80 90.4669   1
   5  -1  -3 775.715 56.5765   1
   5  -1  -3 738.861  57.205   1
   5  -1  -3 788.868  68.888   1
   5  -1  -2 630.567 48.3752   1
   5  -1  -2 600.941 46.7355   1
   5  -1  -2 676.048 87.0315   1
  -5   1   2 619.446 56.6848   1
   5  -1  -1 1291.49 78.4359   1
   5  -1  -1 1224.78 73.9748   1
   5  -1  -1 1352.32 94.0705   1
  -5   1   1 1301.26 90.7552   1
   5  -1   0 144.281 26.2736   1
   5  -1   0  100.47 20.9727   1
  -5   1   0 107.941 18.7417   1
  -5   1   0 100.637 17.3209   1
   5  -1   1 555.868 55.0437   1
   5  -1   1 568.484 47.0296   1
  -5   1  -1 655.929 62.1199   1
  -5   1  -1 562.273 39.4607   1
   5  -1   2 825.644 68.0387   1
   5  -1   2 743.804 55.0931   1
   5  -1   2 784.841 58.0243   1
  -5   1  -2 906.317 56.5927   1
  -5   1  -2 910.129 54.7067   1
   5  -1   3 621.585 60.9968   1
   5  -1   3 622.882 53.4729   1
  -5   1  -3  747.60  51.715   1
  -5   1  -3 618.221 45.7324   1
   5  -1   4 562.069 57.2717   1
   5  -1   4 543.065 53.0618   1
  -5   1  -4 665.609 48.7763   1
  -5   1  -4 633.974 47.5397   1
   5  -1   5 3463.69 218.956   1
   5  -1   5 3384.67 242.317   1
  -5   1  -5 4224.09 221.375   1
  -5   1  -5 3870.57  204.03   1
   5  -1   6 274.883 40.0893   1
   5  -1   6  306.96 40.2191   1
  -5   1  -6  361.71 38.2045   1
  -5   1  -6 336.327 55.6084   1
   5  -1   7 274.776 37.1162   1
  -5   1  -7 323.069 54.5829   1
  -5   1  -7 273.067 35.2427   1
   5  -1   8 284.135 38.5311   1
  -5   1  -8 355.594  59.403   1
  -5   1  -8 296.935  34.788   1
   5  -1   9 50.8062  18.425   1
  -5   1  -9 68.1061 18.9236   1
  -5   1  -9  59.179 17.4697   1
   5  -1  10 4.10851 9.21954   1
  -5   1 -10 7.13062  8.1221   1
   5  -1  11 364.061 29.5595   1
  -5   1 -11 421.796 42.9232   1
   5   0 -10 273.462 25.8005   1
  -5   0  10 247.709 24.3268   1
   5   0  -9 9.43293 10.2796   1
   5   0  -9 5.20874 10.3541   1
  -5   0   9 16.1926 9.33377   1
   5   0  -8 2330.45 138.256   1
   5   0  -8 2346.65 139.535   1
  -5   0   8 2265.67 133.874   1
   5   0  -7 187.174 30.2378   1
   5   0  -7 198.395 30.3725   1
  -5   0   7 171.829 29.1801   1
   5   0  -6 289.596 36.2832   1
   5   0  -6 286.439 36.1823   1
   5   0  -6 279.579 42.3631   1
  -5   0   6  239.39 33.3731   1
   5   0  -5 1271.36 86.0762   1
   5   0  -5 1237.98 111.546   1
   5   0  -5 1290.56 96.1735   1
  -5   0   5 1224.44 104.587   1
   5   0  -4 13.4358 10.0664   1
   5   0  -4 10.3818 10.0237   1
   5   0  -4 8.76278 12.6244   1
  -5   0   4 1.43552 9.12643   1
   5   0  -3 1339.89 106.831   1
   5   0  -3 1297.80 80.1878   1
   5   0  -3 1321.11 93.7187   1
  -5   0   3 1281.30 71.6386   1
  -5   0   3 1123.94 66.2293   1
   5   0  -2 2076.69 115.062   1
   5   0  -2 2101.22 116.848   1
   5   0  -2 2120.64  131.27   1
  -5   0   2 1972.27 102.796   1
   5   0  -1 173.221 27.0732   1
   5   0  -1 142.157  32.623   1
   5   0  -1  146.62 20.8831   1
   5   0  -1 85.2786 20.7532   1
  -5   0   1  128.29 18.8957   1
   5   0   0 104.323 22.1714   1
   5   0   0 116.146 18.3106   1
   5   0   0 56.4273 15.3118   1
  -5   0   0 32.0983 15.5722   1
  -5   0   0 101.094 15.7623   1
   5   0   1 1734.56 111.304   1
   5   0   1 1787.08 99.7655   1
  -5   0  -1 1878.35 96.1611   1
  -5   0  -1 1721.37 90.9993   1
   5   0   2 3358.79  197.25   1
   5   0   2 3468.37 218.287   1
  -5   0  -2 3799.44 187.193   1
  -5   0  -2 3419.85 171.431   1
   5   0   3-1.58405 12.4661   1
   5   0   3 0.46113 6.81809   1
  -5   0  -3-1.72909 6.08441   1
  -5   0  -3 3.18772 5.51729   1
   5   0   4 20.5397 14.1464   1
   5   0   4 13.7228 12.6084   1
  -5   0  -4 15.3524 12.2184   1
  -5   0  -4  23.136 11.3478   1
   5   0   5 3000.77 186.925   1
   5   0   5 2905.36 173.422   1
  -5   0  -5 3442.75 180.468   1
  -5   0  -5 3322.84 175.382   1
   5   0   6 19.3733 14.4498   1
   5   0   6 15.9438 13.7742   1
  -5   0  -6  13.191 19.5842   1
  -5   0  -6 16.9336 11.8825   1
   5   0   7 509.865 54.3464   1
   5   0   7 537.735 55.4544   1
  -5   0  -7 655.886  53.212   1
  -5   0  -7 612.956 53.0216   1
   5   0   8 336.772 45.4138   1
  -5   0  -8 341.763 38.9167   1
  -5   0  -8 336.167 37.9624   1
   5   0   9 61.7621 32.3872   1
  -5   0  -9 79.5063 20.2156   1
  -5   0  -9 60.6628 18.1011   1
   5   0  10 120.459 38.1133   1
  -5   0 -10 157.472 24.8434   1
   5   0  11 1011.50 87.6851   1
  -5   0 -11 1110.91 63.4101   1
  -5   0 -12  476.20 30.6747   1
  -5   0 -12  478.49 42.6127   1
   5   1 -10 778.128 46.2651   1
   5   1 -10 819.035 64.0106   1
  -5  -1  10 672.861 39.6186   1
   5   1  -9 978.258 63.5997   1
   5   1  -9 980.735 86.6681   1
  -5  -1   9 870.932 81.0962   1
   5   1  -8 4832.60 310.732   1
   5   1  -8 4802.17 269.752   1
  -5  -1   8 4363.30 246.526   1
   5   1  -7 1042.42 75.9138   1
   5   1  -7 1023.45 76.7498   1
  -5  -1   7 931.081 96.0946   1
   5   1  -6 430.458 44.3701   1
   5   1  -6 407.317  44.287   1
  -5  -1   6 374.285 59.6625   1
   5   1  -5 109.309 29.0847   1
   5   1  -5 130.281 38.8456   1
   5   1  -5 156.139 26.0405   1
  -5  -1   5 122.995  23.558   1
   5   1  -4 11.1829 13.3732   1
   5   1  -4 18.6772  11.335   1
   5   1  -4 7.85634 17.8276   1
  -5  -1   4 8.01425 10.0948   1
   5   1  -3 2622.03 152.779   1
   5   1  -3 2510.10 135.673   1
   5   1  -3 2592.43 137.518   1
  -5  -1   3 2212.10 142.341   1
  -5  -1   3 2269.43 146.979   1
   5   1  -2 1389.84 93.6573   1
   5   1  -2 1464.81 84.4557   1
   5   1  -2 1422.61 84.8362   1
  -5  -1   2 1360.26 77.3697   1
   5   1  -1 81.3084 24.1546   1
   5   1  -1 111.365  21.005   1
   5   1  -1 109.827 32.5856   1
  -5  -1   1 148.746 19.5468   1
   5   1   0 3446.69 226.805   1
   5   1   0 3334.30 171.496   1
   5   1   0 3385.27 200.042   1
  -5  -1   0 3219.93 161.163   1
   5   1   1 3113.81  175.27   1
   5   1   1 3265.62 166.646   1
  -5  -1  -1 3209.90 157.846   1
  -5  -1  -1 3030.71  153.85   1
   5   1   2 481.611 63.3536   1
   5   1   2 403.472 36.9896   1
  -5  -1  -2 425.555 34.3336   1
  -5  -1  -2 459.055 35.1124   1
   5   1   3 192.946 30.6837   1
   5   1   3 230.317 28.0332   1
  -5  -1  -3 212.399  25.441   1
  -5  -1  -3  225.50 25.4567   1
   5   1   4 1865.40 121.768   1
   5   1   4 2071.28 117.019   1
  -5  -1  -4 2104.01 113.772   1
  -5  -1  -4 2094.00 110.974   1
   5   1   5  183.71 32.5749   1
   5   1   5 190.937 29.0327   1
  -5  -1  -5 195.371  39.011   1
  -5  -1  -5 208.309 39.4906   1
   5   1   6 2784.96 173.619   1
   5   1   6 2611.82 155.808   1
  -5  -1  -6 2985.19 160.807   1
  -5  -1  -6 3170.33 166.716   1
   5   1   7 2429.71 155.845   1
   5   1   7 2420.10 148.936   1
  -5  -1  -7 2614.38 147.736   1
  -5  -1  -7 2667.88 146.183   1
   5   1   8 672.547 61.1508   1
   5   1   8 683.218 58.8799   1
  -5  -1  -8 742.266 59.3521   1
  -5  -1  -8 740.373  79.393   1
   5   1   9 188.564 32.2287   1
   5   1   9 257.209 56.4816   1
  -5  -1  -9 286.531 36.0389   1
  -5  -1  -9 256.085 32.7025   1
   5   1  10  110.76 39.0594   1
  -5  -1 -10 132.543 24.0254   1
   5   1  11 415.893 56.8314   1
  -5  -1 -11 449.507 36.9041   1
   5   1  12 215.524 33.0378   1
  -5  -1 -12 216.438 21.5389   1
   5   2 -10 1957.54 91.8413   1
   5   2 -10 1975.11 94.2908   1
   5   2  -9 334.784 31.9731   1
   5   2  -9 344.195 31.9214   1
  -5  -2   9 237.448 38.9139   1
   5   2  -8  109.94 31.3442   1
   5   2  -8 100.782 20.2289   1
  -5  -2   8 53.8253 18.6633   1
   5   2  -7 2358.73  136.19   1
   5   2  -7 2309.53 133.416   1
  -5  -2   7 1791.63 116.301   1
   5   2  -6  318.02 37.9685   1
   5   2  -6 322.424 55.7368   1
  -5  -2   6 238.071 33.7401   1
   5   2  -5 67.0015 18.9944   1
   5   2  -5 61.1228 18.8223   1
  -5  -2   5 33.4372 16.5909   1
   5   2  -4 514.214 52.9165   1
   5   2  -4 601.291 50.4727   1
   5   2  -4 615.327 51.4042   1
   5   2  -3 1166.98 74.5415   1
   5   2  -3 1148.20 73.8186   1
  -5  -2   3 1058.36 68.5734   1
   5   2  -2 1715.47 138.524   1
   5   2  -2 1724.83  97.943   1
   5   2  -2 1780.56 101.631   1
  -5  -2   2 1710.99 128.032   1
   5   2  -1 6431.34 358.052   1
   5   2  -1 6308.05 341.595   1
   5   2  -1 6456.93 349.123   1
  -5  -2   1 6318.18 379.731   1
   5   2   0 1532.60 125.308   1
   5   2   0 1678.64 93.8033   1
   5   2   0 1643.64 89.3389   1
  -5  -2   0 1693.02 92.0929   1
   5   2   1 124.893 23.8518   1
   5   2   1 126.386 22.0326   1
   5   2   1 147.195 20.5594   1
  -5  -2  -1 130.836 21.2919   1
   5   2   2 790.105 60.6226   1
   5   2   2 888.145 80.6988   1
  -5  -2  -2 903.916 53.8481   1
  -5  -2  -2 779.556 54.0189   1
   5   2   3 472.138 62.4554   1
   5   2   3 479.004 41.5285   1
  -5  -2  -3 495.572 38.6093   1
  -5  -2  -3 460.875  38.179   1
   5   2   4 571.505 49.9261   1
   5   2   4 629.337  49.896   1
  -5  -2  -4 633.053 46.4794   1
  -5  -2  -4 615.974  46.408   1
   5   2   5 4746.66 275.406   1
   5   2   5 4627.91  262.70   1
  -5  -2  -5 4958.80 263.027   1
  -5  -2  -5 4892.97 260.476   1
   5   2   6 1194.94 88.0754   1
   5   2   6 1168.11 81.8168   1
  -5  -2  -6 1269.03 106.508   1
  -5  -2  -6 1260.07 77.2829   1
   5   2   7 11.4524 14.1833   1
   5   2   7 26.2932 13.4607   1
  -5  -2  -7 10.2344 19.4007   1
  -5  -2  -7  11.525 12.0482   1
   5   2   8 924.756 77.7377   1
   5   2   8 1056.71 80.8504   1
  -5  -2  -8 1065.92 75.6447   1
  -5  -2  -8 1032.18 70.5858   1
   5   2   9 295.338 40.8505   1
   5   2   9 409.357 46.5705   1
  -5  -2  -9 394.145 40.3751   1
  -5  -2  -9 306.973 35.9544   1
   5   2  10 276.713 35.7909   1
   5   2  10 214.717 32.5876   1
  -5  -2 -10 276.356 35.1163   1
   5   2  11 329.365 54.3927   1
  -5  -2 -11 343.665 36.8132   1
   5   2  12 413.686 36.7962   1
  -5  -2 -12 465.951 35.6926   1
  -5  -2 -13-1.46357 6.18318   1
  -5  -2 -13 13.0927 6.14886   1
   5   3 -10 213.183 17.3976   1
   5   3 -10 210.915 25.5147   1
   5   3  -9 461.571 42.9301   1
   5   3  -9 290.301 24.9719   1
   5   3  -9 466.768  29.466   1
  -5  -3   9 266.756 21.3762   1
   5   3  -8 949.612 58.9116   1
   5   3  -8 711.795  54.706   1
   5   3  -8 966.224 59.9799   1
  -5  -3   8 645.127 52.3834   1
   5   3  -7 2093.86 120.309   1
   5   3  -7 1693.31 107.955   1
   5   3  -7 2131.95 121.982   1
   5   3  -6 200.015 29.7365   1
   5   3  -6 149.234 28.3881   1
   5   3  -6 212.798 29.8143   1
   5   3  -5 361.428 38.2465   1
   5   3  -5 253.434 35.5086   1
   5   3  -5 363.958 39.1577   1
   5   3  -4 195.442 46.4677   1
   5   3  -4 220.639 31.2949   1
   5   3  -3 354.621 36.5424   1
   5   3  -3 314.529 53.9568   1
  -5  -3   3 290.539  36.761   1
   5   3  -2 5007.48 324.122   1
   5   3  -2 5582.19 302.687   1
   5   3  -2 5601.01 301.842   1
  -5  -3   2 5370.43 298.561   1
   5   3  -1 2430.32  170.66   1
   5   3  -1 2641.62 145.155   1
   5   3  -1 2605.41 175.289   1
  -5  -3   1 2481.66 141.713   1
   5   3   0 71.2019 22.6927   1
   5   3   0 128.105  22.261   1
   5   3   0 138.476 21.7148   1
  -5  -3   0 109.474 22.6436   1
   5   3   1 1174.21 74.5534   1
   5   3   1 1248.84 74.7296   1
   5   3   1 1231.06 73.7119   1
  -5  -3  -1 1233.91 77.0039   1
   5   3   2 1776.61 132.524   1
   5   3   2 1881.06 105.345   1
  -5  -3  -2 1708.64 93.6106   1
  -5  -3  -2 1789.16 129.796   1
   5   3   3  456.15 59.0303   1
   5   3   3 491.565 43.1028   1
  -5  -3  -3 462.677 38.5287   1
  -5  -3  -3 470.175 57.4771   1
   5   3   4 20.4782 10.4223   1
   5   3   4 2.70991 10.2296   1
  -5  -3  -4 6.48027 9.61481   1
  -5  -3  -4  7.3357 9.72154   1
   5   3   5 538.194 50.1747   1
   5   3   5 579.437 73.6439   1
  -5  -3  -5 606.596 48.2403   1
  -5  -3  -5 596.835 47.4334   1
   5   3   6  7.1659 15.5243   1
   5   3   6 8.79309 15.0849   1
  -5  -3  -6 0.75628 8.72376   1
  -5  -3  -6 4.96824 8.51721   1
   5   3   7 2426.08 153.046   1
   5   3   7 2417.79 147.175   1
  -5  -3  -7 2568.10 147.197   1
  -5  -3  -7 2643.57 176.754   1
   5   3   8 2658.44 170.349   1
   5   3   8 2943.45 177.588   1
  -5  -3  -8 3071.77 176.323   1
  -5  -3  -8 2990.41  201.71   1
   5   3   9 16.7894  17.719   1
   5   3   9 14.0408 12.0075   1
  -5  -3  -9  9.6553 11.1222   1
  -5  -3  -9-1.75666 10.5296   1
   5   3  10 1217.25 86.4012   1
   5   3  10 1098.04 79.5152   1
  -5  -3 -10 1324.65 122.782   1
   5   3  11 1097.36 74.5762   1
   5   3  11 960.029 68.6246   1
  -5  -3 -11 1185.53 106.012   1
   5   3  12 37.0582 14.9644   1
  -5  -3 -12 36.3806 21.9338   1
  -5  -3 -13 343.635 26.1108   1
   5   4  -9 439.321 42.2432   1
   5   4  -9 460.975 30.5723   1
   5   4  -8 2332.32 118.507   1
   5   4  -8 2012.18 111.489   1
   5   4  -8 2378.21 120.493   1
   5   4  -7 9.68991 11.8167   1
   5   4  -7 25.3549 11.5683   1
   5   4  -7 15.4352 11.7251   1
   5   4  -6 198.528 41.9907   1
   5   4  -6 147.892 27.0696   1
   5   4  -6 175.714 28.0991   1
   5   4  -5 233.279 45.4735   1
   5   4  -5 168.336 29.2285   1
   5   4  -5  189.95 29.9803   1
   5   4  -4 40.0938 16.0104   1
   5   4  -4 11.1266 15.3337   1
   5   4  -4 44.6596 15.7957   1
   5   4  -3  396.78 40.9565   1
   5   4  -3  409.17 41.3122   1
   5   4  -3 373.362  57.968   1
  -5  -4   3 367.006 43.5171   1
   5   4  -2 173.778 26.2993   1
   5   4  -2 162.839 26.6453   1
  -5  -4   2 162.771 43.4677   1
   5   4  -1  170.26 40.2104   1
   5   4  -1 210.077 29.7765   1
   5   4  -1 245.899 29.2899   1
  -5  -4   1 205.449 46.9298   1
   5   4   0 1192.30 72.8868   1
   5   4   0 1236.37 77.2479   1
   5   4   0 1283.19 106.919   1
  -5  -4   0 1220.34 81.2465   1
   5   4   1 7439.34 399.562   1
   5   4   1 7442.15 404.121   1
   5   4   1 7481.24 439.503   1
  -5  -4  -1 7602.90 420.603   1
  -5  -4  -1 6013.04 341.697   1
   5   4   2 1025.90 65.7737   1
   5   4   2 1106.22 96.4949   1
  -5  -4  -2 1015.83 62.8733   1
  -5  -4  -2 1101.87 73.2078   1
   5   4   3 43.1062 12.4536   1
   5   4   3 12.2739 12.4488   1
  -5  -4  -3 9.41241   11.18   1
  -5  -4  -3  19.686 13.1005   1
   5   4   4 92.2426 19.8966   1
   5   4   4  83.331 20.8517   1
  -5  -4  -4 94.5948 18.6065   1
  -5  -4  -4 96.0369 21.1057   1
   5   4   5 3765.81 210.945   1
   5   4   5 3722.87 210.718   1
  -5  -4  -5 3654.02  237.45   1
  -5  -4  -5 3797.37 243.458   1
   5   4   6 897.316 68.1517   1
   5   4   6 1013.88 73.5797   1
  -5  -4  -6 1037.22 94.4157   1
  -5  -4  -6 987.079 68.2317   1
   5   4   7  666.77 84.2679   1
   5   4   7 646.649 55.7541   1
  -5  -4  -7 604.645 77.9554   1
  -5  -4  -7 652.615 52.6006   1
   5   4   8 147.436 29.3565   1
   5   4   8 136.141 29.2424   1
  -5  -4  -8 150.003 27.9644   1
  -5  -4  -8 160.545 26.2209   1
   5   4   9 61.9543 24.2629   1
   5   4   9 135.806 26.0379   1
  -5  -4  -9  139.79 28.0115   1
   5   4  10 5394.15 319.575   1
   5   4  10 5038.12 347.391   1
  -5  -4 -10 5696.52 331.213   1
   5   4  11  486.93 47.3382   1
   5   4  11  452.30 44.5313   1
  -5  -4 -11 518.431 47.8218   1
   5   4  12 217.713 28.8651   1
  -5  -4 -12 198.273 26.2252   1
   5   4  13 466.344 32.7559   1
  -5  -4 -13 445.151 47.1321   1
   5   5  -8-0.02102 4.88994   1
   5   5  -8 1.77505 5.17046   1
   5   5  -7 577.481 61.8518   1
   5   5  -7 529.697 41.9551   1
   5   5  -7 567.146 43.8391   1
   5   5  -6 900.291 65.3813   1
   5   5  -6 937.112 89.4311   1
   5   5  -6 898.801 89.3669   1
   5   5  -5 262.283 33.5604   1
   5   5  -5 257.256 33.8326   1
   5   5  -5 275.425 51.3988   1
   5   5  -4 88.7939 22.4922   1
   5   5  -4 106.506 34.2227   1
   5   5  -4 96.7981 34.6652   1
  -5  -5   4 83.1612 24.7344   1
   5   5  -3 592.528  73.808   1
   5   5  -3 595.484  51.441   1
   5   5  -3 590.467 51.5037   1
  -5  -5   3 545.036 58.8141   1
   5   5  -2 177.373 28.4452   1
   5   5  -2 185.198  45.094   1
  -5  -5   2 206.012  33.608   1
   5   5  -1 2847.70 158.622   1
   5   5  -1 2748.23 189.354   1
  -5  -5   1 2596.14 205.779   1
   5   5   0 1908.23 142.648   1
   5   5   0 1798.80 104.259   1
   5   5   0 1971.29 112.065   1
  -5  -5   0 1903.75 121.425   1
   5   5   1 240.193 32.2086   1
   5   5   1 412.206 34.2578   1
   5   5   1  359.73 49.5437   1
  -5  -5  -1 235.015 37.0975   1
   5   5   2 449.501 56.6468   1
   5   5   2 473.279 61.2059   1
  -5  -5  -2 424.223 37.4552   1
  -5  -5  -2 425.998   43.84   1
   5   5   3 9162.96 521.465   1
   5   5   3 9517.97 546.981   1
  -5  -5  -3 8594.47 493.301   1
  -5  -5  -310054.10 586.847   1
   5   5   4 8.62136 10.7691   1
   5   5   4 9.18971 11.2676   1
  -5  -5  -4 13.0179 15.6053   1
  -5  -5  -4 8.54237 9.47307   1
  -5  -5  -4 20.0081  12.196   1
   5   5   5  282.04 32.9096   1
   5   5   5 334.331 36.2654   1
  -5  -5  -5 285.037 48.5989   1
  -5  -5  -5 247.993 29.4469   1
  -5  -5  -5 286.284 35.8016   1
   5   5   6 389.976 39.6734   1
   5   5   6 340.728  41.457   1
  -5  -5  -6 354.425 38.0576   1
  -5  -5  -6 378.171 40.0036   1
   5   5   7 885.719 66.8003   1
   5   5   7 866.932 67.8867   1
  -5  -5  -7 893.515  89.597   1
   5   5   8 1587.02 133.122   1
   5   5   8 1460.34 102.158   1
  -5  -5  -8 1404.35 94.5335   1
  -5  -5  -8 1415.41 89.2326   1
   5   5   9 114.756 24.7417   1
   5   5   9 114.213 26.5627   1
  -5  -5  -9 101.998 25.6668   1
   5   5  10 2474.14 196.728   1
   5   5  10 2521.66 149.433   1
  -5  -5 -10 2552.78 156.291   1
   5   5  11 101.049 35.8099   1
   5   5  11 112.649 35.2473   1
  -5  -5 -11 105.734 23.9291   1
   5   5  12  720.19 53.2489   1
  -5  -5 -12 692.103  49.902   1
   5   5  13 1110.71 56.6941   1
  -5  -5 -13 1103.53 75.1159   1
  -5  -5 -13 992.528 53.7373   1
   5   6  -7 1507.62 80.8136   1
   5   6  -7 1509.46 79.2139   1
   5   6  -6 606.978 45.5007   1
   5   6  -6 609.864 65.9506   1
   5   6  -5 354.626 37.4788   1
   5   6  -5 344.725 38.2963   1
   5   6  -5 391.137 37.8754   1
   5   6  -4  829.69 61.5891   1
   5   6  -4 833.701 63.5191   1
   5   6  -4 832.296 61.8836   1
  -5  -6   4 725.708 70.9357   1
   5   6  -3 275.776 34.6075   1
   5   6  -3 296.841 53.5461   1
  -5  -6   3 253.359 64.5648   1
   5   6  -2 191.155 29.1963   1
   5   6  -2 187.294  28.976   1
  -5  -6   2 141.644 35.6143   1
   5   6  -1 205.153 44.1898   1
   5   6  -1 182.314 29.0674   1
  -5  -6   1  170.41  35.476   1
   5   6   0 185.539 27.9593   1
   5   6   0 227.531 42.9669   1
  -5  -6   0 176.936 34.8397   1
   5   6   1 1985.35 143.989   1
   5   6   1 2085.26 119.231   1
   5   6   1 2116.73 117.856   1
  -5  -6  -1 2136.13 138.322   1
   5   6   2 4326.81 265.535   1
   5   6   2 4652.48  249.46   1
  -5  -6  -2 4037.18 215.479   1
  -5  -6  -2 4450.29 261.385   1
   5   6   3 110.247 17.6409   1
   5   6   3  86.437 28.9449   1
  -5  -6  -3-0.57691 17.2497   1
  -5  -6  -3 104.662 21.0567   1
   5   6   4 248.325 43.9959   1
   5   6   4 213.782 30.7231   1
  -5  -6  -4 198.748  27.389   1
  -5  -6  -4 265.991 34.5773   1
   5   6   5 3580.76 194.568   1
   5   6   5 3439.23 195.519   1
  -5  -6  -5 3312.39 183.822   1
  -5  -6  -5 3658.45 208.188   1
   5   6   6 4369.66 240.372   1
   5   6   6 4072.13 234.788   1
  -5  -6  -6 4073.93 223.605   1
  -5  -6  -6 4264.37 240.145   1
   5   6   7 174.013 26.7561   1
   5   6   7 118.825 26.5249   1
  -5  -6  -7 117.076 25.8991   1
  -5  -6  -7 162.985 26.4454   1
   5   6   8 364.623 42.5888   1
   5   6   8 425.559  43.943   1
  -5  -6  -8 350.949 41.3841   1
  -5  -6  -8  376.06 40.3099   1
  -5  -6  -8 335.165 58.0156   1
   5   6   9 653.018 55.0402   1
   5   6   9  607.58 56.1412   1
  -5  -6  -9 633.673 57.6058   1
  -5  -6  -9 596.579 54.6335   1
   5   6  10 59.1899 20.3551   1
   5   6  10 70.7671 19.3302   1
  -5  -6 -10 50.5859 21.0427   1
  -5  -6 -10  57.325 20.2599   1
   5   6  11 2812.78 162.795   1
   5   6  11 3018.17 168.225   1
  -5  -6 -11 2900.63 174.519   1
  -5  -6 -11 2741.32  160.58   1
   5   6  12 501.892 42.8937   1
   5   7  -6 24.0365 9.79973   1
   5   7  -6 18.9577 9.96529   1
   5   7  -5 995.402 66.0936   1
   5   7  -5 1068.93 89.1226   1
   5   7  -4 76.9872   18.59   1
   5   7  -4 77.4124  28.086   1
  -5  -7   4 40.7047 22.2468   1
   5   7  -3 39.6093  16.419   1
   5   7  -3 48.9127 25.5077   1
  -5  -7   3 34.1895 20.7096   1
   5   7  -2 1245.14 113.875   1
   5   7  -2 1229.89  84.766   1
  -5  -7   2 1229.44 100.384   1
   5   7  -1 1365.76  89.691   1
   5   7  -1 1339.83 89.0231   1
  -5  -7   1 1413.70 144.977   1
   5   7   0 813.642 59.6835   1
   5   7   0 810.882 59.8014   1
  -5  -7   0 792.517 106.406   1
   5   7   1 14.0154 11.9205   1
   5   7   1 6.17055  10.877   1
  -5  -7  -1 24.6891 15.1902   1
   5   7   2 857.982 63.5787   1
  -5  -7  -2 913.242  76.781   1
   5   7   3 1029.54 67.0782   1
   5   7   3 1029.49 71.2504   1
  -5  -7  -3 975.302 79.2055   1
   5   7   4 1021.00 68.1377   1
   5   7   4 989.837 69.0727   1
  -5  -7  -4 1006.62 78.5597   1
   5   7   5 3829.78 209.152   1
   5   7   5 3545.18 202.065   1
  -5  -7  -5 3680.42 210.494   1
  -5  -7  -5 3766.78 222.232   1
   5   7   6 249.788 44.4318   1
   5   7   6 128.857 45.2947   1
  -5  -7  -6 203.117  30.011   1
  -5  -7  -6 200.137 31.6985   1
   5   7   7 274.211 32.9328   1
   5   7   7 218.593  49.706   1
  -5  -7  -7 240.165 32.9411   1
  -5  -7  -7 236.386 33.9184   1
   5   7   8 668.065 52.5607   1
   5   7   8 616.684 80.2911   1
  -5  -7  -8 630.179  81.135   1
  -5  -7  -8 563.232 51.1757   1
  -5  -7  -8 638.193 80.2621   1
   5   7   9 50.9856 23.8964   1
   5   7   9 29.4732 25.0205   1
  -5  -7  -9 26.6656  25.366   1
  -5  -7  -9  30.563 15.0812   1
   5   7  10 1317.41 125.902   1
   5   7  10 1631.57 99.9336   1
  -5  -7 -10 1334.14 129.328   1
   5   7  11 1340.22 118.147   1
   5   7  11 1659.38  97.223   1
  -5  -7 -11 1503.61 99.9601   1
  -5  -7 -12 5.51957 8.77644   1
   5   8  -5 1603.06 78.5631   1
   5   8  -5 1604.14 78.1518   1
   5   8  -4 12.3644 9.33628   1
   5   8  -4 13.7574 9.11235   1
  -5  -8   4 11.7312 19.1709   1
   5   8  -3 1143.39 76.0984   1
   5   8  -3 1141.58 99.0849   1
  -5  -8   3 1288.92 94.2134   1
   5   8  -2 3377.12 185.471   1
   5   8  -2 3237.74 178.233   1
  -5  -8   2 3613.39 273.264   1
  -5  -8   1 2111.51 147.444   1
  -5  -8   0 34.6269 20.5487   1
  -5  -8  -1 1373.20 104.376   1
  -5  -8  -2 140.765 32.2359   1
  -5  -8  -3 71.1263 38.3027   1
   5   8   4 1911.73 109.325   1
  -5  -8  -4 1743.11 122.414   1
   5   8   5 1519.04  121.85   1
  -5  -8  -5 1469.43 138.548   1
   5   8   6 177.997 28.4946   1
  -5  -8  -6 229.956 32.4644   1
  -5  -8  -6 180.059 34.5055   1
   5   8   7 2336.67 133.145   1
  -5  -8  -7 2267.07 141.001   1
  -5  -8  -7 2356.70  145.34   1
   5   8   8  662.25 72.0554   1
  -5  -8  -8 620.586 56.7841   1
  -5  -8  -8 513.662 53.3257   1
   5   8   9 50.8657 24.2985   1
  -5  -8  -9 32.3826 18.1292   1
   5   8  10 743.067 56.3086   1
  -5  -8 -10 747.949 63.5435   1
  -5  -8 -11  657.33 56.1909   1
  -5  -8 -12-2.29309 7.85182   1
  -5  -8 -13 0.58203 5.00006   1
  -5  -9   4 53.7603 14.3653   1
  -5  -9   3 1444.69 90.3976   1
  -5  -9   2 121.886 27.8916   1
  -5  -9   1 1313.00 97.5917   1
  -5  -9   0 2944.38 188.796   1
  -5  -9  -1 566.456 59.7281   1
  -5  -9  -2 4024.67 254.957   1
  -5  -9  -3 137.453 32.8233   1
  -5  -9  -4 1566.02 114.468   1
   5   9   5 21.4244 13.7278   1
  -5  -9  -5  39.021 17.6254   1
   5   9   6 2081.96 121.164   1
  -5  -9  -6 2064.06 131.642   1
  -5  -9  -6 2097.13 182.663   1
   5   9   7 465.681 43.6223   1
  -5  -9  -7 478.479 71.3942   1
  -5  -9  -7 431.407   50.46   1
   5   9   8 556.458 48.2059   1
  -5  -9  -8 459.715 50.0721   1
   5   9   9  535.10 45.5606   1
  -5  -9  -9 510.849 51.4568   1
  -5  -9 -10  801.45 62.3662   1
  -5  -9 -11 13.9513 11.9978   1
  -5  -9 -12 369.566 35.5888   1
  -5  -9 -13 637.462 37.6157   1
  -5 -10   3 16.4955 14.7598   1
  -5 -10   2 92.2928 33.4438   1
  -5 -10   1 1591.34 105.398   1
  -5 -10   0 1883.48 163.861   1
  -5 -10  -1 42.0719 30.2095   1
  -5 -10  -2 2847.28 184.291   1
  -5 -10  -3 945.814 82.1739   1
  -5 -10  -4 73.6549 24.4331   1
  -5 -10  -5 1490.93 99.4335   1
  -5 -10  -5 1383.28 102.458   1
   5  10   6 912.631 64.4831   1
  -5 -10  -6 984.658 74.3444   1
  -5 -10  -6  898.12 77.2017   1
   5  10   7  177.53 24.8896   1
  -5 -10  -7 81.1022  42.479   1
  -5 -10  -7 129.116  28.875   1
  -5 -10  -8 259.494 35.4754   1
  -5 -10  -9 3122.25 181.315   1
  -5 -10 -10 39.5114  15.736   1
  -5 -10 -11 1181.31 74.7465   1
  -5 -10 -12 1068.29  63.344   1
  -5 -10 -13 16.9014 6.99748   1
  -5 -11   2 92.8122 25.3967   1
  -5 -11   1 851.071 80.1869   1
  -5 -11   0  212.41  30.927   1
  -5 -11  -1 818.346  66.136   1
  -5 -11  -2 1903.53 123.871   1
  -5 -11  -3 451.678 75.6115   1
  -5 -11  -4 977.633 77.6789   1
  -5 -11  -5 1320.82 87.3574   1
  -5 -11  -5 1308.31 92.1443   1
  -5 -11  -6 421.892  43.512   1
  -5 -11  -6 427.321 46.7328   1
  -5 -11  -7 1213.95  79.768   1
  -5 -11  -7 1120.52 80.0654   1
  -5 -11  -8 533.556 47.4768   1
  -5 -11  -9 10.3589 10.7874   1
  -5 -11 -10 519.061 42.7664   1
  -5 -11 -11 1492.56 108.071   1
  -5 -11 -12 1888.13  91.781   1
  -5 -12   1 1.26602 4.81535   1
  -5 -12   0 219.833 24.6507   1
  -5 -12  -1 1078.42 66.5395   1
  -5 -12  -2  56.617 17.2314   1
  -5 -12  -3  50.632 17.6259   1
  -5 -12  -4 1219.63 75.0895   1
  -5 -12  -4 1325.07 81.6603   1
  -5 -12  -5 1041.73 67.1374   1
  -5 -12  -5 1065.46 98.0144   1
  -5 -12  -6  49.064 14.7083   1
  -5 -12  -6 38.4436 15.9675   1
  -5 -12  -7 1.15222 7.70645   1
  -5 -12  -7  8.0833 11.6221   1
  -5 -12  -8 5.61164 8.52045   1
  -5 -12  -9 158.066 22.5928   1
  -5 -12 -10 1586.18 80.9811   1
  -5 -12 -11 306.577 25.1402   1
  -5 -13  -1 183.291 15.6101   1
  -5 -13  -1 203.637 18.2994   1
  -5 -13  -2  137.94 15.4794   1
  -5 -13  -3 1540.60 74.1023   1
  -5 -13  -4 668.795 40.5485   1
  -5 -13  -5 5.35196 6.31828   1
  -5 -13  -5 0.21184 10.6965   1
  -5 -13  -6 55.3742 12.8088   1
  -5 -13  -7 291.393 25.6671   1
  -5 -13  -8 42.7586 18.4041   1
  -5 -13  -9 160.632 18.1305   1
  -5 -13 -10 13.6602 7.03564   1
  -5 -14  -6 1401.95 72.3489   1
   6  -8  -6 60.3619 12.8937   1
   6  -8  -6 45.7739 11.7858   1
   6  -8  -5 312.236 29.4533   1
   6  -8  -5  336.30 27.4041   1
   6  -8  -4 50.2903 12.8047   1
   6  -8  -4 40.5503 13.3381   1
   6  -8  -3 325.663 30.0222   1
[truncated: 57,683 more chars]
