# Supplementary material for: Evaluation of Insulin-Like Activity of Novel Zinc Metal–Organics toward Adipogenesis Signaling
Source: Int J Mol Sci. 2021 Jun 23;22(13):6757. doi: 10.3390/ijms22136757 (PMC8268141; doi:10.3390/ijms22136757)
Supplement: Supplementary file 1 [file ijms-22-06757-s001.zip › ijms-1239064 supplementary - Final cifs and checkcifs/Compound 4/compound4.cif]

 
data_compound4
 
_audit_creation_method            SHELXL-2014/6
_chemical_name_systematic         ?
_chemical_name_common             ?
_chemical_melting_point           ?
_chemical_formula_moiety          ?
_chemical_formula_sum
 'C12 H8 Cl2 N2 Zn' 
_chemical_formula_weight          316.47

loop_
 _atom_type_symbol
 _atom_type_description
 _atom_type_scat_dispersion_real
 _atom_type_scat_dispersion_imag
 _atom_type_scat_source
 'C'  'C'   0.0181   0.0091
 'International Tables Vol C Tables 4.2.6.8 and 6.1.1.4'
 'H'  'H'   0.0000   0.0000
 'International Tables Vol C Tables 4.2.6.8 and 6.1.1.4'
 'N'  'N'   0.0311   0.0180
 'International Tables Vol C Tables 4.2.6.8 and 6.1.1.4'
 'Cl'  'Cl'   0.3639   0.7018
 'International Tables Vol C Tables 4.2.6.8 and 6.1.1.4'
 'Zn'  'Zn'  -1.5491   0.6778
 'International Tables Vol C Tables 4.2.6.8 and 6.1.1.4'
 
_space_group_crystal_system       monoclinic
_space_group_IT_number            14
_space_group_name_H-M_alt         'P 21/n'
_space_group_name_Hall            '-P 2yn'
 
_shelx_space_group_comment
;
The symmetry employed for this shelxl refinement is uniquely defined
by the following loop, which should always be used as a source of
symmetry information in preference to the above space-group names.
They are only intended as comments.
;
 
loop_
 _space_group_symop_operation_xyz
 'x, y, z'
 '-x+1/2, y+1/2, -z+1/2'
 '-x, -y, -z'
 'x-1/2, -y-1/2, z-1/2'
 
_cell_length_a                    7.96670(10)
_cell_length_b                    15.6568(2)
_cell_length_c                    9.68380(10)
_cell_angle_alpha                 90
_cell_angle_beta                  102.0440(10)
_cell_angle_gamma                 90
_cell_volume                      1181.30(2)
_cell_formula_units_Z             4
_cell_measurement_temperature     160(2)
_cell_measurement_reflns_used     12769
_cell_measurement_theta_min       6.56
_cell_measurement_theta_max       71.90
 
_exptl_crystal_description        'parallelepiped'
_exptl_crystal_colour             'colorless'
_exptl_crystal_density_meas       ?
_exptl_crystal_density_method     ?
_exptl_crystal_density_diffrn     1.779          
_exptl_crystal_F_000              632
_exptl_transmission_factor_min    ?
_exptl_transmission_factor_max    ?
_exptl_crystal_size_max           0.55
_exptl_crystal_size_mid           0.40
_exptl_crystal_size_min           0.20
_exptl_absorpt_coefficient_mu     6.840
_shelx_estimated_absorpt_T_min    ?
_shelx_estimated_absorpt_T_max    ?
_exptl_absorpt_correction_type    'empirical'
_exptl_absorpt_correction_T_min   0.703
_exptl_absorpt_correction_T_max   1.000
_exptl_absorpt_process_details    'CrystalClear, Rigaku MSC, 2005' 
_exptl_absorpt_special_details    ?
_diffrn_ambient_temperature       160(2)
_diffrn_radiation_wavelength      1.54178
_diffrn_radiation_type            CuK\a
_diffrn_source                    ?
_diffrn_measurement_device_type   'Rigaku R-AXIS SPIDER IPDS'
_diffrn_measurement_method        '\q scans'
_diffrn_detector_area_resol_mean  ?
_diffrn_reflns_number             12537
_diffrn_reflns_av_unetI/netI      0.0264
_diffrn_reflns_av_R_equivalents   0.0370
_diffrn_reflns_limit_h_min        -9
_diffrn_reflns_limit_h_max        9
_diffrn_reflns_limit_k_min        -18
_diffrn_reflns_limit_k_max        18
_diffrn_reflns_limit_l_min        -8
_diffrn_reflns_limit_l_max        10
_diffrn_reflns_theta_min          6.561
_diffrn_reflns_theta_max          64.997
_diffrn_reflns_theta_full         67.679
_diffrn_measured_fraction_theta_max   0.963
_diffrn_measured_fraction_theta_full  0.909
_diffrn_reflns_Laue_measured_fraction_max    0.963
_diffrn_reflns_Laue_measured_fraction_full   0.909
_diffrn_reflns_point_group_measured_fraction_max   0.963
_diffrn_reflns_point_group_measured_fraction_full  0.909
_reflns_number_total              1938
_reflns_number_gt                 1848
_reflns_threshold_expression      'I > 2\s(I)'
_reflns_Friedel_coverage          0.000
_reflns_Friedel_fraction_max      .
_reflns_Friedel_fraction_full     .
 
_reflns_special_details
;
 Reflections were merged by SHELXL according to the crystal
 class for the calculation of statistics and refinement.
 
 _reflns_Friedel_fraction is defined as the number of unique
 Friedel pairs measured divided by the number that would be
 possible theoretically, ignoring centric projections and
 systematic absences.
;
 
_computing_data_collection        'CrystalClear, Rigaku MSC, 2005'
_computing_cell_refinement        'CrystalClear, Rigaku MSC, 2005'
_computing_data_reduction         'CrystalClear, Rigaku MSC, 2005'
_computing_structure_solution     'SHELXL-2014/6 (Sheldrick, 2014)'
_computing_structure_refinement 'SHELXL-2014/6 (Sheldrick, 2014)'
_computing_molecular_graphics     'Diamond ver.3.2'
_computing_publication_material   'publCIF J.Appl.Cryst. 2010, 43, 920'
_refine_special_details           ?
_refine_ls_structure_factor_coef  Fsqd
_refine_ls_matrix_type            full
_refine_ls_weighting_scheme       calc
_refine_ls_weighting_details
'w=1/[\s^2^(Fo^2^)+(0.0320P)^2^+1.0124P] where P=(Fo^2^+2Fc^2^)/3'
_atom_sites_solution_primary      ?
_atom_sites_solution_secondary    ?
_atom_sites_solution_hydrogens    difmap
_refine_ls_hydrogen_treatment     refall
_refine_ls_extinction_method      none
_refine_ls_extinction_coef        .
_refine_ls_number_reflns          1938
_refine_ls_number_parameters      186
_refine_ls_number_restraints      0
_refine_ls_R_factor_all           0.0283
_refine_ls_R_factor_gt            0.0271
_refine_ls_wR_factor_ref          0.0710
_refine_ls_wR_factor_gt           0.0703
_refine_ls_goodness_of_fit_ref    1.099
_refine_ls_restrained_S_all       1.099
_refine_ls_shift/su_max           0.000
_refine_ls_shift/su_mean          0.000
 
loop_
 _atom_site_label
 _atom_site_type_symbol
 _atom_site_fract_x
 _atom_site_fract_y
 _atom_site_fract_z
 _atom_site_U_iso_or_equiv
 _atom_site_adp_type
 _atom_site_occupancy
 _atom_site_site_symmetry_order  
 _atom_site_calc_flag
 _atom_site_refinement_flags_posn
 _atom_site_refinement_flags_adp
 _atom_site_refinement_flags_occupancy
 _atom_site_disorder_assembly
 _atom_site_disorder_group
Zn1 Zn 0.21893(4) 0.22060(2) 0.45513(4) 0.02261(14) Uani 1 1 d . . . . .
Cl1 Cl -0.04066(7) 0.27702(3) 0.38682(8) 0.02823(18) Uani 1 1 d . . . . .
Cl2 Cl 0.42944(8) 0.31512(4) 0.49852(7) 0.03146(19) Uani 1 1 d . . . . .
N1 N 0.1940(2) 0.11458(12) 0.5784(2) 0.0206(5) Uani 1 1 d . . . . .
N2 N 0.2833(2) 0.12757(12) 0.3251(2) 0.0195(4) Uani 1 1 d . . . . .
C1 C 0.1396(3) 0.10836(16) 0.6985(3) 0.0254(6) Uani 1 1 d . . . . .
C2 C 0.1253(3) 0.03013(18) 0.7644(3) 0.0286(6) Uani 1 1 d . . . . .
C3 C 0.1735(3) -0.04310(17) 0.7071(3) 0.0271(6) Uani 1 1 d . . . . .
C4 C 0.2318(3) -0.03963(15) 0.5801(3) 0.0227(6) Uani 1 1 d . . . . .
C5 C 0.2863(3) -0.11293(15) 0.5115(3) 0.0251(6) Uani 1 1 d . . . . .
C6 C 0.3339(3) -0.10589(15) 0.3856(3) 0.0249(6) Uani 1 1 d . . . . .
C7 C 0.3324(3) -0.02483(14) 0.3162(3) 0.0205(5) Uani 1 1 d . . . . .
C8 C 0.3725(3) -0.01446(16) 0.1838(3) 0.0261(6) Uani 1 1 d . . . . .
C9 C 0.3703(3) 0.06568(16) 0.1260(3) 0.0261(6) Uani 1 1 d . . . . .
C10 C 0.3248(3) 0.13547(16) 0.2003(3) 0.0237(6) Uani 1 1 d . . . . .
C11 C 0.2858(3) 0.04830(14) 0.3834(3) 0.0180(5) Uani 1 1 d . . . . .
C12 C 0.2372(3) 0.04132(14) 0.5177(3) 0.0192(5) Uani 1 1 d . . . . .
H1 H 0.106(3) 0.1598(17) 0.733(3) 0.020(6) Uiso 1 1 d . . . . .
H5 H 0.287(3) -0.1636(18) 0.558(3) 0.019(7) Uiso 1 1 d . . . . .
H6 H 0.367(3) -0.1519(18) 0.343(3) 0.026(7) Uiso 1 1 d . . . . .
H3 H 0.162(4) -0.097(2) 0.750(3) 0.040(8) Uiso 1 1 d . . . . .
H10 H 0.324(3) 0.189(2) 0.165(3) 0.028(7) Uiso 1 1 d . . . . .
H9 H 0.391(3) 0.0759(18) 0.041(3) 0.026(8) Uiso 1 1 d . . . . .
H2 H 0.087(3) 0.0315(16) 0.840(3) 0.015(7) Uiso 1 1 d . . . . .
H8 H 0.401(3) -0.0582(18) 0.136(3) 0.030(8) Uiso 1 1 d . . . . .
 
loop_
 _atom_site_aniso_label
 _atom_site_aniso_U_11
 _atom_site_aniso_U_22
 _atom_site_aniso_U_33
 _atom_site_aniso_U_23
 _atom_site_aniso_U_13
 _atom_site_aniso_U_12
Zn1 0.0247(2) 0.01350(19) 0.0305(3) -0.00113(12) 0.00782(16) 0.00011(11)
Cl1 0.0245(3) 0.0173(3) 0.0444(5) 0.0036(2) 0.0106(3) 0.0015(2)
Cl2 0.0294(3) 0.0233(3) 0.0410(4) -0.0011(3) 0.0058(3) -0.0068(2)
N1 0.0191(9) 0.0192(10) 0.0231(12) -0.0008(8) 0.0037(9) -0.0020(8)
N2 0.0188(9) 0.0163(10) 0.0233(12) 0.0002(8) 0.0040(8) 0.0012(7)
C1 0.0220(12) 0.0255(14) 0.0285(16) -0.0058(11) 0.0046(11) -0.0030(10)
C2 0.0220(12) 0.0415(16) 0.0227(16) 0.0010(12) 0.0058(12) -0.0065(11)
C3 0.0201(12) 0.0289(14) 0.0308(16) 0.0076(12) 0.0019(11) -0.0056(10)
C4 0.0154(10) 0.0224(12) 0.0289(15) 0.0032(10) 0.0015(10) -0.0035(9)
C5 0.0209(12) 0.0155(12) 0.0382(17) 0.0060(11) 0.0045(11) -0.0019(9)
C6 0.0192(12) 0.0139(12) 0.0413(18) -0.0026(11) 0.0058(11) -0.0010(9)
C7 0.0132(10) 0.0186(12) 0.0292(15) -0.0028(10) 0.0030(10) -0.0022(9)
C8 0.0236(12) 0.0214(13) 0.0347(17) -0.0066(11) 0.0089(11) 0.0010(10)
C9 0.0276(13) 0.0283(14) 0.0244(16) 0.0001(11) 0.0097(12) 0.0000(10)
C10 0.0247(12) 0.0206(13) 0.0258(16) 0.0043(11) 0.0049(11) 0.0007(10)
C11 0.0127(10) 0.0170(11) 0.0232(14) -0.0003(9) 0.0017(9) -0.0013(8)
C12 0.0123(10) 0.0191(12) 0.0247(14) -0.0004(10) 0.0005(9) -0.0021(9)
 
_geom_special_details
;
 All esds (except the esd in the dihedral angle between two l.s. planes)
 are estimated using the full covariance matrix.  The cell esds are taken
 into account individually in the estimation of esds in distances, angles
 and torsion angles; correlations between esds in cell parameters are only
 used when they are defined by crystal symmetry.  An approximate (isotropic)
 treatment of cell esds is used for estimating esds involving l.s. planes.
;
 
loop_
 _geom_bond_atom_site_label_1
 _geom_bond_atom_site_label_2
 _geom_bond_distance
 _geom_bond_site_symmetry_2
 _geom_bond_publ_flag
Zn1 N2 2.059(2) . ?
Zn1 N1 2.078(2) . ?
Zn1 Cl2 2.2102(6) . ?
Zn1 Cl1 2.2190(6) . ?
N1 C1 1.326(3) . ?
N1 C12 1.366(3) . ?
N2 C10 1.323(3) . ?
N2 C11 1.362(3) . ?
C1 C2 1.397(4) . ?
C1 H1 0.93(3) . ?
C2 C3 1.363(4) . ?
C2 H2 0.85(3) . ?
C3 C4 1.404(4) . ?
C3 H3 0.95(3) . ?
C4 C12 1.409(3) . ?
C4 C5 1.438(4) . ?
C5 C6 1.354(4) . ?
C5 H5 0.91(3) . ?
C6 C7 1.435(3) . ?
C6 H6 0.90(3) . ?
C7 C8 1.395(4) . ?
C7 C11 1.405(3) . ?
C8 C9 1.372(4) . ?
C8 H8 0.88(3) . ?
C9 C10 1.397(4) . ?
C9 H9 0.89(3) . ?
C10 H10 0.90(3) . ?
C11 C12 1.435(4) . ?
 
loop_
 _geom_angle_atom_site_label_1
 _geom_angle_atom_site_label_2
 _geom_angle_atom_site_label_3
 _geom_angle
 _geom_angle_site_symmetry_1
 _geom_angle_site_symmetry_3
 _geom_angle_publ_flag
N2 Zn1 N1 81.49(8) . . ?
N2 Zn1 Cl2 108.31(6) . . ?
N1 Zn1 Cl2 125.83(6) . . ?
N2 Zn1 Cl1 115.77(5) . . ?
N1 Zn1 Cl1 107.11(5) . . ?
Cl2 Zn1 Cl1 114.40(2) . . ?
C1 N1 C12 118.3(2) . . ?
C1 N1 Zn1 130.54(16) . . ?
C12 N1 Zn1 111.14(16) . . ?
C10 N2 C11 118.6(2) . . ?
C10 N2 Zn1 129.33(16) . . ?
C11 N2 Zn1 112.02(16) . . ?
N1 C1 C2 122.5(3) . . ?
N1 C1 H1 114.7(16) . . ?
C2 C1 H1 122.7(16) . . ?
C3 C2 C1 119.7(3) . . ?
C3 C2 H2 123.6(17) . . ?
C1 C2 H2 116.7(17) . . ?
C2 C3 C4 119.8(2) . . ?
C2 C3 H3 120.3(18) . . ?
C4 C3 H3 119.8(18) . . ?
C3 C4 C12 117.2(2) . . ?
C3 C4 C5 124.1(2) . . ?
C12 C4 C5 118.7(2) . . ?
C6 C5 C4 121.3(2) . . ?
C6 C5 H5 122.8(16) . . ?
C4 C5 H5 116.0(16) . . ?
C5 C6 C7 121.1(2) . . ?
C5 C6 H6 121.1(17) . . ?
C7 C6 H6 117.8(18) . . ?
C8 C7 C11 117.7(2) . . ?
C8 C7 C6 123.5(2) . . ?
C11 C7 C6 118.8(2) . . ?
C9 C8 C7 119.7(2) . . ?
C9 C8 H8 118.8(19) . . ?
C7 C8 H8 121.5(19) . . ?
C8 C9 C10 119.2(3) . . ?
C8 C9 H9 123.7(18) . . ?
C10 C9 H9 117.0(18) . . ?
N2 C10 C9 122.6(2) . . ?
N2 C10 H10 116.6(18) . . ?
C9 C10 H10 120.9(18) . . ?
N2 C11 C7 122.2(2) . . ?
N2 C11 C12 117.5(2) . . ?
C7 C11 C12 120.3(2) . . ?
N1 C12 C4 122.5(2) . . ?
N1 C12 C11 117.8(2) . . ?
C4 C12 C11 119.7(2) . . ?
 
_refine_diff_density_max    0.340
_refine_diff_density_min   -0.348
_refine_diff_density_rms    0.063

_shelxl_version_number 2014/6

_shelx_res_file
;
TITL SAL ZN 178  P21/N
CELL  1.54178   7.9667  15.6568   9.6838   90.000  102.044   90.000
ZERR     4.00   0.0001   0.0002   0.0001    0.000    0.001    0.000
LATT   1
SYMM  1/2 - X, 1/2 + Y, 1/2 - Z
SFAC  C    H    N    CL   ZN
UNIT  48   32   8    8    4
ACTA
OMIT    -2.00 130.00
BOND  $H
TEMP  -113
FMAP   2
PLAN  -20
L.S.   4
TEMP  -113
WGHT    0.032000    1.012400
FVAR       2.01726
ZN1   5    0.218935    0.220605    0.455127    11.00000    0.02473    0.01350 =
         0.03049   -0.00113    0.00782    0.00011
CL1   4   -0.040662    0.277024    0.386822    11.00000    0.02454    0.01729 =
         0.04435    0.00364    0.01060    0.00147
CL2   4    0.429441    0.315124    0.498520    11.00000    0.02943    0.02329 =
         0.04100   -0.00108    0.00583   -0.00679
N1    3    0.193981    0.114576    0.578385    11.00000    0.01911    0.01924 =
         0.02314   -0.00078    0.00373   -0.00197
N2    3    0.283281    0.127572    0.325098    11.00000    0.01879    0.01627 =
         0.02329    0.00019    0.00398    0.00125
C1    1    0.139577    0.108361    0.698453    11.00000    0.02198    0.02547 =
         0.02846   -0.00577    0.00457   -0.00304
C2    1    0.125274    0.030128    0.764399    11.00000    0.02199    0.04151 =
         0.02272    0.00105    0.00576   -0.00646
C3    1    0.173499   -0.043100    0.707149    11.00000    0.02011    0.02887 =
         0.03083    0.00764    0.00190   -0.00556
C4    1    0.231843   -0.039627    0.580107    11.00000    0.01541    0.02240 =
         0.02889    0.00320    0.00154   -0.00346
C5    1    0.286283   -0.112930    0.511470    11.00000    0.02095    0.01549 =
         0.03824    0.00600    0.00447   -0.00191
C6    1    0.333852   -0.105892    0.385590    11.00000    0.01923    0.01388 =
         0.04128   -0.00257    0.00584   -0.00100
C7    1    0.332449   -0.024833    0.316244    11.00000    0.01316    0.01864 =
         0.02916   -0.00285    0.00297   -0.00217
C8    1    0.372517   -0.014465    0.183758    11.00000    0.02356    0.02138 =
         0.03466   -0.00663    0.00889    0.00102
C9    1    0.370272    0.065677    0.126043    11.00000    0.02759    0.02831 =
         0.02444    0.00006    0.00975   -0.00005
C10   1    0.324758    0.135470    0.200314    11.00000    0.02467    0.02057 =
         0.02576    0.00435    0.00493    0.00065
C11   1    0.285795    0.048302    0.383438    11.00000    0.01272    0.01704 =
         0.02325   -0.00035    0.00169   -0.00127
C12   1    0.237249    0.041320    0.517656    11.00000    0.01225    0.01909 =
         0.02466   -0.00039    0.00046   -0.00206
H1    2    0.106233    0.159799    0.732563    11.00000    0.02040
H5    2    0.286693   -0.163627    0.557836    11.00000    0.01949
H6    2    0.367448   -0.151879    0.342695    11.00000    0.02630
H3    2    0.161935   -0.096740    0.750030    11.00000    0.03965
H10   2    0.323865    0.188658    0.165318    11.00000    0.02754
H9    2    0.390565    0.075943    0.040654    11.00000    0.02646
H2    2    0.087169    0.031519    0.839913    11.00000    0.01511
H8    2    0.401355   -0.058172    0.136463    11.00000    0.03028
HKLF    4

REM  SAL ZN 178  P21/N
REM R1 =  0.0271 for    1848 Fo > 4sig(Fo)  and  0.0283 for all    1938 data
REM    186 parameters refined using      0 restraints

END

WGHT      0.0320      1.0127

REM Highest difference peak  0.340,  deepest hole -0.348,  1-sigma level  0.063
Q1    1   0.2592  0.1648  0.4009  11.00000  0.05    0.34
Q2    1   0.1925  0.2786  0.4813  11.00000  0.05    0.33
Q3    1   0.1864  0.1618  0.5025  11.00000  0.05    0.32
Q4    1   0.2478  0.2764  0.4296  11.00000  0.05    0.32
Q5    1   0.2273  0.1708  0.3708  11.00000  0.05    0.29
Q6    1   0.2241  0.1748  0.5659  11.00000  0.05    0.26
Q7    1   0.0438  0.2257  0.3816  11.00000  0.05    0.25
Q8    1   0.2696 -0.0647  0.5494  11.00000  0.05    0.25
Q9    1   0.4397  0.2857  0.4255  11.00000  0.05    0.25
Q10   1   0.2439  0.0008  0.5555  11.00000  0.05    0.25
Q11   1   0.1050  0.2219  0.4902  11.00000  0.05    0.24
Q12   1  -0.0201  0.3329  0.3598  11.00000  0.05    0.24
Q13   1   0.3391  0.2210  0.4088  11.00000  0.05    0.24
Q14   1   0.2364  0.0432  0.4446  11.00000  0.05    0.24
Q15   1   0.3400  0.1220  0.2768  11.00000  0.05    0.23
Q16   1   0.2143  0.0796  0.5482  11.00000  0.05    0.22
Q17   1  -0.0332  0.2391  0.3193  11.00000  0.05    0.22
Q18   1  -0.0743  0.2237  0.4105  11.00000  0.05    0.22
Q19   1   0.3269  0.0172  0.3523  11.00000  0.05    0.22
Q20   1   0.4399  0.2842  0.6032  11.00000  0.05    0.21
;
_shelx_res_checksum   51925

_shelx_hkl_file
;
   0   0   247578.00 2353.29   1
   0   0   247249.40 2331.35   1
   0   0   245695.80 2212.42   1
   0   0   247607.10 2397.61   1
   0   0  -248326.00 2412.00   1
   0   0  -248699.40 2286.75   1
   0   0   3 1.45695 7.79937   1
   0   0   3 60.5157 7.34095   1
   0   0   3 7.23146 8.73814   1
   0   0   3 17.8691 7.18361   1
   0   0  -3 16.2473 3.33111   1
   0   0  -3 16.8878 11.5298   1
   0   0   4 3033.14 112.713   1
   0   0   4 2914.42 126.081   1
   0   0   4 3147.65  127.31   1
   0   0   4 2802.18 67.1622   1
   0   0   4 3309.28 133.846   1
   0   0  -4 3132.61 72.2828   1
   0   0  -4 3194.58  117.16   1
   0   0  -4 2987.90 69.6945   1
   0   0   5 17.7023 17.4116   1
   0   0   5 112.053 36.4474   1
   0   0   5 127.015 13.5814   1
   0   0  -5 15.1189 17.0206   1
   0   0   6 1872.83 130.248   1
   0   0   6 1883.48 120.799   1
   0   0  -6 1926.92 127.983   1
   0   0   7-0.75819 11.0882   1
   0   0   7  0.0151 11.6366   1
   0   0   8 16.3587  38.274   1
   0   0   9 11.5757 35.9405   1
   0   1   231492.10 1357.59   1
   0  -1   230198.50 1331.68   1
   0   1   230876.60 1388.12   1
   0  -1   230503.10 1376.67   1
   0   1   230408.90 1269.22   1
   0   1   232758.70 1444.53   1
   0  -1   231975.30 1403.08   1
   0  -1   230871.70 1405.02   1
   0  -1   230684.40 1258.27   1
   0   1   229890.90 1272.27   1
   0   1   231495.60 1314.97   1
   0  -1   232746.40 1339.01   1
   0  -1  -232501.20 1388.25   1
   0  -1  -231687.30 1344.00   1
   0   1  -232564.70 1446.67   1
   0   1  -231941.60 1311.28   1
   0  -1  -231475.40 1408.98   1
   0   1  -233215.60 1353.87   1
   0   1  -231200.80 1386.30   1
   0  -1  -234679.50 1529.25   1
   0  -1   3 7.97478  9.5284   1
   0  -1   3 25.2934 9.76605   1
   0  -1   3 23.8478 7.56063   1
   0  -1   3 7.01839 9.83051   1
   0   1   3 21.4809 11.2067   1
   0   1   3 10.0738 5.18813   1
   0  -1   3 22.6227 1.54337   1
   0   1   3 12.9649 5.57963   1
   0   1   3 8.78509 3.73042   1
   0   1   3  17.026 6.77062   1
   0  -1   3 13.5722  2.6379   1
   0  -1   3 4.04747 7.21161   1
   0   1  -3 11.8668 7.02572   1
   0   1  -3 24.8249 2.17715   1
   0   1  -3 26.7817 2.78132   1
   0  -1  -3 9.76914 5.14824   1
   0  -1  -3 6.51216 12.4052   1
   0  -1  -3 9.35137 5.10977   1
   0   1   426951.30 1301.61   1
   0  -1   428784.20 1323.98   1
   0   1   427480.40 1217.82   1
   0   1   425664.90 1084.93   1
   0  -1   426658.80 1252.70   1
   0  -1   425829.80 1214.69   1
   0  -1   426636.00 1337.66   1
   0  -1   428603.70 1356.33   1
   0   1   429473.50 1364.97   1
   0   1   425311.90 1121.68   1
   0   1   425715.40 1229.69   1
   0   1  -427838.00 1297.39   1
   0  -1  -427760.70 1165.07   1
   0  -1  -428692.00 1377.29   1
   0  -1  -429258.10 1211.79   1
   0   1   5 58.4961 15.6188   1
   0  -1   5 44.4778 16.2049   1
   0   1   5 77.2425 21.9813   1
   0  -1   5  42.822 19.7396   1
   0  -1   5 45.9384 15.5528   1
   0   1   5 23.8256  13.485   1
   0  -1   5  50.458 21.2779   1
   0   1  -5 36.3755 14.9247   1
   0  -1  -5 64.9644 16.6575   1
   0  -1   6 4137.09 200.369   1
   0   1   6 4535.14  205.89   1
   0  -1   6 3588.01 166.418   1
   0  -1   6 4222.30 192.583   1
   0  -1   6 4558.98 205.596   1
   0   1   6 4435.39 224.611   1
   0  -1   6 4441.08 230.953   1
   0   1  -6 4678.04 231.599   1
   0  -1  -6 4697.74 209.482   1
   0   1   7 1498.87 139.553   1
   0  -1   7 1697.48 138.267   1
   0  -1   7 1459.88 95.8744   1
   0   1   7 1625.59 106.017   1
   0   1   8 2825.69  174.49   1
   0   1   8 3478.17 198.706   1
   0   1   9 452.487 101.123   1
   0  -1   9 516.936 99.5288   1
   0  -2   1 418.148 14.1812   1
   0   2   1 459.586 17.6007   1
   0  -2   1 420.632  18.638   1
   0   2   1 442.055 14.0145   1
   0  -2   1  432.95 13.5477   1
   0  -2   1 450.159 14.0155   1
   0  -2   1 441.177  11.372   1
   0   2   1 418.747 13.0052   1
   0   2   1 427.563 12.9242   1
   0  -2   1 478.838 15.1565   1
   0  -2  -1  459.06 17.3015   1
   0  -2  -1 431.713 13.1577   1
   0   2  -1 470.674 15.2395   1
   0   2  -1 449.217 11.5253   1
   0  -2  -1 438.297 12.6796   1
   0   2  -1 470.569 14.7234   1
   0  -2  -1  428.25 12.8967   1
   0   2  -1 452.052 14.4242   1
   0  -2   285109.20 5100.71   1
   0  -2   286512.30 5193.30   1
   0   2   283362.80 4922.97   1
   0  -2   289362.30 5341.69   1
   0   2   285884.50 5080.23   1
   0   2   284372.10 5079.47   1
   0  -2   286684.00 5247.29   1
   0   2   286405.10 5178.79   1
   0  -2   289823.00 5161.77   1
   0  -2   284109.50 4841.89   1
   0  -2  -286446.30 5103.92   1
   0   2  -286434.20 5154.07   1
   0  -2  -285274.90 5033.53   1
   0  -2  -289705.10 5328.71   1
   0   2  -288453.70 5347.65   1
   0   2  -289312.80 5134.25   1
   0  -2  -284867.70 5131.15   1
   0   2  -284621.50 4874.78   1
   0  -2   3 14.8265 2.16594   1
   0  -2   3 26.6987 2.08368   1
   0   2   3 26.3667 2.91262   1
   0  -2   3 37.0771 10.0018   1
   0  -2   3 18.1559 8.48103   1
   0  -2   3 8.67154 7.24315   1
   0   2   3 8.98653 4.65031   1
   0   2   3 30.4575 12.1414   1
   0   2  -3 23.9766 2.30854   1
   0  -2  -3 17.7651 8.44629   1
   0   2  -3 15.9005 3.08802   1
   0  -2  -3 9.37315 4.61704   1
   0   2  -3 7.99032  8.0857   1
   0  -2  -3 18.4069  6.7911   1
   0   2   4 2424.53 83.0584   1
   0  -2   4 2454.69 91.2369   1
   0   2   4 2333.14  71.144   1
   0   2   4 2548.43 68.8453   1
   0   2   4 2742.00 118.524   1
   0   2   4 2278.18 103.469   1
   0   2   4 2500.10  127.63   1
   0  -2   4 2571.60 131.447   1
   0  -2   4 2644.55 93.9348   1
   0  -2   4 2702.72 101.755   1
   0   2   4 2528.82 65.9354   1
   0  -2  -4 2504.82 73.8496   1
   0  -2  -4 2820.53 86.7539   1
   0  -2  -4 2783.78 126.092   1
   0   2  -4 3063.06 102.616   1
   0  -2   5 684.375 62.0663   1
   0   2   5 615.702 53.9137   1
   0   2   5 712.536 46.4854   1
   0  -2   5 658.784 55.0088   1
   0  -2   5 698.376 40.9076   1
   0  -2   5 708.024 63.0794   1
   0   2  -5 667.191 55.1149   1
   0  -2  -5  742.59 68.1998   1
   0  -2   6 77.1746 21.2967   1
   0   2   6 40.7605 22.4749   1
   0   2   6 5.50616 23.7537   1
   0  -2   6 98.9196 28.8802   1
   0  -2   6  27.839 18.7273   1
   0  -2   6 12.5561 33.0732   1
   0  -2   6 19.2591 32.6662   1
   0   2  -6  144.82 19.5287   1
   0  -2   7 3942.79 242.172   1
   0   2   7 3560.95 190.734   1
   0   2   7 3856.91 201.103   1
   0  -2   7 3239.03 172.621   1
   0   2   8 37.6302  26.259   1
   0   2   8  11.173 25.5585   1
   0   2   9 245.144 52.7777   1
   0  -2   9 261.352 78.6874   1
   0  -3   0 27.7474 6.33478   1
   0   3   0   26.80 8.29077   1
   0   3   0  46.089 4.89183   1
   0  -3   0 33.0087 4.95586   1
   0   3   0 30.0279 2.24103   1
   0  -3   0 22.2042 2.46767   1
   0   3   0 31.4234 4.56945   1
   0  -3   0 26.8349  8.3244   1
   0  -3   1 1687.29 45.5545   1
   0   3   1 1730.54 45.8191   1
   0  -3   1 1794.73 50.9241   1
   0  -3   1 1585.44 47.5514   1
   0   3   1 1775.98 50.0857   1
   0  -3   1 1679.38 44.6221   1
   0   3   1 1678.25 47.8982   1
   0  -3   1 1747.42 39.8871   1
   0   3   1 1646.12 44.5122   1
   0  -3   1 1660.18 49.8893   1
   0   3   1 1677.52 48.4546   1
   0  -3  -1 1660.11 48.1199   1
   0  -3  -1 1661.48 46.3918   1
   0   3  -1 1749.83 52.2726   1
   0  -3  -1 1684.11 38.3576   1
   0   3  -1 1711.73  46.019   1
   0  -3  -1 1642.67 46.9306   1
   0   3  -1 1665.00 44.5323   1
   0   3  -1 1802.28 50.7348   1
   0  -3  -1 1582.72 34.5346   1
   0  -3   249430.70 2439.60   1
   0  -3   249316.30 2565.58   1
   0  -3   247774.70 2427.48   1
   0  -3   250269.40 2582.28   1
   0  -3   247173.20 2438.86   1
   0   3   247276.70 2454.78   1
   0   3   248992.10 2507.32   1
   0   3   247109.90 2419.72   1
   0  -3   250354.30 2475.92   1
   0   3   248911.40 2519.23   1
   0   3  -252074.50 2567.18   1
   0   3  -249367.40 2542.22   1
   0  -3  -250038.30 2561.73   1
   0  -3  -249257.20 2510.43   1
   0  -3  -248314.70 2478.86   1
   0   3  -249662.90 2498.73   1
   0  -3  -248346.80 2478.55   1
   0   3  -251186.50 2530.10   1
   0  -3   3 773.264 34.6027   1
   0   3   3 807.614 29.6932   1
   0  -3   3 820.559 36.0304   1
   0  -3   3 772.293 24.3884   1
   0   3   3  821.73 37.8293   1
   0   3   3 841.653 47.5553   1
   0   3   3 811.589 30.6416   1
   0  -3   3 837.637 24.6852   1
   0  -3   3 853.901 48.9663   1
   0  -3  -3 818.567 29.3948   1
   0   3  -3 831.591 38.6393   1
   0  -3  -3  841.65 29.9631   1
   0  -3  -3 864.299  37.734   1
   0   3  -3 980.821 39.2425   1
   0  -3  -3 889.823 43.0873   1
   0   3  -3 844.364 24.9081   1
   0  -3   426671.90 1232.64   1
   0   3   425085.40 1168.57   1
   0  -3   426896.70 1322.33   1
   0  -3   421220.40 829.222   1
   0   3   425439.40 1212.84   1
   0   3   423286.50 1047.13   1
   0   3   423524.50 1053.13   1
   0  -3   425136.20 1157.50   1
   0  -3  -426533.50 1270.31   1
   0   3  -427351.40 1261.52   1
   0  -3  -426314.80 1149.43   1
   0   3  -424087.50  926.51   1
   0   3  -424924.60 1130.87   1
   0   3  -425327.80 981.718   1
   0  -3  -424355.60 1090.43   1
   0  -3   5  512.79 40.2525   1
   0  -3   5  523.99 46.2089   1
   0  -3   5 511.612 40.4948   1
   0  -3   5 508.589 54.9428   1
   0   3   5 529.474 73.2272   1
   0   3   5 473.772 39.4094   1
   0   3  -5 556.411 48.5161   1
   0  -3  -5 552.268  43.409   1
   0   3   6 2496.13 136.964   1
   0  -3   6 2509.19 149.031   1
   0  -3   6 2641.80 132.916   1
   0   3   6 2528.71 167.612   1
   0  -3   6 2651.45 130.394   1
   0  -3   6 2641.20 149.321   1
   0   3  -6 2609.88 143.601   1
   0  -3   7 3200.82 205.323   1
   0  -3   7 3459.21 180.764   1
   0   3   7 3287.92 182.911   1
   0   3   7 3210.87 228.275   1
   0   3   8  875.00 83.0979   1
   0   3   8 898.251 128.782   1
   0   3   9 5835.71 338.526   1
   0  -3   9 5985.38 378.134   1
   0   4   023711.50 978.452   1
   0   4   023056.60 937.374   1
   0  -4   021656.90 906.627   1
   0  -4   021858.90 882.138   1
   0   4   023005.00 881.913   1
   0  -4   021274.40 870.937   1
   0   4   021980.90 919.165   1
   0  -4   023392.90 966.117   1
   0  -4   022768.00 934.876   1
   0   4   022662.60 866.874   1
   0  -4   1  54.741 6.94843   1
   0   4   1 67.8365  6.0414   1
   0   4   1 38.6226 8.12768   1
   0  -4   1 37.3947 3.93761   1
   0  -4   1 29.1095 8.06711   1
   0  -4   1 33.0987 7.34795   1
   0  -4   1 42.6475  13.393   1
   0   4   1 34.4573 8.83281   1
   0   4   1 65.1934 12.1972   1
   0   4   1 40.2918 8.31041   1
   0  -4   1 34.7257 8.23538   1
   0  -4  -1 41.8408 5.08238   1
   0   4  -1 28.4897 7.60664   1
   0   4  -1 36.5865 7.08776   1
   0  -4  -1 84.3901 6.49149   1
   0  -4  -1 58.5797 8.00832   1
   0   4  -1 54.8204 6.89788   1
   0  -4  -1 87.3274 7.75943   1
   0  -4  -1  35.202 7.83286   1
   0   4   2 8590.84 319.673   1
   0   4   2 8415.93 300.452   1
   0  -4   2 8712.50 292.086   1
   0  -4   2 8424.86 277.696   1
   0  -4   2 8491.68 324.078   1
   0   4   2 8728.12 309.095   1
   0  -4   2 8868.63 293.611   1
   0   4   2 8864.01 311.608   1
   0  -4   2 8789.19 320.471   1
   0   4   2 9242.00 332.328   1
   0  -4   2 9261.65 329.703   1
   0   4  -2 9328.12 332.488   1
   0   4  -2 9278.24 317.171   1
   0   4  -2 8730.54 292.888   1
   0  -4  -2 8963.90 313.536   1
   0  -4  -2 8532.66 300.696   1
   0   4  -2 8501.88  275.71   1
   0  -4  -2 8874.33  327.67   1
   0  -4   3 231.545 10.5028   1
   0  -4   3 239.729 30.1799   1
   0   4   3 234.498 20.7235   1
   0  -4   3 227.952 20.7843   1
   0  -4   3 214.477 15.4629   1
   0   4   3 236.788 17.4672   1
   0  -4   3 256.768 20.8168   1
   0  -4   3 252.746 23.5102   1
   0   4   3 212.482 16.7928   1
   0   4   3 232.545 20.2998   1
   0   4  -3 244.872 11.1835   1
   0  -4  -3 245.486 16.2768   1
   0   4  -3 277.768  31.377   1
   0  -4  -3 228.362 17.0084   1
   0   4  -3 255.079 19.0071   1
   0   4  -3  230.52 10.9586   1
   0  -4  -3 238.893 17.0363   1
   0  -4   4 27.3337 12.8036   1
   0   4   4 8.51201 14.5717   1
   0   4   4 41.4447 10.3572   1
   0   4   4 19.7202 15.8427   1
   0   4   4   32.35 13.9334   1
   0  -4   4 42.3072 13.5713   1
   0   4   4 62.8513 9.90552   1
   0   4  -4 18.6354 4.16894   1
   0   4  -4 99.4181 21.5588   1
   0  -4  -4 40.1763 9.65111   1
   0  -4  -4 28.0655 11.1584   1
   0  -4  -4 83.1283 9.98486   1
   0   4   511604.60 581.256   1
   0   4   511412.90 516.286   1
   0  -4   511500.40 538.263   1
   0   4   511389.30 524.836   1
   0  -4   512174.50 535.357   1
   0  -4   511515.00 525.542   1
   0  -4  -511286.60 478.932   1
   0   4  -511682.90 486.382   1
   0  -4  -512205.10 485.438   1
   0   4  -512441.90 541.007   1
   0   4   6 1412.19 90.6088   1
   0  -4   6 1294.59 89.7862   1
   0  -4   6 1379.20  85.141   1
   0  -4   6 1396.67 82.9481   1
   0   4   6 1440.20 91.9326   1
   0   4  -6 1449.68 73.0452   1
   0  -4   711635.30 568.246   1
   0   4   711098.70 573.244   1
   0   4   711261.60 583.299   1
   0  -4   711595.40 621.071   1
   0   4   8 63.6786 31.1759   1
   0   4   8 17.5483 29.0327   1
   0   4   9 328.974 94.2092   1
   0   4  10 1206.22 126.659   1
   0  -5   0 80.9855 7.05798   1
   0  -5   0 7.17715 7.60394   1
   0   5   0 92.8357 9.51377   1
   0   5   0 30.7103 3.61447   1
   0   5   0 61.9211 6.18806   1
   0  -5   0 95.4259 9.56253   1
   0   5   0 16.2532   12.01   1
   0  -5   0 19.9321  8.2658   1
   0   5   0 17.2001  8.1402   1
   0   5   1 6444.26  218.81   1
   0  -5   1 6408.65  222.12   1
   0  -5   1 6769.40 233.759   1
   0   5   1 6878.11  254.15   1
   0   5   1 7181.01 234.552   1
   0  -5   1 6515.01 231.127   1
   0  -5   1 6375.05 240.857   1
   0   5   1 6829.16 231.595   1
   0   5   1 6449.79 226.468   1
   0  -5   1 6747.43 229.686   1
   0  -5   1 6715.87 189.459   1
   0   5  -1 6910.48 233.612   1
   0  -5  -1 6403.11 200.586   1
   0  -5  -1 6328.86 190.092   1
   0  -5  -1 6634.60 240.267   1
   0   5  -1 6811.75 240.652   1
   0   5  -1 6774.98 231.192   1
   0  -5  -1 6585.33 229.375   1
   0   5  -1 7006.58 207.868   1
   0  -5  -1 6591.87 229.152   1
   0  -5   231639.30 1459.61   1
   0  -5   232347.30 1528.61   1
   0  -5   231373.00 1452.92   1
   0   5   231604.70 1491.63   1
   0   5   231822.60 1508.80   1
   0   5   230451.70 1471.27   1
   0  -5   230463.00 1454.44   1
   0   5   231331.90 1459.20   1
   0   5   230039.50 1437.12   1
   0  -5   231072.40 1515.44   1
   0  -5   232146.30 1382.65   1
   0   5  -230509.20 1339.96   1
   0   5  -232364.00 1492.53   1
   0  -5  -231093.10 1497.60   1
   0   5  -233095.60 1532.69   1
   0   5  -232771.30 1543.78   1
   0  -5  -231136.80 1466.55   1
   0  -5  -231301.70 1466.23   1
   0  -5   3 4888.38 189.504   1
   0   5   3 5203.06 198.674   1
   0  -5   3 5411.09 171.247   1
   0   5   3 5276.54 197.413   1
   0   5   3 5347.70 194.918   1
   0   5   3 4930.24 184.127   1
   0  -5   3 4915.36 163.317   1
   0  -5   3 5123.73 174.679   1
   0   5   3 5442.65 207.654   1
   0  -5   3 5036.90  194.16   1
   0  -5   3 5680.46 208.607   1
   0   5  -3 5389.37 220.199   1
   0   5  -3 5674.81  194.40   1
   0   5  -3 5171.58 170.436   1
   0   5  -3 5116.07 162.028   1
   0  -5  -3 5471.73 195.763   1
   0  -5  -3 5400.55 193.737   1
   0  -5  -3 5178.52 190.942   1
   0  -5   4 7623.07 309.119   1
   0   5   4 7619.69 324.083   1
   0   5   4 7498.00  311.29   1
   0   5   4 7444.58 291.406   1
   0  -5   4 7459.63 302.286   1
   0  -5   4 7191.22 297.745   1
   0   5   4 7294.25 307.865   1
   0   5   4 6957.29 275.599   1
   0   5  -4 7914.26 318.715   1
   0  -5  -4 7617.23 296.963   1
   0  -5  -4 7202.53 282.108   1
   0   5  -4 7240.77 273.913   1
   0  -5  -4 7944.05 300.312   1
   0   5  -4 7334.84 260.334   1
   0   5   5 63.4921 35.1478   1
   0   5   5 82.6802 26.7417   1
   0  -5   5  67.839 22.0445   1
   0  -5   5 78.8972 35.2568   1
   0   5   5 42.5122  25.434   1
   0   5   5 98.3379 23.9188   1
   0   5   5 73.4011 25.0065   1
   0  -5   5 49.7848 17.5683   1
   0  -5  -5 66.9226  25.228   1
   0  -5  -5 81.9663  23.889   1
   0   5  -5 111.779 21.8946   1
   0   5   6 2198.11 129.324   1
   0  -5   6 2160.41 117.525   1
   0   5   6 1975.25 121.058   1
   0  -5   6 2195.42 116.801   1
   0  -5   7 4181.87 218.254   1
   0   5   7 3782.64  214.13   1
   0   5   7 4037.52 286.089   1
   0  -5   7 3996.65 251.134   1
   0  -5   8 699.633 74.7246   1
   0   5   8 723.522 85.9392   1
   0   5   8 795.498 81.4238   1
   0   5   9 6782.07 419.629   1
   0   5   9 6689.04  372.89   1
   0   5  10 246.366 41.3138   1
   0   5  10 290.573 44.6518   1
   0  -6   0 5157.55 181.724   1
   0  -6   0 5349.16 204.395   1
   0  -6   0 5502.55 194.954   1
   0   6   0 5534.85 192.873   1
   0  -6   0 4977.99 174.605   1
   0   6   0 5252.50  155.87   1
   0   6   0 5321.31  160.53   1
   0   6   0 5599.99 199.915   1
   0   6   0 5634.65 191.901   1
   0  -6   0 5374.46 177.713   1
   0   6   1 125.683 11.1927   1
   0  -6   1  130.88 21.7008   1
   0  -6   1 114.679 13.4203   1
   0  -6   1 163.844 15.3569   1
   0   6   1 120.876 16.1083   1
   0   6   1 112.718 14.0463   1
   0   6   1 217.918 16.4924   1
   0  -6   1 145.464 14.8891   1
   0   6   1 141.225 14.2768   1
   0  -6   1 133.745 16.0612   1
   0  -6  -1 113.015 12.1196   1
   0   6  -1 111.737 14.2376   1
   0  -6  -1 213.712 16.4723   1
   0  -6  -1 131.403 22.0444   1
   0   6  -1  124.72 9.58933   1
   0  -6  -1 124.493 15.8207   1
   0  -6  -1 100.935 9.67502   1
   0   6  -1  119.98 13.9367   1
   0   6  -1 130.639 6.79042   1
   0   6  -1 139.843 14.9161   1
   0  -6   2 3851.24 137.769   1
   0  -6   2 3209.80 122.093   1
   0   6   2 3521.04 148.045   1
   0   6   2 3585.00 130.138   1
   0  -6   2 3479.12 147.617   1
   0  -6   2 3331.32 129.038   1
   0   6   2 3601.34 131.501   1
   0   6   2 3703.55 128.286   1
   0  -6   2 3416.14 118.442   1
   0  -6   2 3193.05 83.2463   1
   0   6   2 3364.73 128.571   1
   0  -6  -2 3470.63 127.145   1
   0  -6  -2 3305.82 76.3404   1
   0  -6  -2 3447.66 138.898   1
   0  -6  -2 3555.32  148.66   1
   0   6  -2 3530.35 122.468   1
   0   6  -2 3783.90 139.027   1
   0   6  -2 3631.39 145.872   1
   0   6  -2 3131.71  86.974   1
   0  -6   319551.80  782.25   1
   0  -6   321281.60 986.028   1
   0   6   320702.40 946.584   1
   0   6   321276.10 1007.95   1
   0  -6   321460.00 932.806   1
   0   6   321970.30 1005.47   1
   0   6   320961.80 948.733   1
   0  -6   320182.80 964.421   1
   0   6   322040.20 996.362   1
   0  -6   321896.90 994.967   1
   0  -6   319722.80 860.975   1
   0   6  -322168.70 1001.67   1
   0   6  -321386.30 932.004   1
   0  -6  -321379.30 955.092   1
   0   6  -322606.10 994.391   1
   0  -6  -321286.70 972.757   1
   0  -6  -321943.50 990.126   1
   0   6  -319608.20 795.279   1
   0   6   4 7472.77 322.611   1
   0  -6   4 7559.00 317.286   1
   0   6   4 7155.30 327.385   1
   0  -6   4 7054.57 340.636   1
   0   6   4 7826.65 341.813   1
   0  -6   4 7537.43 321.548   1
   0   6   4 7526.65 336.631   1
   0   6   4 7551.57 321.822   1
   0   6  -4 7898.83 352.975   1
   0  -6  -4 8117.47  342.73   1
   0  -6  -4 7459.33 298.475   1
   0  -6  -4 7170.95 324.692   1
   0   6   515410.70 801.691   1
   0  -6   516153.70 770.588   1
   0   6   514421.80 699.255   1
   0  -6   516658.60 774.759   1
   0   6   513579.80 641.582   1
   0   6   515654.10 756.698   1
   0   6   516292.20  850.42   1
   0  -6  -515867.00 727.081   1
   0   6  -516555.60 768.695   1
   0  -6  -516147.90 751.826   1
   0  -6  -515476.10 711.248   1
   0  -6   6 4703.17  274.76   1
   0   6   6 4380.57 226.534   1
   0  -6   6 4521.72 217.377   1
   0   6   6 4620.10 288.576   1
   0   6   7 2187.71 194.407   1
   0   6   7 2124.58 146.296   1
   0  -6   7 2225.38 138.643   1
   0  -6   7 2119.01 130.024   1
   0   6   8 121.775  41.342   1
   0   6   8   95.43 63.2308   1
   0  -6   8 121.297  38.548   1
   0   6   9 112.562  39.001   1
   0   6   9 131.524 39.6161   1
   0   6  10 470.713 80.1791   1
   0   6  10 761.838 62.2886   1
   0   6  11 52.2663 25.5016   1
   0  -7   0  19.044  9.0731   1
   0  -7   0  7.1217 7.72645   1
   0  -7   0 13.5456 9.75443   1
   0   7   0 11.5918 9.71115   1
   0  -7   0 8.80416 16.7556   1
   0   7   0 6.23673 5.83663   1
   0  -7   0   17.34 10.0476   1
   0   7   0 30.9965 4.62811   1
   0   7   0 3.07759 8.88959   1
   0   7   0 11.0836 16.9453   1
   0  -7   1 2053.84 85.5152   1
   0   7   1 2207.77  73.988   1
   0   7   1 2237.88 90.5217   1
   0   7   1 2200.62 88.0017   1
   0   7   1 2286.85 84.6933   1
   0   7   1 2187.30 76.9941   1
   0  -7   1 2212.08 87.3062   1
   0  -7   1 2173.10 98.3578   1
   0  -7   1 2058.74 78.8274   1
   0  -7   1 2167.74  84.457   1
   0   7  -1 2264.88 64.0222   1
   0   7  -1 1892.49 48.4085   1
   0   7  -1 2230.02 84.0563   1
   0  -7  -1 2079.36 71.3845   1
   0   7  -1 2235.12 87.4313   1
   0  -7  -1 2058.64 73.0461   1
   0  -7  -1 2130.07 83.0276   1
   0   7  -1 2202.05 83.7436   1
   0  -7  -1 2189.18 86.4882   1
   0  -7  -1 2171.10 87.3443   1
   0  -7   2 1296.73 77.8608   1
   0   7   2 1287.89 76.1807   1
   0   7   2 1197.30 47.8258   1
   0  -7   2 1255.22 59.8904   1
   0  -7   2 1273.93 53.7825   1
   0  -7   2 1231.40 50.5906   1
   0   7   2 1276.60  61.881   1
   0   7   2 1230.45  79.155   1
   0   7   2 1393.99 73.3728   1
   0  -7   2 1179.47 61.4424   1
   0  -7  -2 1231.92 58.8152   1
   0  -7  -2 1218.91 29.2797   1
   0   7  -2 1298.69 54.7295   1
   0  -7  -2 1106.57 27.2114   1
   0   7  -2 1267.64 56.7312   1
   0  -7  -2 1242.82 55.2789   1
   0   7  -2 1238.77 52.2621   1
   0  -7  -2 1223.09 78.0349   1
   0  -7   312103.30 574.827   1
   0  -7   311790.30 521.584   1
   0  -7   311806.50 474.329   1
   0   7   312301.60 538.324   1
   0   7   311802.70 552.864   1
   0   7   312699.90 545.819   1
   0  -7   312545.50 539.959   1
   0   7   312336.50 534.941   1
   0  -7   311906.70 488.407   1
   0   7   312376.90 521.746   1
   0  -7  -311804.30 524.462   1
   0  -7  -312601.40 537.589   1
   0   7  -312467.90 510.967   1
   0  -7  -312155.30 561.559   1
   0   7  -312904.80 518.149   1
   0   7  -312543.70 534.865   1
   0   7   4 513.416 60.6243   1
   0   7   4 477.412 62.8365   1
   0   7   4 518.413 48.7237   1
   0   7   4 541.831 43.7109   1
   0   7   4 538.151 67.6591   1
   0  -7   4 541.522 43.6468   1
   0  -7   4 498.862  45.602   1
   0  -7   4 518.774 45.1914   1
   0  -7  -4 542.468 53.8693   1
   0  -7  -4 505.705 62.1698   1
   0  -7  -4 569.421 58.0728   1
   0   7  -4 598.118 44.6046   1
   0   7   5 3747.03 184.191   1
   0   7   5 3893.25 181.648   1
   0   7   5 4129.86 198.457   1
   0   7   5 4037.85 200.167   1
   0  -7   5 4222.70 249.445   1
   0   7  -5 4447.41 236.494   1
   0  -7  -5 3988.69 184.397   1
   0  -7  -5 4645.01 194.419   1
   0   7   6 46.7036 34.7764   1
   0   7   6 150.507 37.4154   1
   0  -7   6 266.543 37.1023   1
   0   7  -6 57.0478  31.578   1
   0   7   7 4102.28 300.323   1
   0   7   7 4271.03 301.645   1
   0  -7   7 4377.31 242.683   1
   0  -7   7 4248.09 266.183   1
   0  -7   8 3580.38 209.572   1
   0   7   8 3731.89 274.256   1
   0   7   8 3521.26 220.733   1
   0   7   9 3755.52 275.459   1
   0   7   9 4638.59 248.128   1
   0   7  10  72.628  36.175   1
   0   7  10 34.0215 18.5079   1
   0   8   0  299.85 18.4957   1
   0   8   0 316.194 27.5699   1
   0  -8   0  340.43 30.5095   1
   0   8   0 374.759 49.1937   1
   0  -8   0 316.775 28.2587   1
   0   8   0 624.173  46.704   1
   0  -8   0 417.448 48.0297   1
   0  -8   0 322.523 35.7041   1
   0   8   0 367.003 15.4315   1
   0  -8   1 527.613  37.039   1
   0   8   1 521.466 34.3696   1
   0   8   1 483.887 56.3794   1
   0  -8   1 519.956 53.8183   1
   0  -8   1 554.038 49.5712   1
   0   8   1 522.286 38.9631   1
   0   8   1 476.999 22.1802   1
   0   8   1  583.75 37.0103   1
   0  -8   1 430.951 37.7306   1
   0  -8   1 474.188 33.6547   1
   0  -8  -1 484.375 27.8369   1
   0  -8  -1  496.50 55.7042   1
   0  -8  -1 551.127 36.2459   1
   0  -8  -1 613.036 34.0056   1
   0   8  -1 532.374 50.0181   1
   0   8  -1 529.968 38.0285   1
   0   8  -1 494.973  34.649   1
   0  -8  -1 478.335 37.3064   1
   0   8   2 8954.29 412.764   1
   0   8   2 9033.88  370.04   1
   0  -8   2 8342.33 344.099   1
   0   8   2 8404.33 328.981   1
   0  -8   2 8375.55 383.891   1
   0  -8   2 8355.84 334.822   1
   0  -8   2 8399.95 355.759   1
   0   8   2 8402.49 361.829   1
   0   8   2 8209.42 365.318   1
   0  -8   2 8378.52 366.345   1
   0  -8  -2 8268.00  353.94   1
   0   8  -2 8774.08 360.788   1
   0  -8  -2 8835.62 402.764   1
   0   8  -2 8793.35 353.048   1
   0  -8  -2 8662.91 354.885   1
   0   8  -2 8786.44 387.755   1
   0   8   3 27.4561 18.2926   1
   0  -8   3 40.8969 14.3579   1
   0   8   3 30.6464 29.5753   1
   0  -8   3 55.2702 12.5218   1
   0   8   3 11.6428 17.2948   1
   0  -8   3 30.9498 19.9536   1
   0   8   3 29.4741 29.4868   1
   0  -8   3 85.9033 18.6703   1
   0  -8   3 29.0718 18.0672   1
   0   8   3 34.5228 14.3552   1
   0  -8  -3 22.1688 28.7321   1
   0   8  -3   50.08 13.3482   1
   0   8  -3 30.2857 16.9753   1
   0  -8  -3 28.5012 14.9271   1
   0   8  -3 38.3252 14.4486   1
   0  -8  -3 15.0214 27.0923   1
   0   8   4 2428.33 129.498   1
   0   8   4 2391.82 123.856   1
   0   8   4 2255.88 141.249   1
   0   8   4 2230.34 121.653   1
   0   8   4 2496.88 153.959   1
   0  -8   4 2450.21 132.117   1
   0   8  -4 2650.34 124.723   1
   0  -8  -4 2397.29 112.089   1
   0  -8  -4 2333.93 121.987   1
   0  -8  -4 2689.32  152.23   1
   0   8   517510.40 926.415   1
   0  -8   516690.30 843.833   1
   0   8   514805.40  820.13   1
   0   8   515871.80 803.434   1
   0   8  -517798.60 856.361   1
   0  -8  -516088.30 849.628   1
   0   8   6 590.016 100.271   1
   0   8   6  623.04 69.8528   1
   0  -8   6 688.991 71.8354   1
   0   8  -6 663.459 61.6961   1
   0   8   716106.90 887.452   1
   0   8   716487.20 962.031   1
   0  -8   716831.00 979.436   1
   0   8   8 3836.28 228.899   1
   0   8   8 4221.75  293.20   1
   0  -8   8 4053.22 287.342   1
   0   8   9 2339.35 149.709   1
   0   8   9 3043.14  165.94   1
   0   8  10 99.4798 40.9613   1
   0  -9   0 2.64343  18.471   1
   0  -9   0 13.3264 20.7949   1
   0   9   0 14.0099 24.6968   1
   0   9   0 21.5166 17.7767   1
   0  -9   0 15.2214 16.6828   1
   0   9   0 55.8596  19.679   1
   0  -9   0 117.407 19.0554   1
   0  -9   0 150.058  25.651   1
   0  -9   121385.70 1045.85   1
   0  -9   121204.20 1060.17   1
   0   9   120345.20 1024.58   1
   0   9   123379.70 1130.19   1
   0  -9   120708.80 1016.59   1
   0  -9   121663.70 1033.59   1
   0  -9   120733.50 1016.01   1
   0   9   121924.20 1032.75   1
   0  -9  -118904.00 855.891   1
   0   9  -122227.90 1041.28   1
   0   9  -122078.30 1080.15   1
   0  -9  -119823.20 999.876   1
   0  -9  -121187.60 1037.06   1
   0  -9  -119175.60 894.509   1
   0  -9  -123195.50 1111.84   1
   0   9  -122416.20 1069.35   1
   0  -9   2 1372.48 73.9695   1
   0  -9   2 1380.99 86.4605   1
   0   9   2 1429.61 76.9546   1
   0  -9   2 1393.10 77.2075   1
   0   9   2 1375.80 61.1515   1
   0   9   2 1393.38 95.2196   1
   0  -9   2 1418.00 108.611   1
   0   9   2 1515.73 85.1552   1
   0   9   2 1434.55 84.2243   1
   0  -9   2 1331.33 90.5422   1
   0   9  -2 1487.52 77.4535   1
   0  -9  -2 1454.19 83.4539   1
   0   9  -2 1522.87 101.497   1
   0  -9  -2 1488.21 98.7064   1
   0   9  -2 1487.26 96.6707   1
   0  -9  -2 1489.09 81.7846   1
   0  -9   317320.50 807.501   1
   0  -9   317392.00 831.956   1
   0   9   318143.20 862.995   1
   0   9   318515.40 969.656   1
   0   9   317904.50 897.271   1
   0   9   319020.40 919.915   1
   0  -9   318872.60 973.645   1
   0  -9   319252.30 967.907   1
   0  -9   318914.90 920.817   1
   0   9   319785.90 959.912   1
   0  -9  -319786.60 947.953   1
   0  -9  -319139.00 899.701   1
   0   9  -319376.10 901.673   1
   0   9  -319487.30  930.17   1
   0   9  -319119.10 944.202   1
   0  -9  -318803.70 930.952   1
   0   9   4  325.96 44.8025   1
   0  -9   4 319.974 73.0611   1
   0   9   4 310.482 48.7624   1
   0   9   4 331.125 39.1799   1
   0  -9  -4  324.26 46.4105   1
   0   9  -4  442.21 43.9259   1
   0  -9   5 6103.88  366.61   1
   0   9   5 5432.70 290.426   1
   0   9   5 5821.37 297.021   1
   0   9   5 6058.76 299.358   1
   0   9  -5 6694.60 311.146   1
   0  -9  -5 6070.56 305.706   1
   0   9   6 565.118 68.5931   1
   0   9   6 585.571 67.9184   1
   0  -9   6 633.627 109.859   1
   0   9  -6 624.524 90.4455   1
   0   9   7 264.372 81.9928   1
   0   9   7 270.311 84.5499   1
   0  -9   7  290.93 56.2165   1
   0  -9   8 333.501 56.6588   1
   0   9   8 313.177 54.0089   1
   0   9   8 323.213 83.8606   1
   0   9   9 2877.88 152.109   1
   0   9   9 1959.53 126.719   1
   0   9  10 3.45797 10.7419   1
   0 -10   0 3333.30 158.043   1
   0  10   0 3475.91  161.14   1
   0  10   0 3691.09 165.663   1
   0  10   0 3759.70 178.582   1
   0 -10   0 3721.82 174.132   1
   0 -10   0 3509.44 164.957   1
   0 -10   0 3252.60 166.909   1
   0 -10   0 3140.38 184.129   1
   0  10   1 1022.14 65.8449   1
   0  10   1 984.091 69.9177   1
   0 -10   1 1176.38 73.0499   1
   0 -10   1 1090.28 103.422   1
   0 -10   1 1046.28 90.5189   1
   0 -10   1 974.292 71.1421   1
   0  10   1 1133.11 80.0048   1
   0 -10   1 1077.44  67.068   1
   0 -10  -1 953.386 65.9428   1
   0  10  -1 1082.40 69.0252   1
   0 -10  -1 1012.76 65.4054   1
   0 -10  -1 1086.90 77.4667   1
   0  10  -1 1266.83 76.5409   1
   0  10  -1 1052.30 91.1315   1
   0 -10   2 5137.51 242.488   1
   0 -10   2 5094.80 227.136   1
   0  10   2 5462.07 284.436   1
   0  10   2 5383.79 260.253   1
   0 -10   2 5307.76 240.398   1
   0 -10   2 5170.76 257.232   1
   0 -10  -2 5233.24 251.469   1
   0  10  -2 5563.06 245.284   1
   0  10  -2 5528.66 250.147   1
   0  10  -2 5512.83 247.362   1
   0 -10   3 649.045 79.9927   1
   0  10   3  696.70 58.4073   1
   0 -10   3 610.367 67.4564   1
   0  10   3 645.756 90.6309   1
   0  10   3 691.862 49.6854   1
   0 -10   3 671.448 68.6596   1
   0  10   3 705.932 68.2956   1
   0  10  -3 693.199 72.8698   1
   0  10  -3 699.206 55.7882   1
   0  10  -3 704.688 82.9196   1
   0 -10  -3 686.816 64.9924   1
   0  10   4 1414.20 95.7136   1
   0 -10   4 1361.11 142.514   1
   0  10   4 1282.36 114.704   1
   0  10   4 1264.57 101.988   1
   0 -10  -4 1393.05 102.129   1
   0  10  -4 1610.88 96.0297   1
   0  10   510295.50 516.511   1
   0  10   510462.60 537.642   1
   0  10   5 9824.68  533.93   1
   0 -10   511166.90  584.69   1
   0  10  -511854.30 570.378   1
   0 -10  -510996.10  568.06   1
   0 -10   6 489.317 69.4011   1
   0  10   6  447.15 95.9651   1
   0  10   6 431.617 92.5502   1
   0  10  -6 517.192 86.0335   1
   0  10   710246.50 548.924   1
   0 -10   711222.60 666.211   1
   0  10   710162.70 546.935   1
   0  10   8 8.80501 19.6312   1
   0 -10   8 10.9276 32.4895   1
   0  10   8 6.52436 18.6023   1
   0  10   9 465.002  45.087   1
   0  10   9 282.821 38.3816   1
   0 -11   0 14.4267 12.8747   1
   0  11   0 7.04325 16.7904   1
   0  11   0 4.41922 15.0965   1
   0 -11   0 3.12323 16.4156   1
   0 -11   122106.30 1246.84   1
   0 -11   123584.10 1260.73   1
   0 -11   122371.30 1146.65   1
   0  11   123799.70 1208.33   1
   0  11   122782.30 1187.70   1
   0  11  -123533.00 1207.67   1
   0 -11  -122585.50 1174.00   1
   0  11  -124390.30 1233.99   1
   0 -11   2 1026.10 89.2941   1
   0  11   2 1067.85  86.105   1
   0  11   2 1051.72 76.7828   1
   0 -11   2 1013.67 69.8928   1
   0 -11  -2 1103.83 85.8349   1
   0  11  -2 1076.19 105.077   1
   0  11  -2 1084.93 76.8085   1
   0 -11   318456.30 984.229   1
   0  11   317228.10 921.749   1
   0 -11   316207.50 805.413   1
   0  11   318264.20 981.266   1
   0  11  -318605.60 912.748   1
   0 -11  -318925.70 983.196   1
   0  11  -318861.70 993.993   1
   0 -11   4 1033.96 97.7897   1
   0  11   4 1060.48  125.55   1
   0  11   4 1117.47 146.752   1
   0 -11  -4 1187.38  142.72   1
   0  11  -4 1231.55 87.0215   1
   0 -11   5 9163.25 490.069   1
   0  11   5 8158.85 421.953   1
   0  11   5 8039.45 451.895   1
   0  11   5 8580.21 448.258   1
   0 -11  -5 8931.05 466.692   1
   0  11  -5 9669.20 468.319   1
   0  11   6 613.375 74.0062   1
   0 -11   6 597.928  79.543   1
   0  11   6 585.329 70.4557   1
   0  11  -6 627.637 94.4017   1
   0  11   7  26.277 43.5467   1
   0  11   7 86.5664 43.4859   1
   0 -11   7 20.5804 31.9327   1
   0  11   8 435.475 81.1453   1
   0 -11   8 593.162 62.4671   1
   0  11   8 529.929 56.9976   1
   0  11   9 1465.81 82.8702   1
   0  12   032350.60 1814.57   1
   0 -12   030777.40 1725.53   1
   0  12   033849.20 1865.71   1
   0 -12   1 4328.81 221.321   1
   0  12   1 4607.05 234.869   1
   0 -12   1 4174.03 236.017   1
   0  12   1 4425.46 236.224   1
   0  12  -1 4614.75 235.486   1
   0  12  -1 4545.93 225.892   1
   0 -12  -1 4293.11 228.567   1
   0 -12   2 2526.85 164.541   1
   0  12   2 2454.72 143.464   1
   0  12   2 2476.99 159.237   1
   0 -12   2 2284.33  171.11   1
   0 -12  -2 2635.54  160.43   1
   0  12  -2 2597.67 187.151   1
   0  12  -2 2611.51 146.226   1
   0 -12   3 641.909  87.718   1
   0 -12   3 802.514 89.4361   1
   0  12   3 693.094 85.1698   1
   0  12   3 692.639 72.4307   1
   0  12  -3 795.697 70.0521   1
   0 -12  -3 771.701 83.1226   1
   0  12  -3 757.361 64.5967   1
   0 -12   4 15.6284 30.0052   1
   0  12   4 41.0357 47.0687   1
   0  12   4 22.7701 25.6696   1
   0 -12  -4 37.4415 45.8392   1
   0  12  -4 29.6715 24.3303   1
   0  12   5 4009.73 327.844   1
   0 -12   5 4515.23 269.071   1
   0  12   5 4177.69 295.743   1
   0  12  -5 4851.64 293.047   1
   0 -12  -5 4728.71 333.454   1
   0  12   6 133.112 55.0318   1
   0  12   6 285.218 51.3575   1
   0  12   6 202.618 73.3673   1
   0 -12   6 326.492 58.8184   1
   0 -12  -6 314.947  53.342   1
   0  12  -6 315.822 46.5993   1
   0  12   7 4717.53 262.652   1
   0 -12   7 5655.61 305.973   1
   0  12   7 4951.03 257.623   1
   0  12   8 402.308 71.7725   1
   0 -12   8 595.822 57.8572   1
   0  12   8 553.888 50.5634   1
   0  13   0 5.58738  20.696   1
   0 -13   0 7.66589 19.9816   1
   0  13   0 6.03713 18.4904   1
   0  13   1 63.3803 38.7637   1
   0 -13   1  12.608 25.0287   1
   0  13  -1  8.9045 25.6983   1
   0  13  -1   47.65 38.4473   1
   0 -13   2 7487.13 410.196   1
   0 -13   2 6362.22  328.76   1
   0  13   2 7110.09 376.527   1
   0  13   2 7197.06 390.604   1
   0 -13  -2 7512.29 394.042   1
   0  13  -2 7220.49 363.513   1
   0  13  -2 7461.71 427.697   1
   0  13   312529.20 685.807   1
   0 -13   313993.70 747.897   1
   0  13   312189.10 639.954   1
   0 -13   3 9962.35 579.658   1
   0  13  -313849.00 750.814   1
   0  13  -312870.30 690.824   1
   0 -13  -313868.70 721.982   1
   0 -13   4 3747.49 233.579   1
   0  13   4 3257.85 257.669   1
   0  13   4 3307.37  292.54   1
   0  13  -4 3876.69 254.647   1
   0 -13  -4 3931.95 293.769   1
   0  13   5 3058.43 192.927   1
   0 -13   5 3530.37 223.493   1
   0  13   5 2979.00 271.297   1
   0  13  -5 3680.57 192.987   1
   0 -13  -5 3635.61 269.483   1
   0 -13   6 618.017  75.895   1
   0  13   6 469.962 63.0916   1
   0  13   6 383.545 66.7207   1
   0 -13  -6 532.637 63.0908   1
   0  13  -6 539.587 56.0411   1
   0 -13   7  12.203 20.2717   1
   0  13   7 7.57782 16.7618   1
   0  14   0 196.696 49.0791   1
   0  14   0 260.531 53.7007   1
   0 -14   0 250.688 51.0933   1
   0 -14   1 3569.74 206.217   1
   0  14   1 3796.66  228.17   1
   0  14   1 3698.46 269.282   1
   0  14  -1 3991.12 224.367   1
   0  14  -1 3996.41 272.722   1
   0 -14  -1 3831.27 222.294   1
   0  14   2 353.156 59.4344   1
   0  14   2 354.082 72.1974   1
   0 -14   2 465.648 55.3848   1
   0 -14   2 248.869 112.861   1
   0  14  -2 353.985 57.3332   1
   0  14  -2 519.344 59.8459   1
   0 -14  -2 395.994 67.6724   1
   0 -14   3 458.697 78.8667   1
   0  14   3 396.979 99.1741   1
   0  14   3 453.869 75.3925   1
   0 -14  -3 526.468 73.3771   1
   0  14  -3  461.91 61.7247   1
   0 -14   4 1907.50 197.838   1
   0  14   4 1586.23 125.887   1
   0  14   4 1735.05 197.297   1
   0 -14  -4 2054.33 193.107   1
   0  14  -4 1805.08  119.85   1
   0  14   5 4472.90 316.093   1
   0  14   5 4362.24 332.598   1
   0 -14   5 5210.29 302.614   1
   0  14  -5 5104.20 255.542   1
   0 -14  -5 5309.99  338.89   1
   0  14   6  912.64 82.8987   1
   0  14   6 915.947 117.168   1
   0 -14   6 1162.33 96.9056   1
   0 -14  -6 1118.73 112.311   1
   0  14   7  638.90 56.6571   1
   0 -14   7 1013.42 72.2507   1
   0 -14   8 1054.47 59.9455   1
   0 -15   0  13.584 28.3808   1
   0  15   0 52.2126 28.5615   1
   0  15   0 27.2353 30.5468   1
   0  15   1 3123.68 196.807   1
   0 -15   1 2972.86 177.031   1
   0  15   1 2972.44 238.048   1
   0  15  -1 3212.82 244.633   1
   0  15  -1 3211.88 191.002   1
   0 -15  -1 3136.97 189.592   1
   0  15   2 5284.40 356.215   1
   0 -15   2 4982.53 266.056   1
   0  15   2 5571.90  320.34   1
   0  15  -2 5431.02 283.784   1
   0  15  -2 5692.84 296.574   1
   0 -15  -2 6025.61 321.027   1
   0  15   3 546.333  71.461   1
   0  15   3 674.969 86.3936   1
   0 -15   3 638.322  126.41   1
   0 -15  -3 737.089 80.7596   1
   0  15  -3 693.713 71.4202   1
   0  15   4 6108.12 346.082   1
   0 -15   4 6717.71 362.052   1
   0  15   4 5215.92  359.85   1
   0 -15  -4 7221.48 430.505   1
   0  15  -4 6683.02 329.199   1
   0 -15   5 646.836 73.1236   1
   0  15   5 607.175  70.353   1
   0  15   5 531.737 65.3297   1
   0  15  -5 668.438 59.0867   1
   0 -15  -5 677.757   65.56   1
   0  15   6 706.563 60.3409   1
   0 -15   6 1040.20 76.8048   1
   0  15   6 739.299 63.9059   1
   0 -15  -6 894.481 58.1069   1
   0  16   0 6147.42 330.549   1
   0  16   0 6159.92  330.15   1
   0 -16   0 6152.57 321.056   1
   0  16   1  99.404 34.1452   1
   0 -16   1 50.9367 31.1486   1
   0  16   1 64.8726 36.4894   1
   0 -16  -1 69.8974 33.3726   1
   0  16  -1 61.7183 50.9286   1
   0  16  -1 59.1662 33.4798   1
   0 -16   2 878.417 105.511   1
   0  16   2 955.332  95.601   1
   0  16   2 856.236 83.7303   1
   0 -16  -2 1054.19 91.7219   1
   0  16  -2 940.207  117.22   1
   0  16  -2 938.067 82.3922   1
   0  16   3 80.4799 33.2479   1
   0  16   3 77.7432 39.2392   1
   0  16  -3 106.589  32.454   1
   0 -16  -3 93.0947 36.8477   1
   0  16   4 336.943 52.4266   1
   0  16   4 476.294 61.3119   1
   0  16  -4 397.945 49.0571   1
   0 -16  -4 514.478 56.8584   1
   0  16   5  179.46 37.3649   1
   0  16   5  270.03  40.056   1
   0  16  -5 245.099  34.127   1
   0 -16  -5  279.72 37.8047   1
   0 -16   6 2337.29 106.533   1
   0  17   0 14.7665 23.2637   1
   0  17   0 0.50744 22.5087   1
   0 -17   0 46.6319 22.2764   1
   0 -17   1  243.59  41.799   1
   0  17   1 249.831 46.6347   1
   0  17   1 284.058 74.8238   1
   0  17  -1 298.087 69.9478   1
   0  17  -1 260.207 45.4537   1
   0  17   2 5387.40 333.362   1
   0 -17   2 4994.09 243.841   1
   0  17   2 6214.64 373.328   1
   0  17  -2 6051.29 295.635   1
   0 -17  -2 6826.96 373.051   1
   0  17   3 131.512 35.9441   1
   0  17   3 172.993 61.9882   1
   0 -17  -3 166.924 58.4393   1
   0  17  -3 209.103 34.1742   1
   0  17   4 5168.92 294.808   1
   0  17   4 4310.75 219.416   1
   0  17  -4 5323.33 235.805   1
   0 -17  -4 5907.25 301.424   1
   0 -17   5 44.5702 15.8019   1
   0  18   010271.70 542.129   1
   0 -18   010616.10 531.989   1
   0  18   010189.50 493.586   1
   0  18   1 51.2121 26.2142   1
   0 -18   1  70.195 21.5107   1
   0  18   1 49.7789 24.9075   1
   0 -18  -1 80.9463  24.685   1
   0  18  -1 60.3144 24.9046   1
   0  18   2 4861.42 229.982   1
   0 -18   2 3989.16 171.124   1
   0  18   2 4342.46 212.179   1
   0 -18  -2 5311.42 231.616   1
   0  18  -2 5139.94 265.237   1
   0  18   3 66.3187 27.1755   1
   0  18   3  211.87 32.3413   1
   0 -18  -3 231.049 30.6054   1
   0  18  -3 204.546 28.4807   1
   0  18  -4 1141.72 57.9024   1
   0  19   0 7.16712 19.5578   1
   0 -19   0  14.001 17.9097   1
   0  19   1 4082.50 172.668   1
   0  19  -1 4454.03 187.532   1
   0 -19  -1 4682.94 187.558   1
   0 -19  -2 2187.70 92.6803   1
  -1   0   9 1943.82 138.925   1
  -1   0   8 8.90459 20.2267   1
  -1   0   727329.90 1437.37   1
  -1   0   727317.10 1471.76   1
  -1   0   6 21.9747 17.3585   1
  -1   0   6 14.6384  21.214   1
  -1   0   6 4.51537 13.3349   1
  -1   0   6 17.1553 20.3348   1
  -1   0   511995.80  499.26   1
  -1   0   512399.70 495.989   1
  -1   0   511924.90 518.974   1
  -1   0   511918.70 492.416   1
  -1   0   510903.60 471.426   1
  -1   0   4 22.5055 11.1428   1
  -1   0   4 9.41903 12.0647   1
  -1   0   4 11.8626 7.17542   1
  -1   0   4 12.5616 7.26251   1
  -1   0   4 10.0149  8.7668   1
   1   0  -376724.50 4364.05   1
  -1   0   368577.20 3959.24   1
  -1   0   376133.00 4392.91   1
  -1   0   374060.70 4255.12   1
  -1   0   373777.90 4268.00   1
  -1   0   372299.00 4138.21   1
   1   0  -2 53.0389 2.26445   1
   1   0  -2 35.6393 8.81782   1
   1   0  -2  51.647 3.47003   1
  -1   0   2 56.5913 5.90919   1
  -1   0   2 59.2909 5.64349   1
  -1   0   2 32.6797 9.47901   1
  -1   0   2 46.4685 3.35474   1
  -1   0   2 50.7209 6.32556   1
   1   0  -1 3412.36 88.1156   1
   1   0  -1 3345.13 82.5307   1
   1   0  -1 3137.08 78.8312   1
   1   0  -1 3314.84 69.6102   1
  -1   0   1 3414.72 70.6586   1
  -1   0   1 3436.92 94.8353   1
  -1   0   1 3497.46 90.7348   1
  -1   0   1 3168.38 80.4807   1
   1   0   123726.30 939.427   1
   1   0   123524.70 941.184   1
   1   0   122482.80 895.825   1
   1   0   120238.20 867.131   1
   1   0   123467.00 928.488   1
  -1   0  -123905.40 953.635   1
  -1   0  -124238.00 964.632   1
  -1   0  -121289.00 905.527   1
  -1   0  -122973.30 905.542   1
   1   0   2 5.98615 10.1859   1
   1   0   2 13.0679  6.2838   1
   1   0   2 -1.2314  10.812   1
   1   0   2  8.1619 17.8484   1
  -1   0  -2 39.0802 8.07938   1
  -1   0  -2  42.478 7.39394   1
  -1   0  -2  9.8821 14.9525   1
   1   0   3 1029.28 38.4852   1
   1   0   3 1057.88 43.8574   1
   1   0   3 1090.07 53.9526   1
   1   0   3 1169.69 59.3703   1
   1   0   3 996.292 34.9492   1
  -1   0  -3 1055.05 35.7053   1
  -1   0  -3 1097.97 38.1516   1
  -1   0  -3 1069.50 49.7464   1
  -1   0  -3 1167.05 40.0573   1
   1   0   4 89.5466 11.1617   1
   1   0   4 0.53732 12.1179   1
   1   0   4 26.8126 9.45632   1
   1   0   4 18.2436 13.5307   1
   1   0   4 44.2175 20.3645   1
   1   0   4 40.8325 18.8328   1
  -1   0  -4 47.7268 23.4326   1
  -1   0  -4 0.39733 12.7564   1
   1   0   5 6630.37 314.913   1
   1   0   5 7327.59  339.27   1
   1   0   5 6463.13 262.201   1
   1   0   5 7340.76 342.439   1
  -1   0  -5 7054.20  334.56   1
   1   0   6-1.97299 12.6355   1
  -1   0  -6 15.0554 20.6466   1
   1   0   7 2506.51 154.287   1
  -1   0  -7 2796.79 155.372   1
   1   0   8 41.0388 31.3827   1
   1   0   9 487.898 67.4548   1
  -1   1   9 1738.48  136.97   1
  -1  -1   9 2131.28 141.208   1
  -1   1   8 147.615   68.47   1
  -1   1   8 169.814 41.3947   1
  -1  -1   8 290.806 67.1983   1
  -1   1   7 3762.62 184.062   1
  -1  -1   7 3654.57  186.51   1
  -1  -1   7 3524.80 168.749   1
  -1   1   7 3683.90 188.754   1
  -1  -1   6 541.574 44.6548   1
  -1   1   6 621.172 69.1673   1
  -1  -1   6 808.595 47.9252   1
  -1  -1   6 631.917 47.8947   1
  -1   1   6 650.932 48.0604   1
  -1   1   6 673.611 84.5635   1
  -1  -1   6  626.81  39.423   1
  -1  -1   6 641.141 63.3062   1
  -1  -1   6 694.538  61.572   1
  -1  -1   5 2636.72 96.5076   1
  -1   1   5 2515.99 88.5486   1
  -1   1   5 2706.01 97.9327   1
  -1  -1   5 2510.78 113.974   1
  -1   1   5 2604.99 115.606   1
  -1   1   5 2624.97 125.478   1
  -1  -1   5 2580.45 103.916   1
  -1   1   5 2623.16 107.818   1
  -1  -1   5 2765.48 104.369   1
  -1  -1   5 2396.16 120.188   1
  -1  -1   5 2671.28 126.667   1
  -1   1   413892.90 564.166   1
  -1  -1   413511.90 539.291   1
  -1   1   413608.60 517.215   1
  -1  -1   413643.40 540.183   1
  -1  -1   413316.70 544.228   1
  -1  -1   413987.10 555.524   1
  -1   1   413621.10 509.261   1
  -1   1   413547.20 544.793   1
  -1   1   413635.10 556.353   1
  -1  -1   414097.10 566.686   1
  -1  -1   412966.40 546.237   1
  -1   1   412680.00 504.001   1
   1   1  -371756.80 4174.35   1
   1  -1  -374475.00 4074.29   1
   1  -1  -378415.10 4403.37   1
   1  -1  -377489.90 4211.47   1
   1   1  -378047.20 4492.26   1
  -1   1   372419.60 3952.62   1
  -1   1   372015.80 4110.93   1
  -1  -1   375487.70 4388.69   1
  -1   1   376066.50 4408.03   1
  -1  -1   374427.10 4321.75   1
  -1  -1   375598.90 4353.10   1
  -1   1   371240.30 3918.11   1
  -1   1   374094.30 4294.03   1
  -1  -1   375907.70 4354.23   1
  -1   1   369533.60 4017.87   1
  -1   1   366774.30 3842.81   1
   1   1  -2 2664.32 58.6716   1
   1  -1  -2 2757.24 71.4809   1
   1   1  -2 2716.66 77.5727   1
   1  -1  -2 2874.09 73.3048   1
   1   1  -2 2758.00  80.078   1
   1  -1  -2 2856.70 71.4148   1
  -1   1   2 2678.94 71.7057   1
  -1  -1   2 2554.96 56.2899   1
  -1  -1   2 2489.20 73.7768   1
  -1  -1   2 2498.96 56.0347   1
  -1  -1   2 2472.45 71.7587   1
  -1   1   2 2600.06 74.4763   1
  -1  -1   2 2700.86 77.5735   1
  -1   1   2 2592.25 73.6621   1
  -1   1   2 2447.08 62.2666   1
  -1   1   2 2684.65 68.4019   1
  -1   1   2 2643.47 67.1138   1
  -1  -1   2 2603.87 67.2824   1
  -1   1   2 2673.12 70.6723   1
   1  -1  -160023.30 3148.61   1
   1   1  -164161.30 3363.77   1
   1   1  -169421.40 3684.51   1
   1  -1  -161601.20 3243.21   1
   1  -1  -166266.70 3485.49   1
   1   1  -168567.90 3517.88   1
   1  -1  -162996.50 3171.67   1
   1   1  -161371.10 3158.66   1
   1  -1  -162619.50 3311.13   1
   1   1  -161268.00 3206.21   1
  -1   1   161845.40 3255.98   1
  -1  -1   166428.00 3402.31   1
  -1  -1   160853.70 3196.39   1
  -1  -1   165221.70 3483.69   1
  -1   1   168466.10 3437.92   1
  -1   1   159997.70 3172.98   1
  -1  -1   162132.30 3252.34   1
  -1  -1   166314.80 3421.12   1
  -1   1   161828.90 3265.92   1
  -1   1   166628.70 3503.61   1
   1  -1   124261.70 1010.34   1
   1   1   125765.90 1058.45   1
   1   1   122732.50 994.279   1
   1   1   125647.60 1021.17   1
   1  -1   123084.80 991.714   1
   1  -1   124495.90 1004.14   1
   1  -1   124033.20 998.935   1
   1  -1   124145.00 996.852   1
   1   1   125567.90 1057.92   1
   1   1   124260.80 1007.79   1
  -1  -1  -122716.80 983.969   1
  -1   1  -124666.60 1007.59   1
  -1  -1  -126702.70 1054.73   1
  -1   1  -125596.50 1065.27   1
  -1  -1  -126143.40 1088.23   1
  -1  -1  -125232.30 1035.95   1
  -1   1  -124315.90 1044.38   1
  -1  -1  -126385.20 1069.57   1
  -1   1  -124510.40 1002.58   1
   1   1   2 30.9307 12.4506   1
   1   1   2 32.7149 8.62451   1
   1  -1   2 91.3982 9.32703   1
   1   1   2 60.4332 7.63159   1
   1  -1   2 29.8085 20.4888   1
   1  -1   2 40.7624 9.62891   1
   1  -1   2 40.4339 14.2656   1
   1  -1   2 36.8434 6.26467   1
   1   1   2 39.9034 8.42269   1
   1   1   2 127.167 14.1718   1
  -1   1  -2 39.7658 8.62052   1
  -1   1  -2 96.0261 12.0947   1
  -1  -1  -2 45.6048 5.15492   1
  -1  -1  -2 45.1135 11.7154   1
  -1  -1  -2 81.0745 7.22243   1
  -1  -1  -2 39.1099 8.29212   1
  -1  -1  -2 31.0247 8.30958   1
  -1   1  -2 55.7429 11.9454   1
  -1   1  -2 36.6656 9.99507   1
   1  -1   3 2158.55 74.4628   1
   1  -1   3 2014.18  67.569   1
   1   1   3 2022.59   87.41   1
   1   1   3 1836.27 62.0819   1
   1  -1   3 2049.80 76.1549   1
   1   1   3 1888.33 65.4985   1
   1   1   3 2146.02 93.7652   1
   1   1   3 2133.68 72.5586   1
   1  -1   3 2168.61 89.0328   1
   1  -1   3 2177.91 77.1244   1
   1   1   3 2172.87 76.9119   1
   1  -1   3 2264.58  119.08   1
  -1  -1  -3 2071.30 67.3341   1
  -1  -1  -3 2060.39 101.017   1
  -1  -1  -3 2126.87 71.6178   1
  -1   1  -3 2317.09 70.9334   1
  -1  -1  -3 2275.08 67.8638   1
  -1   1  -3 2280.89  77.609   1
  -1   1  -3 2224.14 86.6124   1
  -1   1  -3 2128.04 70.6101   1
   1   1   4 6262.27 246.752   1
   1   1   4 6982.92 301.547   1
   1   1   4 6619.91 277.864   1
   1   1   4 6224.49 231.007   1
   1  -1   4 6604.06 252.424   1
   1  -1   4 5899.43 200.397   1
   1  -1   4 6544.80 277.248   1
   1  -1   4 5895.75 206.044   1
   1  -1   4 7186.18 347.254   1
   1  -1   4 6357.37 252.006   1
  -1  -1  -4 6321.21 226.671   1
  -1  -1  -4 7232.87 239.133   1
  -1  -1  -4 6752.28 301.266   1
  -1   1  -4 6477.97 223.035   1
  -1   1  -4 6887.58 221.916   1
  -1   1  -4 6574.18 265.436   1
   1  -1   5 3443.56 154.673   1
   1   1   5 3685.11 186.155   1
   1  -1   5 3724.90 162.193   1
   1   1   5 3643.47 158.234   1
   1  -1   5 3878.84 191.642   1
   1  -1   5 3614.47 178.183   1
  -1   1  -5 3777.77 165.828   1
  -1  -1  -5 3652.09 165.795   1
   1   1   6 1675.96 101.351   1
   1  -1   6 1741.39 134.899   1
   1  -1   6 1803.42 124.397   1
  -1  -1  -6 1783.75 104.213   1
  -1   1  -6 1801.09  100.51   1
   1   1   7  43.257 39.8543   1
   1  -1   7  34.166 24.1202   1
  -1  -1  -7 30.8625 38.7478   1
  -1   1  -7 20.7644  23.134   1
   1  -1   8 607.946 69.5194   1
   1   1   8 570.075 72.9198   1
   1   1   9 4867.55 280.071   1
   1  -1   9 4842.90 272.553   1
  -1  -2   9  877.08 126.236   1
  -1   2   8 1257.28 106.083   1
  -1   2   8 1356.59  100.16   1
  -1  -2   713091.60 619.551   1
  -1   2   713193.80 719.689   1
  -1  -2   714498.90 699.841   1
  -1   2   714317.10 692.327   1
  -1   2   6 62.8603 21.5675   1
  -1  -2   6 35.1532 16.3732   1
  -1  -2   6 39.5453 20.1301   1
  -1   2   6 53.0659 32.0209   1
  -1  -2   6 27.8233 39.8068   1
  -1  -2   6 36.3888 17.0262   1
  -1  -2   6 112.647 19.6149   1
  -1  -2   6 60.0967 19.1616   1
  -1   2   6 69.0984 24.5959   1
  -1  -2   587132.30 5680.10   1
  -1   2   588981.40 5794.18   1
  -1  -2   588870.80 5905.03   1
  -1  -2   585837.10 5691.58   1
  -1   2   587616.20 5737.75   1
  -1  -2   592578.70 5937.26   1
  -1   2   589737.20 5901.38   1
  -1  -2   587559.50 5615.76   1
  -1  -2   591984.60 5941.73   1
   1   2  -4 1198.67 60.9033   1
   1  -2  -4 1209.40 36.2236   1
   1  -2  -4 1149.41 30.3512   1
  -1  -2   4 1499.56 70.6188   1
  -1  -2   4 1141.97  44.848   1
  -1   2   4 1142.00 66.0467   1
  -1   2   4 1155.59 64.6388   1
  -1  -2   4 1027.70 47.0857   1
  -1  -2   4 1169.18  51.796   1
  -1   2   4 1103.24  35.022   1
  -1   2   4 1074.31 57.3583   1
  -1   2   4 1053.53 29.6579   1
  -1   2   4 964.515 39.3089   1
  -1   2   4 1095.03 36.8821   1
  -1   2   4 1074.75 35.4122   1
  -1  -2   4 1193.82 47.5957   1
   1  -2  -325396.00 1048.96   1
   1  -2  -325911.50 1095.56   1
   1  -2  -325621.80 1027.75   1
   1   2  -326084.60 1153.85   1
   1  -2  -326532.00 1087.45   1
   1   2  -325467.90 1109.42   1
  -1  -2   325818.90 1079.99   1
  -1  -2   323881.90 1037.65   1
  -1  -2   324673.30 1099.14   1
  -1  -2   326418.30 1143.51   1
  -1   2   324686.50 1007.64   1
  -1   2   325327.70 1046.85   1
  -1   2   324256.50 1009.57   1
  -1   2   324512.90 1082.58   1
  -1   2   324283.50 1066.82   1
  -1   2   325866.90 1134.37   1
   1   2  -2 2790.84   87.41   1
   1   2  -2 2632.00 90.0436   1
   1   2  -2 2673.22 65.0945   1
   1  -2  -2 2672.08 73.6824   1
   1  -2  -2 2727.99 78.2998   1
   1  -2  -2 2660.74 73.8824   1
   1  -2  -2 2609.68 65.2087   1
  -1  -2   2 2479.92 61.5207   1
  -1  -2   2 2657.65 68.7798   1
  -1  -2   2 2996.75  76.365   1
  -1  -2   2 2605.72 71.1915   1
  -1   2   2 2628.10 73.8435   1
  -1   2   2 2591.79 78.0774   1
  -1   2   2 2613.61 78.7114   1
  -1   2   2 2659.30 72.7045   1
  -1   2   2 2590.63 78.0803   1
  -1   2   2 2641.39 77.7835   1
  -1  -2   2 2673.25 75.1992   1
   1   2  -1 121.503 8.07602   1
   1  -2  -1  112.92 11.1336   1
   1   2  -1 170.257 13.9138   1
   1   2  -1 117.247 2.85988   1
   1   2  -1 132.987 6.91533   1
   1  -2  -1 130.327 4.69328   1
   1  -2  -1 128.546 8.66097   1
   1  -2  -1 124.325 5.81472   1
   1   2  -1 126.951 8.84925   1
   1  -2  -1 155.698 12.4908   1
  -1  -2   1  119.59 7.26742   1
  -1  -2   1 121.835 4.74079   1
  -1  -2   1 116.529 6.22307   1
  -1   2   1 118.509 4.65553   1
  -1   2   1 125.655 9.04895   1
  -1   2   1 145.936 10.1654   1
  -1   2   1 106.864 7.35569   1
  -1   2   1 158.831 12.2869   1
  -1  -2   1 116.333 7.65572   1
  -1  -2   1 118.597 8.67892   1
   1   2   022297.90  907.47   1
   1   2   023810.30 947.544   1
   1   2   022796.20 933.971   1
   1  -2   022425.40 900.203   1
   1  -2   023167.30 933.468   1
   1  -2   023318.70 900.553   1
   1  -2   022397.60 885.206   1
   1   2   021808.80 864.504   1
   1   2   023277.60 920.555   1
   1  -2   023817.40 961.357   1
  -1  -2   022359.00 909.702   1
  -1  -2   023733.30 938.862   1
  -1  -2   021412.80 854.961   1
  -1  -2   023966.40 941.003   1
  -1   2   023127.50 932.762   1
  -1   2   023454.30 938.721   1
  -1   2   024139.20  941.96   1
  -1   2   022215.60 895.169   1
  -1   2   022480.70  891.26   1
  -1  -2   022295.20 910.904   1
   1   2   1 3464.90 93.0983   1
   1   2   1 3041.15 102.486   1
   1   2   1 3227.73 100.904   1
   1  -2   1 3249.40 109.699   1
   1  -2   1 3468.62 101.008   1
   1  -2   1 3220.37 92.2053   1
   1   2   1 3303.40 103.457   1
   1   2   1 3361.10 107.221   1
   1  -2   1 3208.68 100.878   1
   1  -2   1 3362.50 107.088   1
  -1  -2  -1 3227.43   98.47   1
  -1  -2  -1 3399.75 90.0336   1
  -1  -2  -1 3429.79  107.24   1
  -1  -2  -1 3125.89 99.6826   1
  -1   2  -1 3275.74 102.927   1
  -1   2  -1 3290.65 103.376   1
  -1   2  -1 3208.29 97.7774   1
  -1   2  -1 3388.24 97.9929   1
  -1   2  -1 3437.43 110.752   1
  -1  -2  -1 3620.75 111.112   1
   1   2   2 727.504 29.4788   1
   1   2   2 715.925 17.6616   1
   1   2   2 698.681 29.2855   1
   1   2   2 739.257 29.5093   1
   1   2   2 661.592 36.0345   1
   1  -2   2 672.864 34.3091   1
   1  -2   2 694.314   30.91   1
   1  -2   2  705.45  29.639   1
   1  -2   2 723.077 29.6757   1
   1  -2   2 712.122 24.3815   1
  -1  -2  -2 735.332 30.5659   1
  -1   2  -2 746.509   29.32   1
  -1  -2  -2 795.239 37.4989   1
  -1  -2  -2 680.177 32.6866   1
  -1  -2  -2 734.583 22.5166   1
  -1   2  -2 780.821 24.2419   1
  -1   2  -2 720.441 35.4213   1
  -1   2  -2 747.154 39.4704   1
  -1  -2  -2 780.198 28.6737   1
   1   2   3 69.8658 7.60331   1
   1   2   3 47.6366 16.5018   1
   1   2   3 69.3236 17.8466   1
   1   2   3  67.807 16.2036   1
   1  -2   3 77.7769 8.14504   1
   1  -2   3 79.3483 13.5061   1
   1  -2   3 77.9856 20.4717   1
   1  -2   3 83.0573 7.86425   1
   1  -2   3 67.6098 18.1705   1
   1   2   3 97.3373 19.9785   1
  -1   2  -3 68.6543 8.14113   1
  -1   2  -3 28.8008  17.699   1
  -1  -2  -3 68.0714 15.1084   1
  -1   2  -3 75.8784 13.0471   1
  -1   2  -3 78.7094 7.54316   1
  -1  -2  -3 72.5284 7.79702   1
  -1   2  -3 79.4027 22.5349   1
  -1  -2  -3  61.608 17.3919   1
  -1  -2  -3 60.7253 14.8689   1
   1   2   4 603.908 68.6078   1
   1   2   4 439.753 25.7385   1
   1   2   4  516.88 27.0131   1
   1  -2   4 618.092 37.0717   1
   1   2   4 499.327 48.2506   1
   1   2   4 469.299 16.4324   1
   1  -2   4  554.77 35.8749   1
   1  -2   4  486.41 26.8877   1
   1  -2   4 579.571 37.5133   1
   1  -2   4 515.154 22.0671   1
   1  -2   4 592.857 47.8892   1
  -1  -2  -4 615.155 26.7981   1
  -1  -2  -4 490.331 27.3117   1
  -1  -2  -4 528.519 57.1485   1
  -1   2  -4 567.837 37.1408   1
  -1   2  -4 585.355 23.9676   1
  -1   2  -4 573.734 20.6983   1
   1  -2   5 8895.84 393.931   1
   1   2   5 9055.26 398.706   1
   1  -2   5 9166.85 429.111   1
   1  -2   5 8581.32 374.928   1
   1  -2   5 9438.91 445.223   1
   1   2   5 9157.11  482.59   1
  -1  -2  -5 8850.85 400.782   1
  -1   2  -5 9160.64 398.449   1
   1   2   6 970.955 73.6052   1
   1  -2   6 1005.79 71.8341   1
   1  -2   6 1036.42 86.9439   1
   1  -2   6 869.678 63.6773   1
  -1   2  -6 989.909   68.56   1
  -1  -2  -6 975.992 105.075   1
   1  -2   7 4209.95 225.316   1
   1   2   7 4072.37 227.566   1
  -1   2  -7 4405.01  221.59   1
  -1  -2  -7 4390.38 232.676   1
   1   2   8 2374.62 159.603   1
   1   2   8 2940.81 178.296   1
   1  -2   9 1091.13  93.128   1
   1   2   9 954.235 93.1798   1
  -1  -3   9 361.296 57.5944   1
  -1   3   8 1406.41 161.263   1
  -1   3   8 1691.82 155.183   1
  -1   3   7 2748.04 193.381   1
  -1  -3   7 2780.48 146.862   1
  -1  -3   7 2792.77 140.478   1
  -1   3   7 2401.27 145.219   1
  -1  -3   6 469.015 61.8492   1
  -1  -3   6 454.745 50.4957   1
  -1  -3   6 472.309 45.6369   1
  -1  -3   6 430.974 34.4174   1
  -1   3   6 461.693 75.6532   1
  -1  -3   6 461.514 42.6499   1
  -1   3   6 465.728 44.6713   1
  -1   3   6 410.718  64.281   1
  -1  -3   6 438.704 38.7448   1
  -1   3   5 2179.19 97.1702   1
  -1   3   5 2295.26 104.297   1
  -1  -3   5 3030.96 132.519   1
  -1  -3   5 2429.60 103.445   1
  -1  -3   5 2272.02 107.598   1
  -1  -3   5 2358.60 107.949   1
  -1   3   5 2345.36 136.649   1
  -1  -3   5 2296.65 85.6285   1
   1  -3  -4 168.226 11.0988   1
   1   3  -4 175.474 27.9016   1
  -1  -3   4 164.304  27.236   1
  -1  -3   4 207.697 20.8784   1
  -1   3   4 212.936  14.789   1
  -1  -3   4 190.914 27.2607   1
  -1   3   4 155.026  6.8569   1
  -1   3   4 166.121 20.2605   1
  -1   3   4 146.341 6.46983   1
  -1   3   4 142.632 16.9647   1
  -1   3   4 151.144 11.5277   1
  -1   3   4 243.935 20.5489   1
  -1  -3   4  166.74 27.3047   1
   1   3  -348254.50 2489.09   1
   1   3  -348124.20 2255.87   1
   1   3  -349671.80 2557.00   1
   1   3  -344403.90 2132.49   1
   1  -3  -346242.80 2173.49   1
   1  -3  -346774.10 2381.06   1
   1  -3  -347207.00 2395.53   1
   1  -3  -349298.40 2448.29   1
  -1  -3   345317.40 2368.56   1
  -1  -3   341516.80 1994.08   1
  -1   3   347532.80 2371.95   1
  -1  -3   344661.20 2286.24   1
  -1  -3   348655.90 2508.88   1
  -1   3   346691.40 2375.62   1
  -1  -3   344842.10 2099.22   1
  -1   3   344809.90 2325.04   1
  -1   3   344785.40 2132.36   1
  -1   3   346032.90 2371.64   1
  -1   3   346976.70 2456.94   1
  -1  -3   349017.00 2401.16   1
   1   3  -2 1113.95 39.4417   1
   1   3  -2 1141.92 32.6192   1
   1   3  -2 1156.87 29.0396   1
   1   3  -2 1118.72 35.6334   1
   1  -3  -2 1124.70 43.6478   1
   1  -3  -2 1165.68 34.9433   1
   1  -3  -2 1167.10 37.6824   1
   1  -3  -2 1077.66 28.1856   1
  -1  -3   2 1079.27  27.441   1
  -1  -3   2 1104.23 24.4948   1
  -1   3   2 1118.18 37.9892   1
  -1  -3   2 1144.05 30.7877   1
  -1  -3   2 1042.64 49.2034   1
  -1  -3   2 1037.56 30.1458   1
  -1   3   2 1144.70 35.4142   1
  -1   3   2 1141.70 45.6551   1
  -1  -3   2 1163.65 44.9145   1
  -1   3   2 1067.44 31.4856   1
  -1   3   2 1136.58 34.5888   1
  -1   3   2 1130.97 46.0612   1
   1   3  -173792.90 4249.19   1
   1   3  -176155.00 4355.34   1
   1   3  -175101.10 4259.30   1
   1   3  -178597.50 4512.26   1
   1  -3  -174965.90 4243.98   1
   1  -3  -179174.90 4477.02   1
   1  -3  -178686.00 4484.40   1
   1  -3  -176579.00 4432.78   1
   1  -3  -177355.70 4436.31   1
  -1  -3   178825.40 4491.95   1
  -1  -3   174293.60 4256.32   1
  -1  -3   174619.00 4293.08   1
  -1  -3   173713.50 4230.90   1
  -1   3   175116.10 4280.50   1
  -1   3   176257.40 4373.99   1
  -1   3   172970.90 4102.89   1
  -1   3   176330.60 4432.30   1
  -1   3   177155.60 4406.00   1
   1   3   0 4064.82 137.625   1
   1   3   0 4291.02 124.399   1
   1   3   0 4161.50 127.697   1
   1   3   0 4153.46 131.264   1
   1  -3   0 4133.43 140.943   1
   1   3   0 4117.78 115.356   1
   1  -3   0 4249.77 140.442   1
   1  -3   0 4219.35  119.33   1
   1  -3   0 4296.04 121.927   1
   1  -3   0 4299.40 144.262   1
  -1  -3   0 3940.11 105.892   1
  -1  -3   0 4029.25 126.709   1
  -1  -3   0 4110.25 140.002   1
  -1  -3   0 4253.43 120.933   1
  -1   3   0 4340.17 145.172   1
  -1   3   0 4317.05  129.96   1
  -1   3   0 4135.72 125.236   1
  -1   3   0 4215.52 120.604   1
  -1   3   0 4240.98 142.028   1
  -1  -3   0 4142.49 123.025   1
   1   3   1 3440.50 91.3168   1
   1   3   1 3458.20 107.614   1
   1   3   1 3220.29 107.033   1
   1   3   1 3401.33 111.238   1
   1   3   1 3392.45  110.64   1
   1  -3   1 3292.01 109.775   1
   1  -3   1 3492.95 114.432   1
   1  -3   1 3736.55 124.499   1
   1  -3   1 3551.95 108.558   1
  -1  -3  -1 3336.64 103.279   1
  -1   3  -1 3478.30 116.803   1
  -1  -3  -1 3435.27 92.5372   1
  -1  -3  -1 3528.29 107.836   1
  -1  -3  -1 3571.04 116.466   1
  -1  -3  -1 3368.73 107.125   1
  -1   3  -1 3555.67 108.642   1
  -1   3  -1 3405.50  121.12   1
  -1   3  -1 3516.19 107.005   1
   1   3   228505.70 1177.66   1
   1   3   226856.90 1271.42   1
   1   3   228576.10 1319.27   1
   1   3   229571.70 1353.35   1
   1   3   227932.50 1333.97   1
   1  -3   228769.30 1357.28   1
   1  -3   227894.70 1325.12   1
   1  -3   228471.80 1260.48   1
   1  -3   229829.60 1365.78   1
   1  -3   229821.30 1343.66   1
  -1  -3  -230662.50 1407.35   1
  -1  -3  -231690.10 1309.11   1
  -1  -3  -229252.30 1359.38   1
  -1  -3  -229756.20 1399.06   1
  -1   3  -227832.70 1316.86   1
  -1   3  -230787.30 1380.53   1
  -1   3  -228866.00 1327.95   1
  -1   3  -230244.70 1408.13   1
  -1  -3  -229542.20 1346.86   1
   1   3   3 763.266 35.3297   1
   1   3   3 791.049 47.3979   1
   1   3   3 646.924  44.768   1
   1  -3   3 704.208 27.0077   1
   1  -3   3 735.584 39.1289   1
   1  -3   3 755.662  58.567   1
   1  -3   3 790.388 35.2031   1
   1   3   3 793.004 38.2676   1
  -1  -3  -3 723.588 46.9436   1
  -1  -3  -3 789.991 34.0831   1
  -1  -3  -3 822.124 48.3997   1
  -1  -3  -3 737.694 40.0348   1
  -1   3  -3 768.828 27.2959   1
  -1   3  -3 808.782 37.5984   1
  -1   3  -3 780.516 38.6411   1
  -1   3  -3 775.714 40.6533   1
   1   3   419849.80 948.292   1
   1   3   421851.30 992.972   1
   1   3   423317.00 1144.23   1
   1   3   420057.50 948.965   1
   1   3   423604.10 1134.27   1
   1  -3   424294.50 1175.06   1
   1  -3   423463.50 1094.87   1
   1  -3   423968.00 1152.94   1
   1  -3   419922.00  876.17   1
   1  -3   421923.60 959.984   1
  -1  -3  -422436.10 1110.61   1
  -1  -3  -425020.30 1104.79   1
  -1  -3  -421697.40 1021.23   1
  -1   3  -424083.10 1117.41   1
  -1   3  -422784.10 991.264   1
  -1   3  -423470.30 1103.82   1
  -1   3  -422268.70  954.52   1
   1   3   5 1172.98 70.1222   1
   1   3   5 1210.46  85.883   1
   1  -3   5 1195.08 92.4039   1
   1  -3   5 1161.03  78.911   1
   1  -3   5 1176.33 94.7725   1
   1  -3   5 1313.10 71.0149   1
  -1  -3  -5 1250.78 52.0799   1
  -1  -3  -5 1112.23 52.4781   1
  -1  -3  -5 1250.58 74.1983   1
  -1   3  -5 1252.22 90.5551   1
   1   3   611365.60  552.99   1
   1  -3   611501.30 547.141   1
   1  -3   611563.50  585.71   1
   1  -3   610760.50 521.253   1
  -1  -3  -611954.10 577.394   1
  -1   3  -611436.50 537.232   1
   1   3   7 32.1225  24.575   1
   1   3   7 16.5565 25.2843   1
   1  -3   7 28.4714  23.369   1
  -1   3  -7 12.9985 20.3129   1
   1   3   8 1783.29 178.424   1
   1   3   8 1521.02 119.238   1
   1  -3   9 1446.74 109.759   1
   1   3   9 1472.21 118.626   1
  -1   4   8 1897.02 144.177   1
  -1  -4   8 2013.67 169.319   1
  -1   4   8 2352.75 144.631   1
  -1  -4   7 2644.67 142.328   1
  -1   4   7 2791.30 157.639   1
  -1  -4   7 2925.52 148.857   1
  -1   4   7 2442.93 153.102   1
  -1  -4   6 289.705 41.7819   1
  -1  -4   6 380.703 38.3611   1
  -1  -4   6 417.342 38.8594   1
  -1  -4   6 313.431 56.6983   1
  -1   4   6 314.676 62.7095   1
  -1   4   6 291.196 40.7276   1
   1   4  -525675.10 1223.70   1
  -1  -4   525045.00 1193.83   1
  -1  -4   524632.20 1176.38   1
  -1  -4   523947.80 1219.60   1
  -1  -4   522460.30 1140.64   1
  -1  -4   522397.20 1022.93   1
  -1   4   524623.20 1202.39   1
  -1   4   521896.10 1076.48   1
  -1   4   523476.50 1146.69   1
   1   4  -4 288.069 24.4645   1
   1  -4  -4 282.547 19.0865   1
   1  -4  -4 269.278 17.9908   1
   1  -4  -4 266.985  17.047   1
  -1  -4   4 286.637 24.8384   1
  -1  -4   4 251.751 19.8048   1
  -1  -4   4 265.332   13.49   1
  -1   4   4 258.618 18.2394   1
  -1   4   4 255.419 23.3337   1
  -1   4   4 266.601 24.2444   1
  -1   4   4 254.342 25.5733   1
  -1   4   4 260.723 17.4513   1
  -1  -4   4 314.226 35.9561   1
   1   4  -310925.10 387.698   1
   1   4  -310986.60 433.435   1
   1   4  -311407.00 381.413   1
   1  -4  -310110.70 293.629   1
   1  -4  -310891.60 408.366   1
   1  -4  -311050.30 400.275   1
   1  -4  -310499.30 390.939   1
  -1   4   311087.60 442.473   1
  -1  -4   311080.80 362.063   1
  -1  -4   311208.80 395.092   1
  -1  -4   311054.20 417.654   1
  -1  -4   310375.40 408.725   1
  -1  -4   310048.60 357.048   1
  -1  -4   310455.20 406.569   1
  -1  -4   310699.00 360.257   1
  -1   4   310799.70 428.338   1
  -1   4   310718.10 409.606   1
  -1   4   310348.60 387.287   1
  -1   4   310882.90 397.178   1
  -1   4   3 9807.25 290.909   1
   1   4  -2 2942.84 111.082   1
   1   4  -2 2766.44 87.3398   1
   1   4  -2 2880.49  87.725   1
   1   4  -2 2733.65 93.4871   1
   1  -4  -2 2729.67 88.1153   1
   1  -4  -2 2615.53 69.4628   1
   1  -4  -2 2783.40 87.7851   1
   1  -4  -2 2727.96 89.8679   1
  -1  -4   2 2559.01 87.8784   1
  -1  -4   2 2607.91 89.8549   1
  -1  -4   2 2792.83 89.2579   1
  -1  -4   2 2676.00  83.462   1
  -1   4   2 2662.84 74.7849   1
  -1   4   2 2714.45 96.8724   1
  -1   4   2 2776.04 87.6284   1
  -1   4   2 3102.24 101.625   1
  -1   4   2 2647.45 87.4972   1
  -1   4   2 2909.45 102.539   1
   1   4  -110785.80 390.871   1
   1   4  -110236.00 371.737   1
   1   4  -110621.90 372.896   1
   1   4  -110819.10 381.371   1
   1  -4  -111136.10  397.10   1
   1  -4  -111583.40 400.328   1
   1  -4  -110999.10 395.744   1
   1  -4  -110894.10 394.663   1
   1  -4  -110671.10 371.581   1
  -1  -4   110301.10 366.141   1
  -1  -4   110079.30 366.198   1
  -1  -4   110402.10 374.596   1
  -1  -4   110739.50 381.862   1
  -1   4   110542.20 373.637   1
  -1   4   110925.10 393.649   1
  -1   4   110747.10 369.432   1
  -1   4   111159.50 405.104   1
  -1   4   111286.20 391.609   1
   1   4   0 8734.28 326.208   1
   1   4   0 8176.99 275.249   1
   1   4   0 9355.49 323.508   1
   1   4   0 8911.79 311.345   1
   1  -4   0 9081.79 327.044   1
   1   4   0 8469.66 278.441   1
   1  -4   0 8550.55 287.784   1
   1  -4   0 8951.42 292.007   1
   1  -4   0 9189.96 320.046   1
   1  -4   0 8423.71 297.764   1
  -1  -4   0 9020.66 313.949   1
  -1  -4   0 8372.72 277.679   1
  -1  -4   0 8870.58 305.579   1
  -1  -4   0 7941.96 240.308   1
  -1  -4   0 8324.43 310.273   1
  -1   4   0 8743.02 288.337   1
  -1   4   0 9292.18 335.207   1
  -1   4   0 9298.90 318.475   1
  -1   4   0 8722.82 313.275   1
  -1   4   0 8830.59 308.821   1
   1   4   1 8068.74 287.596   1
   1   4   1 7562.22 240.486   1
   1   4   1 8367.69 292.673   1
   1  -4   1 8407.61 290.118   1
   1  -4   1 7801.83 286.687   1
   1  -4   1 8675.91 299.836   1
   1  -4   1 8619.14  294.45   1
   1  -4   1 8664.14  299.00   1
   1   4   1 7989.63  288.23   1
   1   4   1 7876.73 285.844   1
  -1  -4  -1 8218.98 253.541   1
  -1  -4  -1 7792.17 279.774   1
  -1  -4  -1 7978.79 291.263   1
  -1  -4  -1 8211.65 275.176   1
  -1   4  -1 8668.78 299.449   1
  -1   4  -1 8336.55 295.911   1
  -1   4  -1 7912.47 274.656   1
  -1   4  -1 8325.44 288.883   1
  -1   4  -1 8689.50 300.574   1
  -1  -4  -1 8529.60 295.003   1
   1   4   2 6731.53 273.026   1
   1   4   2 7128.51 282.336   1
   1   4   2 7272.72 286.039   1
   1   4   2 6949.77 291.964   1
   1  -4   2 7249.24 247.206   1
   1  -4   2 7024.15 265.525   1
   1  -4   2 7728.29 297.525   1
   1  -4   2 6597.98 252.664   1
   1  -4   2 7564.00  274.33   1
  -1  -4  -2 7266.90 263.512   1
  -1  -4  -2 7244.92 278.643   1
  -1  -4  -2 7224.66 286.951   1
  -1  -4  -2 8287.26 235.587   1
  -1  -4  -2 7464.25 266.384   1
  -1   4  -2 7229.22 267.096   1
  -1   4  -2 7410.56 277.445   1
  -1   4  -2 7525.46 259.561   1
  -1   4  -2 7568.47 273.495   1
  -1   4  -2 7641.69 276.984   1
   1  -4   3 7929.68 340.149   1
   1   4   3 8030.13 336.391   1
   1   4   3 7135.38 306.374   1
   1   4   3 8069.56  316.97   1
   1   4   3 8025.13 330.396   1
   1  -4   3 7853.22 286.305   1
   1  -4   3 8192.44 317.777   1
   1  -4   3 7845.97  278.57   1
   1  -4   3 7995.47 331.959   1
   1  -4   3 6729.42 275.448   1
  -1  -4  -3 7803.25 324.882   1
  -1  -4  -3 8248.89 308.931   1
  -1  -4  -3 8216.22  324.57   1
  -1  -4  -3 8178.47  320.54   1
  -1   4  -3 8373.60 322.274   1
  -1   4  -3 8110.90 337.274   1
  -1   4  -3 7985.66 281.264   1
   1   4   4 3.81873 22.9166   1
   1   4   4 9.80531 12.1532   1
   1   4   4 19.4206 11.9199   1
   1   4   4 71.6083 19.3922   1
   1  -4   4 28.0562 15.4079   1
   1  -4   4 33.9089 7.66295   1
   1  -4   4 12.0381 15.1271   1
   1  -4   4 34.4254 14.6603   1
  -1  -4  -4 33.2573 11.6808   1
  -1  -4  -4 33.2235  15.638   1
  -1  -4  -4 19.9241 13.3218   1
  -1  -4  -4 14.4202 12.3535   1
  -1   4  -4 31.1048 11.1796   1
  -1   4  -4 33.9419 7.74108   1
   1   4   5 3428.45 191.862   1
   1   4   5 2758.20 124.594   1
   1   4   5 2926.69  125.10   1
   1   4   5 3523.15 182.052   1
   1  -4   5 3540.98 159.785   1
   1  -4   5 3632.48 160.299   1
   1  -4   5 3323.14 157.745   1
   1  -4   5 3394.71 200.192   1
  -1  -4  -5 3606.40 167.199   1
  -1  -4  -5 3231.77 134.651   1
  -1  -4  -5 3652.86 138.515   1
  -1   4  -5 3380.19 174.361   1
   1   4   6 5651.36 287.401   1
   1  -4   6 5914.41 281.868   1
   1  -4   6 5479.75 287.005   1
   1  -4   6 5463.48 315.448   1
  -1  -4  -6 6267.43 303.584   1
  -1   4  -6 5598.70 259.427   1
   1   4   7 8328.59 506.178   1
   1   4   7 8675.51 521.787   1
   1  -4   7 8387.73 495.772   1
   1  -4   7 8877.29 446.104   1
  -1   4  -7 8816.56 427.407   1
   1   4   8 8843.16 480.141   1
   1   4   8 9477.29 516.849   1
   1   4   9 689.735 79.5295   1
   1   4   9  653.21 107.088   1
   1   4  10 320.157  45.292   1
  -1   5   9 1448.50 115.426   1
  -1   5   8   34.76 48.4775   1
  -1   5   8 26.7074  49.224   1
  -1  -5   8  67.891 43.2574   1
  -1   5   7 106.389 54.7697   1
  -1  -5   7-0.01601 29.8212   1
  -1  -5   7 148.763 31.9332   1
  -1   5   7 143.941 34.0828   1
  -1  -5   6 2517.80 126.665   1
  -1   5   6 2401.58 133.504   1
  -1   5   6 2380.63 133.778   1
  -1  -5   6 2363.78  120.91   1
   1  -5  -5 179.146 28.4755   1
   1  -5  -5 183.188 17.7334   1
   1   5  -5 194.721 26.1655   1
  -1   5   5 192.737 29.4917   1
  -1  -5   5 156.743 39.9633   1
  -1   5   5 175.247 28.9209   1
  -1   5   5 168.596 27.3555   1
  -1  -5   5 223.893 27.8925   1
  -1   5   5 61.1815 27.9126   1
  -1   5   5 103.367 29.3522   1
  -1  -5   5  186.30  29.643   1
   1  -5  -4 32.0753 11.1813   1
   1  -5  -4 65.0761 10.6674   1
   1   5  -4 22.4138 13.5997   1
   1  -5  -4 23.8138 10.5642   1
  -1   5   4 68.5779 11.0008   1
  -1   5   4 36.4747 14.6468   1
  -1   5   4 22.5941 14.3753   1
  -1   5   4 21.5178 11.7817   1
  -1  -5   4 37.4112 14.7962   1
  -1  -5   4 23.8489 14.0302   1
  -1   5   4  21.337 13.1556   1
   1  -5  -324522.40 1105.56   1
   1  -5  -323555.90 1042.23   1
   1   5  -323919.20 1059.71   1
   1   5  -324180.60 1117.44   1
   1   5  -325062.60 1053.62   1
   1  -5  -323454.90 1060.33   1
  -1   5   324806.00 1121.61   1
  -1   5   323399.50 1059.94   1
  -1   5   324501.20 1110.52   1
  -1  -5   323329.10 980.863   1
  -1   5   324221.80 1115.64   1
  -1  -5   323515.90 1087.94   1
  -1   5   323090.10 1048.67   1
  -1  -5   323837.80 1095.09   1
  -1  -5   322583.70 994.503   1
  -1  -5   324529.90 1132.70   1
   1  -5  -2 97.5202 5.63745   1
   1   5  -2 123.733 19.8512   1
   1  -5  -2  97.665 13.3741   1
   1  -5  -2 93.5993  13.905   1
   1   5  -2 117.389 15.0128   1
   1   5  -2 152.374 12.2804   1
   1  -5  -2 100.351 16.6206   1
  -1   5   2 109.909 6.65232   1
  -1   5   2  131.02 14.4867   1
  -1   5   2 143.806 18.3385   1
  -1  -5   2 119.924 15.2267   1
  -1  -5   2 121.816  12.142   1
  -1  -5   2 102.039 14.4192   1
  -1  -5   2 118.882 14.0218   1
  -1   5   2 119.306 14.0307   1
  -1   5   2 141.581 13.2755   1
  -1   5   2 228.033 20.3187   1
   1  -5  -119617.70 845.197   1
   1  -5  -120021.90 817.394   1
   1  -5  -119844.40 813.189   1
   1  -5  -120737.40 838.624   1
   1   5  -119568.50 804.921   1
   1   5  -119658.50 845.954   1
   1   5  -120000.30  841.85   1
   1   5  -118709.60 788.165   1
   1  -5  -120182.90 864.297   1
  -1  -5   119946.20  830.16   1
  -1  -5   118495.20 785.548   1
  -1   5   120173.70 817.325   1
  -1   5   119479.30  836.96   1
  -1  -5   118809.60 811.083   1
  -1  -5   119824.60 826.375   1
  -1   5   119872.10  860.64   1
  -1   5   119962.70 807.888   1
  -1   5   119038.40 769.701   1
   1   5   0 1492.31 49.6854   1
   1   5   0 1559.00 56.8604   1
   1  -5   0 1448.87 51.8774   1
   1   5   0 1487.18 34.0037   1
   1   5   0 1431.25 52.7509   1
   1  -5   0 1435.17 50.1847   1
   1   5   0 1376.43 55.6406   1
   1  -5   0 1379.08 63.6028   1
   1   5   0 1428.21 43.9088   1
   1  -5   0 1397.21 47.0949   1
   1  -5   0 1539.40 55.8419   1
  -1   5   0 1570.69 61.3985   1
  -1   5   0 1503.18 54.9433   1
  -1  -5   0 1339.35 50.4957   1
  -1   5   0 1419.17 49.8736   1
  -1  -5   0 1450.98 52.8786   1
  -1  -5   0 1392.44 43.8124   1
  -1   5   0 1453.47 53.0549   1
  -1  -5   0 1537.16 55.8088   1
  -1   5   0 1477.35 51.7063   1
   1  -5   1 33.4914 11.0833   1
   1   5   1 86.7106 9.13698   1
   1   5   1 17.0651 10.6422   1
   1   5   1 49.0366 10.8538   1
   1  -5   1 22.1263 9.05565   1
   1  -5   1 23.3383 9.25462   1
   1  -5   1 26.4021 9.61662   1
   1   5   1  31.918 9.41111   1
  -1  -5  -1 38.2662 4.62188   1
  -1  -5  -1 29.0541 6.17582   1
  -1  -5  -1 18.0919 10.9367   1
  -1   5  -1 24.2592 9.76825   1
  -1  -5  -1 41.7321 10.0651   1
  -1  -5  -1 20.5121 9.23513   1
  -1   5  -1 50.8985 14.3074   1
  -1   5  -1 31.0822 7.55055   1
  -1   5  -1 79.7905 10.1591   1
   1  -5   236705.00 1818.65   1
   1  -5   235631.40 1748.93   1
   1   5   234653.70 1793.05   1
   1   5   236399.40 1859.57   1
   1   5   234807.90 1764.79   1
   1   5   236910.20 1875.64   1
   1  -5   233324.20 1701.32   1
   1  -5   237655.40 1822.20   1
   1  -5   237316.20 1853.89   1
  -1  -5  -235593.50 1774.03   1
  -1  -5  -232171.90 1401.83   1
  -1  -5  -237009.80 1822.66   1
  -1  -5  -236249.90 1787.39   1
  -1  -5  -237096.60 1868.83   1
  -1  -5  -237740.70 1630.68   1
  -1   5  -236625.80 1832.97   1
  -1   5  -237704.30 1864.36   1
  -1   5  -238234.30 1921.23   1
  -1   5  -237501.60 1859.27   1
  -1   5  -237852.80 1848.16   1
   1   5   3 4937.37  215.87   1
   1   5   3 4374.09 180.317   1
   1   5   3 4969.72 211.878   1
   1  -5   3 4778.53 178.042   1
   1  -5   3 4939.44 200.028   1
   1   5   3 5075.28 202.582   1
   1  -5   3 4707.12 218.365   1
   1  -5   3 5298.95  228.11   1
   1  -5   3 4711.70 165.968   1
   1  -5   3 4125.08 197.833   1
  -1  -5  -3 4825.19 191.293   1
  -1   5  -3 5017.42  173.97   1
  -1  -5  -3 5210.43 214.592   1
  -1  -5  -3 5051.72 196.264   1
  -1  -5  -3 5014.94 188.361   1
  -1   5  -3 4985.57 209.995   1
  -1   5  -3 5121.48 218.918   1
   1   5   444288.40 2438.98   1
   1  -5   438230.90 2060.00   1
   1   5   445721.70 2678.87   1
   1   5   438268.40 2151.10   1
   1   5   444536.50 2482.14   1
   1  -5   446897.00 2586.86   1
   1  -5   440173.20 2130.95   1
   1  -5   445610.90 2543.41   1
   1  -5   446366.50 2548.63   1
  -1  -5  -448536.50 2679.02   1
  -1  -5  -451083.30 2751.84   1
  -1  -5  -441844.40 2326.99   1
  -1  -5  -447189.60 2560.07   1
  -1   5  -442979.90 2278.84   1
  -1   5  -443870.20 2411.68   1
  -1   5  -447626.90 2613.74   1
   1  -5   5 157.529 42.3858   1
   1  -5   5 133.632 30.6707   1
   1   5   5 217.405 60.8097   1
   1  -5   5 163.825   30.89   1
   1   5   5 158.091 23.7545   1
   1   5   5 100.955 24.8221   1
   1   5   5 143.392 30.7563   1
  -1  -5  -5  180.00 33.3056   1
  -1  -5  -5 157.443  22.211   1
  -1  -5  -5 158.986 25.1901   1
  -1   5  -5  168.63 29.5665   1
  -1   5  -5 149.357 24.1233   1
   1   5   616371.80 864.021   1
   1   5   617498.90  971.70   1
   1  -5   617473.20 927.965   1
   1  -5   616657.50 913.503   1
  -1   5  -616862.30 864.997   1
   1   5   7 78.6998 36.7993   1
   1   5   7 67.5949 35.3503   1
   1  -5   7 93.1809 35.3101   1
   1  -5   7 83.8182 49.1326   1
   1   5   8 2660.05 180.696   1
   1   5   8 2608.65 213.169   1
   1   5   9 84.1481 57.1936   1
   1   5   9 92.5449 35.0307   1
   1   5  10 84.4593 44.9707   1
   1   5  10 116.822 28.5603   1
  -1   6  10 4372.59 233.564   1
  -1   6   9 19.3118 40.8342   1
  -1   6   8 3071.10  189.59   1
  -1  -6   8 3232.89 234.558   1
  -1  -6   7 688.036 100.132   1
  -1   6   7 601.269  69.164   1
  -1   6   7 612.091 102.706   1
   1   6  -6 2011.92 108.242   1
  -1   6   6 1870.43 114.254   1
  -1   6   6 1767.48 112.366   1
  -1  -6   6 2186.77 151.832   1
   1  -6  -5 1869.00 87.2108   1
   1   6  -5 2036.30  97.451   1
   1  -6  -5 1903.36 81.9046   1
   1  -6  -5 1995.98 86.0726   1
  -1   6   5 1682.17 82.1855   1
  -1   6   5 1947.77 137.277   1
  -1   6   5 1887.15 98.9334   1
  -1  -6   5 1925.81 104.453   1
  -1   6   5 1700.69 93.1176   1
  -1  -6   5 1903.66 100.106   1
  -1  -6   5 1989.60 98.2993   1
  -1   6   5 1682.95 79.6591   1
   1  -6  -4 803.766 45.5946   1
   1   6  -4 882.576  48.533   1
   1  -6  -4 831.333 43.3186   1
   1  -6  -4 729.167 39.1349   1
  -1   6   4 864.869 73.3573   1
  -1   6   4 778.342 46.9114   1
  -1  -6   4 829.664 49.6073   1
  -1  -6   4 853.753 72.7466   1
  -1   6   4 763.149 45.8481   1
  -1  -6   4 797.194 74.6707   1
  -1   6   4 804.308 47.7426   1
  -1   6   4 803.244 43.8724   1
   1  -6  -3 1481.45 57.8525   1
   1  -6  -3 1644.64 66.5261   1
   1   6  -3 1570.98 59.0891   1
   1  -6  -3 1533.05 66.3694   1
   1   6  -3 1643.00 68.2981   1
   1   6  -3 1626.89 64.0861   1
  -1   6   3 1663.64 68.8419   1
  -1   6   3 1661.73 84.0847   1
  -1   6   3 1546.55 66.0365   1
  -1  -6   3 1526.03 70.9197   1
  -1   6   3 1697.60 89.6499   1
  -1  -6   3 1438.88 54.8863   1
  -1  -6   3 1578.66 71.8296   1
  -1  -6   3 1620.49 69.7458   1
  -1  -6   3 1488.98 51.3294   1
  -1   6   3 1517.88  67.135   1
   1  -6  -227165.50 1285.58   1
   1  -6  -230895.70 1345.95   1
   1  -6  -226813.90 1241.61   1
   1  -6  -229300.60 1394.52   1
   1   6  -228346.40 1347.00   1
   1   6  -228799.20 1329.01   1
   1   6  -228025.80 1327.35   1
   1  -6  -227130.90 1174.89   1
  -1   6   228896.40 1379.62   1
  -1   6   228080.60 1294.41   1
  -1   6   227783.10 1284.09   1
  -1   6   228866.90 1328.55   1
  -1   6   226866.80 1276.15   1
  -1  -6   227257.60 1291.90   1
  -1  -6   226584.40 1235.48   1
  -1  -6   227911.40 1309.98   1
  -1  -6   226233.70 1252.77   1
  -1  -6   226814.60 1274.34   1
   1  -6  -118930.80 814.539   1
   1  -6  -118488.20 820.666   1
   1  -6  -118371.40 795.303   1
   1   6  -119148.10 846.664   1
   1   6  -118861.10  798.00   1
   1   6  -119132.70 819.849   1
   1  -6  -119060.20 813.409   1
  -1   6   120038.60 829.384   1
  -1   6   119188.30 788.728   1
  -1   6   118173.50  761.38   1
  -1   6   119414.30 796.961   1
  -1  -6   118410.90 813.565   1
  -1  -6   118570.30 796.343   1
  -1  -6   118191.40 807.867   1
  -1  -6   119714.30  833.22   1
  -1   6   118799.10  839.41   1
  -1   6   118803.60 809.787   1
  -1  -6   118351.50 779.112   1
   1  -6   0 8538.54  347.68   1
   1  -6   0 8761.99 339.542   1
   1  -6   0 8890.55 317.954   1
   1  -6   0 8660.04 326.374   1
   1   6   0 8997.44 347.528   1
   1   6   0 9047.05  331.85   1
   1   6   0 8832.56 353.352   1
   1   6   0 8931.45  271.82   1
   1   6   0 8485.79 277.548   1
   1  -6   0 9525.73 378.958   1
  -1   6   0 8484.39 299.663   1
  -1   6   0 8712.92  339.33   1
  -1  -6   0 8496.56  343.09   1
  -1  -6   0 8564.95 304.733   1
  -1  -6   0 8665.97 334.836   1
  -1   6   0 8846.05 334.924   1
  -1  -6   0 9159.29 343.235   1
  -1  -6   0 8650.83 333.026   1
  -1   6   0 9224.20 370.465   1
  -1   6   0 9489.61  359.22   1
   1  -6   111703.00 459.002   1
   1  -6   111477.90 427.352   1
   1  -6   110945.00 450.961   1
   1  -6   111504.40 446.148   1
   1   6   111731.90 458.203   1
   1   6   111557.90 466.981   1
   1  -6   111974.60 490.206   1
   1   6   111303.60 408.882   1
   1   6   111381.60 461.443   1
   1   6   111019.60 428.192   1
  -1   6  -112215.00 472.581   1
  -1   6  -111783.30 484.057   1
  -1   6  -110752.60 412.074   1
  -1   6  -111733.10 461.205   1
  -1  -6  -111402.70 462.769   1
  -1   6  -111547.60 457.352   1
  -1  -6  -111768.30 421.743   1
  -1  -6  -111703.90 458.894   1
  -1  -6  -111032.00  444.15   1
  -1  -6  -110123.00 385.129   1
   1  -6   245491.40 2425.32   1
   1  -6   243563.60 2423.55   1
   1  -6   244586.50 2336.42   1
   1  -6   241203.00 2242.82   1
   1   6   245315.00 2438.35   1
   1   6   244235.60 2396.46   1
   1   6   246395.60 2516.53   1
   1   6   244848.90 2474.58   1
   1  -6   245811.10 2445.03   1
   1  -6   243163.00 2244.80   1
  -1   6  -246594.10 2484.03   1
  -1  -6  -242601.10 1973.90   1
  -1  -6  -245965.70 2456.04   1
  -1  -6  -244089.40 2315.08   1
  -1   6  -246454.40 2498.02   1
  -1  -6  -242689.90 1996.04   1
  -1   6  -246746.30 2466.52   1
  -1  -6  -246802.10 2472.55   1
  -1   6  -246807.50 2485.43   1
  -1  -6  -246244.30 2493.60   1
   1  -6   3 9589.92  387.36   1
   1  -6   3 9381.80 372.871   1
   1  -6   3 9504.52 415.253   1
   1  -6   310093.80 418.501   1
   1   6   3 9948.35 422.587   1
   1  -6   3 9428.32  386.59   1
   1  -6   3 8674.78 408.557   1
   1   6   310043.30  443.26   1
   1   6   3 8905.39 387.606   1
   1   6   3 9986.51 419.267   1
  -1   6  -310505.00 432.368   1
  -1  -6  -310457.80 428.676   1
  -1   6  -3 9751.70 382.935   1
  -1  -6  -310070.90 408.976   1
  -1  -6  -310156.30 416.857   1
  -1  -6  -3 9781.69 415.121   1
  -1   6  -3 9803.38 398.744   1
   1  -6   4 1665.18  76.174   1
   1  -6   4 1812.99 96.2333   1
   1  -6   4 1351.86 78.0267   1
   1  -6   4 1459.28 72.5001   1
   1   6   4 1801.81 88.7427   1
   1   6   4 2119.40 112.484   1
   1   6   4 1781.78 96.5758   1
   1   6   4 1526.57 84.2396   1
   1  -6   4 1838.74 116.692   1
  -1   6  -4 1724.58 83.0502   1
  -1  -6  -4 1811.47 85.4879   1
  -1  -6  -4 1698.71 87.1914   1
  -1   6  -4 1916.66 93.5131   1
  -1   6  -4 1780.30 97.0212   1
  -1  -6  -4 1941.63  85.987   1
  -1  -6  -4 2033.66 97.3254   1
   1   6   5 3602.86  165.68   1
   1  -6   5 3807.50 190.477   1
   1   6   5 3979.74 196.814   1
   1   6   5 3880.73  194.24   1
   1   6   5 3221.20 161.131   1
  -1   6  -5 4110.89 219.823   1
  -1  -6  -5 4159.22 173.365   1
  -1  -6  -5 3648.74 171.025   1
   1   6   6 8200.72 420.015   1
   1  -6   6 8291.28 399.388   1
   1   6   6 7924.98 407.544   1
   1  -6   6 7843.12 456.261   1
   1  -6   7 1134.56 86.0949   1
   1   6   7 1122.07 145.611   1
   1   6   7 1101.02 97.8947   1
   1  -6   7 1092.53 97.2188   1
   1  -6   8 307.387 54.0956   1
   1   6   8 380.369  85.326   1
   1   6   8 370.354 90.6416   1
   1   6   9 3859.87 210.921   1
   1   6   9 3688.16 220.014   1
   1   6  10 1547.51 93.3171   1
   1   6  10 1874.44 101.525   1
  -1   7  11 32.5741 15.4888   1
  -1   7  10 824.565 69.1762   1
  -1   7   9 396.828 60.0899   1
  -1   7   8 6069.18  334.65   1
  -1  -7   8 6039.54 321.374   1
  -1   7   713453.10 700.969   1
  -1  -7   714171.10 714.425   1
  -1   7   712169.00 652.512   1
   1   7  -6 2054.67 114.151   1
  -1   7   6 1872.81 158.442   1
  -1  -7   6 1979.53 119.631   1
  -1   7   6 1918.23 121.763   1
   1  -7  -5 24.3786 26.7774   1
   1  -7  -5 64.6727 17.6585   1
   1  -7  -5 26.1544 16.3681   1
   1   7  -5 34.0606 30.0391   1
  -1  -7   5 14.6828 34.6181   1
  -1   7   5 50.7715 19.0969   1
  -1   7   5 30.4434 17.7006   1
  -1   7   5 49.6258 20.0664   1
  -1   7   5 24.6165 33.3517   1
   1  -7  -4 1113.36 63.4444   1
   1  -7  -4 1045.24 54.4273   1
   1   7  -4 1160.52 63.8718   1
   1  -7  -4 1211.24 61.1693   1
  -1   7   4 1029.40 63.1511   1
  -1  -7   4 1147.50 65.5955   1
  -1   7   4 1066.36 61.3582   1
  -1   7   4 1164.45 67.7343   1
  -1  -7   4 1140.96 68.4687   1
  -1  -7   4 1095.73 70.0367   1
  -1   7   4 1023.54 83.1916   1
  -1   7   4 1114.34 61.0162   1
   1  -7  -3 914.385 66.7328   1
   1  -7  -3 915.499 43.5854   1
   1   7  -3 1036.81 54.4292   1
   1   7  -3 832.899 43.7641   1
   1   7  -3 944.347 50.1361   1
   1  -7  -3 865.433 70.4483   1
  -1   7   3 843.575  71.412   1
  -1  -7   3 897.012  74.246   1
  -1   7   3 917.984 70.5549   1
  -1  -7   3 882.508 53.8775   1
  -1  -7   3 801.644 41.0014   1
  -1   7   3 871.198 48.5657   1
  -1  -7   3 870.611 71.4089   1
  -1  -7   3 1012.67 52.3743   1
  -1   7   3 1025.81 50.5067   1
  -1   7   3 889.173 50.2601   1
   1  -7  -2 5422.53 202.455   1
   1  -7  -2 4836.78 155.781   1
   1   7  -2 5665.99  233.55   1
   1   7  -2 5850.41 228.831   1
   1  -7  -2 5771.16 244.597   1
   1  -7  -2 5990.75 191.189   1
   1   7  -2 5561.86 212.489   1
   1  -7  -2 5245.18 208.477   1
  -1   7   2 5638.42 208.755   1
  -1   7   2 5562.90 241.147   1
  -1  -7   2 5252.59 210.965   1
  -1  -7   2 5311.18 233.647   1
  -1  -7   2 5442.18 214.062   1
  -1   7   2 5610.33 209.254   1
  -1  -7   2 5165.38 201.242   1
  -1  -7   2 5001.09 227.015   1
  -1   7   2 5266.34 210.508   1
  -1   7   2 5397.70 200.725   1
   1  -7  -1 36.3043 17.1811   1
   1  -7  -1 54.0255 12.1887   1
   1  -7  -1 35.6889 14.1681   1
   1   7  -1 76.2767 12.2065   1
   1   7  -1 15.5489 21.7477   1
   1  -7  -1 37.7314  9.3676   1
   1  -7  -1 49.2391 13.6741   1
   1   7  -1 36.1004 12.3643   1
  -1   7   1 129.554 15.2368   1
  -1   7   1 46.3781 14.1319   1
  -1  -7   1 33.0805 12.3791   1
  -1  -7   1 22.2873 13.4458   1
  -1  -7   1 26.9118  20.941   1
  -1   7   1 18.0974 9.37868   1
  -1   7   1 46.3384 14.5126   1
   1  -7   0 361.019 24.6462   1
   1  -7   0 323.892 25.9385   1
   1  -7   0 318.055  27.181   1
   1   7   0 332.511 16.4032   1
   1  -7   0  539.64 30.9536   1
   1   7   0 377.611 24.8527   1
   1   7   0 365.338 30.5323   1
   1  -7   0 351.431 25.6321   1
   1   7   0 432.216 28.5659   1
   1   7   0 370.636 11.5146   1
   1  -7   0 361.082 37.1484   1
  -1   7   0 305.712 27.1703   1
  -1   7   0 363.634 24.7916   1
  -1   7   0 304.999 18.0846   1
  -1  -7   0  371.78 27.0176   1
  -1   7   0 427.358  29.819   1
  -1  -7   0 332.136 28.6129   1
  -1  -7   0 292.133 33.8187   1
  -1  -7   0 327.359 20.3309   1
  -1  -7   0 445.662 28.0751   1
   1  -7   1 33.6225   20.28   1
   1   7   1 19.9271 14.5208   1
   1  -7   1 61.7536 7.42642   1
   1   7   1 31.7921 14.3895   1
   1  -7   1 49.2111 20.6343   1
   1  -7   1 27.2441 18.7895   1
   1  -7   1 29.9271  13.211   1
   1   7   1 30.5973 12.4424   1
  -1  -7  -1 31.2761 6.73149   1
  -1  -7  -1 34.1321 12.3157   1
  -1  -7  -1   27.38 14.2821   1
  -1  -7  -1  33.071 8.16928   1
  -1   7  -1 32.2194 20.3486   1
  -1   7  -1 32.3288 13.2082   1
  -1  -7  -1 34.4291  13.916   1
  -1   7  -1 39.1377 12.3246   1
   1  -7   2 8377.65 327.715   1
   1  -7   2 8136.88 354.437   1
   1   7   2 8544.75 357.761   1
   1  -7   2 8608.10  378.95   1
   1  -7   2 8449.71 337.607   1
   1   7   2 8702.00 355.689   1
   1  -7   2 7658.98 325.839   1
   1   7   2 8314.77 348.822   1
   1   7   2 8288.49 353.437   1
   1   7   2 8250.59 336.669   1
   1  -7   2 7773.54 296.857   1
  -1   7  -2 8897.32 352.079   1
  -1  -7  -2 8597.30 361.251   1
  -1  -7  -2 8607.59 354.629   1
  -1   7  -2 8645.20 344.044   1
  -1   7  -2 8976.49 360.427   1
  -1  -7  -2 8833.68 353.098   1
  -1   7  -2 8630.67 361.935   1
   1  -7   3 9556.69 417.458   1
   1   7   3 9176.50  449.49   1
   1  -7   3 9691.87  439.77   1
   1   7   310189.20 477.128   1
   1  -7   3 8866.27 399.235   1
   1   7   3 9456.56 398.565   1
   1   7   3 9839.66 429.051   1
   1  -7   3 9435.21 378.798   1
   1   7   3 9770.84 446.177   1
   1  -7   310006.00 429.229   1
  -1   7  -310100.60 408.073   1
  -1   7  -310419.80 473.784   1
  -1   7  -3 9916.38 427.393   1
  -1   7  -3 9636.29 413.028   1
  -1  -7  -310086.90 477.211   1
  -1  -7  -310098.80 423.026   1
  -1  -7  -310182.50  431.33   1
   1  -7   441815.60 2461.83   1
   1   7   444658.50 2594.52   1
   1   7   441262.70 2324.21   1
   1  -7   437549.00 2216.10   1
   1  -7   442953.00 2398.13   1
   1   7   441878.60 2365.20   1
   1   7   442277.30 2389.91   1
   1   7   437037.00 2189.14   1
  -1   7  -444994.50 2503.26   1
  -1  -7  -441789.40 2350.07   1
  -1  -7  -445265.60 2485.39   1
  -1  -7  -441400.30 2404.23   1
   1   7   5 80.8806 29.3269   1
   1   7   5 106.286 33.0532   1
   1   7   5 134.765 33.3957   1
   1  -7   5  102.22 51.7208   1
  -1   7  -5 149.582 30.0192   1
  -1  -7  -5 121.209 29.7402   1
   1  -7   614604.50 832.668   1
   1   7   614493.90 759.205   1
   1   7   614263.90 817.471   1
   1  -7   614516.70 729.014   1
   1  -7   7 2059.30 142.922   1
   1  -7   7 2041.91 169.166   1
   1   7   7 2001.90 137.707   1
   1   7   7 2065.40 143.194   1
   1   7   8  63.008 34.6071   1
   1   7   8 87.5864 53.6204   1
   1  -7   8 51.1214 32.6865   1
   1  -7   9 3604.26 248.034   1
   1   7   9 5137.15 271.576   1
   1   7   9 5586.91 276.471   1
   1   7  10 44.2842 28.7905   1
   1   7  10 49.1902 19.7345   1
  -1   8  10 2172.87 158.791   1
  -1   8   9 1417.98 107.552   1
  -1  -8   8 1458.90 111.681   1
  -1   8   8 1465.22  117.42   1
  -1   8   7 257.293 84.5182   1
  -1  -8   7 362.885 57.4852   1
  -1   8   7 341.292 58.3289   1
   1   8  -6 270.381 41.9944   1
  -1   8   6 221.172 46.0939   1
  -1  -8   6 256.144 75.7938   1
  -1   8   6 287.263 49.3638   1
   1   8  -5 2270.31 116.996   1
   1  -8  -5 1999.66 144.475   1
  -1  -8   5 2105.42 122.798   1
  -1   8   5 1848.52  147.74   1
  -1   8   5 1972.83 146.967   1
  -1   8   5 2133.69  122.10   1
   1   8  -4 2264.61 137.244   1
   1  -8  -4 2075.21 137.964   1
   1  -8  -4 2180.10 132.016   1
   1  -8  -4 2027.94 96.3837   1
  -1   8   4 2227.55 135.621   1
  -1   8   4 2197.83 148.175   1
  -1  -8   4 2040.55 140.575   1
  -1   8   4 1884.75 100.755   1
  -1  -8   4 2023.43 110.736   1
  -1   8   4 1987.67 102.425   1
  -1   8   4 2060.88 139.584   1
   1  -8  -3 7240.06 303.439   1
   1  -8  -3 7160.35 308.944   1
   1   8  -3 7425.89 288.418   1
   1   8  -3 7422.10 310.036   1
   1   8  -3 7155.59 293.747   1
   1  -8  -3 6960.55 310.378   1
  -1   8   3 6802.94 282.978   1
  -1  -8   3 6890.63 306.075   1
  -1   8   3 7402.45 312.852   1
  -1   8   3 6942.62 305.185   1
  -1  -8   3 6542.11 258.619   1
  -1  -8   3 7186.60 340.729   1
  -1   8   3 7228.63  329.21   1
  -1  -8   3 6485.37 269.114   1
  -1  -8   3 7344.31 318.746   1
  -1   8   3 7102.53 299.293   1
   1  -8  -2 1358.51 70.8287   1
   1  -8  -2 1338.18  63.307   1
   1   8  -2 1372.44 66.6225   1
   1   8  -2 1423.87 69.3985   1
   1  -8  -2 1426.80 91.5862   1
   1   8  -2 1445.38 82.6043   1
  -1  -8   2 1434.61 76.1766   1
  -1   8   2 1364.85 83.6451   1
  -1   8   2 1419.05 63.4217   1
  -1   8   2 1435.23 61.5048   1
  -1   8   2 1321.41 73.1342   1
  -1  -8   2 1285.68  61.161   1
  -1  -8   2 1394.89 72.5234   1
  -1  -8   2 1369.09 67.7629   1
  -1  -8   2 1397.88 71.3783   1
  -1   8   2 1428.86 71.8945   1
   1   8  -1 1758.33 82.2997   1
   1  -8  -1 1564.91 76.6731   1
   1  -8  -1 1626.08 68.9366   1
   1  -8  -1 1647.11 72.3689   1
   1  -8  -1 1672.65  77.635   1
   1   8  -1 1758.12 75.4952   1
   1  -8  -1 1709.20 79.4795   1
   1   8  -1 1699.25  94.281   1
  -1  -8   1 1565.10 71.9303   1
  -1   8   1 1604.98 75.2233   1
  -1  -8   1 1715.30 76.4988   1
  -1   8   1 1545.06 61.2847   1
  -1  -8   1 1795.55 102.986   1
  -1  -8   1 1715.51 79.6724   1
  -1   8   1 1650.64 79.0446   1
  -1  -8   1 1733.76 103.937   1
  -1   8   1 1727.77  81.009   1
  -1   8   1 1698.70 72.1297   1
   1  -8   029718.00 1501.23   1
   1   8   032090.70 1602.75   1
   1  -8   028475.50 1401.66   1
   1  -8   032443.00 1603.35   1
   1  -8   028560.70 1414.32   1
   1   8   030942.40 1502.62   1
   1   8   029623.20 1470.69   1
   1  -8   027973.40 1417.60   1
  -1  -8   031127.00 1550.16   1
  -1  -8   028302.00 1400.21   1
  -1  -8   030265.30 1495.37   1
  -1   8   030938.00 1502.06   1
  -1  -8   028571.90 1424.89   1
  -1   8   027475.10 1314.40   1
  -1  -8   029151.70 1420.71   1
  -1   8   029004.00 1443.10   1
  -1   8   031678.60 1575.07   1
  -1   8   027693.70 1334.03   1
   1  -8   1 9724.59 413.979   1
   1  -8   1 9719.68 435.806   1
   1   8   1 9744.05 409.466   1
   1  -8   110127.30 416.957   1
   1   8   111113.60 478.036   1
   1   8   110214.20 385.349   1
   1   8   1 9887.02 455.389   1
   1   8   110753.90 467.995   1
   1  -8   110532.70 442.433   1
   1  -8   110716.20 476.643   1
   1  -8   1 9177.54 343.879   1
  -1   8  -110747.00 478.428   1
  -1   8  -110388.90 434.801   1
  -1  -8  -1 9990.46 460.741   1
  -1  -8  -110029.00 371.923   1
  -1   8  -1 9908.33 398.703   1
  -1  -8  -110901.10 464.361   1
  -1  -8  -1 9412.14 366.968   1
  -1  -8  -110560.80 437.485   1
  -1   8  -110914.00 447.691   1
   1  -8   222563.00 1119.13   1
   1  -8   223761.40 1129.63   1
   1  -8   224574.10 1205.51   1
   1   8   223457.80 1125.99   1
   1   8   224699.00 1222.91   1
   1   8   222295.10 1107.40   1
   1   8   223605.70 1178.99   1
   1   8   225092.70 1256.17   1
   1  -8   224307.40 1210.40   1
   1  -8   223209.40 1222.79   1
  -1  -8  -225385.80 1215.98   1
  -1   8  -225178.20 1251.24   1
  -1   8  -225306.10 1212.67   1
  -1  -8  -225054.50 1226.10   1
  -1   8  -225144.90 1241.94   1
  -1  -8  -224904.90 1235.59   1
   1   8   3 204.093 39.5043   1
   1  -8   3 335.597 58.6505   1
   1  -8   3 363.492 29.0194   1
   1  -8   3  185.45 33.3519   1
   1   8   3 204.488 52.2353   1
   1   8   3 195.868 35.6066   1
   1   8   3 215.436 36.4785   1
   1   8   3 186.198 32.9613   1
   1  -8   3 229.322 36.9829   1
   1  -8   3  258.94 50.4518   1
  -1   8  -3  283.15 28.2193   1
  -1  -8  -3 223.753 35.1131   1
  -1  -8  -3 221.661 45.8726   1
  -1   8  -3 237.469 32.8438   1
  -1  -8  -3  246.60 49.0964   1
  -1   8  -3 240.075 40.8486   1
   1   8   4 29.9894 22.3175   1
   1  -8   4 42.5189 24.7923   1
   1   8   4 33.7127 32.4473   1
   1   8   4 4.20008 43.3098   1
   1   8   4 89.2713 35.7945   1
  -1   8  -4 32.8457 33.2849   1
  -1  -8  -4 45.7267 35.8793   1
   1  -8   5 1951.93 126.558   1
   1   8   5 1927.87 154.811   1
   1   8   5 1661.22 113.876   1
   1   8   5 1968.15 122.003   1
  -1  -8  -5 1966.63 118.982   1
  -1   8  -5 2156.50 117.495   1
   1   8   6 2284.26 146.108   1
   1  -8   6 2210.84 151.802   1
   1   8   6 2316.46 143.953   1
   1  -8   6 2282.19 135.505   1
   1   8   7 3388.39 258.999   1
   1  -8   7 3400.23 209.081   1
   1  -8   7 3146.65 178.293   1
   1   8   7 3195.62 195.975   1
   1  -8   8 9741.21 527.342   1
   1   8   810554.10 568.298   1
   1   8   810822.80 625.102   1
   1  -8   9 32.2178 37.0635   1
   1   8   9 54.9037 40.6336   1
   1   8   9 63.6428 26.2581   1
   1   8  10 306.423 33.6026   1
  -1   9  10 3516.42  170.76   1
  -1   9   9  228.72 44.1585   1
  -1  -9   8 8897.24 532.052   1
  -1   9   8 8940.02 480.233   1
  -1  -9   7 762.397 79.1491   1
  -1   9   7 546.394 73.5288   1
  -1   9   7 725.323 78.8448   1
   1   9  -6 7153.55 394.604   1
  -1  -9   6 7557.42 386.096   1
  -1   9   6 6796.29 354.625   1
  -1   9   6 6347.53  337.95   1
   1   9  -5 2338.47 126.715   1
   1  -9  -5 2328.50 131.553   1
  -1  -9   5 2316.37  138.19   1
  -1   9   5 2069.72 122.516   1
  -1   9   5 2115.81 124.312   1
  -1   9   5 2036.65 130.293   1
   1  -9  -4 5680.19  270.03   1
   1   9  -4 6089.92 308.138   1
  -1   9   4 5589.61 295.376   1
  -1   9   4 5554.79 290.013   1
  -1  -9   4 5836.92 282.934   1
  -1   9   4 5421.43 267.846   1
   1  -9  -3 179.177 29.4557   1
   1   9  -3 132.598 22.1783   1
   1   9  -3 158.072 40.8007   1
   1   9  -3 129.357  27.541   1
   1  -9  -3 235.351 37.9879   1
   1  -9  -3 106.239 30.7415   1
  -1  -9   3 231.152 30.8385   1
  -1  -9   3 147.267 31.0457   1
  -1  -9   3 160.112 48.0822   1
  -1  -9   3 96.3756 38.4539   1
  -1  -9   3 122.931 21.4362   1
  -1   9   3 96.4951 31.8686   1
  -1   9   3 122.923 26.0276   1
  -1   9   3 188.976 30.5019   1
  -1   9   3 94.6734 27.8073   1
  -1   9   3  176.56 39.0498   1
   1   9  -211256.80 535.767   1
   1   9  -210868.90 473.049   1
   1   9  -211385.70 486.701   1
   1  -9  -210378.80 484.002   1
   1  -9  -211375.40 502.073   1
   1  -9  -210645.40 482.078   1
  -1   9   210845.90 503.591   1
  -1  -9   210747.50 521.985   1
  -1  -9   210001.60 434.226   1
  -1  -9   210473.90  501.08   1
  -1  -9   211176.90 534.149   1
  -1  -9   210674.50 491.046   1
  -1   9   210515.70 481.442   1
  -1   9   211334.70 506.495   1
  -1   9   210607.40 478.522   1
  -1   9   210250.40 445.319   1
   1   9  -1  382.59 52.8721   1
   1  -9  -1 381.222 37.1854   1
   1  -9  -1 352.264 49.9689   1
   1   9  -1  436.43   52.63   1
   1   9  -1 382.357 39.6834   1
   1  -9  -1 532.365  47.926   1
   1  -9  -1 333.572 36.0691   1
   1  -9  -1 447.819 37.6773   1
  -1  -9   1 332.319 50.7818   1
  -1  -9   1 354.061 38.4513   1
  -1   9   1 329.809 25.1641   1
  -1  -9   1 413.621 52.8968   1
  -1  -9   1 448.192  58.743   1
  -1  -9   1  372.80 37.3966   1
  -1   9   1 313.605 37.0587   1
  -1   9   1  348.42 51.6109   1
  -1   9   1  407.05 38.7623   1
  -1   9   1 352.712  39.123   1
   1  -9   0 5212.77 236.951   1
   1   9   0 5529.66 238.263   1
   1   9   0 6033.71 301.501   1
   1   9   0 5776.28 236.143   1
   1  -9   0 5420.83 261.654   1
   1  -9   0 5759.10 248.694   1
   1  -9   0 5734.17 278.587   1
   1  -9   0 5315.15 244.764   1
  -1  -9   0 5719.22 243.204   1
  -1   9   0 5947.33 243.686   1
  -1  -9   0 5470.18  213.39   1
  -1  -9   0 5926.68 289.974   1
  -1  -9   0 5281.90 230.608   1
  -1  -9   0 5545.56 230.493   1
  -1   9   0 5610.68 273.626   1
  -1   9   0 5878.86 253.023   1
   1  -9   1 655.384  47.243   1
   1   9   1 640.445 72.8757   1
   1   9   1 872.233 60.4942   1
   1   9   1 670.338 47.6135   1
   1  -9   1  788.70  48.783   1
   1  -9   1  612.81 80.9001   1
   1  -9   1 687.659 52.2868   1
   1  -9   1 674.288 51.8498   1
  -1  -9  -1 632.404  72.803   1
  -1  -9  -1 775.137 55.2524   1
  -1  -9  -1 657.225 48.9069   1
  -1   9  -1 725.966 49.2045   1
  -1   9  -1 792.029 52.0687   1
  -1   9  -1 687.592 51.5838   1
   1   9   2 6359.15 288.462   1
   1  -9   2 5735.72 245.924   1
   1   9   2 6047.23 318.712   1
   1   9   2 6216.25 271.709   1
   1  -9   2 5648.59 295.078   1
   1  -9   2 5989.48 263.384   1
   1  -9   2 5937.54 285.811   1
   1  -9   2 5939.79 269.191   1
  -1  -9  -2 6398.50 274.467   1
  -1  -9  -2 6306.87 281.004   1
  -1   9  -2 6402.75 307.687   1
  -1   9  -2 6253.87 268.834   1
  -1   9  -2 6289.83 268.433   1
  -1  -9  -2 6460.64 329.566   1
   1   9   3 644.739 85.7179   1
   1   9   3  463.34 54.4402   1
   1   9   3 575.633  75.157   1
   1   9   3 487.031 57.4461   1
   1  -9   3 530.389 58.1145   1
   1  -9   3 527.853 58.4577   1
   1  -9   3 465.562 64.0496   1
  -1  -9  -3 547.199 55.8448   1
  -1   9  -3 640.322 51.0916   1
  -1   9  -3 543.332 64.5943   1
  -1   9  -3 560.458  62.733   1
   1   9   412844.40 622.286   1
   1   9   412636.30  704.16   1
   1  -9   412678.70  714.06   1
   1   9   413179.70  651.75   1
  -1   9  -414838.20 699.952   1
  -1  -9  -414004.60  745.91   1
   1   9   5 338.071 78.0482   1
   1   9   5 307.399 53.7476   1
   1  -9   5  340.58 55.8434   1
   1   9   5  331.47  50.686   1
  -1  -9  -5 326.636 53.2994   1
  -1   9  -5 431.044 72.0495   1
   1   9   6 2963.97 222.194   1
   1   9   6 2974.43  227.14   1
   1  -9   6 3004.94  187.65   1
   1  -9   6 2941.41 166.005   1
   1  -9   7 96.7285 63.2264   1
   1  -9   7 116.466 33.5827   1
   1   9   7 99.1647 38.4079   1
   1   9   7 123.272 58.4385   1
   1   9   8 65.7503 41.5089   1
   1  -9   8  28.973 26.8853   1
   1   9   8 28.6169 26.5957   1
   1   9   9 49.6789 22.8069   1
   1   9   9 55.9163 22.7836   1
   1  -9   9 50.5234 21.1185   1
  -1  10  10 1738.99  88.191   1
  -1  10   9 966.726 76.4424   1
  -1 -10   8 203.492 44.3502   1
  -1  10   8 178.865 46.3103   1
  -1 -10   7 2538.69 219.964   1
  -1  10   7 2392.01 215.777   1
   1  10  -6 2947.52 205.617   1
  -1 -10   6 2764.58  174.24   1
  -1  10   6 2443.62 159.799   1
  -1  10   6 2864.41 173.208   1
   1  10  -5 3700.37 187.826   1
   1 -10  -5 3477.92 245.631   1
  -1 -10   5 3608.25 209.362   1
  -1  10   5 3388.10 184.603   1
  -1  10   5 3072.23 222.687   1
  -1  10   5 3103.53 249.766   1
   1 -10  -4 2796.80 203.798   1
   1  10  -4 3176.92 196.015   1
  -1 -10   4 2919.76 165.543   1
  -1  10   4 2738.96 208.573   1
  -1  10   4 2693.20  144.81   1
  -1  10   4 2742.41 149.725   1
   1  10  -3 2460.02  150.39   1
   1  10  -3 2605.21 129.946   1
   1 -10  -3 2573.26 138.699   1
   1  10  -3 2566.61 130.306   1
  -1  10   3 2332.59 125.623   1
  -1  10   3 2403.99 118.541   1
  -1 -10   3 2273.03 140.695   1
  -1 -10   3 2459.80 124.001   1
  -1 -10   3 2505.11 179.889   1
  -1  10   3 2417.50 138.951   1
  -1  10   3 2446.85 127.321   1
   1  10  -2 3070.60 150.839   1
   1  10  -2 3041.89 139.812   1
   1  10  -2 2962.27 169.406   1
   1 -10  -2 2871.61 146.929   1
   1 -10  -2 2915.13 136.808   1
  -1 -10   2 2848.75 139.757   1
  -1 -10   2 2738.57 130.864   1
  -1 -10   2 3023.16 154.475   1
  -1  10   2 2832.30 148.177   1
  -1 -10   2 2982.63 147.062   1
  -1  10   2 2759.60 121.798   1
  -1  10   2 2675.78 156.713   1
  -1  10   2 2942.62 172.418   1
   1  10  -1 935.667 85.7498   1
   1  10  -1 799.573 55.8177   1
   1  10  -1 846.626 66.2219   1
   1 -10  -1 819.702 56.9186   1
   1 -10  -1 937.008 65.8037   1
   1 -10  -1 751.624  58.368   1
  -1 -10   1 910.231 84.3615   1
  -1  10   1 813.641 81.4195   1
  -1 -10   1  842.51 87.8843   1
  -1 -10   1 771.358 62.7638   1
  -1 -10   1 797.703 62.5156   1
  -1  10   1  746.91 59.1505   1
  -1  10   1 846.796 66.4898   1
  -1 -10   1 751.698 53.4034   1
   1  10   031640.70 1666.09   1
   1  10   028978.40 1568.84   1
   1  10   029228.20 1497.11   1
   1 -10   030098.90 1565.85   1
   1 -10   026940.90 1515.71   1
   1 -10   026679.50 1382.57   1
   1 -10   029460.80 1587.86   1
   1 -10   028311.90 1474.63   1
  -1 -10   027105.60 1369.07   1
  -1 -10   031018.90 1620.32   1
  -1 -10   027991.00 1518.46   1
  -1 -10   027027.50 1457.63   1
  -1 -10   030646.70 1581.25   1
  -1  10   029916.10 1582.77   1
  -1  10   030280.00 1583.27   1
  -1  10   029166.60 1528.07   1
   1  10   1 467.458 43.1433   1
   1  10   1 455.409 48.5976   1
   1 -10   1 418.622 62.5378   1
   1 -10   1 418.907 71.2551   1
   1 -10   1 461.133 79.1925   1
   1 -10   1 507.144 43.1745   1
   1 -10   1 476.367 46.2918   1
  -1  10  -1 501.822 69.0546   1
  -1 -10  -1 400.506 46.3182   1
  -1  10  -1  468.07 47.7184   1
  -1  10  -1 500.249  66.534   1
   1  10   225592.00 1425.16   1
   1  10   225345.10 1313.94   1
   1 -10   225480.60 1383.40   1
   1 -10   224137.80 1235.82   1
  -1 -10  -226799.40 1466.95   1
  -1  10  -227001.40 1383.26   1
  -1  10  -226271.10 1347.40   1
   1  10   3 247.147 40.9546   1
   1  10   3 251.792 46.1731   1
   1 -10   3 205.788 49.1116   1
   1 -10   3 254.329 49.8494   1
  -1  10  -3 277.224 39.9112   1
  -1 -10  -3 228.788 44.9894   1
  -1  10  -3 271.465 52.5343   1
   1  10   4 3564.24 191.471   1
   1  10   4 3255.12 248.351   1
   1  10   4 3109.39 162.618   1
   1 -10   4 3351.47  197.63   1
  -1 -10  -4 3758.56  256.80   1
  -1  10  -4 3854.79 192.609   1
   1  10   5 123.035 40.7802   1
   1 -10   5 145.111 65.0045   1
   1  10   5 96.5295 33.1302   1
   1  10   5 93.8913 36.9949   1
  -1 -10  -5 120.072 39.3041   1
  -1  10  -5 134.064  52.969   1
   1  10   6 2865.68 170.077   1
   1  10   6 2708.64 169.597   1
   1 -10   6 2914.92 250.519   1
   1 -10   6 2660.10 154.193   1
   1  10   7 5.82498 25.9641   1
   1  10   7 6.05352 27.4041   1
   1 -10   7 42.8499 29.2792   1
   1 -10   7 70.7198 24.1703   1
   1  10   8 1582.92 107.764   1
   1  10   8 1602.27 105.723   1
   1 -10   8 1633.25 112.149   1
   1  10   9 28.2418 16.4473   1
   1  10   9 22.3959 27.4543   1
   1 -10   9 35.2454 25.4627   1
  -1  11   9 794.318 88.9483   1
  -1  11   8 9537.48 543.193   1
  -1 -11   8 9726.73  503.42   1
  -1 -11   7 534.155 71.7316   1
  -1  11   7 518.933 67.2812   1
   1  11  -6 4828.99  291.15   1
  -1 -11   6 4989.21  276.23   1
  -1  11   6 4112.39 295.062   1
  -1  11   6 3879.61 233.252   1
   1 -11  -5 10.1916 21.9181   1
   1  11  -5 12.4496 18.7485   1
  -1 -11   5 9.05833 22.6719   1
  -1  11   5 6.47885 23.6471   1
  -1  11   5 3.74528 19.7985   1
  -1  11   5 19.3438   31.09   1
   1  11  -4 2970.72  160.58   1
   1 -11  -4 3129.54 180.867   1
  -1  11   4 2670.17 201.317   1
  -1 -11   4 3209.06 188.761   1
  -1  11   4 2591.09 147.996   1
  -1  11   4 2862.27 180.941   1
   1  11  -3 2957.89 191.397   1
   1  11  -3 2866.47 178.934   1
   1 -11  -3 2958.52 214.449   1
  -1  11   3 2665.51 186.089   1
  -1 -11   3 2902.80 218.123   1
  -1 -11   3 2419.61 163.059   1
  -1  11   3 2800.98 218.697   1
   1  11  -211715.40 554.971   1
   1  11  -212146.20 575.213   1
   1 -11  -211448.00 623.327   1
  -1 -11   212236.10 663.221   1
  -1 -11   211052.80 528.646   1
  -1  11   212085.60 629.606   1
  -1  11   211765.70 649.069   1
   1  11  -1 5341.11  242.97   1
   1  11  -1 5287.01 290.263   1
   1 -11  -1 4909.86 238.369   1
  -1 -11   1 4951.81  278.64   1
  -1 -11   1 4898.95 226.781   1
  -1 -11   1 5217.18 256.886   1
  -1  11   1 4823.26 241.788   1
  -1  11   1 4983.75 238.118   1
   1 -11   0 6185.25 357.866   1
   1  11   0 6698.84  368.46   1
   1  11   0 7113.45 324.664   1
   1 -11   0 6066.91 315.482   1
   1 -11   0 6450.19 344.679   1
  -1 -11   0 6609.70 362.885   1
  -1  11   0 6639.22 363.696   1
  -1  11   0 7027.48 323.575   1
   1  11   1 1096.03 76.9269   1
   1  11   1 1108.08 85.7754   1
   1 -11   1 1099.44 77.2107   1
   1 -11   1 1130.50 93.3226   1
  -1 -11  -1 1114.79 84.1438   1
  -1  11  -1 1182.02 81.9075   1
  -1  11  -1 1261.82 81.4697   1
   1  11   2 922.784 104.424   1
   1  11   2 925.748 84.3332   1
   1 -11   2 911.704 131.268   1
  -1 -11  -2 945.482  83.584   1
  -1  11  -2 1017.07 102.247   1
  -1  11  -2 1005.76 75.8029   1
   1  11   3 52.9923  36.031   1
   1  11   3  41.084 47.2113   1
   1 -11   3 35.0471 59.8353   1
   1 -11   3 43.5664 24.2898   1
  -1 -11  -3 83.8066 35.9944   1
  -1  11  -3 221.373 31.0555   1
  -1  11  -3 52.5461 26.9631   1
   1  11   4 5556.43 292.708   1
   1  11   4 5356.38 377.114   1
   1 -11   4 5459.05 312.526   1
  -1 -11  -4 6231.11 383.375   1
  -1  11  -4 6400.22 359.873   1
   1  11   5 303.269 60.3165   1
   1  11   5 328.736  54.842   1
   1 -11   5 314.764 62.4905   1
  -1 -11  -5 364.794 60.3283   1
  -1  11  -5 429.566 79.1655   1
   1 -11   6 227.067 44.6393   1
   1  11   6 180.101 82.5182   1
   1  11   6  328.33 74.9357   1
   1  11   6  254.15  46.528   1
   1 -11   6  316.81 59.9219   1
  -1 -11  -6 246.358 80.3766   1
   1  11   7 111.726 54.7583   1
   1  11   7 111.362 37.9271   1
   1 -11   7  122.12 32.9103   1
   1 -11   7 261.792 65.8076   1
   1  11   8 20.6485 31.5439   1
   1  11   8 37.4001 21.1786   1
  -1  12   8 191.468 38.1604   1
  -1 -12   8 231.756 42.5546   1
  -1  12   7 1900.75 127.859   1
  -1 -12   7 2150.04 142.643   1
   1  12  -6 4728.00 237.183   1
  -1 -12   6 5016.53  278.98   1
  -1  12   6 3611.89  281.87   1
  -1  12   6 4193.35 235.902   1
   1  12  -5  817.52 104.646   1
   1 -12  -5 767.471 82.0992   1
  -1  12   5 682.468 73.6075   1
  -1 -12   5 803.634  87.354   1
  -1  12   5 697.407 86.4903   1
  -1  12   5 619.297 73.9167   1
   1  12  -4 438.121 53.9206   1
   1 -12  -4 371.726 62.7391   1
  -1  12   4 353.632 67.1958   1
  -1 -12   4 419.614 65.8464   1
  -1  12   4 353.941 55.6247   1
   1  12  -3 358.325 47.0699   1
   1  12  -3 315.816 47.3518   1
   1 -12  -3 312.477 57.9676   1
  -1  12   3 351.991 61.2264   1
  -1 -12   3 274.884 42.1852   1
  -1 -12   3 351.127 57.9709   1
  -1  12   3 382.868 80.1205   1
   1  12  -2 4035.37 206.212   1
   1 -12  -2 4061.73 219.102   1
   1  12  -2 3860.50 198.571   1
  -1 -12   2 3772.34 195.133   1
  -1 -12   2 4092.68  226.69   1
  -1  12   2 3827.36 222.039   1
  -1  12   2 3708.01 200.627   1
   1  12  -1 561.978 87.4159   1
   1  12  -1 650.467 96.9893   1
   1 -12  -1 562.825 91.4157   1
  -1 -12   1 651.618 98.2699   1
  -1 -12   1 608.966  94.157   1
  -1  12   1  570.60 61.3998   1
  -1  12   1 572.888 99.1039   1
   1  12   026671.30 1516.63   1
   1  12   025355.00 1355.70   1
   1 -12   024663.40 1330.54   1
  -1 -12   026583.00 1498.45   1
  -1  12   025735.90 1393.79   1
  -1  12   026193.90 1402.79   1
   1 -12   1 2423.61 165.095   1
   1  12   1 2599.12 158.314   1
   1  12   1 2584.16 144.762   1
   1 -12   1 2460.79 182.602   1
  -1 -12  -1 2577.31 152.024   1
  -1  12  -1 2740.67 195.805   1
  -1  12  -1 2714.03 196.342   1
   1  12   214580.50 775.928   1
   1  12   213855.30 708.426   1
   1 -12   213627.50 829.314   1
   1 -12   213243.20 666.436   1
  -1 -12  -215683.60 802.866   1
  -1  12  -214776.30 801.358   1
  -1  12  -214719.00 731.852   1
   1  12   3 1112.83 90.6364   1
   1  12   3 1093.63 104.173   1
   1 -12   3 917.917  74.482   1
   1 -12   3 1115.93 109.662   1
  -1 -12  -3 1329.65 104.002   1
  -1  12  -3 1099.36 83.2509   1
  -1  12  -3 1217.12 127.201   1
   1  12   4 797.678 92.7307   1
   1  12   4 783.543 78.7532   1
   1 -12   4 889.043 138.148   1
  -1 -12  -4  925.43   91.53   1
  -1  12  -4 877.131 112.782   1
   1  12   5 102.657 36.3335   1
   1  12   5  137.61 43.3915   1
   1 -12   5 90.8593 45.5054   1
  -1 -12  -5 102.874 41.5622   1
  -1  12  -5 101.612 34.2679   1
   1  12   6 257.548 94.8625   1
   1  12   6 445.099 55.6562   1
   1 -12   6 371.134 50.9411   1
   1 -12   6 416.573 65.9432   1
  -1 -12  -6 479.947  91.657   1
   1 -12   7 800.587 65.9521   1
   1  12   7 809.222 95.0973   1
   1  12   7 909.567 106.905   1
   1 -12   7 915.454 82.4732   1
   1  12   8 213.192 29.7625   1
   1  12   8 246.508 51.5609   1
   1 -12   8 255.081 30.3681   1
   1 -12   8 298.694 37.5083   1
  -1 -13   8 3023.17 150.017   1
  -1  13   8 2598.86 124.095   1
  -1 -13   7 680.427 69.3304   1
  -1  13   7 508.654 58.1321   1
   1  13  -6 5779.57 272.471   1
  -1 -13   6 5917.19 314.762   1
  -1  13   6 3852.44 248.651   1
   1  13  -5 253.093 45.9001   1
   1 -13  -5 301.829 83.7479   1
  -1  13   5 224.174 90.0714   1
  -1 -13   5 276.373 59.3435   1
  -1  13   5 260.129 53.3155   1
   1  13  -4 5594.83 337.466   1
   1 -13  -4 5351.66 365.406   1
  -1 -13   4 5893.48 324.517   1
  -1  13   4 4890.85 280.861   1
  -1  13   4 4993.23 374.402   1
   1  13  -3 4305.91 274.957   1
   1 -13  -3 4346.00 249.522   1
  -1 -13   3 4844.72 274.451   1
  -1  13   3 4205.66 256.917   1
  -1  13   3 3933.24 230.085   1
   1  13  -2 4213.50 229.249   1
   1  13  -2 4111.63 268.093   1
   1 -13  -2 4150.24 235.927   1
  -1 -13   2 3882.60 212.064   1
  -1 -13   2 4402.38 253.927   1
  -1  13   2 4129.40 228.909   1
  -1  13   2 4126.53 245.789   1
   1  13  -1 5214.25 329.026   1
   1  13  -1 5182.95 311.633   1
   1 -13  -1 4852.65 258.695   1
  -1 -13   1 4981.18 315.036   1
  -1  13   1 5078.80 267.499   1
  -1  13   1 4944.95  330.62   1
   1  13   0 6734.32  343.64   1
   1  13   0 6826.21 359.716   1
   1 -13   0 6467.46  335.65   1
  -1 -13   0 7055.08 420.983   1
  -1  13   0 7017.96 414.234   1
  -1  13   0 6906.08 356.706   1
   1  13   1 3531.00 196.418   1
   1  13   1 3357.20  199.06   1
   1 -13   1 3233.94 182.006   1
   1 -13   1 3183.26 271.088   1
  -1 -13  -1 3508.01 202.686   1
  -1  13  -1 3405.25 194.747   1
  -1  13  -1 3570.74 196.969   1
   1  13   2 614.843 81.4448   1
   1  13   2 628.716 69.8275   1
   1 -13   2 575.526 96.5029   1
   1 -13   2 661.951 135.128   1
  -1 -13  -2  785.62 81.8689   1
  -1  13  -2 660.417 70.1438   1
  -1  13  -2  698.59 70.6641   1
   1  13   3 56.3929 31.2486   1
   1  13   3 45.5408 36.9057   1
   1 -13   3 45.8492 25.8866   1
   1 -13   3 51.2921 41.6272   1
  -1 -13  -3 63.3895 36.0166   1
  -1  13  -3 63.5707 30.4836   1
   1  13   4 5436.85  358.07   1
   1  13   4 5329.69 320.724   1
   1 -13   4 5679.09 413.876   1
  -1 -13  -4 6374.51 345.575   1
  -1  13  -4 6061.28 311.631   1
   1  13   5 359.837 66.9224   1
   1  13   5 379.096 57.9539   1
   1 -13   5 490.545 70.5486   1
  -1 -13  -5 448.184 64.8185   1
  -1  13  -5 447.029 54.6454   1
   1  13   6 2551.23 194.502   1
   1  13   6 2117.24 147.522   1
   1 -13   6 2555.70  164.63   1
   1 -13   6 2172.47 130.165   1
  -1 -13  -6 2725.35  149.02   1
   1  13   7 7.61969 16.5324   1
   1 -13   7 17.5943 19.9381   1
   1 -13   7 13.4862 22.8391   1
   1 -13   8 224.173 29.6988   1
   1 -13   8 189.676 37.5626   1
  -1 -14   8 211.666 29.5862   1
  -1 -14   7 1133.07 86.5292   1
   1  14  -6 85.0881 26.9367   1
   1 -14  -6 59.0755  29.837   1
  -1 -14   6 158.581 37.5887   1
  -1  14   6 63.1376 32.6524   1
   1  14  -5 7046.65 391.754   1
   1 -14  -5 6946.95 418.317   1
  -1 -14   5 7540.97 394.357   1
  -1  14   5 5390.78 372.857   1
  -1  14   5 6007.04 416.364   1
   1  14  -4 1991.08 124.874   1
   1 -14  -4 1897.64 189.183   1
  -1 -14   4 2024.16 202.273   1
  -1  14   4 1833.05 201.117   1
  -1  14   4 1562.85 175.529   1
   1  14  -3 745.265 75.0627   1
   1 -14  -3 788.773 88.2896   1
  -1 -14   3 797.199 136.589   1
  -1  14   3 785.229 92.2268   1
  -1  14   3 663.105 79.0273   1
   1  14  -2 1292.50 98.3344   1
   1  14  -2 1264.54 100.058   1
   1 -14  -2 1238.38 107.573   1
  -1 -14   2 1156.87 93.0043   1
  -1 -14   2 1281.34 115.335   1
  -1  14   2 1229.95 112.175   1
  -1  14   2 1091.72 101.261   1
   1  14  -1 1451.90 144.691   1
   1  14  -1 1411.64  114.32   1
   1 -14  -1 1285.83  106.37   1
  -1 -14   1 1439.55 109.578   1
  -1  14   1 1422.33 109.273   1
  -1  14   1 1431.10 115.897   1
   1  14   0 770.358 76.9142   1
   1  14   0 429.821 66.3184   1
   1 -14   0 552.349  69.178   1
  -1 -14   0 774.523 74.7757   1
  -1  14   0  504.62 107.436   1
  -1  14   0 564.995 73.8165   1
   1  14   115553.30  893.21   1
   1  14   115662.00 857.935   1
   1 -14   114511.80 774.904   1
  -1 -14  -117226.20 903.606   1
  -1  14  -116180.40 852.701   1
  -1  14  -116626.60 869.756   1
   1  14   2 7358.39 393.097   1
   1  14   2 7485.44 418.796   1
   1 -14   2 7373.81 423.502   1
   1 -14   2 6345.48 393.156   1
  -1 -14  -2 8258.67 435.944   1
  -1  14  -2 7692.07 396.379   1
  -1  14  -2 7472.84 445.597   1
   1  14   3 3564.10 260.913   1
   1 -14   3 3849.56 242.746   1
   1 -14   3 2776.36 214.852   1
   1  14   3 3690.99 292.783   1
  -1 -14  -3 4263.56 239.083   1
  -1  14  -3 3926.23 265.188   1
   1  14   4 893.471 93.1654   1
   1  14   4 763.676 80.8056   1
   1 -14   4 882.535 142.068   1
  -1 -14  -4 1050.58 92.7288   1
  -1  14  -4 940.439 115.573   1
   1  14   5 5715.45 326.692   1
   1  14   5 5609.10  302.11   1
   1 -14   5 6063.89 341.788   1
  -1 -14  -5 7070.43 353.492   1
  -1  14  -5 6608.45 365.501   1
   1  14   6 1386.21 92.9765   1
   1  14   6 1204.63 91.2149   1
   1 -14   6 1640.12 110.258   1
   1 -14   6 1276.57  83.636   1
  -1 -14  -6 1516.00 91.2026   1
   1  14   7 5239.35 256.461   1
   1 -14   7 5144.34 238.995   1
   1 -14   7 6778.73 303.308   1
  -1 -15   7 870.291 61.6057   1
   1 -15  -6 11.1408 23.8678   1
  -1 -15   6 18.8664 32.9075   1
   1  15  -5 46.7886 22.5371   1
   1 -15  -5 20.3996 40.5491   1
  -1 -15   5 75.2614 45.4716   1
  -1  15   5 18.2458 25.2081   1
  -1  15   5 35.8688 44.7974   1
   1  15  -4 77.1931 29.2853   1
   1 -15  -4 57.9192 54.4392   1
  -1 -15   4 74.1465 35.4221   1
  -1  15   4 44.0006 31.2714   1
  -1  15   4 63.7337 58.1388   1
   1  15  -3 8185.32 413.043   1
   1 -15  -3 8387.62 441.672   1
  -1 -15   3 8438.97 461.361   1
  -1  15   3 6913.98 449.222   1
  -1  15   3 7889.71  437.41   1
   1  15  -2 1857.51 124.905   1
   1  15  -2 1773.63 172.869   1
   1 -15  -2 2101.92 140.868   1
  -1 -15   2 1677.01 161.159   1
  -1  15   2 1650.16  126.40   1
  -1  15   2 2214.29  150.71   1
   1  15  -1 6472.72 350.353   1
   1  15  -1 6516.43 396.477   1
   1 -15  -1 6274.06 334.701   1
  -1 -15   1 6635.36 340.723   1
  -1  15   1 6282.50 342.928   1
  -1  15   1 6476.09 353.236   1
   1  15   0 55.2974 31.8974   1
   1  15   0 69.4319 36.4391   1
   1 -15   0 63.5057 32.6548   1
  -1 -15   0 76.0329  34.481   1
  -1  15   0 56.7537 35.1693   1
  -1  15   0 44.8777 54.6213   1
   1  15   1 49.2328  57.491   1
   1  15   1 10.5513 52.7022   1
   1 -15   1 120.326 32.1731   1
  -1 -15  -1 37.8894 55.1454   1
  -1  15  -1 76.9215 35.1455   1
  -1  15  -1 33.3621 32.8714   1
   1  15   2 189.192 46.9149   1
   1  15   2 88.3308 64.6849   1
   1 -15   2 85.1043 48.1857   1
   1 -15   2 92.0883 56.3615   1
  -1  15  -2 106.852 64.4046   1
  -1 -15  -2 214.914   46.05   1
  -1  15  -2 100.356 62.0499   1
   1 -15   3 10.4748 58.0419   1
   1  15   3 46.0973 57.5078   1
   1  15   3  78.714 29.7877   1
  -1  15  -3 31.8744 29.4225   1
  -1 -15  -3 63.3441 53.8462   1
   1  15   4 1160.28  135.03   1
   1  15   4 1229.18 109.311   1
   1 -15   4 1259.01 160.578   1
  -1 -15  -4 1469.66 108.165   1
  -1  15  -4 1291.99 94.5734   1
   1  15   5 85.3938 49.7519   1
   1  15   5 48.3873 44.8675   1
   1 -15   5 69.1952 34.3133   1
  -1 -15  -5 72.1507 46.3422   1
  -1  15  -5 90.0854  26.482   1
   1  15   6 6.93928 12.3919   1
   1  15   6 1.00367 10.8786   1
   1 -15   6-0.39272 18.0962   1
   1 -15   6 9.92746 14.5562   1
   1 -15   7 455.768 45.5698   1
   1  16  -5 3575.53 167.363   1
   1 -16  -5 3838.28 179.494   1
  -1  16   5 3226.76 176.781   1
   1  16  -4 141.462 30.3982   1
   1 -16  -4 134.558 54.7843   1
  -1  16   4 65.8207 33.4871   1
  -1  16   4 111.494 59.7222   1
   1  16  -3 219.648  42.891   1
   1 -16  -3 308.701 51.7205   1
  -1  16   3 182.056 45.9227   1
  -1  16   3 318.458 52.8853   1
   1  16  -2 223.004 37.2383   1
   1  16  -2 93.3748 35.0697   1
   1 -16  -2 136.895 41.5058   1
  -1 -16   2 80.8982 33.3387   1
  -1  16   2 136.257 44.0613   1
  -1  16   2 118.485 62.0145   1
   1  16  -1 5811.53 353.652   1
   1  16  -1 5652.23 299.575   1
   1 -16  -1 5514.41 292.116   1
  -1 -16   1 5530.81 285.006   1
  -1  16   1 5682.47 304.251   1
  -1  16   1 5431.46 359.262   1
   1  16   0 196.276 45.7928   1
   1  16   0 188.653   48.62   1
   1 -16   0 194.204  44.077   1
  -1 -16   0 168.186 47.2157   1
  -1  16   0 263.547 72.5193   1
  -1  16   0 220.711 47.9616   1
   1  16   1 4086.91 238.714   1
   1  16   1 4002.08 225.242   1
   1 -16   1 3842.64  210.66   1
  -1 -16  -1 4579.76 240.267   1
  -1  16  -1 4404.44 238.379   1
  -1  16  -1 4222.90 228.028   1
   1  16   2 488.036 64.0514   1
   1  16   2 565.693 109.816   1
   1 -16   2 475.932 83.4251   1
  -1 -16  -2 653.469  99.126   1
  -1  16  -2 614.858 97.2833   1
   1  16   3 5318.71 290.308   1
   1  16   3 5901.61  325.11   1
  -1 -16  -3 6838.79 338.142   1
  -1  16  -3 6198.36 306.067   1
   1  16   4 67.5233 48.8747   1
   1  16   4  50.098 27.1152   1
  -1 -16  -4  83.339 45.4497   1
  -1  16  -4 80.5685 26.1848   1
   1  16   5 3447.29 172.659   1
   1  16   5 3226.61 164.543   1
   1 -16   5 3158.48 156.158   1
  -1 -16  -5 3991.11 174.621   1
   1 -16   6 93.7238 28.5663   1
   1  17  -5 33.5487 14.6354   1
   1  17  -4 614.336 48.7983   1
   1 -17  -4 690.315 55.5016   1
  -1  17   4  412.92 47.6162   1
  -1  17   4  647.45  58.932   1
   1  17  -3 7902.02 370.513   1
   1 -17  -3 9067.05 418.645   1
  -1  17   3 6444.78 385.723   1
  -1  17   3 8012.36  399.95   1
   1  17  -2 170.108 64.3302   1
   1  17  -2 391.473 46.1818   1
   1 -17  -2 366.236 49.2632   1
  -1 -17   2 299.192 57.7406   1
  -1  17   2 338.408 52.6749   1
  -1  17   2  269.15 45.8383   1
   1  17  -1 5811.46 290.764   1
   1  17  -1 6134.48 351.255   1
   1 -17  -1 6300.92 306.117   1
  -1 -17   1 6062.08  336.39   1
  -1  17   1 5646.35 294.418   1
  -1  17   1 6200.01 316.603   1
   1  17   0 43.4202 45.2516   1
   1  17   0 51.0763 27.5809   1
   1 -17   0 51.6813  26.593   1
  -1 -17   0 42.1327 41.8007   1
  -1  17   0 42.2253 28.4436   1
  -1  17   0   63.02 28.8314   1
   1  17   1  350.23 54.2623   1
   1  17   1 367.639 50.8035   1
   1 -17   1 354.672 46.4577   1
  -1 -17  -1 415.924 51.3896   1
  -1  17  -1 371.077 51.0703   1
   1  17   2 237.093 42.3388   1
   1  17   2 151.881  59.318   1
   1 -17   2 181.523 33.0691   1
  -1 -17  -2 249.394 40.1083   1
  -1  17  -2 150.937 60.1218   1
   1  17   3 0.77016 30.0026   1
   1  17   3 9.83184 16.9119   1
  -1 -17  -3 6.15238 17.7847   1
  -1  17  -3 22.4223 16.6903   1
   1  17   4  604.91 52.5656   1
   1  17   4 726.014 58.7865   1
  -1 -17  -4 793.652  55.854   1
  -1  17  -4 757.928 52.6653   1
   1  18  -4 722.243 61.0534   1
   1  18  -3 2601.72  152.96   1
   1 -18  -3 2980.03 138.155   1
   1  18  -2 1581.58 116.147   1
   1 -18  -2 1780.85 125.579   1
  -1  18   2 1777.34 133.841   1
  -1  18   2 1240.47 81.7538   1
   1  18  -1 2974.95 178.486   1
   1  18  -1 3075.00 153.047   1
   1 -18  -1 3236.93 189.088   1
  -1 -18   1 2948.82 167.506   1
  -1  18   1 2827.76 184.605   1
   1  18   0 197.381 34.0595   1
   1  18   0 188.909 33.9289   1
   1 -18   0  176.06 49.9524   1
  -1 -18   0 212.703  31.675   1
  -1  18   0  107.11 51.8635   1
   1  18   1 2685.94 138.224   1
   1  18   1 2648.21 137.702   1
   1 -18   1 2668.63 157.092   1
  -1 -18  -1 2943.78 174.678   1
  -1  18  -1 2802.35 173.917   1
   1  18   2  636.27 77.7324   1
   1  18   2  565.13 51.1538   1
  -1 -18  -2 657.674 73.9597   1
  -1  18  -2 614.512 50.0456   1
   1  18   3 1708.43 90.5981   1
   1  18   3 1463.54 82.7721   1
  -1 -18  -3 2004.36 92.8749   1
  -1  18  -3 1721.19 83.5593   1
   1  19  -1 4028.25  175.27   1
   1 -19  -1 4745.27 215.836   1
   1  19   0 346.541 49.6474   1
   1  19   1 310.019 30.7372   1
   1  19   1 303.758 29.9081   1
  -1 -19  -1  351.24 42.0921   1
  -2   0   7 1.04134 10.4284   1
  -2   0   6 2008.55 83.0787   1
  -2   0   6 1900.87 91.5789   1
  -2   0   6 2025.09 109.866   1
  -2   0   6 1927.41 93.6859   1
  -2   0   6 1948.29 131.929   1
  -2   0   6 2100.36 94.0417   1
  -2   0   5 9.28935 11.5564   1
  -2   0   5 5.80623 8.35123   1
  -2   0   5 3.91055 10.8743   1
  -2   0   5 4.99536 8.86744   1
   2   0  -412072.80 451.259   1
  -2   0   411271.30 428.337   1
  -2   0   411578.00 444.773   1
  -2   0   411123.80 443.438   1
  -2   0   410434.00 410.643   1
  -2   0   411540.70 431.865   1
   2   0  -3-0.01163 4.39253   1
  -2   0   3-0.05686 4.69227   1
  -2   0   3  25.877 4.68323   1
  -2   0   3 6.73782 8.95781   1
  -2   0   3 4.38964 6.96724   1
  -2   0   3 14.4539 2.88651   1
   2   0  -2 1283.55 37.0513   1
   2   0  -2 1296.85 41.8587   1
   2   0  -2 1322.64 36.2384   1
   2   0  -2 1238.71 36.6329   1
  -2   0   2 1201.35 53.7168   1
  -2   0   2 1212.11 35.0733   1
  -2   0   2 1286.83 48.5018   1
  -2   0   2 1147.55 33.7989   1
   2   0  -1 136.305 9.51051   1
   2   0  -1 184.139 10.8642   1
   2   0  -1 160.715 3.04439   1
   2   0  -1 169.563 16.5796   1
  -2   0   1 179.524 13.1045   1
  -2   0   1 169.623  11.097   1
  -2   0   1 181.418 11.1943   1
  -2   0   1 209.362 17.3321   1
   2   0   099490.10 6305.83   1
   2   0   0103707.0 6351.00   1
   2   0   0100550.0 6355.21   1
   2   0   099457.50 6332.11   1
   2   0   097575.00 5999.35   1
  -2   0   097294.40 6199.41   1
  -2   0   0106762.0 6735.02   1
  -2   0   098547.60 6332.72   1
  -2   0   0105444.0 6652.23   1
   2   0   1 61.5893 8.47414   1
   2   0   1 49.7012 10.3612   1
   2   0   1 40.5364 14.0775   1
   2   0   1 87.5353 8.38006   1
   2   0   1 129.306 10.3609   1
  -2   0  -1 47.0427 10.8725   1
  -2   0  -1 48.7303 14.6997   1
  -2   0  -1  66.581 10.0325   1
  -2   0  -1 110.133 14.9464   1
   2   0   223754.30 1063.92   1
   2   0   222688.80 1006.28   1
   2   0   222627.80 1071.52   1
   2   0   223712.70 1051.93   1
   2   0   223594.10 1038.00   1
  -2   0  -224009.70 1068.38   1
  -2   0  -224227.40 1054.60   1
  -2   0  -223760.60 1118.12   1
  -2   0  -224106.30 1047.51   1
   2   0   3 9.62414 10.2188   1
   2   0   3 23.6588 14.7442   1
   2   0   3 19.6268 15.8784   1
   2   0   3 111.084 16.8083   1
   2   0   3 5.10799 9.19876   1
  -2   0  -3 28.9734 14.0373   1
  -2   0  -3 4.61576 8.72684   1
  -2   0  -3 18.4295 15.9182   1
   2   0   4 883.405 51.9308   1
   2   0   4 995.318 74.2411   1
   2   0   4  967.80 76.1567   1
   2   0   4 854.184  42.073   1
   2   0   4 828.244 44.7849   1
   2   0   4 786.912  60.504   1
  -2   0  -4 921.661 82.9259   1
  -2   0  -4  927.64 47.0516   1
  -2   0  -4 945.429 40.5467   1
  -2   0  -4 889.261 43.1875   1
   2   0   5 6.05986 20.3531   1
   2   0   5 5.26896 14.8612   1
   2   0   5 26.5609 14.7383   1
   2   0   5 4.99304 11.4576   1
  -2   0  -5 9.36763 16.3078   1
   2   0   6 3876.04  204.31   1
  -2   0  -6 3946.35 203.573   1
   2   0   7-9.61973 11.7548   1
  -2   0  -7 8.72186  11.227   1
   2   0   818065.10 1028.51   1
  -2   0  -819729.20 1073.75   1
   2   0   9 -4.4398 28.8797   1
  -2   1   7  15.649 16.5121   1
  -2  -1   7  8.8949 14.8632   1
  -2  -1   633674.70 1781.60   1
  -2  -1   637811.80 1975.67   1
  -2  -1   637210.00 1905.74   1
  -2  -1   636467.30 1864.27   1
  -2   1   630995.10 1652.42   1
  -2   1   636884.80 1919.90   1
  -2   1   630532.60 1615.01   1
  -2   1   636586.30 1952.40   1
  -2  -1   632536.20 1764.77   1
  -2  -1   634761.30 1923.15   1
   2  -1  -5 1910.25 78.6712   1
   2   1  -5 2039.74 77.8487   1
  -2  -1   5 1728.77 105.029   1
  -2  -1   5 1916.38 91.0186   1
  -2  -1   5 1839.40 71.0756   1
  -2   1   5 1784.96 83.6738   1
  -2  -1   5 1774.82 71.7385   1
  -2   1   5 1737.02 85.0518   1
  -2   1   5 1824.13 77.1316   1
  -2   1   5 1715.21 88.9936   1
  -2  -1   5 1736.14 78.6826   1
   2  -1  -4 7064.14 239.987   1
   2   1  -4 7477.11 264.349   1
   2  -1  -4 6824.63 196.758   1
   2  -1  -4 7129.56 205.186   1
  -2  -1   4 6772.86 260.949   1
  -2   1   4 7036.69 255.411   1
  -2  -1   4 6995.32 246.156   1
  -2   1   4 6138.34 179.801   1
  -2   1   4 6677.00 235.254   1
  -2  -1   4 7055.60 251.155   1
  -2   1   4 6311.41 235.469   1
  -2  -1   4 6715.03 231.859   1
  -2  -1   4 6503.87  237.30   1
  -2   1   4 6436.82 228.613   1
  -2   1   4 6459.49 252.513   1
   2   1  -3 3064.99 83.0909   1
   2  -1  -3 3161.42 106.632   1
   2   1  -3 3167.82 115.677   1
   2   1  -3 3015.52 77.5257   1
   2  -1  -3 3072.57  88.329   1
   2   1  -3 2948.80 82.6694   1
   2  -1  -3 3044.41 89.2137   1
  -2  -1   3 2780.69 111.477   1
  -2  -1   3 2778.48 71.7182   1
  -2  -1   3 2648.91 82.5659   1
  -2   1   3 2655.64 74.2429   1
  -2   1   3 2874.68 95.0441   1
  -2   1   3 3495.80 118.429   1
  -2  -1   3 2886.36  87.934   1
  -2  -1   3 2649.91 75.6195   1
  -2  -1   3 2906.54 79.1776   1
  -2   1   3 2868.96 85.1311   1
  -2   1   3 2612.26 88.2916   1
  -2   1   3 2881.92 80.1665   1
   2  -1  -2 33.4338 6.09841   1
   2   1  -2 21.3359 7.53109   1
   2  -1  -2 14.3705 6.14565   1
   2   1  -2  20.109 4.86506   1
   2  -1  -2 31.1944 8.08843   1
   2  -1  -2 27.2335 6.01949   1
  -2  -1   2 22.0026 5.34226   1
  -2  -1   2 42.5595 8.16865   1
  -2   1   2 21.0847 7.26272   1
  -2   1   2  49.544 5.83148   1
  -2  -1   2 19.3506 4.99127   1
   2   1  -1  188.53 8.94689   1
   2   1  -1 166.396 12.2043   1
   2   1  -1 165.693 6.64125   1
   2  -1  -1  165.33 11.4253   1
   2  -1  -1 158.878 11.2321   1
   2  -1  -1 183.372 18.9056   1
   2   1  -1 191.177 12.0145   1
  -2  -1   1 164.304 13.3925   1
  -2  -1   1 204.593 16.6512   1
  -2  -1   1  152.11 12.0784   1
  -2  -1   1 213.855 8.40662   1
  -2   1   1 193.155  13.892   1
  -2   1   1 211.575  18.484   1
   2   1   0 1331.45 51.0749   1
   2   1   0 1308.38 44.9772   1
   2   1   0 1293.17 38.8467   1
   2  -1   0 1394.70 57.1179   1
   2  -1   0 1201.28 40.2779   1
   2  -1   0 1361.46 44.6377   1
   2   1   0 1427.48 45.7064   1
   2  -1   0 1329.21 44.6059   1
   2  -1   0 1291.51 38.6223   1
   2  -1   0 1363.23 38.0066   1
  -2  -1   0 1294.51 46.0751   1
  -2  -1   0 1298.81 35.4741   1
  -2  -1   0 1334.15 61.8677   1
  -2  -1   0 1333.29 54.5815   1
  -2   1   0 1262.27 45.1757   1
  -2  -1   0 1264.02 45.4651   1
  -2   1   0 1334.51 54.1157   1
  -2   1   0 1400.98 46.6078   1
   2   1   1207326.016647.30   1
   2   1   1209937.016726.80   1
   2   1   1209982.016742.70   1
   2  -1   1204658.016405.10   1
   2  -1   1201364.016349.60   1
   2  -1   1207357.016728.70   1
   2  -1   1201038.016035.30   1
   2  -1   1207635.016553.50   1
   2  -1   1203717.016315.60   1
   2   1   1211086.017161.70   1
  -2  -1  -1213842.017062.10   1
  -2  -1  -1213011.016932.60   1
  -2  -1  -1210409.016964.80   1
  -2  -1  -1216873.017365.40   1
  -2   1  -1205913.016447.40   1
  -2   1  -1208664.016761.50   1
  -2   1  -1207843.016695.50   1
  -2  -1  -1191405.015689.30   1
  -2   1  -1194981.015921.30   1
   2   1   2 47.5769 16.1716   1
   2   1   2 36.4231 16.2804   1
   2  -1   2 41.4137  24.159   1
   2  -1   2  37.046 11.8048   1
   2  -1   2  39.471 15.2547   1
   2   1   2 68.1558  9.9617   1
   2   1   2 55.9471 11.0841   1
   2  -1   2 29.9717 9.77379   1
   2  -1   2  28.693 10.0136   1
   2  -1   2  62.017 10.7725   1
  -2  -1  -2 61.4751 11.8547   1
  -2  -1  -2  75.482 16.1417   1
  -2  -1  -2 42.9767 22.3019   1
  -2   1  -2 40.5204 16.0945   1
  -2   1  -2 28.6135 8.86126   1
  -2   1  -2 35.0873   15.97   1
  -2   1  -2 46.3889 14.9569   1
   2   1   3 81.6562 21.6507   1
   2  -1   3   47.40 22.6126   1
   2   1   3 62.7688 10.1601   1
   2   1   3  84.492 22.8745   1
   2   1   3 57.1119 13.7715   1
   2  -1   3 111.463 23.0308   1
   2  -1   3 54.5611 12.8368   1
   2  -1   3 93.0959 20.4612   1
   2   1   3 71.0287 13.9954   1
   2  -1   3 60.3885 13.9635   1
   2  -1   3 59.5805 11.7925   1
  -2  -1  -3 92.7342 16.7437   1
  -2   1  -3 62.0447 10.8092   1
  -2   1  -3 62.7376 18.5428   1
  -2   1  -3 56.4513 13.3792   1
  -2  -1  -3 55.9762 14.5171   1
  -2  -1  -3 57.4262 18.8235   1
  -2  -1  -3 48.3928 11.6208   1
  -2   1  -3  59.532 13.1376   1
   2   1   4 8500.85 361.524   1
   2   1   4 9174.38 424.828   1
   2  -1   4 7738.73 307.793   1
   2  -1   4 8031.40 325.943   1
   2  -1   4 8184.39 383.064   1
   2  -1   4 8187.67 378.087   1
   2  -1   4 9503.55 430.045   1
   2  -1   4 8383.64 353.353   1
   2   1   4 8277.13 377.657   1
   2   1   4 7877.44 306.285   1
   2   1   4 7995.20 331.145   1
  -2  -1  -4 8873.45 340.039   1
  -2  -1  -4 8945.76 428.024   1
  -2   1  -4 8807.33 355.319   1
  -2   1  -4 8791.94  386.18   1
  -2   1  -4 8778.60 349.932   1
  -2  -1  -4 8670.80 352.844   1
  -2  -1  -4 8029.29 313.132   1
  -2   1  -4 8470.81 323.561   1
   2   1   5 67.1428  33.198   1
   2   1   5 57.7728 24.4474   1
   2   1   5 96.3559 39.2094   1
   2  -1   5  43.693 24.8353   1
   2  -1   5 42.0587 38.4422   1
   2  -1   5 287.516  33.706   1
  -2  -1  -5 75.9402 42.6893   1
  -2   1  -5 59.6783 26.4599   1
   2  -1   6 7193.40 352.031   1
   2   1   6 7089.75 357.402   1
  -2  -1  -6 7386.12 414.626   1
  -2   1  -6 7357.10 407.789   1
   2  -1   7 47.7753 28.8595   1
   2   1   7 41.8929 30.2631   1
  -2  -1  -7 74.9633 44.8931   1
  -2   1  -7 29.9636 28.9834   1
   2   1   8 282.902 59.8635   1
   2  -1   8 325.073 60.9338   1
  -2   1  -8 371.375 56.8946   1
   2   1   9  124.41 66.8322   1
   2  -1   9 152.402 62.0905   1
  -2   2  10 6926.06 406.856   1
  -2   2   8 4220.02 224.099   1
  -2  -2   7 415.941 60.1175   1
  -2  -2   7 406.561 41.1261   1
  -2   2   7  427.88 48.4066   1
  -2  -2   6 3862.94 181.693   1
  -2  -2   6 3760.47 151.024   1
  -2  -2   6 3613.03 172.605   1
  -2  -2   6 3504.60 154.965   1
  -2  -2   6 3664.57  153.93   1
  -2   2   6 3623.87 192.443   1
  -2   2   6 3647.53 171.539   1
  -2  -2   6 3479.44 168.459   1
  -2  -2   5  144.59 31.7691   1
  -2  -2   5 45.3613 18.6382   1
  -2  -2   5 165.374 27.6171   1
  -2  -2   5 169.665 16.6954   1
  -2  -2   5 209.105 26.9675   1
  -2   2   5 181.551 32.8581   1
  -2   2   5  148.93 21.8324   1
  -2   2   5 113.307  24.304   1
  -2  -2   5 146.307 23.7818   1
   2   2  -416622.50 695.052   1
   2  -2  -417152.50 683.163   1
   2  -2  -417431.90 661.657   1
   2  -2  -417200.90 658.811   1
   2   2  -418333.40  758.41   1
  -2  -2   415803.90 673.816   1
  -2  -2   416431.10  713.51   1
  -2  -2   417769.80 709.714   1
  -2   2   415783.40 607.267   1
  -2   2   415049.10 604.455   1
  -2   2   416651.30 701.808   1
  -2   2   414735.60 605.122   1
  -2   2   415868.80 674.459   1
  -2  -2   417438.30 716.173   1
  -2   2   415544.20 655.435   1
   2   2  -3 25.3835 5.42399   1
   2   2  -3 35.8759 9.43725   1
   2   2  -3 16.7774 9.31233   1
   2  -2  -3 30.7342 8.45926   1
   2  -2  -3 28.6911  6.1632   1
  -2  -2   3  16.748 10.0523   1
  -2  -2   3 19.3433 5.53503   1
  -2  -2   3 22.4165 5.69238   1
  -2  -2   3 25.7145 5.26525   1
  -2  -2   3 33.3852 5.72188   1
  -2   2   3 17.6793 8.55223   1
  -2   2   3 18.6035  13.014   1
  -2   2   3 41.6267 3.91103   1
  -2   2   3  16.361 8.60703   1
  -2   2   3 17.7991 11.4805   1
   2   2  -2 1917.35 54.1403   1
   2   2  -2 1878.12 62.6008   1
   2   2  -2 2005.97 66.0097   1
   2   2  -2 1898.52 55.1426   1
   2  -2  -2 1783.50 62.1081   1
   2  -2  -2 1907.67 41.1855   1
   2  -2  -2 1995.96 70.1325   1
   2  -2  -2 1891.59 58.2986   1
   2  -2  -2 1881.69 66.5826   1
  -2  -2   2 1791.13 63.2311   1
  -2  -2   2 1746.17 61.5928   1
  -2  -2   2 1811.05 50.3258   1
  -2   2   2 1806.87 38.7129   1
  -2   2   2 1834.19 69.8375   1
  -2   2   2 1875.88 60.9771   1
  -2   2   2 1806.72 56.7411   1
  -2  -2   2 1847.80 53.0754   1
  -2   2   2 1858.44 68.5274   1
   2   2  -1 9574.97 337.267   1
   2   2  -1 9044.21 291.483   1
   2   2  -110130.60 367.949   1
   2   2  -1 9240.76 323.484   1
   2   2  -1 8821.11 282.816   1
   2  -2  -1 8990.11 265.638   1
   2  -2  -1 9147.57 320.879   1
   2  -2  -1 9500.28 327.337   1
   2  -2  -1 9451.98 334.238   1
   2  -2  -1 9108.33 325.633   1
  -2   2   1 8974.64 317.357   1
  -2  -2   1 9206.76 303.743   1
  -2  -2   1 9217.46 342.518   1
  -2  -2   1 8974.92 319.368   1
  -2  -2   1 9951.00 360.159   1
  -2  -2   1 9109.32 317.514   1
  -2   2   1 9363.49 327.279   1
  -2   2   1 9605.41 337.423   1
  -2   2   1 9112.02 275.067   1
   2   2   010900.90 420.419   1
   2   2   011275.20 425.264   1
   2   2   011483.10 411.852   1
   2   2   011213.30 385.838   1
   2   2   011522.00 409.931   1
   2  -2   010845.30 412.196   1
   2  -2   011357.60 389.128   1
   2  -2   011820.80 434.595   1
   2  -2   010966.80 406.199   1
   2  -2   010820.10 396.025   1
  -2  -2   010640.30 418.948   1
  -2  -2   011186.10 413.817   1
  -2  -2   011355.40 421.891   1
  -2  -2   011122.00 385.611   1
  -2  -2   010915.90 410.192   1
  -2   2   011530.80 437.256   1
  -2   2   010690.60 395.567   1
  -2   2   010860.90 396.981   1
  -2   2   010922.60 369.783   1
   2   2   175900.70 4510.39   1
   2   2   174867.90 4496.80   1
   2   2   175806.10 4377.18   1
   2   2   176687.50 4550.22   1
   2   2   176020.10 4450.64   1
   2  -2   172535.00 4280.34   1
   2  -2   174701.00 4454.58   1
   2  -2   176677.70 4469.82   1
   2  -2   171996.20 4261.49   1
   2  -2   172646.60 4378.01   1
  -2   2  -174761.40 4432.24   1
  -2  -2  -176048.10 4493.55   1
  -2  -2  -177386.40 4613.78   1
  -2  -2  -176424.00 4445.46   1
  -2  -2  -178187.80 4537.68   1
  -2  -2  -174446.50 4498.91   1
  -2   2  -174432.80 4356.40   1
  -2   2  -172371.90 4219.73   1
  -2   2  -172233.10 4345.62   1
   2   2   2 2812.11 103.685   1
   2   2   2 2798.01 88.0141   1
   2   2   2 2977.92 103.841   1
   2   2   2 2920.03 122.576   1
   2   2   2 2792.07  105.06   1
   2  -2   2 2912.95 99.2467   1
   2  -2   2 2764.11 113.514   1
   2  -2   2 2726.79 96.2415   1
   2  -2   2 2790.86 124.787   1
   2  -2   2 2750.93 96.6759   1
   2  -2   2 2717.17 98.3755   1
  -2  -2  -2 2942.27 117.582   1
  -2  -2  -2 2990.07 105.041   1
  -2  -2  -2 3062.60 119.239   1
  -2  -2  -2 2932.04 109.643   1
  -2  -2  -2 2844.11 89.5255   1
  -2   2  -2 2869.66 117.139   1
  -2   2  -2 2888.97 96.2996   1
  -2   2  -2 3000.42 103.699   1
  -2   2  -2 2940.50 104.323   1
   2  -2   3 4424.11 164.057   1
   2   2   3 5111.15 223.729   1
   2   2   3 4584.94 202.529   1
   2   2   3 5027.80  192.89   1
   2   2   3 4629.59 154.606   1
   2   2   3 4701.66 185.634   1
   2  -2   3 4743.25 172.298   1
   2  -2   3 4668.19 184.803   1
   2  -2   3 4700.55 181.068   1
   2  -2   3 4956.40  244.24   1
   2  -2   3 4574.09 186.446   1
  -2  -2  -3 4823.92 189.928   1
  -2  -2  -3 4999.31 169.572   1
  -2  -2  -3 5306.83 241.407   1
  -2   2  -3 5032.04 176.066   1
  -2   2  -3 4877.59 231.707   1
  -2   2  -3 5058.44 211.342   1
  -2   2  -3 4851.87 178.766   1
   2   2   4 1510.13 101.377   1
   2   2   4 1602.85 79.8516   1
   2   2   4 1727.73 100.658   1
   2  -2   4 1434.67 63.6077   1
   2  -2   4 1519.36 98.9706   1
   2  -2   4 1595.17 80.8078   1
   2  -2   4 1534.44 104.052   1
   2   2   4 1434.65 70.8569   1
   2  -2   4 1380.35 76.7362   1
   2  -2   4 1731.74 101.951   1
  -2  -2  -4 1594.30 114.035   1
  -2  -2  -4 1440.11 64.8703   1
  -2  -2  -4 1689.77 76.2967   1
  -2  -2  -4 1787.14 86.4548   1
  -2   2  -4 1593.66 115.291   1
  -2   2  -4 1624.54 68.9717   1
  -2   2  -4 1679.53  96.656   1
  -2   2  -4 1586.80 75.5278   1
   2   2   5 1427.15 100.442   1
   2   2   5 1987.76  124.70   1
   2   2   5 1799.37 99.0526   1
   2   2   5 1832.14 100.935   1
   2  -2   5 1799.17 99.5324   1
   2  -2   5 1840.45 100.536   1
   2  -2   5 1925.44 103.519   1
  -2  -2  -5 1800.93 79.6816   1
  -2  -2  -5 1947.94 109.198   1
  -2  -2  -5 1774.54 108.784   1
  -2   2  -5 2055.73 109.117   1
   2   2   6 5627.41 337.678   1
   2  -2   6 4586.77 282.512   1
   2  -2   6 5855.59 338.942   1
  -2  -2  -6 5920.98 294.903   1
  -2   2  -6 5934.53 292.413   1
   2   2   7 2039.65 188.014   1
   2  -2   7 1986.25 134.393   1
  -2  -2  -7 2110.88 138.148   1
  -2   2  -7 2154.23 181.325   1
   2   2   8 9228.55 513.931   1
   2  -2   8 9083.81 498.232   1
  -2   2  -810082.60 528.352   1
   2   2   9 1050.38 134.949   1
   2  -2   9 1042.56 87.0252   1
  -2   3  10 1000.82 123.139   1
  -2   3   8 9087.32 465.358   1
  -2  -3   7 924.587 66.5131   1
  -2   3   7 968.688 75.4253   1
  -2  -3   616888.70 800.602   1
  -2  -3   616987.40 836.545   1
  -2  -3   618018.20 830.223   1
  -2  -3   617806.90 869.717   1
  -2   3   617657.20 843.443   1
  -2   3   617830.50 864.137   1
  -2  -3   5 1446.95  86.494   1
  -2  -3   5 1606.85 83.5675   1
  -2  -3   5 1647.05 61.6418   1
  -2  -3   5 1639.56 86.5412   1
  -2  -3   5 1552.79 72.5391   1
  -2   3   5 1407.87 62.7661   1
  -2   3   5 1567.91  75.412   1
   2   3  -4 8677.35 330.177   1
   2   3  -4 8263.52 306.695   1
   2  -3  -4 8394.07 295.136   1
   2  -3  -4 8197.56  294.36   1
   2  -3  -4 7790.27 261.764   1
  -2  -3   4 7689.43 280.467   1
  -2  -3   4 8406.12 324.052   1
  -2  -3   4 7829.58 316.009   1
  -2  -3   4 8071.64 277.788   1
  -2   3   4 7589.43 296.634   1
  -2   3   4 7466.41 280.487   1
  -2   3   4 7779.99 277.672   1
  -2   3   4 7221.03  273.15   1
  -2   3   4 7864.78 305.582   1
  -2   3   4 7279.60 263.767   1
   2   3  -314393.90 558.266   1
   2   3  -315171.60  541.10   1
   2   3  -315721.30 628.476   1
   2  -3  -314865.20 541.956   1
   2  -3  -313792.30 530.563   1
   2  -3  -314772.30 569.244   1
   2  -3  -315040.80  571.60   1
  -2  -3   313601.30 499.048   1
  -2  -3   314276.10 589.576   1
  -2  -3   314427.10 531.323   1
  -2  -3   313652.70 501.433   1
  -2  -3   314336.70 547.235   1
  -2   3   313765.20 553.319   1
  -2   3   313629.60 504.147   1
  -2   3   313928.20 546.603   1
  -2   3   314207.80 586.795   1
  -2   3   314436.90 574.261   1
  -2   3   314246.50 545.108   1
  -2  -3   313742.70 507.378   1
   2   3  -2 706.114 23.5267   1
   2   3  -2 725.969  33.655   1
   2   3  -2 786.952   33.35   1
   2  -3  -2 741.611 29.4297   1
   2  -3  -2 758.132 29.6679   1
   2  -3  -2 680.135 24.4958   1
   2  -3  -2 757.602 30.1983   1
   2  -3  -2 795.002 21.6759   1
   2   3  -2  679.06 36.6443   1
  -2  -3   2 624.489 34.4039   1
  -2  -3   2 711.054 23.9466   1
  -2  -3   2  697.49 34.0412   1
  -2  -3   2 787.875 31.1372   1
  -2  -3   2 698.873  31.454   1
  -2   3   2 718.305 17.7661   1
  -2   3   2 752.281 30.2321   1
  -2   3   2 751.987 31.0299   1
  -2   3   2 719.088 29.1001   1
   2   3  -154795.20 2872.71   1
   2   3  -155098.00 2813.00   1
   2   3  -157754.50 3161.93   1
   2   3  -156555.30 3069.16   1
   2  -3  -161662.70 3305.41   1
   2  -3  -157673.40 3152.39   1
   2  -3  -157431.70 3113.47   1
   2  -3  -155437.00 2975.08   1
   2   3  -162188.40 3385.88   1
   2  -3  -153840.10 2760.01   1
  -2  -3   154206.40 2861.72   1
  -2  -3   154178.10 2959.72   1
  -2  -3   154167.70 2963.12   1
  -2  -3   158861.60 3175.67   1
  -2  -3   158207.90 3067.72   1
  -2   3   155231.20 3024.20   1
  -2   3   157386.90 3132.61   1
  -2   3   159281.10 3220.96   1
  -2   3   156949.00 2922.43   1
  -2   3   158365.10 3167.75   1
   2   3   0 2926.27 88.7861   1
   2   3   0 2899.04 104.345   1
   2   3   0 2927.92 117.277   1
   2   3   0 3080.15 97.4686   1
   2  -3   0 3057.32 93.6515   1
   2  -3   0 2935.24 99.1745   1
   2   3   0 3036.33  102.42   1
   2  -3   0 2787.78 93.7287   1
   2  -3   0 3067.32 98.6035   1
   2  -3   0 3131.34 120.751   1
  -2  -3   0 3044.92 104.684   1
  -2  -3   0 2973.80 110.604   1
  -2  -3   0 2981.58 91.7589   1
  -2  -3   0 2883.52 117.432   1
  -2  -3   0 2860.45 100.694   1
  -2   3   0 3048.19 101.386   1
  -2   3   0 2837.14 95.2516   1
  -2   3   0 2878.08 95.9289   1
  -2   3   0 2973.22 114.333   1
  -2   3   0 2954.93 95.4032   1
   2   3   1 7611.11 287.772   1
   2   3   1 8162.36 304.952   1
   2   3   1 8215.10 309.435   1
   2   3   1 7853.49 277.926   1
   2   3   1 7906.17 268.226   1
   2  -3   1 7689.16 272.241   1
   2  -3   1 7823.54 285.307   1
   2  -3   1 7869.75 308.996   1
   2  -3   1 7577.55 309.998   1
   2  -3   1 7401.22 267.476   1
  -2  -3  -1 7666.35 284.629   1
  -2  -3  -1 8372.81 307.011   1
  -2  -3  -1 7784.32 310.598   1
  -2  -3  -1 7760.57 273.995   1
  -2   3  -1 7514.66 286.848   1
  -2   3  -1 7695.11 283.833   1
  -2   3  -1 8280.78 318.446   1
  -2  -3  -1 8082.43 305.617   1
  -2   3  -1 7858.41 282.353   1
   2   3   2 45.5241 6.30791   1
   2   3   2 28.0286 19.2076   1
   2   3   2  14.146 10.4461   1
   2   3   2  17.812 14.7901   1
   2  -3   2 47.9708 9.25991   1
   2  -3   2 20.2327 10.1101   1
   2  -3   2 24.2834 16.2348   1
   2  -3   2 35.8113 20.9554   1
   2  -3   2 37.5307 12.6114   1
   2   3   2 28.2292 12.0489   1
  -2  -3  -2 36.0216 19.8536   1
  -2  -3  -2 54.4486 16.2498   1
  -2  -3  -2 20.2642 10.7158   1
  -2  -3  -2 17.3898 12.6918   1
  -2   3  -2  28.462 9.57727   1
  -2   3  -2 32.9848 11.0572   1
  -2   3  -2 34.8468 10.4409   1
  -2   3  -2 29.3437 21.9957   1
   2   3   3 4242.24 192.282   1
   2   3   3 3930.18  134.63   1
   2   3   3 4328.96 171.426   1
   2   3   3 4162.66 164.942   1
   2  -3   3 3676.82 151.624   1
   2  -3   3 4134.48 165.106   1
   2  -3   3 4448.34 190.113   1
   2  -3   3 4329.88 157.514   1
   2   3   3 4081.56 166.626   1
   2  -3   3 4524.82 186.126   1
   2  -3   3 3939.20 164.707   1
  -2  -3  -3 4584.37 186.913   1
  -2  -3  -3 4526.84 172.977   1
  -2  -3  -3 4247.63 148.196   1
  -2  -3  -3 4427.85 176.285   1
  -2  -3  -3 4463.99  168.24   1
  -2   3  -3 4419.14  195.15   1
  -2   3  -3 4392.14 188.967   1
  -2   3  -3 4348.14 171.622   1
  -2   3  -3 4270.47 157.918   1
   2   3   410790.90 476.217   1
   2   3   411124.10 535.899   1
   2   3   4 9984.39 474.709   1
   2  -3   410474.20 454.704   1
   2  -3   411972.10 593.712   1
   2  -3   4 9512.07 398.532   1
   2  -3   410552.80 467.625   1
   2  -3   410405.20 511.159   1
   2   3   4 9974.88 447.067   1
   2  -3   410737.10  471.11   1
  -2   3  -411440.40 493.335   1
  -2  -3  -411127.70 540.258   1
  -2  -3  -411665.70 481.063   1
  -2   3  -410975.80 441.168   1
  -2   3  -410848.70  472.17   1
  -2   3  -411406.50 517.365   1
  -2  -3  -410970.60 476.419   1
   2   3   5  11.565 21.3025   1
   2   3   5 38.7589  17.667   1
   2  -3   5 28.9613 20.7692   1
   2  -3   5  66.113 35.4254   1
   2  -3   5 39.4674 26.9834   1
  -2  -3  -5 57.2877 22.8512   1
  -2  -3  -5 48.7792 18.2428   1
  -2  -3  -5 63.8032  15.151   1
  -2   3  -5 30.2388 22.4051   1
   2   3   611351.70 579.042   1
   2  -3   611878.00 646.987   1
   2  -3   610403.70 593.653   1
  -2  -3  -612318.10 611.841   1
  -2   3  -612029.40 599.562   1
   2   3   7 145.152 42.0615   1
   2  -3   7 138.297 40.1921   1
  -2  -3  -7 119.664 62.2573   1
  -2   3  -7 113.714 60.8407   1
   2   3   8 596.131 112.462   1
   2   3   8 638.031  80.281   1
   2  -3   8 669.434 75.5049   1
  -2   3  -8 732.674 75.8222   1
   2   3   9 373.234 82.6027   1
   2   3   9 480.066  96.765   1
   2  -3   9 460.872 57.8156   1
   2   3  10 729.119 91.4224   1
  -2   4  10 3101.85 180.112   1
  -2   4   8 700.737 76.0232   1
  -2  -4   7 2058.72 114.919   1
  -2   4   7 2059.77 167.134   1
  -2  -4   6 1728.29 91.9933   1
  -2  -4   6 1874.21  97.082   1
  -2  -4   6 1848.85 118.767   1
  -2   4   6 1824.70 100.287   1
  -2  -4   6 1843.38 140.573   1
   2   4  -5 312.767 29.4245   1
  -2  -4   5 294.853 31.2257   1
  -2  -4   5 307.275 36.1004   1
  -2  -4   5  346.78 28.5315   1
  -2   4   5 333.845 49.7047   1
  -2   4   5 321.926 32.6106   1
  -2   4   5 241.859 24.1635   1
   2   4  -416354.00 713.135   1
   2   4  -415194.20 647.806   1
   2  -4  -414738.30 606.308   1
   2  -4  -413382.20 502.934   1
   2  -4  -415010.00 591.356   1
  -2  -4   414226.40 621.031   1
  -2  -4   413056.60 529.412   1
  -2  -4   414943.80 613.635   1
  -2  -4   413683.90 519.769   1
  -2   4   414135.60 558.533   1
  -2   4   412699.70 500.991   1
  -2   4   414085.90  597.53   1
  -2   4   413413.90 550.153   1
  -2   4   414164.40 600.035   1
  -2   4   413508.40 572.286   1
   2   4  -3 1079.23 52.7418   1
   2   4  -3 1083.56 32.7562   1
   2   4  -3 980.681 34.6348   1
   2   4  -3 1112.34 65.2013   1
   2  -4  -3 1006.96 37.4836   1
   2  -4  -3 1104.53 40.6469   1
   2  -4  -3 1264.43 44.9626   1
   2  -4  -3 981.197 38.0676   1
  -2  -4   3 910.086 32.6358   1
  -2   4   3 1029.56 39.4911   1
  -2  -4   3 940.816 26.1274   1
  -2  -4   3 990.168  65.727   1
  -2  -4   3 985.268 27.9492   1
  -2  -4   3 1029.50 39.6931   1
  -2  -4   3 944.471 30.0357   1
  -2   4   3 962.309 43.0271   1
  -2   4   3 947.609 38.2437   1
  -2   4   3  950.66 43.0055   1
  -2   4   3 989.639 44.0375   1
  -2   4   3 1163.28 45.4263   1
   2   4  -219199.80 796.157   1
   2   4  -219489.60 829.171   1
   2   4  -220212.10  823.25   1
   2  -4  -219034.70 742.676   1
   2   4  -220354.30 885.091   1
   2  -4  -220049.60  836.90   1
   2  -4  -219012.00 771.491   1
   2  -4  -220084.40 835.958   1
   2  -4  -219858.60 835.997   1
  -2  -4   218747.40 774.978   1
  -2  -4   219419.50 795.057   1
  -2  -4   217840.10 638.059   1
  -2  -4   219200.10 818.377   1
  -2  -4   217934.50 765.332   1
  -2  -4   218912.80 693.643   1
  -2   4   218960.60 796.544   1
  -2   4   218948.00 735.708   1
  -2   4   219611.80 822.365   1
  -2   4   220190.60 858.102   1
  -2   4   218414.70 782.174   1
   2   4  -1 5162.22 167.145   1
   2   4  -1 5598.46 201.816   1
   2   4  -1 5066.90 137.036   1
   2   4  -1 5381.73 187.502   1
   2   4  -1 5671.99 196.634   1
   2  -4  -1 5682.96 214.282   1
   2  -4  -1 5510.73 193.666   1
   2  -4  -1 6016.77 219.469   1
   2  -4  -1 5475.89 183.519   1
   2  -4  -1 5268.93  161.93   1
  -2  -4   1 5236.86 187.081   1
  -2  -4   1 5461.16 188.435   1
  -2  -4   1 5375.10 162.682   1
  -2  -4   1 5385.84 190.061   1
  -2  -4   1 5492.41 193.627   1
  -2   4   1 5303.38 187.114   1
  -2   4   1 5574.96 191.635   1
  -2   4   1 5788.67 222.781   1
  -2   4   1 5510.36 177.144   1
  -2   4   1 5681.22 206.636   1
   2   4   0 100.265 11.1944   1
   2   4   0 139.637 17.1518   1
   2   4   0 134.925 12.6206   1
   2   4   0 158.216 10.3042   1
   2  -4   0 103.296 14.7879   1
   2   4   0 164.959 16.1463   1
   2  -4   0 126.777 24.9393   1
   2  -4   0  140.99 13.2965   1
   2  -4   0  166.72 14.7538   1
   2  -4   0 118.187 10.0742   1
  -2  -4   0 121.158 11.5495   1
  -2  -4   0 198.776 16.8361   1
  -2  -4   0 120.597 18.6795   1
  -2  -4   0 120.745 15.7007   1
  -2  -4   0 141.428 15.8559   1
  -2   4   0 162.493 15.7089   1
  -2   4   0  103.25 16.1312   1
  -2   4   0 113.126 14.7381   1
  -2   4   0 129.453 14.8996   1
  -2   4   0 106.948 13.2573   1
   2   4   128973.90 1357.00   1
   2   4   127956.50 1327.53   1
   2   4   128970.30 1393.60   1
   2   4   126619.60 1269.26   1
   2   4   127664.40 1261.56   1
   2  -4   127710.70 1270.53   1
   2  -4   128152.60 1308.22   1
   2  -4   128022.00 1330.32   1
   2  -4   128351.20 1304.24   1
   2  -4   126192.80 1258.48   1
  -2  -4  -128487.10 1345.98   1
  -2  -4  -128021.30 1317.16   1
  -2  -4  -127047.20 1199.99   1
  -2  -4  -128360.60 1300.20   1
  -2  -4  -128656.90 1364.39   1
  -2   4  -127114.00 1314.01   1
  -2   4  -128177.20 1291.54   1
  -2   4  -128493.30 1326.67   1
  -2   4  -128061.60 1324.65   1
   2   4   2 2662.41 108.785   1
   2   4   2 2727.99 119.325   1
   2   4   2 2875.49  96.732   1
   2   4   2 2744.63 132.579   1
   2   4   2 2889.39  110.27   1
   2  -4   2 2869.51 107.854   1
   2  -4   2 2782.29  121.17   1
   2  -4   2 2858.33 102.211   1
   2  -4   2 2681.49 115.759   1
   2  -4   2 2700.65 127.865   1
  -2  -4  -2 2892.87 117.101   1
  -2  -4  -2 2836.86 111.607   1
  -2  -4  -2 2858.77 106.605   1
  -2  -4  -2 2901.23 110.433   1
  -2  -4  -2 2729.30 91.2808   1
  -2   4  -2 2831.12 120.499   1
  -2   4  -2 2931.47 121.163   1
  -2   4  -2 2882.55 111.779   1
  -2   4  -2 2927.25 109.122   1
   2   4   322854.20 1110.44   1
   2   4   321663.80 1040.25   1
   2   4   319045.70 796.951   1
   2   4   323111.50 1090.79   1
   2  -4   321283.00 979.911   1
   2  -4   322059.70 1073.51   1
   2  -4   323000.00 1109.15   1
   2  -4   322915.30 1073.60   1
   2  -4   322214.90 1012.44   1
   2   4   322616.90 1177.57   1
  -2  -4  -323441.30 1115.39   1
  -2  -4  -320462.40 882.364   1
  -2  -4  -323628.20 1128.17   1
  -2  -4  -323675.30 1123.65   1
  -2   4  -323384.10 1139.74   1
  -2   4  -323489.10 1065.31   1
  -2   4  -323531.90 1097.06   1
  -2   4  -323533.00 1136.06   1
  -2  -4  -323933.10 1104.19   1
   2   4   4 3400.55 155.931   1
   2   4   4 3336.73 153.371   1
   2   4   4 3694.22 186.256   1
   2   4   4 3826.32 172.838   1
   2   4   4 3971.01  245.98   1
   2  -4   4 3877.17  172.17   1
   2  -4   4 3805.11 182.928   1
   2  -4   4 3573.11 159.347   1
   2  -4   4 4023.81 190.858   1
   2  -4   4 3279.10 134.545   1
   2  -4   4 3900.40 170.546   1
  -2  -4  -4 4180.32 190.703   1
  -2  -4  -4 3811.12 166.863   1
  -2   4  -4 3658.60 167.347   1
  -2   4  -4 4217.94 191.106   1
  -2  -4  -4 3855.62 175.746   1
  -2   4  -4 3783.87 161.832   1
   2   4   511961.90 574.328   1
   2   4   5 9915.14 478.743   1
   2  -4   512361.10 610.435   1
   2  -4   511716.40 578.156   1
   2  -4   512508.40 586.409   1
  -2  -4  -511650.80 513.296   1
  -2  -4  -512723.90 606.654   1
  -2  -4  -511434.40 528.662   1
  -2   4  -512400.80  639.55   1
   2  -4   6 2051.61 125.159   1
   2   4   6 2028.74 132.372   1
   2  -4   6 1791.03 121.713   1
  -2  -4  -6 2105.98 130.569   1
  -2   4  -6 2098.49 126.291   1
   2   4   7 2811.34  178.68   1
   2  -4   7 2867.88 218.086   1
   2  -4   7 2500.37 162.365   1
  -2  -4  -7 3330.41  186.92   1
  -2   4  -7 2933.86 171.965   1
   2   4   8 2421.93 154.913   1
   2   4   8 2503.91  169.24   1
   2  -4   8 2363.09 195.533   1
  -2   4  -8 2578.71 158.898   1
   2   4   9 2182.29 133.061   1
   2  -4   9 2235.06 177.806   1
   2   4   9 2396.85 196.443   1
   2   4  10 948.349 86.6889   1
   2   4  10 1024.82 68.8152   1
  -2   5  10 60.6229 30.2744   1
  -2   5   9 18.5133 26.4746   1
  -2   5   8 1188.66 98.5269   1
  -2  -5   7 1.53437 23.1223   1
  -2   5   7 4.24796 16.7122   1
  -2  -5   6 1193.26 75.8366   1
  -2  -5   6 1440.14 115.708   1
  -2  -5   6 1361.96 79.4837   1
  -2   5   6 1443.50 90.0167   1
   2   5  -5 1866.39 110.579   1
  -2  -5   5 1765.82 126.645   1
  -2  -5   5 1832.33 107.189   1
  -2   5   5 1809.41  91.543   1
  -2   5   5 1451.04 70.5142   1
  -2   5   5 1873.22 120.639   1
  -2  -5   5 1766.29 116.336   1
   2   5  -4 123.564 19.0289   1
   2  -5  -4 135.992 23.0058   1
   2  -5  -4  112.77 25.9458   1
   2  -5  -4 132.101 13.8688   1
  -2  -5   4 106.272 28.0214   1
  -2  -5   4 108.326  23.733   1
  -2  -5   4 116.288 22.0379   1
  -2   5   4 128.898 20.3847   1
  -2   5   4 108.651 27.9613   1
  -2   5   4 118.107 24.6335   1
  -2   5   4 157.385 21.5151   1
  -2   5   4 131.024  31.137   1
   2   5  -340709.40 2095.90   1
   2   5  -338751.00 1995.90   1
   2   5  -341844.40 2050.83   1
   2   5  -343159.40 2228.41   1
   2  -5  -339921.10 2048.33   1
   2  -5  -339142.30 1978.18   1
   2  -5  -342359.70 2170.14   1
   2  -5  -336940.00 1799.60   1
  -2  -5   335718.00 1842.99   1
  -2  -5   339922.80 2023.04   1
  -2  -5   336875.50 1820.41   1
  -2  -5   340354.00 2103.14   1
  -2   5   340972.90 2102.92   1
  -2   5   339736.60 2070.58   1
  -2   5   337835.80 1876.35   1
  -2   5   337127.90 1880.22   1
  -2   5   341115.50 2142.65   1
  -2   5   340076.30 2069.42   1
   2   5  -2 530.851 30.8423   1
   2   5  -2 577.877 36.9216   1
   2   5  -2 549.012  25.981   1
   2   5  -2 547.963 32.8104   1
   2  -5  -2 612.996 42.5667   1
   2  -5  -2  582.56 31.9028   1
   2  -5  -2 589.969 26.6245   1
   2  -5  -2 572.909 30.9536   1
   2  -5  -2 513.562 20.9799   1
  -2  -5   2 536.433 36.6529   1
  -2  -5   2 519.993  28.908   1
  -2  -5   2 722.715 30.0581   1
  -2  -5   2 505.214 31.1598   1
  -2   5   2 540.442 21.4416   1
  -2   5   2 528.055 25.1727   1
  -2   5   2 514.683 30.2215   1
  -2   5   2 662.104 31.4609   1
  -2   5   2 602.322 33.9533   1
   2   5  -149964.80 2730.62   1
   2   5  -152219.50 2846.78   1
   2   5  -149499.90 2675.32   1
   2   5  -153506.50 2960.77   1
   2  -5  -154772.90 2941.43   1
   2  -5  -152422.40 2865.42   1
   2  -5  -150763.70 2689.85   1
   2  -5  -154127.60 2990.61   1
   2  -5  -156579.60 3109.60   1
  -2  -5   153300.40 2873.50   1
  -2  -5   153375.70 2927.27   1
  -2  -5   152744.90 2878.16   1
  -2  -5   152234.70 2883.96   1
  -2   5   153472.50 2890.84   1
  -2   5   153636.90 2830.62   1
  -2   5   150930.60 2787.90   1
  -2   5   154459.00 3032.52   1
  -2   5   152840.70 2857.07   1
   2   5   0 1061.85 54.2508   1
   2   5   0 1132.36 35.7791   1
   2   5   0 1360.76 57.3205   1
   2   5   0 1022.92 51.6452   1
   2   5   0 1035.28 47.7609   1
   2  -5   0 1138.09  63.672   1
   2  -5   0 1119.27 47.8699   1
   2  -5   0 1191.15 52.1163   1
   2  -5   0 1105.94 54.5141   1
   2  -5   0 1078.90 49.3091   1
  -2  -5   0 1077.54 66.8983   1
  -2  -5   0 1002.04 31.9212   1
  -2  -5   0 1073.14   43.61   1
  -2  -5   0 1087.32 40.0961   1
  -2  -5   0 1287.85 53.0674   1
  -2   5   0 1087.10 52.4961   1
  -2   5   0 1061.79 43.4203   1
  -2   5   0 1108.29 62.6473   1
  -2   5   0 1104.42 46.8273   1
  -2   5   0 1094.19 48.3179   1
   2   5   115051.80 655.027   1
   2   5   115704.90  682.98   1
   2   5   115296.50  633.28   1
   2   5   114468.30 630.125   1
   2  -5   115305.40 629.455   1
   2  -5   115606.50  665.60   1
   2  -5   115330.10  632.81   1
   2  -5   115153.80 635.623   1
   2  -5   114809.10 652.817   1
   2   5   114347.90 571.604   1
  -2  -5  -114440.60 565.656   1
  -2  -5  -115917.30 688.791   1
  -2  -5  -115983.90 657.178   1
  -2  -5  -114550.90 620.803   1
  -2  -5  -115421.70 630.397   1
  -2   5  -115485.20  646.42   1
  -2   5  -115780.40 662.956   1
  -2   5  -115613.50 653.329   1
  -2   5  -115458.60 655.579   1
  -2   5  -115194.30 671.529   1
   2   5   2 1915.17 90.9785   1
   2   5   2 2119.20 87.8351   1
   2   5   2 1969.86 88.5972   1
   2   5   2 2091.17 116.237   1
   2   5   2 1780.77  57.946   1
   2  -5   2 2070.52 83.8177   1
   2  -5   2 1910.97 119.506   1
   2  -5   2 1917.26 99.6847   1
   2  -5   2 2165.38  103.09   1
   2  -5   2 2029.94 78.8562   1
  -2  -5  -2 2050.39 83.4663   1
  -2  -5  -2 1861.15 64.5106   1
  -2  -5  -2 2273.41 121.234   1
  -2   5  -2 2009.81  94.066   1
  -2   5  -2 2235.49 101.873   1
  -2   5  -2 2062.87 84.7467   1
  -2   5  -2 2045.88 106.957   1
  -2  -5  -2 2140.62 89.4599   1
  -2  -5  -2 2115.93 85.4102   1
   2   5   3 114.763 34.7263   1
   2   5   3 94.2867 22.9634   1
   2   5   3 108.493 27.9125   1
   2  -5   3 130.858 39.1159   1
   2  -5   3 92.8477 17.9722   1
   2  -5   3 110.232 21.0872   1
   2  -5   3 102.582  15.757   1
   2   5   3 89.8209 33.8094   1
   2  -5   3 87.2335 22.4557   1
  -2  -5  -3 125.855 35.6648   1
  -2  -5  -3 98.6028 31.8266   1
  -2  -5  -3 99.6243 22.0023   1
  -2   5  -3 142.334  40.544   1
  -2   5  -3  100.98 17.0191   1
  -2   5  -3 114.177 21.4576   1
  -2   5  -3 97.9266 22.1076   1
   2   5   425274.10 1410.25   1
   2   5   423807.80 1194.43   1
   2   5   422190.80 1140.66   1
   2   5   424289.30 1231.85   1
   2  -5   424699.40 1280.65   1
   2  -5   422084.90 1069.28   1
   2  -5   421132.80 1053.27   1
   2  -5   424410.30 1272.18   1
   2  -5   424718.50 1257.08   1
  -2  -5  -424549.20 1242.33   1
  -2  -5  -426333.80 1280.57   1
  -2  -5  -425785.30 1270.58   1
  -2  -5  -425395.30 1286.16   1
  -2   5  -426152.50 1339.57   1
  -2   5  -422845.90 1098.32   1
  -2   5  -424043.50 1171.86   1
  -2   5  -425596.00 1272.87   1
   2   5   5 33.9725 35.6067   1
   2   5   5 4.15083 21.2398   1
   2   5   5 142.869 26.9571   1
   2  -5   5 91.6178 24.6857   1
   2  -5   5 57.5617 42.5411   1
   2  -5   5 54.9082 39.5275   1
  -2  -5  -5 68.3832 26.0199   1
  -2  -5  -5 48.4208 35.6569   1
  -2  -5  -5 0.85229 19.6224   1
  -2   5  -5  103.96 25.4719   1
   2   5   6 9947.56 571.543   1
   2  -5   6 9919.95 492.931   1
   2  -5   6 9228.03  548.23   1
  -2  -5  -611134.60 609.634   1
  -2   5  -610044.50 556.717   1
   2   5   7 29.9733 27.3889   1
   2   5   7 12.4612 26.6251   1
   2  -5   7 24.3035 23.7816   1
   2  -5   7 23.2935 25.2761   1
  -2   5  -7 20.2891 23.4979   1
   2   5   8 303.465 52.3042   1
   2   5   8 324.487 87.1964   1
   2  -5   8 235.405 45.8603   1
   2   5   9  25.438 31.4179   1
   2   5   9 15.2974 21.9926   1
   2  -5   9 13.1161 19.2783   1
   2   5  10 101.888 25.7195   1
   2   5  10 144.007 24.4273   1
  -2   6  10 84.3953 51.8721   1
  -2   6   9 934.717 90.9861   1
  -2   6   8 444.327 63.5847   1
  -2  -6   7 3120.43 169.886   1
  -2   6   7 3063.90 230.232   1
   2   6  -6 1070.42 71.5737   1
  -2  -6   6 1114.41 78.3465   1
  -2   6   6 1026.70 113.613   1
   2   6  -5 9989.98 437.879   1
   2  -6  -5 9661.27 432.856   1
   2  -6  -5 9450.05 392.719   1
  -2  -6   5 9836.76 455.914   1
  -2  -6   5 9687.50 442.203   1
  -2  -6   510073.30 482.078   1
  -2   6   5 9629.99 481.977   1
   2   6  -412621.80  569.07   1
   2  -6  -412339.30 528.185   1
   2  -6  -412629.00  525.44   1
   2  -6  -412859.50 554.144   1
  -2  -6   412769.10 569.944   1
  -2  -6   412697.40  597.18   1
  -2  -6   412202.40 555.454   1
  -2   6   412210.40 512.777   1
  -2   6   412463.80 544.452   1
  -2   6   411573.90 504.203   1
  -2   6   411726.60 513.163   1
  -2   6   411913.50 522.743   1
   2   6  -314630.40 588.144   1
   2   6  -314128.10 613.886   1
   2   6  -315103.30 647.794   1
   2   6  -314001.00 585.783   1
   2  -6  -312569.70 493.953   1
   2  -6  -313813.80 613.873   1
   2  -6  -314959.80 643.272   1
   2  -6  -314410.00 596.188   1
  -2  -6   313158.70 566.059   1
  -2  -6   313755.90 578.971   1
  -2  -6   312194.20 491.923   1
  -2   6   313638.90 580.218   1
  -2   6   313576.90 613.761   1
  -2   6   314083.70 615.105   1
  -2   6   313718.80  580.05   1
  -2   6   311911.40 480.652   1
  -2   6   313274.50 548.123   1
  -2  -6   313752.30 600.043   1
   2   6  -2 6998.96 257.303   1
   2   6  -2 6844.84  270.37   1
   2   6  -2 6659.30 248.793   1
   2  -6  -2 7603.34  289.87   1
   2  -6  -2 6772.34 256.808   1
   2  -6  -2 6989.78 270.021   1
   2  -6  -2 6719.19 286.219   1
   2   6  -2 6695.30 265.412   1
  -2  -6   2 6700.68 258.998   1
  -2  -6   2 6827.15 290.939   1
  -2  -6   2 6283.91 238.335   1
  -2  -6   2 6728.00 278.002   1
  -2   6   2 6856.77 296.366   1
  -2   6   2 6886.95 280.249   1
  -2   6   2 6590.76 238.588   1
  -2   6   2 6640.62  259.36   1
  -2   6   2 6558.60 246.514   1
   2   6  -1 409.333 24.9196   1
   2   6  -1 432.179 29.2945   1
   2   6  -1 404.735 32.3997   1
   2   6  -1 561.639 31.4505   1
   2  -6  -1 420.699 43.6322   1
   2  -6  -1 435.196 33.7346   1
   2  -6  -1 434.594 31.3468   1
   2  -6  -1 547.776 37.2966   1
   2  -6  -1 510.674 29.6229   1
  -2  -6   1 399.442 40.8027   1
  -2  -6   1 462.405 27.1274   1
  -2  -6   1 390.127 30.3961   1
  -2   6   1  395.64 25.6987   1
  -2   6   1 395.711 43.6208   1
  -2   6   1 448.821 32.9518   1
  -2   6   1 396.363 37.0576   1
  -2   6   1 423.151 32.0469   1
   2   6   0 6538.83 240.958   1
   2   6   0 6636.19  260.63   1
   2   6   0 6632.41  293.32   1
   2   6   0 6321.05 234.991   1
   2   6   0 7009.46 231.374   1
   2  -6   0 6765.55 260.627   1
   2  -6   0 6589.17 240.928   1
   2  -6   0 6580.18 251.582   1
   2  -6   0 6497.84 284.024   1
   2  -6   0 6475.46 236.568   1
  -2  -6   0 6733.98  254.85   1
  -2  -6   0 6642.27 262.055   1
  -2  -6   0 6783.45 286.854   1
  -2  -6   0 6752.36 272.577   1
  -2  -6   0 5916.28 187.015   1
  -2   6   0 6439.76 260.329   1
  -2   6   0 6870.53  265.94   1
  -2   6   0 7024.68 265.307   1
  -2   6   0 6610.15 255.714   1
  -2   6   0 6907.66 250.943   1
   2   6   121774.60  979.95   1
   2   6   123598.60 1119.85   1
   2   6   123789.30 1130.81   1
   2   6   122449.50 1073.65   1
   2   6   123979.20 1098.56   1
   2  -6   123489.70 1070.77   1
   2  -6   123553.20 1121.74   1
   2  -6   123778.80 1092.43   1
   2  -6   123487.90 1080.63   1
   2  -6   122984.40 1113.49   1
  -2  -6  -122493.80 986.812   1
  -2  -6  -124729.30 1169.37   1
  -2  -6  -122135.50 988.122   1
  -2  -6  -123165.10 1089.79   1
  -2   6  -124545.70 1137.85   1
  -2   6  -123987.30 1138.27   1
  -2   6  -122963.40 1109.73   1
  -2   6  -124147.20 1120.29   1
  -2   6  -123919.50 1121.57   1
   2   6   214259.50 640.495   1
   2   6   214662.80 637.356   1
   2   6   214072.60 636.359   1
   2   6   213776.70 629.958   1
   2  -6   213433.70 578.213   1
   2  -6   214574.30 614.836   1
   2  -6   213128.90 650.602   1
   2  -6   214078.90 616.575   1
   2  -6   214361.20 643.727   1
  -2  -6  -214597.60  621.69   1
  -2  -6  -215238.20  678.96   1
  -2  -6  -214377.70 630.301   1
  -2  -6  -214763.00 633.465   1
  -2  -6  -212320.20 488.186   1
  -2   6  -214616.30 638.339   1
  -2   6  -214569.20 660.274   1
  -2   6  -214934.80 662.025   1
  -2   6  -214984.90 644.538   1
   2   6   361021.70 3768.22   1
   2   6   361705.10 3869.69   1
   2   6   363045.90 3882.52   1
   2   6   358063.40 3581.01   1
   2  -6   356351.40 3390.66   1
   2  -6   359599.30 3535.82   1
   2  -6   358131.60 3529.84   1
   2  -6   357113.50 3549.88   1
   2  -6   360962.90 3686.59   1
  -2  -6  -362344.60 3729.95   1
  -2  -6  -365164.50 3968.45   1
  -2  -6  -364226.40 3924.45   1
  -2  -6  -363525.40 3884.43   1
  -2   6  -363736.70 3838.01   1
  -2   6  -367645.10 4180.60   1
  -2   6  -364871.80 3954.49   1
  -2   6  -362217.80 3704.18   1
   2   6   4 1541.44 117.109   1
   2   6   4 1616.70 152.254   1
   2   6   4 1672.41 98.2416   1
   2  -6   4 1600.74 89.3896   1
   2  -6   4 1267.29 87.4542   1
   2  -6   4 1540.82 86.3893   1
   2  -6   4 1565.70 141.298   1
   2  -6   4 1501.00 72.2187   1
   2   6   4 1444.21 90.4306   1
  -2  -6  -4 1651.11 110.747   1
  -2  -6  -4 1661.45  93.885   1
  -2  -6  -4 1737.69 124.603   1
  -2   6  -4 1712.52 96.2777   1
  -2   6  -4 1551.16 92.2606   1
  -2   6  -4 1762.22 123.657   1
  -2   6  -4 1623.80 77.6619   1
   2   6   5 5018.90 260.995   1
   2   6   5 6060.96  304.32   1
   2  -6   5 5761.83 353.898   1
   2  -6   5 5985.52 328.739   1
  -2  -6  -5 6600.01 357.305   1
  -2  -6  -5 5743.07 277.822   1
  -2   6  -5 6051.16 291.689   1
   2   6   6 29.4217 30.8359   1
   2   6   6 30.8445 30.8653   1
   2  -6   6 126.432 43.8873   1
   2  -6   6 61.8992 48.2517   1
   2   6   7 1004.44 94.4955   1
   2   6   7 993.664 92.7604   1
   2  -6   7  959.69  92.076   1
   2  -6   7 1011.15 84.8014   1
   2   6   8 917.802 85.9106   1
   2   6   8 868.134 111.714   1
   2  -6   8  664.45 74.9399   1
   2  -6   8 812.231 107.544   1
   2   6   9 10.9581 29.4081   1
   2   6   9  17.011 20.3662   1
   2  -6   9 11.5393 27.8335   1
   2   6  10 147.509 24.2102   1
   2   6  10 126.766 23.1753   1
  -2   7  11 1164.26 89.7409   1
  -2   7  10 519.906 57.6354   1
  -2   7   9 118.459 40.8667   1
  -2  -7   8 1375.16 144.624   1
  -2   7   8 1430.77 117.157   1
  -2  -7   7 409.973 82.8675   1
  -2   7   7 330.472 58.1656   1
   2   7  -6 1603.13 97.9081   1
  -2  -7   6 1497.24 101.945   1
  -2   7   6 1518.77 103.433   1
   2   7  -5 284.723 34.1933   1
   2  -7  -5 217.107  30.148   1
   2  -7  -5 188.758 28.3983   1
  -2  -7   5 298.626 38.6211   1
  -2   7   5 202.372 28.8738   1
  -2   7   5 242.709 37.4114   1
  -2   7   5 209.266 32.2604   1
  -2  -7   5  220.15  35.738   1
   2   7  -4 1620.57 78.1265   1
   2  -7  -4 1601.12 73.2671   1
   2  -7  -4 1518.72  72.679   1
   2  -7  -4 1379.27 73.5223   1
  -2  -7   4 1668.12 88.0097   1
  -2  -7   4 1464.23 84.8663   1
  -2  -7   4 1371.84 76.0307   1
  -2   7   4 1462.73 73.7976   1
  -2   7   4 1413.95 79.0887   1
  -2   7   4 1356.97 76.9915   1
  -2   7   4 1318.36 63.8888   1
  -2   7   4 1409.27 78.4282   1
   2   7  -310524.10 440.216   1
   2   7  -310532.60 442.842   1
   2   7  -311254.40 457.682   1
   2  -7  -3 9962.24 428.379   1
   2  -7  -310958.40 443.052   1
   2  -7  -310996.80 487.662   1
  -2  -7   310601.00  460.54   1
  -2  -7   310248.40 437.954   1
  -2  -7   310512.70  491.11   1
  -2  -7   3 9394.06 397.595   1
  -2  -7   3 9947.92 412.014   1
  -2   7   310489.30 442.125   1
  -2   7   310299.70 436.305   1
  -2   7   310649.30  476.64   1
  -2   7   3 9832.64 431.788   1
  -2   7   3 9789.38 394.342   1
   2   7  -222839.60 1060.20   1
   2   7  -225023.30 1150.01   1
   2   7  -223402.50 1157.20   1
   2  -7  -225009.50 1150.88   1
   2  -7  -222898.10 1089.62   1
   2  -7  -223606.60 1106.38   1
   2  -7  -224466.10 1184.02   1
  -2  -7   223562.60 1106.81   1
  -2  -7   222477.70 1046.59   1
  -2  -7   224015.80 1168.53   1
  -2   7   223508.20 1146.60   1
  -2   7   224165.20 1126.51   1
  -2   7   221840.90 1011.84   1
  -2   7   222634.30 1094.00   1
  -2   7   222592.60 1032.38   1
  -2   7   223016.80 1102.18   1
  -2  -7   223621.40 1145.29   1
   2   7  -167949.80 4156.24   1
   2   7  -166365.70 4010.46   1
   2   7  -166025.90 3932.89   1
   2  -7  -168317.30 4130.44   1
   2  -7  -169214.40 4119.24   1
   2  -7  -166852.90 3997.65   1
   2  -7  -169707.10 4207.50   1
   2  -7  -170570.30 4282.36   1
   2   7  -170047.70 4214.16   1
  -2  -7   168513.30 4080.11   1
  -2  -7   169638.50 4206.21   1
  -2  -7   170293.60 4211.73   1
  -2  -7   167949.70 4097.27   1
  -2   7   166715.40 4043.27   1
  -2   7   166948.40 4045.15   1
  -2   7   169013.00 4197.57   1
  -2   7   167798.50 4032.44   1
  -2   7   167373.60 4050.15   1
   2   7   0 7260.64 297.509   1
   2   7   0 7160.52 277.664   1
   2   7   0 6816.99 290.936   1
   2   7   0 7296.01 306.287   1
   2  -7   0 7292.97 276.513   1
   2  -7   0 7344.03  297.46   1
   2  -7   0 7001.49  294.99   1
   2  -7   0 6759.48 317.793   1
   2  -7   0 6990.04 280.761   1
  -2  -7   0 7202.68 309.638   1
  -2  -7   0 7242.59 297.355   1
  -2  -7   0 7368.84 300.458   1
  -2   7   0 6887.95 268.681   1
  -2   7   0 7273.46 295.454   1
  -2   7   0 7393.13 291.795   1
  -2   7   0 7180.00 294.018   1
  -2   7   0 7420.19 306.097   1
  -2  -7   0 7121.26 283.996   1
   2   7   113643.80 578.347   1
   2   7   113854.90 622.215   1
   2   7   113389.20 631.401   1
   2   7   113834.30 588.946   1
   2   7   112042.80 505.985   1
   2  -7   113973.70 622.637   1
   2  -7   113869.60 599.771   1
   2  -7   113536.10 614.433   1
   2  -7   113618.30 588.417   1
   2  -7   113395.50 616.826   1
  -2  -7  -113977.50  651.96   1
  -2  -7  -114651.00 623.393   1
  -2  -7  -114446.20 632.391   1
  -2  -7  -112391.80  497.88   1
  -2  -7  -112476.80 517.214   1
  -2   7  -112999.90 567.731   1
  -2   7  -114203.40 612.881   1
  -2   7  -114146.70 638.434   1
  -2   7  -114290.80 646.266   1
  -2   7  -114051.70 597.058   1
   2   7   2 3446.45 174.461   1
   2   7   2 3329.90 154.575   1
   2   7   2 3222.84 149.739   1
   2   7   2 3329.06 151.863   1
   2  -7   2 3112.25 126.879   1
   2  -7   2 3331.65 156.937   1
   2  -7   2 3105.68  133.03   1
   2  -7   2 3331.13 171.038   1
   2  -7   2 3031.34 186.732   1
  -2  -7  -2 3408.42 146.494   1
  -2  -7  -2 3267.19 147.291   1
  -2  -7  -2 3507.27 157.603   1
  -2  -7  -2 3436.74  144.54   1
  -2   7  -2 3621.10 170.092   1
  -2   7  -2 2983.98 135.831   1
  -2   7  -2 3358.45 147.694   1
  -2   7  -2 3534.84  173.80   1
   2   7   3 1329.96 122.274   1
   2   7   3 1422.08 83.0122   1
   2   7   3 1539.33 84.0724   1
   2   7   3 1293.61 83.9159   1
   2  -7   3 1322.35 66.5485   1
   2  -7   3 1275.48  68.453   1
   2  -7   3 1286.57 67.7158   1
   2  -7   3 1122.39 75.3567   1
   2  -7   3 1440.46 106.945   1
   2  -7   3 1315.91 120.661   1
  -2  -7  -3 1492.06 87.6278   1
  -2  -7  -3 1502.79 99.9557   1
  -2  -7  -3 1547.42 83.0211   1
  -2  -7  -3 1455.14 102.631   1
  -2   7  -3 1432.65 71.4836   1
  -2   7  -3 1549.07 80.9179   1
  -2   7  -3 1469.60 87.7919   1
   2   7   4 1065.22   91.74   1
   2   7   4 639.328  86.205   1
   2  -7   4 842.042 52.9138   1
   2  -7   4 486.031 43.7032   1
   2  -7   4 582.699 43.1774   1
   2  -7   4 695.041 68.6246   1
  -2  -7  -4 659.691 59.9218   1
  -2  -7  -4 712.565  57.277   1
  -2   7  -4 699.664 57.1003   1
  -2   7  -4 649.878 45.3123   1
  -2   7  -4 637.012 80.2403   1
   2   7   5 1874.23 121.857   1
   2   7   5 2105.68 128.764   1
   2   7   5 2104.29  130.17   1
   2  -7   5 2083.22  121.04   1
   2  -7   5 2044.41 182.013   1
  -2  -7  -5 2105.07  126.78   1
   2   7   6 4636.60 302.684   1
   2   7   6 4306.21  240.31   1
   2  -7   6 4412.46 234.529   1
   2  -7   6 4034.96 295.669   1
   2   7   7 2154.31  141.81   1
   2   7   7 2153.23 148.213   1
   2  -7   7 2106.50 133.298   1
   2  -7   7 1989.45 143.591   1
   2   7   8 4678.63 308.085   1
   2   7   8 4852.71 266.467   1
   2  -7   8 4647.89 243.643   1
   2  -7   8 3997.29 231.151   1
   2   7   9 48.4365 39.5076   1
   2   7   9 32.8762 37.1607   1
   2  -7   9 76.3301 35.9126   1
   2   7  10 669.457 42.9774   1
  -2   8  10 186.453 36.4258   1
  -2   8   9 1814.05 177.054   1
  -2  -8   8 6.76127 19.4034   1
  -2   8   8 10.2382 22.2561   1
  -2   8   7 7033.56 378.896   1
   2   8  -6 5186.13 300.794   1
  -2  -8   6 5099.24 319.705   1
  -2   8   6 5120.71 272.578   1
   2   8  -511481.40 531.716   1
   2  -8  -510740.80 498.457   1
  -2  -8   511772.20 564.873   1
  -2   8   510743.00 516.749   1
  -2   8   5 9884.83 480.707   1
   2   8  -4 2052.03 102.519   1
   2  -8  -4 1921.28 100.989   1
   2  -8  -4 2197.97 104.925   1
   2  -8  -4 2068.65 127.073   1
  -2  -8   4 1924.92 104.933   1
  -2  -8   4 2079.44  113.06   1
  -2   8   4 2026.19 131.461   1
  -2   8   4 1920.08 103.684   1
  -2   8   4 1837.33 103.501   1
  -2   8   4 1753.64 86.9745   1
   2   8  -315920.40 713.539   1
   2   8  -315950.10 715.993   1
   2   8  -315489.00  744.77   1
   2  -8  -316179.90 769.844   1
   2  -8  -314517.90 674.846   1
   2  -8  -314916.50 696.211   1
  -2  -8   315685.00 729.053   1
  -2  -8   315109.50 710.502   1
  -2  -8   315231.00 718.684   1
  -2  -8   315129.00 698.379   1
  -2  -8   313719.70 633.658   1
  -2   8   314574.50 668.352   1
  -2   8   314643.20 690.472   1
  -2   8   314199.40 629.522   1
  -2   8   315336.60 698.462   1
  -2   8   315811.30 755.657   1
   2   8  -2 29.1727 22.7354   1
   2   8  -2  50.541 17.6495   1
   2   8  -2 52.3727 14.4057   1
   2  -8  -2 31.3838 12.0582   1
   2  -8  -2 33.9382 16.7863   1
   2  -8  -2 33.9087 27.0127   1
  -2  -8   2  38.384 14.4685   1
  -2  -8   2 46.9149 17.6078   1
  -2  -8   2 28.5139 16.8692   1
  -2  -8   2 47.9802 17.5778   1
  -2  -8   2 64.8064 17.1101   1
  -2   8   2 53.7538 28.6652   1
  -2   8   2 31.4461  27.495   1
  -2   8   2 30.7472 22.8596   1
  -2   8   2 32.6225 15.2585   1
  -2   8   2  13.994 10.8626   1
  -2   8   2 51.0509 13.8157   1
   2   8  -1 4049.21 179.477   1
   2   8  -1 4189.77 200.692   1
   2   8  -1 3959.70 181.472   1
   2  -8  -1 4099.76 172.812   1
   2  -8  -1 4000.07 158.987   1
   2  -8  -1 3970.95 161.239   1
   2  -8  -1 4063.02 172.436   1
   2  -8  -1 4021.87 169.057   1
  -2  -8   1 3966.48 190.995   1
  -2  -8   1 3992.49 193.042   1
  -2  -8   1 4117.68 174.809   1
  -2  -8   1 3854.17 155.934   1
  -2  -8   1 4027.83 169.823   1
  -2   8   1 3854.94 175.857   1
  -2   8   1 3939.40 156.842   1
  -2   8   1 3868.25  168.09   1
  -2   8   1 4083.46 177.795   1
  -2   8   1 3941.73 157.735   1
   2   8   0 6246.20  298.36   1
   2   8   0 6372.92 279.884   1
   2   8   0 6373.74 254.746   1
   2  -8   0 6466.99 301.389   1
   2  -8   0 6085.48 252.884   1
   2  -8   0 6081.42 238.653   1
   2  -8   0 6038.33 250.347   1
   2  -8   0 5936.77 263.478   1
  -2  -8   0 6344.89 278.744   1
  -2  -8   0 6253.74 296.428   1
  -2  -8   0 6336.21 271.038   1
  -2  -8   0 6439.98 293.967   1
  -2  -8   0 6211.71 258.771   1
  -2   8   0 6511.87 285.277   1
  -2   8   0 6249.98 281.838   1
  -2   8   0 6409.75  298.69   1
  -2   8   0 6067.43 269.157   1
  -2   8   0 6163.96 262.608   1
   2   8   121385.80 1089.13   1
   2   8   120229.90 949.827   1
   2   8   119892.10 970.049   1
   2  -8   118563.60 878.334   1
   2  -8   121184.40 1005.02   1
   2  -8   119942.50 941.373   1
   2  -8   119684.10 943.272   1
   2  -8   119606.20 1040.60   1
  -2  -8  -122147.70 1099.11   1
  -2  -8  -121251.00 1002.02   1
  -2  -8  -120466.60 991.147   1
  -2   8  -120724.80 972.067   1
  -2   8  -120804.60 988.226   1
  -2   8  -121191.20 1002.96   1
  -2   8  -119232.70 951.819   1
  -2   8  -120532.70 976.084   1
   2   8   2 4615.03  216.41   1
   2   8   2 4468.48 200.738   1
   2   8   2 4173.36 169.332   1
   2   8   2 4825.04 207.417   1
   2   8   2 4750.76  255.60   1
   2  -8   2 4548.51 198.793   1
   2  -8   2 3937.28 185.388   1
   2  -8   2 4511.26 189.742   1
   2  -8   2 4552.31 203.121   1
   2  -8   2 4077.98 193.947   1
   2  -8   2 4429.08 222.858   1
  -2  -8  -2 4861.71 243.356   1
  -2  -8  -2 4841.45 237.719   1
  -2  -8  -2 4960.55 225.166   1
  -2   8  -2 4809.95 205.791   1
  -2   8  -2 4838.92  204.15   1
  -2   8  -2 4847.18 204.783   1
  -2   8  -2 4614.21 206.935   1
   2   8   3 7235.85  397.44   1
   2   8   3 7256.55 356.995   1
   2   8   3 7362.97 365.961   1
   2   8   3 7784.83 355.793   1
   2  -8   3 7502.53 429.516   1
   2  -8   3 7433.98  349.31   1
   2  -8   3 7048.22 350.617   1
  -2  -8  -3 8012.82 416.806   1
  -2   8  -3 7744.53 369.122   1
  -2   8  -3 8149.64 400.347   1
   2   8   4 3030.93 217.473   1
   2   8   4 3329.67 176.566   1
   2   8   4 3104.60 199.763   1
   2  -8   4 3243.44 189.483   1
  -2  -8  -4 3561.86 226.768   1
  -2   8  -4 3473.39 208.732   1
   2   8   5 2025.89 131.298   1
   2   8   5 2306.00 140.765   1
   2   8   5 2161.63 134.814   1
   2  -8   5 2001.45 188.328   1
  -2  -8  -5 2282.50 137.441   1
   2   8   6 173.023 44.5252   1
   2   8   6 245.401 45.3508   1
   2  -8   6 154.373 64.9845   1
   2  -8   6 191.581 75.2798   1
   2   8   7 708.965 74.2975   1
   2   8   7 751.115 115.714   1
   2  -8   7  727.53 102.259   1
   2  -8   7 706.838 79.3563   1
   2   8   8 117.765 56.5007   1
   2   8   8 135.254 34.2467   1
   2  -8   8 99.8974 32.3582   1
   2  -8   8 115.511 34.5484   1
   2   8   9 2506.16  135.29   1
   2   8   9 2548.28 166.361   1
   2  -8   9 2269.04 123.061   1
  -2   9  10 328.996 41.5775   1
  -2   9   9 18.7628 37.8279   1
  -2   9   8 1282.99 158.076   1
  -2  -9   8 1334.60  102.36   1
  -2   9   7 1147.76 104.097   1
   2   9  -6 2249.41 175.602   1
  -2   9   6 2142.32 143.965   1
  -2  -9   6 2230.60 145.965   1
   2   9  -5 92.8079 45.6127   1
   2  -9  -5 35.4756 29.5215   1
  -2   9   5 121.957 31.8972   1
  -2  -9   5 212.144 35.3331   1
  -2   9   5 29.8008 32.2588   1
   2  -9  -4 1990.43 112.887   1
   2   9  -4 2292.83 114.509   1
   2  -9  -4 2283.17 115.033   1
  -2   9   4 1961.34 112.242   1
  -2  -9   4 2203.59 127.643   1
  -2   9   4 1696.53 124.181   1
  -2   9   4 1928.42 117.025   1
   2   9  -3 8184.30 340.599   1
   2   9  -3 7444.64 377.421   1
   2   9  -3 7992.24 349.564   1
   2  -9  -3 7452.43 355.519   1
   2  -9  -3 7512.34 383.109   1
  -2   9   3 7606.90 337.214   1
  -2  -9   3 8121.41  370.64   1
  -2  -9   3 7732.50 372.664   1
  -2  -9   3 6704.81 288.799   1
  -2   9   3 7045.38 307.734   1
  -2   9   3 7483.28 395.494   1
  -2   9   3 7636.14  341.31   1
   2  -9  -2 303.018 37.7669   1
   2   9  -2 295.149 37.9079   1
   2   9  -2 297.655 50.0114   1
   2   9  -2 257.663  32.319   1
   2  -9  -2 329.918  56.201   1
   2  -9  -2  311.63 31.5793   1
  -2   9   2 272.307 31.6789   1
  -2  -9   2 290.407 49.0398   1
  -2  -9   2 414.706 40.0633   1
  -2  -9   2 319.937 37.2877   1
  -2  -9   2 297.493 38.0377   1
  -2  -9   2 288.668 35.9968   1
  -2   9   2 334.826  59.732   1
  -2   9   2 270.534 45.4497   1
  -2   9   2 339.925 37.7439   1
  -2   9   2 287.943 32.2261   1
   2  -9  -126453.60 1339.90   1
   2  -9  -125618.70 1308.63   1
   2  -9  -126113.00 1310.06   1
   2   9  -127490.40 1379.72   1
   2   9  -125995.50 1332.29   1
   2   9  -126825.60 1386.33   1
   2  -9  -124352.10 1248.25   1
   2  -9  -127473.70 1437.60   1
  -2  -9   127996.20 1411.48   1
  -2  -9   126384.50 1331.82   1
  -2  -9   127541.30 1386.85   1
  -2  -9   127734.80 1399.28   1
  -2  -9   126164.50 1336.61   1
  -2   9   124595.90 1219.26   1
  -2   9   126255.10 1342.33   1
  -2   9   125632.30 1280.56   1
  -2   9   126756.90 1371.54   1
  -2   9   126715.10 1407.02   1
   2  -9   0 3214.32 143.863   1
   2  -9   0 2935.34 149.722   1
   2   9   0 3143.89 155.535   1
   2   9   0 3082.88  146.84   1
   2   9   0 3094.56 136.143   1
   2  -9   0 3101.92  146.46   1
   2  -9   0 2982.54 123.542   1
   2  -9   0 3017.85 137.154   1
   2  -9   0 2906.62 134.069   1
  -2   9   0 2946.82 153.136   1
  -2  -9   0 3353.74 155.651   1
  -2  -9   0 3211.62 149.823   1
  -2  -9   0 2928.31 120.524   1
  -2  -9   0 3254.47 146.128   1
  -2  -9   0 3113.16 162.578   1
  -2   9   0 3193.75 148.297   1
  -2   9   0 3158.38 145.896   1
  -2   9   0 3098.99 137.161   1
   2  -9   116912.20 838.081   1
   2  -9   115534.80  783.86   1
   2   9   116053.00  829.07   1
   2   9   117614.40 905.798   1
   2   9   116461.50 768.076   1
   2  -9   116025.70 810.093   1
   2  -9   115849.30 743.149   1
   2  -9   114636.70 750.713   1
  -2   9  -116569.70 772.513   1
  -2   9  -114592.10 739.251   1
  -2  -9  -116855.90 855.044   1
  -2  -9  -118137.40 907.729   1
  -2  -9  -117528.30 815.484   1
  -2   9  -117172.70 846.905   1
  -2   9  -116421.80 775.305   1
   2  -9   2 1609.16 83.6413   1
   2   9   2 1503.59 134.431   1
   2   9   2 1529.45 89.3185   1
   2  -9   2 1626.71 117.315   1
   2  -9   2 1448.60 106.341   1
  -2  -9  -2 1648.65 136.053   1
  -2   9  -2 1690.87 118.699   1
  -2   9  -2 1685.11 89.9793   1
  -2   9  -2 1585.41 89.9293   1
   2   9   3 855.416 75.2957   1
   2  -9   3 880.912 84.6339   1
   2   9   3 830.937 68.2386   1
   2  -9   3 755.063 79.7989   1
  -2   9  -3 939.857 68.0763   1
  -2  -9  -3 952.896 77.0802   1
   2   9   4 923.318 84.0427   1
   2   9   4 1043.00 114.275   1
   2   9   4 869.693 98.9746   1
   2  -9   4 986.083 94.5029   1
  -2  -9  -4 1035.45 85.8447   1
  -2   9  -4 1114.97 80.2529   1
   2   9   5 2643.00 167.367   1
   2   9   5 2964.75 170.979   1
   2   9   5 2612.51 158.022   1
   2  -9   5 2705.90 174.521   1
  -2  -9  -5 3027.55 175.787   1
  -2   9  -5 3273.78 170.017   1
   2  -9   6 112.953 41.7984   1
   2   9   6 116.788 38.0625   1
   2   9   6 120.711 58.2598   1
   2  -9   7 386.389 61.5193   1
   2   9   7 444.001 81.7247   1
   2   9   7 374.394 56.7911   1
   2  -9   7  374.27 74.9218   1
   2   9   8 117.339 32.4053   1
   2   9   8 136.453 35.2066   1
   2  -9   8 123.589 31.6794   1
   2  -9   8 133.612 33.8632   1
   2   9   9 3270.32  185.01   1
   2   9   9 2980.93 143.682   1
   2  -9   9 2885.26 170.059   1
  -2  10  10 953.014 83.0927   1
  -2  10   9 2229.32  177.65   1
  -2  10   8 11.9826 40.8867   1
  -2 -10   8 23.3318 36.4962   1
  -2  10   7 4661.35 267.285   1
  -2 -10   7 4750.90 322.357   1
   2  10  -6 43.0621 25.3793   1
  -2  10   6 49.3467  30.121   1
  -2 -10   6 1.77671 29.3888   1
   2 -10  -5 9387.12 467.512   1
   2  10  -5 9895.78  533.35   1
  -2  10   5 9034.19 457.844   1
  -2  10   5 8944.69 467.655   1
  -2 -10   510338.70 518.434   1
   2  10  -4  22.146 19.2471   1
   2 -10  -4 35.4941 21.8418   1
  -2  10   4 10.8186 18.1085   1
  -2  10   4 11.6339 20.7411   1
  -2  10   4  19.444 23.4485   1
  -2 -10   4  24.912 23.7574   1
   2 -10  -313391.70  649.22   1
   2  10  -313554.20 635.101   1
   2  10  -313522.60 619.637   1
  -2  10   312993.80 667.444   1
  -2  10   312583.70 598.526   1
  -2  10   313207.90 654.988   1
  -2 -10   314540.60 700.523   1
  -2 -10   311294.40 535.835   1
   2 -10  -2 44.0496 35.4476   1
   2  10  -2 48.3831 35.5812   1
   2  10  -2 73.0536 37.1953   1
   2 -10  -2 112.186  26.585   1
  -2  10   2  39.761 21.1462   1
  -2  10   2 37.4325 34.2741   1
  -2 -10   2 62.8486 36.0356   1
  -2 -10   2 87.8782  27.189   1
  -2  10   2 117.079 29.2596   1
  -2  10   2 75.2896 35.0612   1
   2 -10  -1 2073.26 110.144   1
   2 -10  -1 2042.02 138.157   1
   2  10  -1 2186.60 109.299   1
   2  10  -1 2221.70 112.994   1
   2 -10  -1 1762.66  115.81   1
   2 -10  -1 2019.98  109.95   1
  -2  10   1 1933.20 97.2603   1
  -2  10   1 2048.27 104.882   1
  -2 -10   1 2216.74 115.969   1
  -2  10   1 1752.54 113.674   1
  -2  10   1 2066.03  115.94   1
  -2 -10   1 2014.41 109.311   1
  -2 -10   1 2092.76 104.861   1
   2 -10   0  526.90 87.0417   1
   2 -10   0 523.791 45.9747   1
   2 -10   0 537.893 49.8511   1
   2  10   0 551.231 47.0686   1
   2  10   0 536.871 53.9715   1
   2 -10   0 536.367 52.4889   1
  -2  10   0 657.764 50.2514   1
  -2 -10   0 535.895  52.977   1
  -2  10   0 581.024 52.7479   1
   2  10   111188.40 543.174   1
   2  10   111481.30 531.559   1
   2 -10   111029.70 554.865   1
   2 -10   110535.20 547.299   1
  -2  10  -111641.30 589.579   1
  -2  10  -112197.20 558.081   1
  -2 -10  -112089.10 574.076   1
   2 -10   2  158.14  66.184   1
   2  10   2  185.39 39.3748   1
   2  10   2 153.379  50.631   1
   2 -10   2 125.882 29.6653   1
  -2  10  -2 165.944 34.2869   1
  -2  10  -2 120.312 32.1213   1
  -2 -10  -2  214.37 38.7293   1
   2 -10   3 6447.73 306.398   1
   2  10   3 7013.20  366.80   1
   2  10   3 7261.12 406.591   1
   2 -10   3 7370.34 465.904   1
  -2  10  -3 7772.65 368.631   1
  -2 -10  -3 8019.41 394.295   1
   2  10   4 21.0162 22.7791   1
   2  10   4 9.42522 25.0419   1
   2 -10   4 31.8328 26.9781   1
  -2  10  -4 15.6172 21.9693   1
  -2 -10  -4  20.704 25.0325   1
   2  10   5 213.564 69.6473   1
   2  10   5 137.649 63.5786   1
   2  10   5 179.093 49.0502   1
   2 -10   5  222.27 51.3662   1
  -2  10  -5 245.022 42.9979   1
  -2 -10  -5 239.116 48.3544   1
   2 -10   6 655.605 63.9584   1
   2 -10   6 603.409 74.6428   1
   2  10   6  406.70 70.0887   1
   2  10   6 536.677 63.7723   1
   2  10   6 633.665  68.062   1
  -2 -10  -6 651.309 69.5935   1
   2 -10   7 12.4933 29.9979   1
   2  10   7 15.6687 18.9818   1
   2  10   7 16.3322 21.6596   1
   2 -10   7 10.3115 35.9373   1
   2 -10   8 1028.24 71.8391   1
   2  10   8 1152.86 79.1774   1
   2  10   8 1011.01 71.5033   1
   2 -10   8 1048.56 107.872   1
   2  10   9 10.4689 10.4548   1
   2 -10   9-0.08039 16.2623   1
  -2  11   9 75.2043 27.3315   1
  -2  11   8 2181.74 141.773   1
  -2 -11   8 2211.56 138.139   1
  -2  11   7 863.019 87.9343   1
  -2 -11   7  920.10  126.11   1
   2  11  -6 2037.68 169.772   1
  -2 -11   6 2151.46 147.443   1
  -2  11   6 1788.86 128.779   1
   2 -11  -5 1056.09 131.039   1
   2  11  -5 1059.02 84.1546   1
  -2  11   5 984.073 137.953   1
  -2  11   5 974.649 130.895   1
  -2 -11   5 1170.29 99.9333   1
   2 -11  -4 565.072 67.4776   1
   2  11  -4 623.635 59.0374   1
  -2  11   4 546.529 72.7912   1
  -2  11   4  528.59 93.8618   1
  -2 -11   4 647.107 72.4842   1
   2 -11  -3 2706.47 153.251   1
   2  11  -3 2673.68 138.331   1
   2  11  -3 2807.18 145.539   1
  -2  11   3 2694.98  158.79   1
  -2  11   3 2571.91 142.254   1
  -2  11   3 2403.90 133.978   1
  -2 -11   3 2133.43 122.918   1
  -2 -11   3 2902.62 210.251   1
   2 -11  -2 24.6197 21.2374   1
   2  11  -2 23.2376  19.955   1
   2  11  -2 1.24422 17.9291   1
  -2  11   2 30.3615 22.7666   1
  -2  11   2  14.718 29.1188   1
  -2 -11   2 8.11659 22.8696   1
  -2 -11   2 34.7004 19.0113   1
   2 -11  -116067.00 808.044   1
   2  11  -118261.40 964.271   1
   2  11  -116907.60 833.882   1
  -2  11   116617.80 830.131   1
  -2  11   116646.10 845.598   1
  -2 -11   117635.10 927.594   1
  -2 -11   118808.50  984.21   1
   2 -11   0 5770.10 302.902   1
   2 -11   0 5668.77 320.209   1
   2  11   0 5896.94 278.075   1
   2  11   0 6133.94 347.513   1
  -2  11   0 6245.05 338.515   1
  -2  11   0 6236.62 346.235   1
  -2 -11   0 6392.91 351.481   1
   2 -11   113306.90 723.803   1
   2 -11   113779.60 728.713   1
   2  11   114933.50 724.302   1
   2  11   114597.20 739.098   1
  -2  11  -115054.50 738.747   1
  -2  11  -114889.60 780.836   1
  -2 -11  -115218.90 761.029   1
   2 -11   2 106.348 44.9467   1
   2 -11   2 90.1147 31.3276   1
   2  11   2  236.73 34.3139   1
   2  11   2 114.978 40.1632   1
  -2  11  -2 113.126 53.3733   1
  -2  11  -2 157.467 55.3575   1
  -2 -11  -2 134.124 40.3961   1
   2 -11   3 2527.24 179.997   1
   2 -11   3 2710.81 188.721   1
   2  11   3 2799.21 230.611   1
   2  11   3 3213.22 172.158   1
  -2  11  -3 3045.69 211.547   1
  -2 -11  -3 3187.40 235.607   1
   2 -11   4 358.224 67.1168   1
   2  11   4 376.155 55.5243   1
   2  11   4 392.974 63.2812   1
  -2  11  -4  441.54 56.2851   1
  -2 -11  -4 400.683 63.2017   1
   2 -11   5 2703.13 185.559   1
   2  11   5 2646.23 235.639   1
   2  11   5 2934.13 174.134   1
  -2  11  -5 3142.11 173.616   1
  -2 -11  -5 3201.55 243.613   1
   2 -11   6 1398.60 113.544   1
   2 -11   6 1496.68 132.553   1
   2  11   6 1014.65 97.7188   1
   2  11   6 1291.24 98.8383   1
  -2 -11  -6 1302.87 101.723   1
   2 -11   7 754.288 92.8253   1
   2 -11   7 769.997 74.5429   1
   2  11   7 849.844 70.3173   1
   2  11   7 667.964 61.5518   1
   2 -11   8 265.109 34.8734   1
   2 -11   8 243.251 32.0761   1
   2  11   8 191.162 28.5299   1
   2  11   8 262.625 33.9622   1
  -2  12   9 689.268 72.4771   1
  -2  12   8 133.493 53.2963   1
  -2 -12   8 131.181 34.4077   1
  -2  12   7 1609.00 119.137   1
  -2 -12   7 1857.81  170.57   1
   2  12  -6 1472.69 138.692   1
  -2  12   6 1397.53 159.254   1
  -2 -12   6 1657.78 122.765   1
   2 -12  -5 5896.50 313.946   1
   2  12  -5 6099.24 305.186   1
  -2  12   5 5310.61 311.366   1
  -2  12   5 5386.69 296.418   1
  -2 -12   5 6784.86 359.427   1
   2 -12  -4 3785.02 216.406   1
   2  12  -4 3959.14 256.873   1
  -2  12   4 3722.88 224.834   1
  -2  12   4 3380.45 199.442   1
  -2 -12   4 4197.90 233.451   1
   2 -12  -314840.50 769.496   1
   2  12  -314969.30 751.868   1
  -2  12   312677.80 664.527   1
  -2  12   314477.10 772.604   1
  -2 -12   316180.60 826.043   1
   2 -12  -2 1074.25 87.2084   1
   2  12  -2 1040.73 83.2755   1
   2  12  -2 1016.05 79.0352   1
  -2  12   2 1066.69 93.8805   1
  -2  12   2 947.426 79.8748   1
  -2 -12   2 1066.85 81.9099   1
  -2 -12   2 1191.25  95.159   1
   2 -12  -1 5427.47  278.67   1
   2  12  -1 6380.68 372.722   1
   2  12  -1 5957.27 289.442   1
  -2  12   1 5781.59  299.90   1
  -2  12   1 5818.85 292.659   1
  -2 -12   1 6074.00 350.229   1
   2 -12   012662.00 641.246   1
   2 -12   012020.40 653.464   1
   2  12   013649.90 678.409   1
   2  12   014023.70 712.847   1
  -2  12   013596.20 680.675   1
  -2  12   013384.50 674.696   1
  -2 -12   014089.00 708.615   1
   2 -12   1 4658.44 279.492   1
   2 -12   1 4662.21  239.06   1
   2  12   1 4921.91  295.16   1
   2  12   1 4774.08 259.814   1
  -2  12  -1 5110.24 256.475   1
  -2  12  -1 5046.99 257.544   1
  -2 -12  -1 5184.45 266.399   1
   2 -12   2 6696.02 387.471   1
   2 -12   2 6300.05 368.033   1
   2  12   2 6926.33 353.045   1
   2  12   2 7014.44 378.057   1
  -2  12  -2 7252.09  360.82   1
  -2 -12  -2 7712.34 395.142   1
   2 -12   3 2840.00 162.615   1
   2 -12   3 3238.88 216.477   1
   2  12   3 3377.91 187.833   1
   2  12   3 3473.99 269.861   1
  -2  12  -3 3455.43 234.911   1
  -2 -12  -3 4000.79 276.686   1
   2  12   4 471.978 69.0266   1
   2  12   4 415.723 58.5136   1
   2 -12   4 412.363 73.0138   1
  -2  12  -4 422.181 89.4291   1
  -2 -12  -4 525.241 69.1241   1
   2 -12   5 25.2317 45.2176   1
   2 -12   5 3.41923 23.2844   1
   2  12   5 50.1761 43.3326   1
   2  12   5 21.4058 38.0332   1
  -2 -12  -5 72.1593 41.8709   1
   2  12   6 57.5929 45.6634   1
   2 -12   6 51.9009 40.2977   1
   2 -12   6 42.3509 51.5387   1
   2  12   6 46.3045 42.0867   1
  -2 -12  -6 65.3734 44.7529   1
   2 -12   7 74.1036 28.5122   1
   2 -12   7 63.5206   23.71   1
   2  12   7 77.2785  25.896   1
   2 -12   8 1202.04 65.9184   1
   2  12   8 1236.22 68.0124   1
   2 -12   8 1197.87 85.9012   1
  -2  13   8 842.398 60.7187   1
  -2 -13   8 957.828 95.5895   1
  -2  13   7 471.104 84.7273   1
  -2 -13   7 574.759 92.8296   1
   2  13  -6 2376.94 131.825   1
  -2  13   6 2080.58 139.433   1
  -2 -13   6 2645.92 163.811   1
   2 -13  -5 620.417 72.7508   1
   2  13  -5 588.886 95.2856   1
  -2  13   5 553.469 77.2265   1
  -2 -13   5 625.256 76.3533   1
   2 -13  -4 219.197 52.2534   1
   2  13  -4 225.047 45.0053   1
  -2  13   4 229.332 54.5026   1
  -2 -13   4 272.044 82.2656   1
   2 -13  -3 739.645 117.858   1
   2  13  -3  640.53 68.6384   1
  -2  13   3 555.169 107.284   1
  -2  13   3 782.621 127.648   1
  -2 -13   3 865.363  86.052   1
   2 -13  -2 1821.54 173.712   1
   2  13  -2 1900.53 125.166   1
   2  13  -2 1772.39 118.315   1
  -2  13   2 1843.56 185.626   1
  -2  13   2 1541.44 114.657   1
  -2 -13   2 1857.26 120.576   1
  -2 -13   2 1894.08 186.111   1
   2 -13  -1 3073.24 176.975   1
   2  13  -1 3327.52 191.264   1
   2  13  -1 3054.81 174.838   1
  -2  13   1 3203.09 187.099   1
  -2  13   1 3123.89 234.539   1
  -2 -13   1 3325.98 188.192   1
   2 -13   0 894.369 117.969   1
   2  13   0 962.011 91.6319   1
   2  13   0 926.515 81.1288   1
  -2  13   0 928.706 82.0397   1
  -2  13   0 1038.74 128.434   1
  -2 -13   0 1019.91 88.7657   1
   2 -13   1 2092.96 177.206   1
   2 -13   1 2016.77 218.348   1
   2  13   1 2310.56 207.791   1
   2  13   1 2355.92 189.227   1
  -2  13  -1 2366.25  192.73   1
  -2  13  -1 2345.80 192.946   1
  -2 -13  -1 2445.78 201.366   1
   2 -13   2 9624.88 553.719   1
   2 -13   2 8721.05 448.197   1
   2  13   2 9967.54 611.524   1
   2  13   2 9615.89 553.143   1
  -2  13  -210134.30 514.216   1
  -2 -13  -211189.80 644.974   1
   2  13   3 1261.54 113.482   1
   2 -13   3 978.465 83.1466   1
   2 -13   3 1252.35 177.006   1
   2  13   3 1230.26 136.406   1
  -2 -13  -3 1471.40 112.628   1
  -2  13  -3 1327.45 99.5243   1
   2  13   4 5644.20 390.723   1
   2  13   4 5538.81 302.995   1
   2 -13   4 5771.07 347.183   1
  -2  13  -4 6114.96 313.566   1
  -2 -13  -4 6767.29 409.873   1
   2 -13   5 2796.39 163.682   1
   2 -13   5 3123.42 197.878   1
   2  13   5 2913.69 187.379   1
   2  13   5 3072.51  175.82   1
  -2 -13  -5 3547.29 195.174   1
   2 -13   6 2661.26 145.336   1
   2 -13   6 2933.37  169.89   1
   2  13   6 2331.09 150.254   1
   2  13   6 2876.36 151.943   1
  -2 -13  -6 2935.57 156.839   1
   2 -13   7 295.054 58.4457   1
   2 -13   7 237.327 49.6575   1
   2  13   7  274.15 35.0094   1
  -2 -14   8 533.249 42.2212   1
  -2  14   7 98.9508 24.8716   1
  -2 -14   7 69.9567  29.809   1
   2  14  -6 3505.97 212.307   1
  -2 -14   6 4098.47 272.769   1
   2 -14  -5 3716.47 264.219   1
   2  14  -5 3816.97 198.387   1
  -2  14   5 3633.13 278.346   1
  -2 -14   5 4523.22 303.261   1
   2 -14  -4 5887.71 386.552   1
   2  14  -4 6122.10 311.795   1
  -2 -14   4 6734.14 357.629   1
  -2  14   4 5741.69 331.895   1
   2 -14  -3 5448.94 292.509   1
   2  14  -3 5116.50 316.297   1
  -2  14   3 3760.15 299.404   1
  -2  14   3 5214.76 294.073   1
  -2 -14   3 5540.82 301.403   1
   2 -14  -2 7797.95  410.99   1
   2  14  -2 7723.35 451.986   1
   2  14  -2 7766.68  465.17   1
  -2  14   2 7979.23 424.007   1
  -2  14   2 6879.77  438.12   1
  -2 -14   2 7718.40 451.924   1
   2 -14  -1 20.5774 39.0322   1
   2  14  -1  30.533 26.7737   1
   2  14  -1 20.7976 23.5473   1
  -2  14   1  32.883 41.8057   1
  -2  14   1 22.1475 40.7262   1
  -2 -14   1 17.9375 25.5137   1
   2 -14   0 261.869 50.0378   1
   2  14   0 225.439   55.15   1
   2  14   0  294.58  49.632   1
  -2  14   0 282.209 51.7723   1
  -2  14   0 264.646 53.5886   1
  -2 -14   0 371.423 54.9008   1
   2 -14   1  124.91 47.7364   1
   2 -14   1  154.57 37.3972   1
   2  14   1 95.3633 43.1538   1
   2  14   1 111.118 37.7233   1
  -2  14  -1 162.506 40.5237   1
  -2  14  -1  141.36 40.1464   1
  -2 -14  -1 101.662 42.4692   1
   2 -14   2 107.429 41.4957   1
   2 -14   2  63.965 30.1909   1
   2  14   2 60.9129 38.7044   1
   2  14   2 70.8143 33.9748   1
  -2  14  -2 82.7914 33.2343   1
  -2 -14  -2 51.7334 37.6511   1
   2 -14   3 909.933 81.0352   1
   2 -14   3 1243.07 166.261   1
   2  14   3 1214.08 94.5388   1
   2  14   3 1300.63 109.356   1
  -2  14  -3 1254.37 134.089   1
  -2 -14  -3 1493.69 110.168   1
   2 -14   4 2989.61 258.647   1
   2  14   4 3262.23 203.105   1
   2  14   4 3033.24 230.051   1
  -2  14  -4 3652.72 236.465   1
  -2 -14  -4 3843.71 211.333   1
   2 -14   5 132.941 52.1494   1
   2 -14   5 149.309 41.9538   1
   2  14   5  135.76  38.841   1
   2  14   5 154.312 53.7804   1
  -2 -14  -5 172.288 38.2125   1
   2 -14   6  27.241  26.404   1
   2 -14   6 32.9183 21.8976   1
   2  14   6 9.26789 28.0651   1
   2  14   6 29.3929 18.6329   1
  -2 -14  -6 15.8192 26.1881   1
   2 -14   7 26.9753 15.2934   1
   2 -14   7 61.5866  17.239   1
   2  14   7 36.9375 16.2155   1
  -2 -15   7 39.1965 31.1302   1
   2 -15  -6 1199.39 71.7666   1
  -2 -15   6 1450.51 94.2775   1
   2 -15  -5  532.75 87.8586   1
   2  15  -5  498.62 50.9108   1
  -2 -15   5 576.726 64.1205   1
   2 -15  -4 97.9904  61.349   1
   2  15  -4 123.116 51.4251   1
  -2  15   4 118.794 65.6478   1
  -2 -15   4 133.085 62.3161   1
   2 -15  -3 778.172 81.9233   1
   2  15  -3 710.755 101.272   1
  -2  15   3 796.431 90.2292   1
  -2 -15   3 836.972 119.937   1
   2 -15  -2 1223.54 104.848   1
   2  15  -2 1294.33 98.4235   1
   2  15  -2 1243.04 132.301   1
  -2  15   2 1316.56 112.319   1
  -2  15   2 1013.47 139.024   1
  -2 -15   2 1255.31 93.2955   1
   2 -15  -1 3469.87 198.045   1
   2  15  -1 3481.89 260.154   1
   2  15  -1 3565.74 198.981   1
  -2  15   1 3696.34 212.907   1
  -2  15   1 3414.37 253.774   1
  -2 -15   1 3618.01 253.041   1
   2 -15   0 2156.19 138.934   1
   2  15   0 2277.75 203.659   1
   2  15   0 2274.85 143.012   1
  -2  15   0 2484.76 153.567   1
  -2  15   0 2193.76 146.417   1
  -2 -15   0 2394.95 199.732   1
   2 -15   1 3016.81  174.56   1
   2  15   1 3260.54  200.67   1
   2  15   1 3072.85 182.905   1
  -2  15  -1 3254.89 189.048   1
  -2 -15  -1 3547.61 201.571   1
   2 -15   2 389.962 83.2003   1
   2 -15   2 469.322 70.6583   1
   2  15   2 482.524 65.6566   1
   2  15   2 454.758 58.4007   1
  -2  15  -2 493.612 91.5242   1
  -2 -15  -2 542.842  66.094   1
   2 -15   3 364.605 61.6419   1
   2 -15   3 242.097 40.4368   1
   2  15   3  360.79 91.0342   1
   2  15   3 354.716 81.2103   1
  -2  15  -3 456.528 52.4968   1
  -2 -15  -3 437.121 88.3443   1
   2 -15   4 9933.97  530.72   1
   2  15   4 9613.95 501.452   1
   2  15   4 9766.44 516.529   1
  -2  15  -410788.60 521.732   1
  -2 -15  -411805.10 572.844   1
   2 -15   5  78.425 42.9787   1
   2 -15   5  56.842 22.1667   1
   2  15   5 55.9523 39.9882   1
   2  15   5 43.7213 23.9408   1
  -2 -15  -5  63.127 37.5985   1
   2 -15   6 8261.54 404.868   1
   2 -15   6 6685.21  334.70   1
   2  15   6 7017.84 324.921   1
   2 -16  -5  13.298  14.614   1
   2  16  -5  3.3199 12.5988   1
   2 -16  -410482.90 568.785   1
   2  16  -4 9958.43 515.456   1
   2 -16  -3 250.595 46.5548   1
   2  16  -3 193.638 61.6702   1
  -2  16   3 215.991 49.3668   1
   2 -16  -2 4354.52 227.923   1
   2  16  -2 4015.81 256.243   1
   2  16  -2 3927.61 250.789   1
  -2  16   2 3396.65 199.666   1
  -2  16   2 4544.26 241.308   1
  -2 -16   2 3744.63 240.055   1
   2 -16  -1 236.191 47.6859   1
   2  16  -1 314.817 50.0798   1
   2  16  -1 228.286 47.0688   1
  -2  16   1 257.698 52.0417   1
  -2  16   1 288.348  48.419   1
  -2 -16   1 321.816  47.216   1
   2 -16   0 2797.97 162.862   1
   2  16   0 2843.85 174.747   1
   2  16   0 2918.48 215.129   1
  -2  16   0 2718.42 164.103   1
  -2 -16   0 3175.98 174.441   1
   2 -16   1 2004.51  124.61   1
   2  16   1 2172.53 175.528   1
   2  16   1 2230.95 193.555   1
  -2  16  -1 2129.00 132.518   1
  -2 -16  -1 2427.61 188.447   1
   2 -16   2 6999.76 403.372   1
   2  16   2 8181.70 480.796   1
   2  16   2 8273.91 469.992   1
  -2  16  -2 8574.61 468.935   1
  -2 -16  -2 9511.91 504.801   1
   2  16   3 905.451 83.4263   1
   2  16   3 829.956 73.6083   1
  -2  16  -3 1039.37 75.4724   1
  -2 -16  -3 1090.88 83.4208   1
   2 -16   4 1945.06 112.084   1
   2  16   4 2104.36 118.667   1
   2  16   4 2346.83 132.407   1
  -2 -16  -4 2686.53 132.291   1
   2 -16   5 8.78489 11.9537   1
   2  16   5-0.73467 20.3976   1
   2  16   5 15.7567  12.432   1
  -2 -16  -5  10.966 19.2514   1
   2 -17  -4 32.8744 19.5547   1
   2  17  -4 27.2099 16.4667   1
   2 -17  -3 79.4642 28.7505   1
   2  17  -3 79.9443 38.4186   1
   2 -17  -2 1384.82 88.1992   1
   2  17  -2 1059.71 72.1118   1
   2  17  -2 1216.95 79.4297   1
  -2  17   2 984.557  76.067   1
  -2 -17   2 1090.58 68.7627   1
   2 -17  -1 1247.07  85.301   1
   2  17  -1 1205.21 116.928   1
   2  17  -1 1233.27 82.6944   1
  -2  17   1 1041.32 80.0711   1
  -2 -17   1 1216.03 108.697   1
   2 -17   0 1509.00  97.149   1
   2  17   0 1532.70 100.981   1
   2  17   0 1504.74 138.209   1
  -2  17   0 1408.00 95.1999   1
  -2 -17   0 1653.90 131.867   1
   2 -17   1 549.845 53.9047   1
   2  17   1 604.095 58.0478   1
   2  17   1 563.441 60.4774   1
  -2  17  -1 591.633 84.3584   1
  -2 -17  -1 629.982  58.326   1
   2 -17   2 1833.44 98.9169   1
   2  17   2 2258.88  128.61   1
   2  17   2 2106.62 118.671   1
  -2  17  -2 2286.40 118.092   1
  -2 -17  -2 2464.27 125.366   1
   2  17   3 401.617 68.3492   1
   2  17   3 296.508 61.4745   1
  -2 -17  -3 431.852 65.1891   1
   2 -17   4 4677.18 236.636   1
   2  17   4 5099.37 259.936   1
   2  17   4 4554.54 238.288   1
  -2 -17  -4 5905.05 264.996   1
   2 -18  -3 1044.29 62.7446   1
   2  18  -3 903.833 54.1522   1
   2 -18  -2 3111.64 179.172   1
   2  18  -2 2741.61  130.49   1
   2 -18  -1 696.855 77.5588   1
   2  18  -1 725.943 53.6673   1
   2  18  -1 555.686 67.1492   1
  -2 -18   1 579.787 62.9193   1
   2 -18   0 2404.97  146.37   1
   2  18   0 2290.38 147.994   1
   2  18   0 2398.30 147.645   1
  -2  18   0 2110.63 102.022   1
  -2 -18   0 2405.39 139.692   1
   2 -18   1  377.78  35.644   1
   2  18   1 440.243 62.6564   1
   2  18   1 471.253  43.895   1
  -2  18  -1 450.449 38.1028   1
  -2 -18  -1 482.408 41.4915   1
   2  18   2 6302.77 287.168   1
   2  18   2 6529.17 293.268   1
  -2 -18  -2 7108.74  296.23   1
  -3   0   9 5608.73  290.51   1
  -3   0   8 3.13447 14.8293   1
  -3   0   7 8862.79 409.737   1
   3   0  -6 24.3496 11.9579   1
  -3   0   6 5.02993 15.6914   1
  -3   0   6  5.3742 14.0456   1
   3   0  -5 1007.89 64.5283   1
  -3   0   5 1067.77 60.6964   1
  -3   0   5 994.732 73.2062   1
   3   0  -4 153.189 17.7775   1
  -3   0   4 79.5942 31.8699   1
  -3   0   4 202.001 28.4748   1
   3   0  -3 516.864 22.1794   1
   3   0  -3 493.043 23.4705   1
   3   0  -3 471.984 23.8711   1
   3   0  -3 526.321 28.6167   1
  -3   0   3 440.602 31.4091   1
  -3   0   3  441.57  21.873   1
  -3   0   3 454.705 21.8576   1
  -3   0   3 469.526 38.6896   1
   3   0  -2 31.3215 16.4847   1
   3   0  -2 67.2972 8.69139   1
   3   0  -2  29.594 9.73428   1
   3   0  -2 36.4282 17.0053   1
  -3   0   2 80.0903 10.4385   1
  -3   0   2 38.4822 15.6032   1
  -3   0   2  41.299 16.6909   1
  -3   0   2 68.3485 13.6947   1
   3   0  -1 785.053 44.2618   1
   3   0  -1 765.945 30.7992   1
   3   0  -1 890.945 50.0632   1
   3   0  -1 724.269 15.2201   1
   3   0  -1 788.515 43.9489   1
   3   0  -1 727.107 16.3104   1
  -3   0   1 730.273 34.9897   1
  -3   0   1 849.212 47.1928   1
  -3   0   1 801.164 38.5618   1
  -3   0   1 758.572 46.0164   1
   3   0   0 12.2204 6.85888   1
   3   0   0 45.6823 9.70355   1
   3   0   0 27.6971 8.14828   1
   3   0   0  12.884 8.73615   1
  -3   0   0 11.9621 9.28529   1
  -3   0   0 25.0993 14.8038   1
  -3   0   0 3.99999 15.1127   1
   3   0   129071.10 1440.49   1
   3   0   129853.60 1408.86   1
   3   0   128239.40 1329.30   1
   3   0   128752.80 1388.70   1
   3   0   130986.00 1467.28   1
  -3   0  -129862.60 1445.86   1
  -3   0  -130310.60 1479.52   1
  -3   0  -129003.90 1502.09   1
  -3   0  -130462.70 1447.28   1
   3   0   2 11.1944 9.66136   1
   3   0   2 14.5235 12.9781   1
   3   0   2 6.80822 9.94603   1
   3   0   2 7.08711 8.40493   1
   3   0   2 5.20692 9.20544   1
  -3   0  -2 -0.0399 10.8536   1
  -3   0  -2 4.28382   9.425   1
  -3   0  -2 20.1855  8.4671   1
  -3   0  -2 23.8504 21.5684   1
   3   0   320740.50 1020.12   1
   3   0   318470.20 882.784   1
   3   0   318604.40 907.637   1
   3   0   318675.90 865.245   1
   3   0   318142.00 849.581   1
   3   0   318526.60  916.18   1
  -3   0  -319789.70  966.99   1
  -3   0  -319105.30 869.663   1
  -3   0  -319286.90 943.676   1
  -3   0  -319661.20 889.349   1
   3   0   4 20.0761 14.6078   1
   3   0   4 43.2847 22.6991   1
   3   0   4 0.88086 15.7608   1
   3   0   4 20.6536 26.1471   1
   3   0   4 12.5206 27.4201   1
   3   0   4 30.5997 15.3584   1
  -3   0  -4 7.90602 19.5442   1
  -3   0  -4 5.89046 16.2504   1
  -3   0  -4  41.474 13.5658   1
  -3   0  -4  33.059  15.238   1
   3   0   5 9847.21 528.239   1
   3   0   513260.60 639.507   1
  -3   0  -513827.90 671.981   1
  -3   0  -512314.30 552.251   1
  -3   0  -512566.30 632.724   1
   3   0   6 -4.1103 18.8505   1
  -3   0  -6 15.8659  18.247   1
   3   0   7 2094.53 177.199   1
  -3   0  -7 832.647  86.133   1
   3   0   8 22.2399 23.4286   1
  -3   0  -8 0.96399 33.2138   1
   3   0   9  137.72 39.2023   1
   3   0  10 0.41076 8.52438   1
  -3   1   9 658.341 101.121   1
  -3   1   8 1065.94 117.906   1
  -3   1   7 106.968 29.8998   1
  -3  -1   7 116.842 42.8316   1
   3   1  -6 3783.21 154.229   1
   3  -1  -6 3439.63 159.714   1
  -3  -1   6 3071.68 157.396   1
  -3  -1   6 2896.91 142.139   1
  -3  -1   6 3478.23  177.71   1
  -3   1   6 3494.33 156.727   1
   3   1  -5 76.5949 16.2033   1
   3  -1  -5 49.9744 13.5139   1
  -3   1   5 57.3609 19.1122   1
  -3  -1   5 56.9226 21.1021   1
  -3  -1   5 108.798 16.4583   1
  -3   1   5 55.2714 18.1291   1
   3   1  -411315.40  436.63   1
   3   1  -410780.60  372.44   1
   3   1  -410287.30 348.913   1
   3  -1  -410282.80  397.27   1
   3  -1  -410513.70 377.926   1
   3  -1  -410709.70 391.994   1
  -3  -1   410231.40 426.869   1
  -3  -1   4 8443.81 308.366   1
  -3  -1   410467.30 401.258   1
  -3  -1   4 8402.48 296.791   1
  -3   1   4 9968.79  430.49   1
  -3   1   4 8875.36 341.718   1
  -3   1   410332.30 406.851   1
  -3   1   4 9192.80 340.453   1
   3   1  -3 754.338 37.9619   1
   3   1  -3 781.096 40.5193   1
   3   1  -3  815.77  39.126   1
   3   1  -3 867.617 32.2909   1
   3  -1  -3 722.474 46.2502   1
   3  -1  -3 762.365 33.9981   1
   3  -1  -3  743.79 41.6545   1
   3  -1  -3 767.568 39.9417   1
  -3  -1   3 729.952 57.2504   1
  -3  -1   3 841.117 30.7451   1
  -3  -1   3 757.912 46.0971   1
  -3   1   3 679.416 39.9722   1
  -3   1   3 718.396 40.3515   1
  -3   1   3 777.168 37.4241   1
  -3   1   3 743.653  40.119   1
  -3  -1   3 678.409 39.0715   1
   3  -1  -2 436.063 22.2644   1
   3   1  -2 451.745  25.947   1
   3   1  -2 414.777 18.7587   1
   3   1  -2 439.907 22.6012   1
   3  -1  -2 440.994 23.9873   1
   3  -1  -2 464.158 23.8624   1
   3  -1  -2 423.402 25.3551   1
  -3  -1   2 432.502 28.7989   1
  -3  -1   2 434.244 24.0608   1
  -3  -1   2  416.01 22.7451   1
  -3   1   2 431.225 24.8248   1
  -3   1   2 411.638 23.6768   1
  -3   1   2  445.83 36.8764   1
  -3   1   2 458.825 29.2493   1
  -3  -1   2 426.705 23.5977   1
   3   1  -1 2342.70  77.262   1
   3  -1  -1 2387.17 82.7598   1
   3   1  -1 2568.17 101.996   1
   3   1  -1 2399.01 85.8265   1
   3   1  -1 2267.45 56.8587   1
   3  -1  -1 2440.63 85.7651   1
   3  -1  -1 2414.88 85.0712   1
   3  -1  -1 2438.32  88.881   1
  -3  -1   1 2327.90  85.274   1
  -3  -1   1 2337.65 102.988   1
  -3  -1   1 2413.09 89.8676   1
  -3   1   1 2439.82 88.4296   1
  -3   1   1 2454.72  89.312   1
  -3   1   1 2376.33 85.1905   1
  -3   1   1 2565.25 95.0901   1
   3   1   0 938.704 31.9739   1
   3   1   0 1179.96 44.5714   1
   3   1   0 1027.24  57.125   1
   3   1   0 995.497 38.0597   1
   3   1   0 1038.69 57.6415   1
   3  -1   0 1015.70 44.0337   1
   3  -1   0 1054.83 47.5761   1
   3  -1   0 1028.80 44.2299   1
   3  -1   0 1028.27 46.4123   1
   3  -1   0 1013.57 38.3294   1
   3  -1   0 1011.13 34.6135   1
  -3  -1   0 999.544 67.5692   1
  -3  -1   0 1074.38 46.6608   1
  -3  -1   0 1090.83  46.273   1
  -3   1   0 1027.10 44.8378   1
  -3   1   0 1008.18  44.379   1
  -3   1   0 952.067 47.4112   1
  -3   1   0 1092.96 61.7036   1
  -3  -1   0 1033.32 61.9635   1
   3   1   129558.50 1387.43   1
   3   1   127828.90 1331.28   1
   3   1   129467.80 1359.78   1
   3   1   129717.30 1456.41   1
   3   1   128288.40 1395.62   1
   3  -1   129699.50 1446.09   1
   3  -1   128043.00 1300.43   1
   3  -1   128516.90 1407.43   1
   3  -1   127742.00 1332.10   1
   3  -1   128488.80 1358.15   1
   3  -1   127939.20 1381.29   1
  -3  -1  -129959.10 1428.65   1
  -3  -1  -130066.00 1491.17   1
  -3  -1  -129605.60 1475.51   1
  -3  -1  -130602.10 1466.58   1
  -3   1  -129136.50 1401.24   1
  -3   1  -127996.10 1440.41   1
  -3   1  -129496.30 1401.92   1
  -3   1  -129421.60 1428.71   1
   3   1   2 1049.89 68.8617   1
   3   1   2 1157.19 50.4429   1
   3   1   2 1126.49 51.7547   1
   3   1   2 1071.00 74.7993   1
   3   1   2 1161.54 91.8132   1
   3  -1   2 1096.86 54.5811   1
   3  -1   2 1093.85 67.4492   1
   3  -1   2 1103.65   49.88   1
   3  -1   2 1013.19 54.0507   1
   3  -1   2 1049.67 50.9782   1
   3  -1   2 1128.77 76.2915   1
  -3  -1  -2 1205.66 56.3352   1
  -3  -1  -2 1041.40 46.4465   1
  -3  -1  -2 1196.71 67.6896   1
  -3   1  -2 1144.24 57.2271   1
  -3   1  -2 1113.41 52.5127   1
  -3   1  -2 1088.70  66.146   1
  -3   1  -2 1078.93 89.8343   1
  -3  -1  -2 1143.85 59.1228   1
   3  -1   3 2017.31 92.9418   1
   3   1   3 1939.23 101.923   1
   3   1   3 2339.48 163.194   1
   3   1   3 2008.26 95.2388   1
   3   1   3 2008.23 122.369   1
   3   1   3 1945.30 94.9651   1
   3  -1   3 2137.53 116.155   1
   3  -1   3 1976.61 92.9109   1
   3  -1   3 1842.30 87.5924   1
   3  -1   3 1909.68 119.393   1
   3  -1   3 1880.14  92.616   1
  -3  -1  -3 2141.15 112.084   1
  -3  -1  -3 2091.51 129.714   1
  -3  -1  -3 2032.28 85.8725   1
  -3  -1  -3 2108.64 92.7535   1
  -3   1  -3 2144.48 99.5629   1
  -3   1  -3 2029.31  111.62   1
  -3   1  -3 2096.36  90.167   1
  -3   1  -3 1923.51 136.977   1
   3   1   4 51.5579 18.3385   1
   3   1   4 91.8055 32.8573   1
   3   1   4 68.9886 24.9926   1
   3   1   4 86.5009 36.3639   1
   3   1   4 65.3937 25.9143   1
   3  -1   4 94.7037 50.4215   1
   3  -1   4 104.407 22.5013   1
   3  -1   4 169.867 25.2892   1
   3  -1   4 100.668 21.2138   1
   3  -1   4 68.5173 25.5107   1
   3  -1   4 78.1361 24.1666   1
  -3  -1  -4 75.1356 43.2579   1
  -3  -1  -4 103.691 19.8956   1
  -3  -1  -4  99.921 30.9177   1
  -3   1  -4 73.8053 28.6706   1
  -3   1  -4 77.9552 37.3704   1
  -3   1  -4 98.5316 19.4027   1
  -3   1  -4 128.481 23.1879   1
  -3  -1  -4 94.8585 38.0225   1
   3  -1   518379.90 940.619   1
   3   1   516213.70 821.197   1
   3  -1   516757.30 852.323   1
   3   1   518987.00 1036.44   1
  -3  -1  -518107.30 896.523   1
  -3  -1  -520162.70 1083.84   1
  -3  -1  -518445.40 920.717   1
  -3   1  -519734.90 1067.16   1
   3   1   6 2701.28 216.713   1
   3  -1   6 2703.43  167.43   1
  -3  -1  -6 2771.25 161.782   1
  -3   1  -6 2835.80 162.159   1
   3   1   7 9017.67 568.105   1
   3  -1   7 9498.94 590.195   1
  -3   1  -7 9063.30 477.909   1
  -3  -1  -7 9423.53 485.947   1
   3   1   8 29.3928 28.9942   1
   3  -1   8 38.5011  27.007   1
  -3  -1  -8 24.5779 25.1313   1
  -3   1  -8 44.8018 39.4818   1
   3   1   9 4603.56 298.897   1
   3  -1   9 4389.67 238.673   1
   3   1  10 0.09307 8.41659   1
   3  -1  10  0.8529 13.3247   1
  -3   2   9 4097.87 221.023   1
  -3   2   8 182.265 62.9682   1
  -3   2   7 5352.37 258.991   1
  -3  -2   6 1914.71 111.235   1
  -3  -2   6 1975.86 90.4249   1
  -3   2   6 2097.48 105.407   1
  -3  -2   6 1665.77 120.617   1
   3   2  -5 1135.75 57.4663   1
   3  -2  -5  945.19 57.0848   1
  -3  -2   5 1001.53 91.1107   1
  -3  -2   5 1023.42 51.4505   1
  -3   2   5 1057.54 58.3194   1
  -3   2   5 924.712 72.0787   1
   3   2  -4 4171.18  158.25   1
   3  -2  -4 3739.86 124.372   1
   3  -2  -4 3816.73 139.259   1
  -3  -2   4 3964.19 193.779   1
  -3  -2   4 3932.62 154.834   1
  -3   2   4 3555.12 118.025   1
  -3   2   4 3768.28 149.532   1
  -3   2   4 4000.77 152.923   1
   3  -2  -3 5636.60  211.91   1
   3   2  -3 5070.12 153.018   1
   3   2  -3 5912.96  235.54   1
   3   2  -3 5607.61 188.274   1
   3  -2  -3 5373.79 191.965   1
   3  -2  -3 5491.56 196.747   1
   3  -2  -3 5612.94 192.162   1
   3   2  -3 5282.94 175.757   1
  -3  -2   3 5197.60 204.385   1
  -3  -2   3 5077.15  185.84   1
  -3  -2   3 4784.21 147.152   1
  -3  -2   3 5353.85 186.504   1
  -3   2   3 5690.53 209.161   1
  -3   2   3 5351.07  202.02   1
  -3   2   3 5437.66  226.08   1
  -3  -2   3 4905.35 171.738   1
   3   2  -221133.20 910.122   1
   3   2  -219206.30 778.068   1
   3   2  -220058.60 850.223   1
   3   2  -219697.50 755.356   1
   3  -2  -219229.10 842.159   1
   3  -2  -219430.70 841.518   1
   3  -2  -219705.80 857.806   1
   3  -2  -220669.10 912.068   1
  -3   2   219182.80 850.255   1
  -3  -2   219253.80 875.559   1
  -3  -2   219378.80 837.592   1
  -3  -2   218676.10 822.752   1
  -3  -2   218004.70 693.139   1
  -3   2   219469.10 844.132   1
  -3   2   220743.20 908.869   1
  -3  -2   218683.10 807.105   1
   3  -2  -1 2541.10 90.7537   1
   3   2  -1 2630.31 106.601   1
   3   2  -1 2559.50 91.7605   1
   3   2  -1 2496.43 90.0079   1
   3   2  -1 2359.38 70.2256   1
   3  -2  -1 2328.74 52.3612   1
   3  -2  -1 2660.21  112.72   1
   3  -2  -1 2296.89 51.9873   1
   3  -2  -1 2433.62 98.5832   1
   3  -2  -1 2433.35 86.8019   1
  -3  -2   1 2362.46 89.1534   1
  -3  -2   1 2537.21 108.868   1
  -3  -2   1 2353.43 68.0877   1
  -3  -2   1 2400.18 87.9754   1
  -3   2   1 2456.05 106.566   1
  -3   2   1 2490.32 105.067   1
  -3   2   1 2615.97 96.9193   1
  -3  -2   1 2477.18 110.231   1
   3   2   011097.00 443.046   1
   3   2   010465.90 413.021   1
   3   2   010602.00 380.877   1
   3   2   010913.20 419.674   1
   3  -2   010787.00 423.862   1
   3  -2   010044.70  359.00   1
   3  -2   010609.70 419.578   1
   3  -2   010485.30 418.231   1
   3  -2   010237.40 372.204   1
   3  -2   010259.40 404.728   1
  -3  -2   010096.20  408.90   1
  -3  -2   010516.20 431.284   1
  -3  -2   011010.80 437.765   1
  -3  -2   010612.80 435.312   1
  -3   2   010392.90 406.673   1
  -3   2   010971.40 430.571   1
  -3   2   0 9748.64 401.684   1
  -3  -2   010258.90 374.113   1
   3   2   115230.30  685.82   1
   3   2   115314.80 644.404   1
   3   2   114654.60 657.031   1
   3   2   115005.90 627.315   1
   3  -2   114007.60 596.648   1
   3  -2   113893.30 599.214   1
   3  -2   114497.20  664.27   1
   3  -2   115232.30 637.066   1
   3  -2   114993.80 642.173   1
   3  -2   114496.60 602.276   1
  -3  -2  -115045.50 611.936   1
  -3  -2  -115345.40 690.306   1
  -3  -2  -115236.60 672.663   1
  -3  -2  -114619.50 687.578   1
  -3  -2  -114971.60 615.895   1
  -3   2  -114842.00 634.286   1
  -3   2  -114373.30  604.86   1
  -3   2  -114430.10 676.054   1
  -3   2  -114922.60 627.676   1
   3  -2   2 1989.77 80.5958   1
   3   2   2 2025.90 106.158   1
   3   2   2 2167.88 106.754   1
   3   2   2 2154.81  117.70   1
   3   2   2 2157.09 86.8778   1
   3  -2   2 2163.70 90.1699   1
   3  -2   2 2116.64 89.6079   1
   3  -2   2 2078.34 104.887   1
   3  -2   2 2068.72 94.6363   1
   3  -2   2 2054.32 129.608   1
   3   2   2 2086.85 95.4701   1
  -3  -2  -2 2183.95 121.541   1
  -3  -2  -2 2163.57 88.8854   1
  -3  -2  -2 2005.83 76.9283   1
  -3  -2  -2 2207.14 105.431   1
  -3   2  -2 2211.90 88.3166   1
  -3   2  -2 2141.65 91.3704   1
  -3   2  -2 2066.73 105.182   1
  -3   2  -2 2071.28 103.095   1
   3   2   349508.00 2842.22   1
   3   2   351586.50 2999.15   1
   3   2   348180.40 2690.02   1
   3   2   353908.60 3186.03   1
   3   2   348295.90 2795.44   1
   3  -2   350192.20 2850.64   1
   3  -2   347956.50 2802.95   1
   3  -2   347385.90 2710.02   1
   3  -2   349769.80 2922.00   1
   3  -2   347933.60 2791.98   1
   3  -2   352443.20 3096.52   1
  -3  -2  -351957.70 3035.91   1
  -3  -2  -350553.30 2930.03   1
  -3  -2  -353069.20 2997.73   1
  -3  -2  -347980.70 2752.86   1
  -3   2  -350665.60 2899.96   1
  -3   2  -350882.40 2883.66   1
  -3   2  -350395.70 2977.39   1
  -3   2  -351238.50 2877.99   1
   3   2   4 1895.16 102.958   1
   3  -2   4 1814.54 91.5168   1
   3   2   4 2201.37 169.783   1
   3   2   4 1927.13 136.865   1
   3   2   4 1981.51 106.609   1
   3  -2   4 2101.07 167.568   1
   3  -2   4 1871.43 103.518   1
   3  -2   4 1962.75  107.36   1
   3  -2   4 1879.34 105.761   1
   3  -2   4 1885.92  96.628   1
  -3  -2  -4 2041.71 107.351   1
  -3  -2  -4 2039.40 149.834   1
  -3  -2  -4 2071.59 97.3569   1
  -3   2  -4 1979.77 148.101   1
  -3   2  -4 1972.53 101.643   1
  -3   2  -4 2033.14 91.9424   1
  -3   2  -4 2114.15  105.89   1
   3   2   510743.70 578.276   1
   3   2   512283.70 609.215   1
   3  -2   512423.50 613.269   1
   3  -2   511468.80 573.713   1
  -3   2  -512543.40 625.598   1
  -3  -2  -513484.80 719.975   1
  -3  -2  -512185.90 559.807   1
  -3  -2  -511924.40  620.52   1
   3   2   6 1784.87 173.768   1
   3  -2   6 1773.42 120.096   1
  -3  -2  -6 1909.03 123.453   1
  -3   2  -6 1898.23 170.468   1
   3   2   7 1566.92  181.18   1
   3  -2   7 1414.34  172.88   1
  -3  -2  -7 1444.20 110.033   1
  -3   2  -7 1535.20 110.738   1
   3   2   8 8.26534 25.8304   1
   3  -2   8  16.453  24.832   1
   3   2   8 3.98665 23.4385   1
  -3   2  -8 50.8889 22.5395   1
   3   2   9 395.988 75.0365   1
   3  -2   9 168.828 40.4659   1
   3   2  10 334.191  33.916   1
   3  -2  10 327.327 34.2689   1
  -3   3   9 395.219 86.7283   1
  -3   3   8 3528.15 246.822   1
  -3   3   7 569.075 60.1793   1
  -3  -3   7 511.583 76.1832   1
  -3  -3   6 9606.80 435.747   1
  -3   3   610686.90 486.047   1
   3   3  -5 3653.09 179.552   1
  -3  -3   5 3310.49 190.737   1
  -3   3   5 3309.09 147.572   1
   3  -3  -410345.50 394.158   1
   3   3  -410085.70 393.577   1
   3   3  -411238.60 453.952   1
   3  -3  -410041.20 407.519   1
   3  -3  -410809.60 411.064   1
  -3  -3   410424.30  477.67   1
  -3  -3   4 9857.78 373.235   1
  -3  -3   4 8901.42 338.037   1
  -3   3   4 9467.37 363.902   1
  -3   3   410370.90  449.34   1
  -3   3   410019.60 413.785   1
   3  -3  -3 4265.09 154.316   1
   3   3  -3 4964.88 185.479   1
   3   3  -3 4695.87 159.249   1
   3   3  -3 4446.51 145.174   1
   3  -3  -3 4648.89 187.651   1
   3  -3  -3 4909.63 189.149   1
   3  -3  -3 4929.29 173.896   1
  -3  -3   3 4581.35 165.469   1
  -3  -3   3 4123.18 146.213   1
  -3  -3   3 4155.26 144.257   1
  -3   3   3 4490.88 178.764   1
  -3   3   3 4606.75 174.982   1
  -3   3   3 4480.53 171.517   1
  -3  -3   3 4370.13 174.102   1
   3   3  -2 743.594 24.5756   1
   3   3  -2 809.373 54.6332   1
   3   3  -2 808.906 48.7206   1
   3   3  -2 781.524 31.5415   1
   3  -3  -2 783.154 36.2369   1
   3  -3  -2 786.769 36.2301   1
   3  -3  -2 785.758 50.3414   1
   3  -3  -2  881.29 53.9062   1
  -3   3   2  825.06 51.6976   1
  -3  -3   2  747.99 55.8564   1
  -3  -3   2 755.527 49.5017   1
  -3  -3   2 732.047 36.8049   1
  -3  -3   2 728.167  31.802   1
  -3   3   2 817.754 39.7982   1
  -3   3   2 825.951 41.2901   1
  -3  -3   2  762.10 32.0044   1
   3   3  -114109.40 587.558   1
   3   3  -114113.70 591.967   1
   3   3  -113706.50 532.224   1
   3   3  -113270.90 564.298   1
   3   3  -112405.20 471.447   1
   3  -3  -113411.20 546.687   1
   3  -3  -112635.50 433.583   1
   3  -3  -113409.30 557.685   1
   3  -3  -113043.50 538.188   1
   3  -3  -114402.30 580.083   1
  -3  -3   112837.20  554.34   1
  -3  -3   112534.40 476.465   1
  -3  -3   113193.60 545.161   1
  -3  -3   112792.10 524.452   1
  -3   3   113244.10 543.711   1
  -3   3   112725.30 522.928   1
  -3   3   114004.60 571.632   1
  -3  -3   112597.50 541.522   1
   3   3   0 1917.32 71.5644   1
   3   3   0 1951.21 104.761   1
   3   3   0 1753.58 74.0052   1
   3   3   0 1804.98 60.2904   1
   3   3   0 1890.80  84.087   1
   3  -3   0 1804.82 73.6714   1
   3  -3   0 1776.67 73.2222   1
   3  -3   0 1735.56 54.5567   1
   3  -3   0 1810.02 75.6111   1
   3  -3   0 1825.95 95.4836   1
  -3  -3   0 1746.56 75.3377   1
  -3   3   0 1751.93  55.249   1
  -3  -3   0 1793.26 74.5267   1
  -3  -3   0 1885.86 98.6459   1
  -3  -3   0 1843.51 97.1823   1
  -3  -3   0 1941.79 71.9505   1
  -3   3   0 1813.58  92.183   1
  -3   3   0 1754.46 94.4406   1
  -3   3   0 1834.55 75.5112   1
   3   3   1 6312.40 257.108   1
   3   3   1 6338.66 233.083   1
   3   3   1 6363.34 255.807   1
   3   3   1 6531.90 258.767   1
   3   3   1 6406.89 236.582   1
   3  -3   1 6131.31 275.979   1
   3  -3   1 6042.99 240.702   1
   3  -3   1 6203.56 264.259   1
   3  -3   1 6269.84 231.045   1
   3  -3   1 6298.68  256.38   1
   3  -3   1 6148.70 224.803   1
  -3  -3  -1 6306.47 249.849   1
  -3  -3  -1 6400.54 237.132   1
  -3  -3  -1 6514.86 240.832   1
  -3  -3  -1 6604.83 269.194   1
  -3   3  -1 6176.87 238.659   1
  -3   3  -1 6320.35  245.17   1
  -3   3  -1 6101.00 255.207   1
  -3  -3  -1 6355.62  259.28   1
   3   3   2 1884.16 73.8673   1
   3   3   2 2115.79 102.631   1
   3   3   2 2002.51 118.627   1
   3   3   2 2075.42 87.7947   1
   3  -3   2 1915.79  86.259   1
   3  -3   2 1904.99 81.4631   1
   3  -3   2 1971.43 84.9324   1
   3  -3   2 1900.04 93.5452   1
   3  -3   2 2028.05 106.993   1
  -3  -3  -2 2111.58 87.3549   1
  -3  -3  -2 2049.56 122.308   1
  -3  -3  -2 1862.94 71.8981   1
  -3   3  -2 2090.06 113.831   1
  -3   3  -2 2009.09 83.3993   1
  -3   3  -2 2042.24 87.8813   1
  -3   3  -2 1946.30 130.061   1
  -3  -3  -2 2016.19 123.197   1
   3   3   3 111.221 24.6326   1
   3   3   3 101.941 15.6396   1
   3   3   3 107.452 25.8622   1
   3   3   3 105.149  48.206   1
   3   3   3 118.944 24.0956   1
   3  -3   3 137.475 47.2983   1
   3  -3   3 134.509 21.7847   1
   3  -3   3 185.018 23.3339   1
   3  -3   3 105.121 22.8907   1
   3  -3   3 101.033 36.8872   1
   3  -3   3 101.332 27.2161   1
  -3  -3  -3 97.0671 27.2278   1
  -3  -3  -3 148.396 42.5609   1
  -3  -3  -3 105.759  22.657   1
  -3  -3  -3 107.104 16.9394   1
  -3   3  -3  124.59  23.321   1
  -3   3  -3 133.581 21.8458   1
  -3   3  -3 139.743 23.3458   1
  -3   3  -3 113.433 48.0713   1
   3   3   4 43.9812 38.2583   1
   3   3   4 53.4702 36.5221   1
   3  -3   4 55.0475 28.7199   1
   3  -3   4 32.4838 34.7931   1
   3  -3   4 36.5777 37.4606   1
   3  -3   4 30.7026 25.6412   1
   3  -3   4 98.7281 32.3804   1
  -3   3  -4 41.3176   27.27   1
  -3  -3  -4 81.0678 41.2816   1
  -3  -3  -4 106.973 20.6822   1
  -3   3  -4 104.077 33.1838   1
  -3   3  -4  86.631 18.6494   1
  -3   3  -4 27.8517 35.0282   1
  -3  -3  -4  34.441 37.1399   1
   3   3   5 6278.18  348.54   1
   3   3   5 7025.98 351.207   1
   3  -3   5 7382.56 357.601   1
   3  -3   5 7126.51 356.825   1
  -3  -3  -5 7670.60 373.451   1
  -3   3  -5 6886.06 349.508   1
  -3  -3  -5 6878.15 372.148   1
   3   3   6 2792.42 171.201   1
   3  -3   6 2415.27 152.306   1
   3  -3   6 2746.19 163.813   1
  -3  -3  -6 2969.57  171.69   1
  -3   3  -6 2759.07 167.919   1
   3   3   7 8433.45 460.749   1
   3  -3   7 8526.89 457.502   1
  -3  -3  -7 8712.40 453.667   1
  -3   3  -7 8023.64 429.235   1
   3   3   8 77.0513 33.8975   1
   3   3   8   93.33 38.0411   1
   3  -3   8 106.138 55.5206   1
  -3   3  -8 109.002 49.8788   1
   3   3   9 1536.75 141.837   1
   3  -3   9 1483.01 129.565   1
   3   3   9 1415.71 94.2859   1
   3   3  10  59.748 14.5464   1
   3   3  10  78.785 17.3962   1
   3  -3  10 1.60236 16.2377   1
  -3   4  10 71.3822  30.891   1
  -3   4   9 6221.57 392.991   1
  -3   4   8 57.7378 32.1553   1
  -3   4   7 206.941  41.355   1
  -3  -4   7 176.423 35.6643   1
  -3  -4   6 2778.34 174.659   1
  -3   4   6 3093.40 156.018   1
   3   4  -5 2641.18 145.409   1
  -3  -4   5 2313.93 120.783   1
  -3   4   5 2356.44 142.881   1
  -3   4   5 2154.20 133.196   1
   3   4  -439425.80 2000.62   1
   3   4  -434487.90 1727.73   1
   3  -4  -432809.00 1635.16   1
   3  -4  -435622.40 1800.08   1
   3  -4  -435257.60 1780.63   1
  -3  -4   435564.40 1858.85   1
  -3  -4   432702.20 1634.68   1
  -3   4   433033.80 1702.67   1
  -3   4   432568.00 1676.07   1
  -3   4   433135.50 1687.91   1
  -3   4   432653.80 1730.22   1
   3   4  -3 1686.94 73.8239   1
   3   4  -3 1639.88  70.876   1
   3   4  -3 1626.22 58.3168   1
   3  -4  -3 1613.22 68.3388   1
   3  -4  -3 1498.97 58.7464   1
   3  -4  -3 1537.31 64.1604   1
   3  -4  -3 1648.96 64.9612   1
  -3  -4   3 1379.09 47.0353   1
  -3  -4   3 1487.43 90.7171   1
  -3  -4   3 1481.72 70.1246   1
  -3  -4   3 1384.26 51.9651   1
  -3   4   3 1514.92 69.6841   1
  -3   4   3 1578.72 65.5505   1
  -3   4   3 1496.67 62.0296   1
   3   4  -229404.70 1294.13   1
   3   4  -229133.40 1458.91   1
   3   4  -232359.80 1556.83   1
   3   4  -229795.00 1426.35   1
   3   4  -229501.90 1379.30   1
   3  -4  -232615.30 1556.81   1
   3  -4  -230248.60 1460.30   1
   3  -4  -231031.70 1528.17   1
   3  -4  -230148.00 1261.08   1
   3  -4  -229145.30 1392.94   1
  -3  -4   229703.00 1478.53   1
  -3  -4   228273.10 1370.42   1
  -3  -4   228121.70 1332.13   1
  -3  -4   228816.20 1328.52   1
  -3   4   229946.10 1475.92   1
  -3   4   230375.60 1469.37   1
  -3   4   229828.60 1442.60   1
  -3   4   227563.10 1185.22   1
  -3  -4   227084.40 1358.19   1
   3   4  -1 76.3423 24.6703   1
   3   4  -1 79.0851 7.69356   1
   3   4  -1 68.5155 16.4916   1
   3   4  -1  119.45 10.1633   1
   3   4  -1 211.253 29.2807   1
   3  -4  -1  87.502 16.6499   1
   3  -4  -1 93.7808 17.4796   1
   3  -4  -1 106.669  7.3068   1
   3  -4  -1 137.173  17.193   1
   3  -4  -1 94.7891 23.2447   1
  -3  -4   1 178.562 27.0991   1
  -3  -4   1 79.3104 24.4568   1
  -3  -4   1 66.2782 16.8575   1
  -3  -4   1 78.4639 17.7038   1
  -3  -4   1 73.5406 19.2257   1
  -3   4   1 77.1829 16.5344   1
  -3   4   1 85.5516 16.7773   1
  -3   4   1 66.9745 16.7579   1
  -3   4   1 77.4319 7.88875   1
   3   4   022738.70 1061.53   1
   3   4   022444.90 1069.35   1
   3   4   022829.70 1026.30   1
   3   4   020910.50  917.11   1
   3   4   023149.70 1041.69   1
   3  -4   021669.30 988.415   1
   3  -4   020638.10 953.827   1
   3  -4   021075.40 904.297   1
   3  -4   022714.90 1049.81   1
   3  -4   022206.70 1039.86   1
  -3  -4   021954.70 1017.27   1
  -3  -4   021637.10 1043.08   1
  -3  -4   021795.20 984.786   1
  -3  -4   021747.10 995.359   1
  -3   4   021461.30 944.408   1
  -3   4   021646.80 1000.72   1
  -3   4   020521.50 942.695   1
  -3   4   022224.60 1012.85   1
  -3  -4   021554.80 967.307   1
   3   4   1 3395.17 168.443   1
   3   4   1 3615.21 151.158   1
   3   4   1 3536.92  140.55   1
   3   4   1 3452.10 127.663   1
   3   4   1 3483.04  148.95   1
   3  -4   1 3461.72 135.695   1
   3  -4   1 3531.56 145.068   1
   3  -4   1 3290.68 135.669   1
   3  -4   1 3307.07 123.207   1
   3  -4   1 3355.42  145.41   1
  -3  -4  -1 3564.35 150.263   1
  -3  -4  -1 3331.79 161.051   1
  -3  -4  -1 3531.85 132.505   1
  -3  -4  -1 3388.01 124.307   1
  -3   4  -1 3397.38 126.902   1
  -3   4  -1 3511.88 139.818   1
  -3   4  -1 3510.99 137.194   1
  -3   4  -1 3308.70  144.11   1
  -3  -4  -1 3760.80 171.637   1
   3   4   2 5035.36 214.026   1
   3   4   2 4844.05 199.117   1
   3   4   2 5595.52  237.60   1
   3   4   2 5094.05 219.573   1
   3   4   2 5170.39 209.939   1
   3  -4   2 4799.48 198.619   1
   3  -4   2 5038.55 202.657   1
   3  -4   2 4216.56 176.059   1
   3  -4   2 4841.30 215.172   1
   3  -4   2 5130.13 205.526   1
  -3  -4  -2 5316.74 260.561   1
  -3  -4  -2 5228.89 231.279   1
  -3  -4  -2 4804.11 196.654   1
  -3   4  -2 5074.03 202.344   1
  -3   4  -2 5114.15 207.486   1
  -3   4  -2 4928.14  223.74   1
  -3  -4  -2 5112.95 218.017   1
  -3  -4  -2 5105.17 211.157   1
   3   4   324766.00 1338.26   1
   3   4   330244.80 1621.68   1
   3   4   329963.20 1616.43   1
   3   4   330594.10 1580.36   1
   3  -4   328779.60 1485.70   1
   3  -4   329419.80 1539.67   1
   3  -4   327939.60 1441.52   1
   3  -4   329946.50 1587.86   1
   3  -4   329440.70 1521.41   1
   3  -4   328814.10 1538.00   1
  -3  -4  -331296.70 1686.64   1
  -3  -4  -330962.20 1617.66   1
  -3  -4  -328746.90 1483.17   1
  -3   4  -328810.20 1524.12   1
  -3   4  -331244.10 1573.72   1
  -3   4  -330644.80 1565.85   1
  -3   4  -330687.30 1646.44   1
   3   4   4 2024.49 110.967   1
   3   4   4 2008.68 148.684   1
   3  -4   4 1813.44 96.5898   1
   3  -4   4 1952.87  140.30   1
   3  -4   4 2114.35 126.909   1
  -3  -4  -4 2023.39 151.807   1
  -3  -4  -4 2222.75  117.19   1
  -3  -4  -4 2043.43 101.647   1
  -3   4  -4 1994.87 121.782   1
  -3   4  -4 1914.06 99.0962   1
  -3   4  -4 1989.36 96.6259   1
   3   4   5 7265.15 367.157   1
   3   4   5 8506.39 473.381   1
   3  -4   5 8172.68 403.447   1
   3  -4   5 7986.17 411.882   1
  -3  -4  -5 8096.78 390.841   1
  -3  -4  -5 8594.27 424.754   1
  -3   4  -5 8349.18 417.317   1
   3   4   6 295.549 53.8639   1
   3  -4   6 310.199 79.1584   1
   3  -4   6 275.313 53.2906   1
  -3  -4  -6 363.403 53.0294   1
  -3   4  -6 347.847 82.9837   1
   3   4   7 70.1244 39.0183   1
   3  -4   7 80.2191 35.4647   1
  -3  -4  -7 104.125 36.7759   1
  -3   4  -7 96.6659 36.5919   1
   3   4   8 546.921 91.2221   1
   3   4   8 569.885 70.5386   1
   3  -4   8 590.368 64.9016   1
  -3   4  -8 475.427 76.5643   1
   3   4   9 12.2176 31.4209   1
   3   4   9 23.6693 16.9029   1
   3  -4   9 12.9281 18.0722   1
   3   4  10 274.013 27.1335   1
   3  -4  10 249.452 26.6375   1
   3   4  10  206.03 36.0774   1
  -3   5  10 392.159 54.5852   1
  -3   5   9 2.21139 17.2418   1
  -3   5   8 1161.75 99.0774   1
  -3  -5   712278.10 664.478   1
  -3   5   713481.40 736.874   1
  -3  -5   614110.90 689.859   1
  -3   5   615315.60 798.733   1
   3   5  -5 5856.04 258.282   1
  -3   5   5 5027.19 234.995   1
   3   5  -412681.30 577.408   1
   3   5  -411396.90 495.727   1
   3  -5  -411591.40 499.221   1
   3  -5  -411188.80 471.057   1
  -3  -5   411672.90 561.616   1
  -3  -5   410395.30 431.009   1
  -3   5   410551.40 466.212   1
  -3   5   410557.50 460.585   1
  -3   5   410928.50 480.826   1
   3   5  -3 3939.67 185.533   1
   3   5  -3 3788.43 134.501   1
   3   5  -3 3695.21 135.771   1
   3  -5  -3 3751.77 147.416   1
   3  -5  -3 3326.56 137.372   1
   3  -5  -3 3749.28 164.794   1
   3  -5  -3 3660.59  144.14   1
   3   5  -3 3645.28 143.764   1
  -3  -5   3 3674.61 154.334   1
  -3  -5   3 3328.98 124.896   1
  -3  -5   3 3251.79  128.76   1
  -3  -5   3 3312.99 126.397   1
  -3   5   3 3523.99 145.654   1
  -3   5   3 3521.49  160.67   1
  -3   5   3 3635.32 148.844   1
  -3   5   3 3460.87 153.197   1
   3   5  -2 4250.91 169.039   1
   3   5  -2 4162.96 177.567   1
   3   5  -2 4103.42 162.398   1
   3  -5  -2 4171.30 164.623   1
   3  -5  -2 4090.10 178.773   1
   3  -5  -2 4025.10 160.385   1
   3  -5  -2 4494.40 193.452   1
   3  -5  -2 4351.11 136.898   1
   3   5  -2 4028.36 165.381   1
  -3  -5   2 3791.54  154.00   1
  -3  -5   2 3876.41 174.137   1
  -3  -5   2 3791.70 139.817   1
  -3   5   2 3750.72 128.231   1
  -3   5   2 3990.07 156.255   1
  -3   5   2 3976.71 157.954   1
  -3   5   2 3985.82  160.09   1
  -3   5   2 4081.54 166.312   1
  -3  -5   2 3889.59 158.098   1
   3   5  -136119.10 1730.67   1
   3   5  -141577.50 2205.67   1
   3   5  -141751.60 2201.32   1
   3   5  -140026.90 2094.59   1
   3   5  -137558.10 1905.03   1
   3  -5  -140985.60 2186.30   1
   3  -5  -138286.00 1941.17   1
   3  -5  -143683.10 2272.79   1
   3  -5  -138731.80 2007.90   1
   3  -5  -141111.70 2151.28   1
  -3  -5   139240.90 2039.51   1
  -3  -5   140042.90 2105.37   1
  -3  -5   138927.70 2059.12   1
  -3  -5   139163.70 2005.14   1
  -3   5   141041.90 2147.50   1
  -3   5   140617.60 2116.28   1
  -3   5   139005.90 2047.70   1
  -3   5   138772.10 1944.62   1
  -3  -5   136542.10 1852.45   1
   3   5   010199.00 426.172   1
   3   5   0 9439.58 399.336   1
   3   5   0 9592.16 427.304   1
   3   5   0 8944.74 347.674   1
   3   5   0 9712.63 383.509   1
   3  -5   0 9235.52 376.882   1
   3  -5   0 9360.60 416.288   1
   3  -5   0 9399.97 384.793   1
   3  -5   0 9468.67  403.48   1
   3  -5   0 8908.67 339.869   1
  -3  -5   0 9818.06 405.983   1
  -3  -5   0 9194.80 375.512   1
  -3  -5   0 9383.20  423.44   1
  -3  -5   0 9210.33 382.844   1
  -3   5   0 9365.36 390.266   1
  -3   5   0 8993.63 395.961   1
  -3   5   0 9291.85 381.894   1
  -3   5   0 9141.53 347.541   1
  -3  -5   0 9404.50 390.771   1
   3   5   112246.40 570.753   1
   3   5   112301.80 520.514   1
   3   5   112661.60 585.567   1
   3   5   111702.20 503.876   1
   3   5   112264.40 534.754   1
   3  -5   111588.50 486.447   1
   3  -5   111444.50 522.091   1
   3  -5   112342.00 525.131   1
   3  -5   111776.60  510.42   1
   3  -5   112171.60 556.889   1
  -3  -5  -112905.50 599.502   1
  -3  -5  -112819.90 532.977   1
  -3  -5  -112111.40 494.316   1
  -3   5  -111787.30 489.287   1
  -3   5  -112314.50 526.087   1
  -3   5  -112137.50 575.567   1
  -3   5  -112561.00 535.898   1
  -3  -5  -112072.20  534.66   1
  -3  -5  -111917.30 544.448   1
   3   5   2 3548.76  161.49   1
   3   5   2 3268.27 142.848   1
   3   5   2 3759.57 170.623   1
   3   5   2 3668.59 166.327   1
   3   5   2 3788.56 185.015   1
   3  -5   2 3541.35 151.724   1
   3  -5   2 3537.40 146.316   1
   3  -5   2 3445.50 187.272   1
   3  -5   2 3694.73 153.853   1
   3  -5   2 3439.37 166.258   1
  -3  -5  -2 3830.61 171.609   1
  -3  -5  -2 3582.70  156.28   1
  -3  -5  -2 3679.44 158.266   1
  -3  -5  -2 3777.22 179.932   1
  -3  -5  -2 3457.19 129.578   1
  -3   5  -2 3684.14 152.881   1
  -3   5  -2 4035.12 165.877   1
  -3   5  -2 3604.82 173.726   1
  -3   5  -2 3467.60 167.408   1
   3   5   3 8653.83 437.167   1
   3   5   3 8710.07 421.511   1
   3   5   3 8819.10 410.099   1
   3   5   3 9262.82 459.276   1
   3  -5   3 8562.86 409.504   1
   3  -5   3 8824.20 393.405   1
   3  -5   3 8146.86 366.708   1
   3  -5   3 8747.40 411.018   1
   3  -5   3 9390.15 421.118   1
   3  -5   3 8248.58 404.532   1
  -3  -5  -3 9145.51 423.528   1
  -3  -5  -3 9146.35 457.194   1
  -3  -5  -3 9096.29 441.701   1
  -3  -5  -3 9140.96 402.015   1
  -3   5  -3 8745.36 423.269   1
  -3   5  -3 8760.24 376.956   1
  -3   5  -3 8889.85 396.303   1
  -3   5  -3 9108.43 437.488   1
   3   5   4 2640.14 181.882   1
   3  -5   4 2575.32 124.406   1
   3  -5   4 2952.91 183.301   1
   3  -5   4 2801.20 162.137   1
   3   5   4 3041.45 157.698   1
  -3  -5  -4 2918.21 151.914   1
  -3  -5  -4 2895.47 189.727   1
  -3   5  -4 2990.18 163.551   1
  -3   5  -4 2659.99 131.365   1
  -3   5  -4 2893.42  132.05   1
   3   5   5  532.95 61.0979   1
   3   5   5 600.781 66.0731   1
   3  -5   5 575.566 60.2805   1
   3  -5   5 603.811 69.9639   1
  -3  -5  -5 651.049 96.4826   1
  -3  -5  -5  580.87 61.2085   1
  -3   5  -5 627.644 66.1466   1
   3  -5   6 2321.24 144.902   1
   3  -5   6 2043.08 143.491   1
   3   5   6 2303.51 204.283   1
  -3  -5  -6 2446.88  152.43   1
  -3   5  -6 2571.94 209.094   1
   3   5   7 1671.49 125.909   1
   3   5   7 1881.48 136.495   1
   3  -5   7 1741.60 163.158   1
   3  -5   7 1543.77 163.484   1
  -3   5  -7 1722.68 117.708   1
   3   5   8 3348.44  231.99   1
   3  -5   8 3239.82 226.807   1
   3   5   8 3504.12 198.893   1
  -3   5  -8 2682.12 149.913   1
   3   5   9 2709.93 177.151   1
   3   5   9 2840.06 153.204   1
   3  -5   9 2582.22  138.73   1
  -3   6  10 227.141 68.6312   1
  -3   6   9 1355.05 109.101   1
  -3   6   8 10.6844 35.6143   1
  -3  -6   7 2623.34 152.456   1
  -3   6   7 2617.98 160.992   1
  -3  -6   612286.50 601.729   1
  -3   6   612593.40 620.775   1
   3   6  -5 183.658 27.7369   1
  -3  -6   5 177.864 33.3646   1
  -3  -6   5 89.6859 41.8137   1
  -3   6   5 143.534 47.9067   1
   3   6  -439591.30 2120.96   1
   3   6  -433727.40 1802.84   1
   3  -6  -433484.50 1757.87   1
   3  -6  -435291.70 1858.45   1
  -3  -6   435755.60 1907.59   1
  -3  -6   431582.20 1648.16   1
  -3   6   432887.80 1747.35   1
  -3   6   433073.00 1792.00   1
  -3   6   431715.80 1691.19   1
  -3   6   432805.50 1742.64   1
   3   6  -3 1321.68 85.1283   1
   3   6  -3 1422.56 73.9541   1
   3   6  -3 1398.66 80.6512   1
   3  -6  -3 1242.66 53.9412   1
   3  -6  -3 1423.57 67.5338   1
   3   6  -3 1478.49 75.6013   1
   3  -6  -3 1316.18 88.0347   1
  -3  -6   3 1412.56 98.6185   1
  -3  -6   3 1154.69 70.2541   1
  -3  -6   3 1196.40 81.2795   1
  -3  -6   3 1247.91 78.6985   1
  -3   6   3 1300.50 66.2439   1
  -3   6   3 1368.49  68.057   1
  -3   6   3 1366.63 95.5292   1
  -3   6   3 1309.21 77.2878   1
  -3   6   3 1345.35 94.7201   1
   3   6  -281361.30 5126.44   1
   3   6  -277195.60 4921.52   1
   3   6  -275568.70 4724.85   1
   3  -6  -278711.30 4942.49   1
   3  -6  -277077.50 4905.52   1
   3  -6  -284067.30 5294.80   1
   3   6  -281226.10 5153.37   1
   3  -6  -279046.50 4972.33   1
   3  -6  -283312.80 5183.83   1
  -3  -6   276332.40 4844.25   1
  -3  -6   273739.10 4639.07   1
  -3  -6   276104.40 4745.10   1
  -3  -6   274497.30 4717.55   1
  -3   6   277454.30 4863.13   1
  -3   6   278628.20 5029.90   1
  -3   6   263580.20 3924.82   1
  -3   6   279512.70 5051.78   1
  -3   6   273888.90 4679.11   1
   3   6  -1 760.869 70.9493   1
   3   6  -1  738.16 45.4369   1
   3   6  -1 703.488 36.3057   1
   3  -6  -1 815.183  44.793   1
   3  -6  -1 802.702 48.4142   1
   3  -6  -1 766.528 67.5798   1
   3  -6  -1 711.376 44.0428   1
   3  -6  -1 781.761 46.9316   1
   3   6  -1 731.291 61.6451   1
  -3  -6   1 736.749 42.8765   1
  -3  -6   1 733.554 46.1791   1
  -3  -6   1 761.864 68.8779   1
  -3  -6   1  713.68 55.3011   1
  -3   6   1 769.338 45.8473   1
  -3   6   1 741.159 44.2426   1
  -3   6   1 743.422 65.7457   1
  -3   6   1 782.132 51.7561   1
  -3   6   1 728.035 43.8746   1
   3   6   0 8915.74 411.655   1
   3   6   0 9092.66 393.363   1
   3   6   0 8545.16  348.20   1
   3   6   0 8742.43 367.626   1
   3   6   0 9041.61 352.182   1
   3  -6   0 8765.04 398.536   1
   3  -6   0 8887.68 368.682   1
   3  -6   0 8230.86 325.907   1
   3  -6   0 9084.00 372.223   1
   3  -6   0 8840.00 383.036   1
  -3  -6   0 8601.67 344.391   1
  -3  -6   0 9029.75 417.182   1
  -3  -6   0 8866.17 357.175   1
  -3  -6   0 7367.60 292.581   1
  -3  -6   0 9305.64 391.365   1
  -3   6   0 8585.89 364.582   1
  -3   6   0 8934.31 402.985   1
  -3   6   0 9173.43 407.286   1
  -3   6   0 8622.05 337.846   1
   3   6   1 1102.53 55.1517   1
   3   6   1 1251.54 67.4366   1
   3   6   1 1087.51 64.4425   1
   3   6   1 1075.43 56.2919   1
   3  -6   1 1051.39 59.5622   1
   3  -6   1 1139.04 82.9465   1
   3  -6   1 1134.67 62.8465   1
   3  -6   1 1058.24 54.8335   1
   3  -6   1 1108.04 98.5488   1
   3   6   1 1084.75 66.6969   1
  -3  -6  -1 1108.33 68.9398   1
  -3  -6  -1 1155.61 67.5509   1
  -3  -6  -1 1099.04  63.564   1
  -3  -6  -1 1122.68 78.8574   1
  -3  -6  -1 1074.34 64.0646   1
  -3   6  -1 1120.89 62.2787   1
  -3   6  -1 1083.70 66.2303   1
  -3   6  -1 1135.37 63.6404   1
  -3   6  -1 1072.44 72.0665   1
   3   6   2 1836.42 126.178   1
   3   6   2 1896.18 100.289   1
   3   6   2 1848.44  99.325   1
   3   6   2 1842.57 91.5625   1
   3  -6   2 1814.75  91.748   1
   3  -6   2 1729.12 92.8969   1
   3  -6   2 1789.07 86.4636   1
   3  -6   2 1782.19 88.6309   1
   3  -6   2 1668.90 102.122   1
  -3  -6  -2 1827.12 101.244   1
  -3  -6  -2 1899.40 120.819   1
  -3  -6  -2 1900.62 89.3971   1
  -3   6  -2 1893.40 114.723   1
  -3   6  -2 1897.14  91.206   1
  -3   6  -2 2159.05 98.7115   1
  -3   6  -2 1818.28 104.134   1
  -3  -6  -2 1827.76 88.3947   1
   3   6   3 3622.57 177.962   1
   3   6   3 3632.27 190.535   1
   3   6   3 3826.87 226.988   1
   3   6   3 3857.26 184.593   1
   3  -6   3 3609.73 180.047   1
   3  -6   3 3400.42 191.161   1
   3  -6   3 3890.80 182.241   1
   3  -6   3 3377.93 233.039   1
  -3  -6  -3 3624.18 173.155   1
  -3  -6  -3 4136.58 232.034   1
  -3  -6  -3 3814.09  176.82   1
  -3   6  -3 3796.26  174.04   1
  -3   6  -3 3893.43 196.154   1
  -3   6  -3 3664.24 192.599   1
   3   6   4 5360.30 271.886   1
   3   6   4 6047.92 338.792   1
   3  -6   4 5589.76 265.014   1
   3  -6   4 4801.64 224.698   1
   3  -6   4 5452.27 288.399   1
  -3  -6  -4 5694.37 278.908   1
  -3  -6  -4 5729.11 274.764   1
  -3   6  -4 5068.75 238.875   1
  -3   6  -4 5833.94 294.788   1
   3   6   5 1289.60 140.628   1
   3  -6   5 1172.22  120.80   1
   3  -6   5 1185.15 147.237   1
   3   6   5 1065.49 126.218   1
  -3  -6  -5 1151.73 126.886   1
  -3  -6  -5 1281.38 132.391   1
  -3   6  -5 1318.51 106.849   1
   3  -6   6 60.0283 55.3402   1
   3  -6   6 68.1195 33.0055   1
   3   6   6 89.3055 35.1744   1
  -3  -6  -6 83.1983 34.4069   1
  -3   6  -6 63.2499 32.4977   1
   3   6   7 83.0958 51.5372   1
   3   6   7 4.85444 47.6421   1
   3  -6   7 1.32701 30.0347   1
   3  -6   7 116.321 29.8049   1
   3   6   8  61.888 46.2218   1
   3   6   8 56.3772 50.4518   1
   3  -6   8 83.0393 29.1111   1
   3   6   9  316.94 55.1451   1
   3   6   9 304.173 40.5527   1
   3  -6   9 309.865 57.4407   1
  -3   7  10  438.36 53.6351   1
  -3   7   9 1316.92 108.177   1
  -3   7   8 7404.06 400.695   1
  -3   7   7 441.497 64.8322   1
  -3  -7   6 6309.92 317.996   1
  -3   7   6 6489.30  386.14   1
   3   7  -5 1016.73   96.06   1
   3  -7  -5 1064.12 85.1868   1
   3  -7  -5 1020.16 88.2715   1
  -3  -7   5 1030.63 76.6285   1
  -3  -7   5  886.74  95.532   1
  -3   7   5 934.553   73.74   1
  -3   7   5 908.714 85.8623   1
   3   7  -4 8340.64 363.158   1
   3  -7  -4 8370.25 396.512   1
   3  -7  -4 8436.29 402.816   1
  -3  -7   4 7636.28 378.628   1
  -3  -7   4 8284.26 380.271   1
  -3   7   4 8008.01 385.008   1
  -3   7   4 8076.44 371.557   1
  -3   7   4 8304.03 410.095   1
   3   7  -3 3799.81 165.706   1
   3   7  -3 4007.84 178.871   1
   3   7  -3 3781.08 172.611   1
   3   7  -3 3817.91 186.723   1
   3  -7  -3 3721.42 165.256   1
   3  -7  -3 3912.80 168.973   1
  -3  -7   3 4007.72 215.276   1
  -3  -7   3 3341.28 161.325   1
  -3  -7   3 3658.08 156.639   1
  -3  -7   3 3692.79 157.941   1
  -3   7   3 3798.84 172.138   1
  -3   7   3 3569.10 159.597   1
  -3   7   3 3754.79 169.332   1
  -3   7   3 3757.33 165.568   1
   3   7  -2   74.63 36.5793   1
   3   7  -2 179.908 23.9219   1
   3   7  -2 108.279 21.0424   1
   3   7  -2 93.4551  17.797   1
   3  -7  -2 103.501 33.4684   1
   3  -7  -2  80.546 22.8443   1
   3  -7  -2  122.42 32.1132   1
   3  -7  -2 85.9074 22.7945   1
  -3  -7   2 127.406 20.2518   1
  -3  -7   2 108.275 33.9249   1
  -3  -7   2 82.6158 35.1716   1
  -3  -7   2 85.9216  19.993   1
  -3   7   2 81.1118 24.5485   1
  -3   7   2 97.1103 22.9291   1
  -3   7   2 100.631 22.7902   1
  -3   7   2 93.1052 19.0633   1
   3   7  -1 1958.64 99.8477   1
   3   7  -1 1974.01 115.709   1
   3   7  -1 2100.20 97.7351   1
   3   7  -1 1916.18 100.526   1
   3  -7  -1 1965.77 99.5442   1
   3  -7  -1 1952.69 88.3178   1
   3  -7  -1 2018.93 96.1475   1
   3  -7  -1 2137.43 124.239   1
   3  -7  -1 2074.58 122.899   1
  -3  -7   1 2032.03  90.448   1
  -3  -7   1 2057.21 96.7681   1
  -3  -7   1 2067.16  99.154   1
  -3  -7   1 1997.70 88.3265   1
  -3   7   1 2002.17 96.5164   1
  -3   7   1 2120.29 131.311   1
  -3   7   1 1968.78 94.0892   1
  -3   7   1 1993.33 90.9343   1
  -3   7   1 1811.98  74.448   1
   3   7   019401.40 939.734   1
   3   7   018476.00  860.65   1
   3   7   019463.00 931.432   1
   3   7   018859.90 891.872   1
   3  -7   019019.10 971.266   1
   3  -7   018253.40 873.226   1
   3  -7   018664.90 871.744   1
   3  -7   019061.30 902.292   1
   3  -7   019316.50 945.791   1
  -3  -7   019410.20 930.019   1
  -3  -7   019268.50 911.812   1
  -3  -7   019271.50 930.175   1
  -3  -7   020461.50 967.816   1
  -3   7   020155.40 944.567   1
  -3   7   019525.40 932.401   1
  -3   7   019007.20  871.18   1
  -3   7   019123.10 903.309   1
  -3   7   020647.40 1013.24   1
   3   7   119118.70 931.606   1
   3   7   117172.70  792.95   1
   3   7   118575.40 902.461   1
   3   7   118756.00 867.926   1
   3  -7   118689.40 880.705   1
   3  -7   118052.10 955.945   1
   3  -7   118198.50 865.357   1
   3  -7   118428.50  905.41   1
   3  -7   118028.80 888.151   1
  -3  -7  -119078.40 923.365   1
  -3  -7  -119791.70  943.15   1
  -3  -7  -119304.00 903.953   1
  -3  -7  -117751.60 807.744   1
  -3   7  -120124.30 944.408   1
  -3   7  -118576.90 865.595   1
  -3   7  -119156.10 898.869   1
  -3   7  -118233.10 892.978   1
   3   7   2 1695.65 97.6232   1
   3   7   2 1712.53 100.955   1
   3   7   2 1585.59 117.178   1
   3   7   2 1761.33 118.577   1
   3  -7   2 1717.90 113.464   1
   3  -7   2 1632.60 88.4088   1
   3  -7   2 1592.69 89.3774   1
   3  -7   2 1637.39 117.506   1
   3  -7   2 1673.54 105.354   1
  -3  -7  -2 1810.04 102.177   1
  -3  -7  -2 1736.77 92.8929   1
  -3  -7  -2 1806.53 92.3219   1
  -3  -7  -2 1630.49 103.561   1
  -3   7  -2 1704.82  87.623   1
  -3   7  -2 1582.30 96.3222   1
  -3   7  -2 1728.09 89.8641   1
  -3   7  -2 1832.53 122.532   1
   3   7   3 529.464 76.8174   1
   3   7   3 490.387 81.5502   1
   3  -7   3 525.323 89.3311   1
   3  -7   3  509.92 45.2128   1
   3  -7   3 533.572 70.1255   1
   3   7   3 516.162  55.801   1
  -3  -7  -3 525.927 56.0005   1
  -3  -7  -3 475.056 46.2521   1
  -3   7  -3 434.958 76.7102   1
  -3   7  -3  524.93 71.1255   1
   3   7   4 7101.40 352.531   1
   3  -7   4 6666.95 356.506   1
   3  -7   4 6478.90 322.286   1
   3   7   4 6524.52 336.494   1
  -3  -7  -4 7248.93 355.342   1
  -3  -7  -4 7058.63 341.292   1
  -3   7  -4 6538.11 376.302   1
  -3   7  -4 6603.05 349.569   1
   3   7   5 25.1007 38.1008   1
   3   7   5 18.6125 25.0862   1
   3  -7   5 43.9175  23.788   1
   3  -7   5 17.8584 43.6741   1
  -3  -7  -5  37.972 38.1803   1
  -3  -7  -5 15.9698  24.357   1
  -3   7  -5 16.2271 36.4365   1
   3   7   6 4580.31 258.305   1
   3   7   6 4552.94 254.714   1
   3  -7   6 4468.13 245.253   1
   3  -7   6 4114.09  302.49   1
   3   7   7 745.319 74.3782   1
   3   7   7 774.955 78.3316   1
   3  -7   7  731.97 72.0341   1
   3  -7   7 642.476 71.8279   1
   3   7   8  48.677 25.0731   1
   3   7   8 46.7324 35.9326   1
   3  -7   8 33.6361 22.8572   1
   3  -7   8 24.9467 20.7225   1
   3   7   9 1509.25 83.5686   1
   3   7   9 1617.73 117.231   1
   3  -7   9 1473.87 110.899   1
  -3   8  10 1174.94 82.8554   1
  -3   8   9 534.395 102.244   1
  -3   8   8 1179.02 108.006   1
  -3   8   7 2486.11 216.398   1
  -3  -8   6 3136.40 178.188   1
  -3   8   6 2959.86 227.961   1
   3   8  -5 32.9113 22.4822   1
   3  -8  -5 19.2923 20.5943   1
  -3  -8   5 74.7722 24.9853   1
  -3   8   5 36.5985  24.248   1
  -3   8   5 18.1551 22.5506   1
   3   8  -424292.60 1239.38   1
   3  -8  -423323.40 1198.07   1
  -3  -8   425699.90 1326.08   1
  -3   8   423069.60 1201.28   1
  -3   8   423643.70 1296.67   1
   3   8  -3 277.954 29.5547   1
   3   8  -3 255.772 36.4061   1
   3   8  -3 297.328 51.6112   1
   3  -8  -3 318.846 37.4722   1
   3  -8  -3  308.08 36.9811   1
  -3  -8   3  277.42 34.6841   1
  -3  -8   3 302.701 40.1654   1
  -3  -8   3 310.942 53.8738   1
  -3   8   3 317.035  39.068   1
  -3   8   3 310.278 40.7949   1
  -3   8   3 315.003 37.5639   1
  -3  -8   3 255.908  28.955   1
   3   8  -216951.30 780.092   1
   3   8  -216670.90 790.363   1
   3   8  -215039.10 693.254   1
   3  -8  -216509.80 824.182   1
   3  -8  -216005.10 757.265   1
   3  -8  -216960.30 820.706   1
   3   8  -216607.30 793.633   1
  -3  -8   215343.10 719.151   1
  -3  -8   217158.90 801.149   1
  -3  -8   215974.80 784.834   1
  -3   8   216222.50  778.39   1
  -3   8   215015.00 692.847   1
  -3   8   216173.00 808.145   1
  -3   8   216480.20 780.098   1
  -3  -8   215997.60  793.57   1
   3   8  -1 2929.98 177.683   1
   3   8  -1 2650.72 125.066   1
   3   8  -1 2809.42 164.201   1
   3   8  -1 2726.04 118.432   1
   3  -8  -1 2832.51 152.461   1
   3  -8  -1 3082.83 170.158   1
   3  -8  -1 2811.86 132.229   1
   3  -8  -1 2905.87  166.63   1
   3  -8  -1 2598.96 116.993   1
  -3  -8   1 2807.62 124.945   1
  -3  -8   1 2812.87 155.573   1
  -3  -8   1 2763.47 161.435   1
  -3  -8   1 3107.09 177.755   1
  -3   8   1 2919.73 140.916   1
  -3   8   1 2835.51  132.82   1
  -3   8   1 2838.03 165.833   1
  -3   8   1 2808.44 126.625   1
  -3   8   1 2499.61 107.996   1
   3   8   0 1602.49 124.991   1
   3   8   0 1452.77 75.6445   1
   3   8   0 1496.25 86.7599   1
   3   8   0 1562.25 75.0919   1
   3  -8   0 1460.62 76.6387   1
   3  -8   0 1500.31  111.57   1
   3  -8   0 1429.71 79.3601   1
   3  -8   0 1538.53 124.876   1
   3  -8   0 1406.47  99.775   1
  -3  -8   0 1543.58 93.5924   1
  -3  -8   0 1739.62 123.111   1
  -3   8   0 1525.22 81.5549   1
  -3   8   0 1514.94 110.867   1
  -3   8   0 1500.38 84.0868   1
  -3   8   0 1469.90 85.0373   1
  -3   8   0 1398.01 95.1141   1
  -3  -8   0 1535.80 87.7245   1
   3   8   1 29.8635 25.7268   1
   3   8   1 5.58844 21.4596   1
   3  -8   1 23.7159 20.3216   1
   3  -8   1 6.72107 15.0827   1
   3  -8   1 20.3561 22.9276   1
   3  -8   1 13.3474 14.1919   1
   3  -8   1 5.86308 30.1567   1
  -3  -8  -1 6.30675 26.4908   1
  -3  -8  -1 14.6877 14.5531   1
  -3   8  -1 1.59334 23.5975   1
  -3   8  -1 10.7448 24.8816   1
  -3   8  -1 10.7511 14.8095   1
  -3   8  -1 19.1633 21.1895   1
   3   8   2  71.693 29.5961   1
   3   8   2 93.8041 24.4966   1
   3  -8   2 55.3733  22.371   1
   3  -8   2 68.6414 33.1485   1
   3  -8   2 66.6614 23.6795   1
  -3  -8  -2  78.713 29.3107   1
  -3   8  -2 91.8494 37.9191   1
  -3   8  -2 147.652 27.9929   1
   3   8   3 13.4508 32.9587   1
   3   8   3 25.0184 18.3862   1
   3  -8   3 32.9021 24.2103   1
   3  -8   3 51.3008 36.8532   1
  -3  -8  -3 7.60677 16.1737   1
  -3   8  -3 4.39102  19.026   1
  -3  -8  -3 3.00423 20.7227   1
   3   8   4  931.84 115.004   1
   3   8   4 931.578 109.814   1
   3  -8   4 941.974 88.7678   1
   3  -8   4 878.994  71.823   1
   3   8   4 518.504 65.9208   1
  -3  -8  -4 1021.47 114.884   1
  -3   8  -4  803.43 64.7787   1
   3   8   5 63.9284 56.5103   1
   3   8   5 85.4413 37.5535   1
   3   8   5 217.533 38.8792   1
   3  -8   5 76.4572 35.2154   1
   3  -8   5 95.7293  64.945   1
  -3  -8  -5 117.445 37.6049   1
   3   8   6 164.912 68.8666   1
   3   8   6 304.068 72.1096   1
   3  -8   6  165.46 74.6154   1
   3  -8   6 204.524 68.4956   1
   3   8   7  334.37 51.9778   1
   3   8   7  282.97 48.5858   1
   3  -8   7  347.86 73.4939   1
   3  -8   7 310.451 51.4492   1
   3   8   8 5469.18  269.89   1
   3   8   8 5927.73 286.812   1
   3  -8   8 5420.15  265.85   1
   3  -8   8 4533.25 236.284   1
   3   8   9 147.944  22.924   1
   3   8   9 120.911 21.0377   1
   3  -8   9 66.5893 34.2878   1
  -3   9  10 3.63782 13.0533   1
  -3   9   9  237.46 73.3245   1
  -3   9   8 3167.66 254.044   1
  -3   9   7 2101.43 148.943   1
  -3  -9   626444.50 1532.40   1
  -3   9   624492.40 1385.25   1
   3   9  -5 1232.31 91.1957   1
   3  -9  -5 1108.83 83.6454   1
  -3   9   5 1086.88 89.4941   1
  -3   9   5 1540.46 139.385   1
  -3  -9   5 1249.78 98.3332   1
   3   9  -4 5261.62 249.824   1
   3  -9  -4 4636.49 230.088   1
  -3  -9   4 5157.01 257.773   1
  -3   9   4 4645.45 239.277   1
  -3   9   4 4904.64 292.515   1
   3   9  -3 1082.19 74.7924   1
   3   9  -3 1085.68 87.9156   1
   3   9  -3 1103.69 70.7253   1
   3  -9  -3 1063.24 74.3983   1
  -3  -9   3 931.311  66.568   1
  -3  -9   3 915.602 61.4015   1
  -3  -9   3 1195.35 82.5629   1
  -3   9   3 1152.32 79.7944   1
  -3   9   3 1134.16 80.8699   1
   3   9  -2 4061.85 184.995   1
   3   9  -2 3757.60 172.828   1
   3  -9  -2 3838.46 185.483   1
   3   9  -2 4044.26 197.301   1
  -3  -9   2 3809.29 177.155   1
  -3  -9   2 4111.79  232.61   1
  -3  -9   2 4196.97 194.972   1
  -3   9   2 3938.45 226.565   1
  -3   9   2 4003.71 195.785   1
   3   9  -1 1965.27 105.387   1
   3   9  -1 1821.37 92.1463   1
   3  -9  -1 1960.49 103.994   1
   3  -9  -1 1796.83   95.16   1
   3  -9  -1 1891.72  98.457   1
   3  -9  -1 1934.48 106.424   1
  -3  -9   1 1888.80 95.4699   1
  -3  -9   1 1917.94 101.411   1
  -3  -9   1 1926.06 104.557   1
  -3   9   1 1914.28 102.411   1
  -3   9   1 1845.35 95.1468   1
  -3   9   1 1966.61 109.953   1
  -3   9   1 1631.16 84.4222   1
   3   9   010289.00 483.194   1
   3   9   010165.70  451.90   1
   3  -9   0 9730.68 440.942   1
   3  -9   0 9528.61 443.397   1
   3  -9   0 9824.92 456.533   1
   3  -9   0 9962.54 489.295   1
  -3  -9   0 9848.68 461.403   1
  -3  -9   010641.90 493.164   1
  -3  -9   010455.40 463.797   1
  -3   9   0 9919.45 465.194   1
  -3   9   010629.70 517.619   1
  -3   9   0 9941.70 465.289   1
  -3   9   0 9930.54 480.011   1
   3   9   1 2119.29 120.383   1
   3   9   1 2218.73 110.481   1
   3  -9   1 1969.72 101.751   1
   3  -9   1 2024.99 108.449   1
   3  -9   1 2106.89 173.687   1
  -3  -9  -1 2232.86 121.692   1
  -3   9  -1 1966.90 115.784   1
  -3   9  -1 2122.81 138.153   1
   3   9   2 6017.56 300.345   1
   3   9   2 5790.17 317.538   1
   3  -9   2 5472.67 259.143   1
   3  -9   2 5435.82  299.26   1
  -3  -9  -2 6099.62 300.159   1
  -3   9  -2 5765.37 270.194   1
  -3   9  -2 5439.02 323.975   1
   3   9   3 1327.41 101.539   1
   3   9   3 1363.46 127.063   1
   3  -9   3 1170.47 79.0021   1
   3  -9   3 1287.86 110.837   1
  -3  -9  -3 1418.27  102.48   1
  -3   9  -3 1313.39  89.472   1
   3   9   4 226.322   77.47   1
   3   9   4 334.734 47.2898   1
   3  -9   4 221.554 43.5908   1
   3  -9   4 238.665 55.6365   1
  -3  -9  -4 253.998 77.4705   1
   3   9   5 2404.22  153.23   1
   3   9   5 2647.66 168.323   1
   3   9   5 2976.53 215.545   1
   3  -9   5 2762.09 203.661   1
   3  -9   5 2554.80 225.578   1
  -3  -9  -5 3006.71 174.526   1
   3   9   6 4398.64 230.507   1
   3   9   6 3620.28  203.15   1
   3  -9   6 4084.30 258.868   1
   3  -9   6 3794.90  278.30   1
   3   9   6 3001.99 197.886   1
  -3  -9  -6 3720.90 214.905   1
   3   9   7 762.348 98.8887   1
   3   9   7 828.542 106.125   1
   3  -9   7 809.734 99.6786   1
   3  -9   7 733.469 73.1825   1
   3   9   8 1844.80 135.278   1
   3  -9   8 1439.83 86.6846   1
   3  -9   8 1668.68 94.6584   1
   3   9   8 1505.87 89.9501   1
  -3  10  10 1143.98 67.0132   1
  -3  10   9 467.617 83.4583   1
  -3 -10   8 5965.46 303.529   1
  -3  10   8 6141.67 393.211   1
  -3 -10   7 337.564 55.8361   1
  -3  10   7  329.13 61.7644   1
   3  10  -6 227.146 81.6609   1
  -3 -10   6 264.507 84.6696   1
  -3  10   6 374.951 60.6084   1
   3  10  -5 197.113 47.8499   1
   3 -10  -5 292.788 44.7977   1
  -3 -10   5 250.566  51.285   1
  -3  10   5 226.861 75.8433   1
  -3  10   5 230.607 48.0887   1
   3  10  -4 3781.33 200.948   1
   3 -10  -4 3502.95 190.036   1
  -3  10   4 3500.18  243.72   1
  -3  10   4 3481.34 197.913   1
  -3 -10   4 4026.84 212.664   1
   3  10  -3 81.0781 25.4999   1
   3  10  -3 68.2939 26.1092   1
   3 -10  -3 65.5615  29.762   1
  -3 -10   3 52.3296 24.6989   1
  -3 -10   3 240.111 50.4842   1
  -3  10   3 64.7487 33.5944   1
  -3  10   3 108.965 30.8919   1
   3  10  -2 7587.48 349.154   1
   3  10  -2 6937.40 364.786   1
   3 -10  -2 7313.82 350.672   1
  -3 -10   2 7027.39 373.488   1
  -3  10   2 7448.05 363.994   1
  -3 -10   2 7502.59 358.978   1
  -3  10   2 7489.65 408.277   1
   3  10  -1 90.8416 45.1675   1
   3  10  -1 101.742 26.0391   1
   3 -10  -1 97.4406 28.0847   1
   3 -10  -1   61.33 29.3125   1
  -3 -10   1 100.646 44.0776   1
  -3 -10   1 88.3377 28.5377   1
  -3  10   1 90.7107 28.4431   1
  -3  10   1 63.6806 23.8677   1
  -3  10   1 111.302 30.7864   1
   3  10   0 586.343 90.3369   1
   3  10   0 797.971 55.5095   1
   3 -10   0 566.462 68.3541   1
   3 -10   0 574.362 56.5138   1
  -3 -10   0  663.05 92.2353   1
  -3  10   0 724.695 63.2967   1
  -3  10   0 601.516 60.4752   1
  -3  10   0  578.68  77.543   1
   3  10   1 265.395 40.5715   1
   3  10   1 322.914 71.6498   1
   3 -10   1 279.928 53.2612   1
  -3 -10  -1 355.431 71.0149   1
  -3  10  -1 303.386 61.5856   1
   3  10   2 1332.51  91.272   1
   3 -10   2 1305.32 88.3567   1
   3 -10   2 1391.05 163.254   1
   3  10   2 1449.35 146.366   1
  -3 -10  -2 1569.55 145.015   1
  -3  10  -2 1341.08 89.9948   1
   3  10   3 1353.31 107.128   1
   3  10   3 1369.75 98.0519   1
   3 -10   3 1260.45 85.0451   1
   3 -10   3 1340.41 117.392   1
  -3  10  -3 1389.39  95.381   1
  -3 -10  -3 1535.94 110.419   1
   3  10   4 595.335 75.0937   1
   3  10   4 716.566 71.8066   1
   3 -10   4 546.271 64.1975   1
   3 -10   4 661.522 122.759   1
  -3 -10  -4 720.667 74.5006   1
   3  10   5  851.46 86.6169   1
   3  10   5 872.117 83.7134   1
   3 -10   5 877.493 114.533   1
   3 -10   5 907.804 91.6435   1
  -3 -10  -5 1017.07 87.9538   1
   3  10   6 714.481 76.6808   1
   3  10   6 981.786 79.9327   1
   3 -10   6 887.442 105.035   1
   3 -10   6 882.096 84.2767   1
   3  10   6 708.242 69.3558   1
  -3 -10  -6 862.074 77.6709   1
   3  10   7 220.981 38.3893   1
   3 -10   7 231.427 55.2848   1
   3 -10   7 151.433 38.3977   1
   3  10   7 173.838 32.2155   1
   3  10   8 3979.73 180.625   1
   3 -10   8 3011.30 173.171   1
   3 -10   8 3506.14 170.154   1
  -3  11   9 31.4009 33.7431   1
  -3 -11   8 1476.03 99.9299   1
  -3  11   8 1443.42 150.048   1
  -3 -11   7 26.1179 30.4742   1
  -3  11   7 70.6989 32.5165   1
   3  11  -6 6466.73 341.856   1
  -3 -11   6 6276.29 392.479   1
  -3  11   6 5504.43 307.209   1
   3  11  -5 138.923 42.9824   1
   3 -11  -5 101.751  58.812   1
  -3 -11   5 126.578  64.934   1
  -3  11   5 99.6663 64.5962   1
  -3  11   5 122.115 65.2521   1
   3  11  -4 1414.79 99.1996   1
   3 -11  -4 1560.67 153.764   1
  -3 -11   4 1696.46 163.847   1
  -3  11   4 1461.42 157.438   1
  -3  11   4 1589.80 163.232   1
   3  11  -3 758.412 101.413   1
   3 -11  -3 785.024 73.9706   1
  -3 -11   3 936.706 81.1982   1
  -3  11   3 775.411 77.8904   1
  -3  11   3 803.929 81.1151   1
   3  11  -2 3702.63 188.834   1
   3 -11  -2 3774.69 200.687   1
   3  11  -2 3891.41 198.491   1
  -3 -11   2 4083.28 259.513   1
  -3 -11   2 3640.58 190.153   1
  -3  11   2 3602.05 198.145   1
  -3  11   2 3969.22 213.127   1
   3  11  -1 1053.70 74.8429   1
   3  11  -1 1016.09 81.1805   1
   3 -11  -1 1063.37 114.788   1
  -3 -11   1 1118.13 82.2618   1
  -3 -11   1 1157.65 85.4664   1
  -3  11   1  967.60 84.8339   1
  -3  11   1 1120.04 123.436   1
   3  11   0 9058.58  432.08   1
   3 -11   0 8671.45 458.158   1
   3 -11   0 8445.73 416.326   1
   3  11   0 9489.68 466.221   1
  -3 -11   0 9736.89 474.158   1
  -3  11   0 9295.76 508.837   1
  -3  11   0 8650.55 421.169   1
   3  11   1 283.324 49.8792   1
   3  11   1 324.618 45.3626   1
   3 -11   1 302.698 67.7502   1
   3 -11   1 309.301 90.1679   1
  -3 -11  -1 263.677  49.274   1
  -3  11  -1 300.313  67.353   1
   3  11   2 4685.61 260.942   1
   3  11   2 4691.17  244.42   1
   3 -11   2 4423.99 267.466   1
   3 -11   2 4188.39 221.179   1
  -3  11  -2 4571.08 235.705   1
  -3 -11  -2 5160.67 267.468   1
   3  11   3 301.372 39.8383   1
   3  11   3 9.61131 32.8858   1
   3 -11   3 81.4006 65.2379   1
   3 -11   3 4.18306 28.1231   1
  -3 -11  -3 276.395 38.8153   1
  -3  11  -3 11.3329 31.0486   1
   3  11   4 1653.79 155.753   1
   3 -11   4 1546.86 127.939   1
   3 -11   4 1437.15 106.236   1
   3  11   4 1546.44 119.532   1
  -3 -11  -4 1694.63 122.411   1
   3  11   5 98.4128 54.5594   1
   3 -11   5 82.7357 52.0239   1
   3 -11   5 175.759 63.1938   1
   3  11   5  84.882 60.0332   1
  -3 -11  -5 89.9333 56.6129   1
   3  11   6 764.038 108.857   1
   3  11   6 921.001 107.198   1
   3 -11   6 844.959 100.645   1
   3 -11   6 934.546  119.28   1
  -3 -11  -6 904.186 106.764   1
   3  11   7 960.768  67.969   1
   3 -11   7  821.59 64.8598   1
   3 -11   7 904.714 68.5827   1
   3  11   8 1481.51 74.4549   1
   3 -11   8 1249.62  90.696   1
  -3 -12   8 2685.70 140.817   1
  -3  12   8 2583.14 147.841   1
  -3  12   7 2724.70 222.533   1
  -3 -12   7 2940.68 167.578   1
   3  12  -6 36.0356 27.7816   1
  -3 -12   6 19.6995 29.3254   1
  -3  12   6 36.8507 43.7455   1
   3  12  -5 66.2489 35.3516   1
   3 -12  -5 54.3545 32.3066   1
  -3 -12   5  54.141 34.7064   1
  -3  12   5 79.6255 35.0719   1
   3  12  -4 3779.56  257.48   1
   3 -12  -4 3636.91 209.582   1
  -3 -12   4 4070.85 225.611   1
  -3  12   4 3426.46 209.421   1
  -3  12   4 3632.70 218.438   1
   3  12  -3-5.51922 18.9847   1
   3 -12  -3 8.80823 33.0671   1
  -3 -12   3 14.7411 33.6759   1
  -3  12   3 31.0499 35.8916   1
  -3  12   3 17.5678 21.5557   1
   3  12  -2 4053.91 261.874   1
   3  12  -2 3799.28 201.872   1
   3 -12  -2 3951.19 268.935   1
  -3 -12   2 3916.17 256.876   1
  -3 -12   2 4147.83 224.652   1
  -3  12   2 4098.81 283.707   1
   3  12  -1 493.991 59.3584   1
   3  12  -1 434.418 53.2567   1
   3 -12  -1 433.143  55.561   1
  -3 -12   1 471.145  59.642   1
  -3  12   1 423.908 58.6802   1
   3 -12   0 10.9914 48.2499   1
   3 -12   0 27.8935 38.8687   1
   3  12   0 46.9163 42.4171   1
   3  12   0 14.4726   24.62   1
  -3  12   0 82.4516  38.718   1
  -3 -12   0 47.9234 42.8171   1
   3  12   1 3265.27 192.288   1
   3 -12   1 3095.08 204.919   1
   3 -12   1 3135.17 174.551   1
   3  12   1 3144.42 219.744   1
  -3  12  -1 3121.30 173.374   1
  -3 -12  -1 3454.93 194.761   1
   3 -12   2 2223.85 136.441   1
   3 -12   2 2266.32 235.027   1
   3  12   2 2478.64 161.346   1
   3  12   2 2453.12 149.678   1
  -3  12  -2 2464.52 191.144   1
  -3 -12  -2 2776.50 166.459   1
   3 -12   3 2374.18 188.643   1
   3 -12   3 2966.66 201.685   1
   3  12   3 3214.64 250.699   1
   3  12   3 2907.62 218.347   1
  -3  12  -3 3469.52 183.009   1
  -3 -12  -3 3407.80 249.136   1
   3 -12   4 154.531 40.0592   1
   3 -12   4 180.603 79.5272   1
   3  12   4 213.347 73.3542   1
   3  12   4 194.529 41.3739   1
  -3 -12  -4 209.491  71.137   1
   3 -12   5 657.463 68.6195   1
   3 -12   5 725.267 79.9087   1
   3  12   5 809.431 79.4317   1
   3  12   5 732.609 69.6691   1
  -3 -12  -5 822.582 75.9758   1
   3 -12   6 2008.89  121.81   1
   3 -12   6 1795.28 107.479   1
   3  12   6 1552.11 109.052   1
   3  12   6 1931.50 111.977   1
  -3 -12  -6 1840.12 109.121   1
   3 -12   7 70.2624 21.9246   1
   3 -12   7 80.3755  38.293   1
   3  12   7 128.495   23.88   1
  -3  13   8 31.9959 19.0251   1
  -3 -13   8 30.0139   18.05   1
  -3  13   7 1695.19 112.937   1
  -3 -13   7 1938.49 152.315   1
   3  13  -6 2945.55 210.691   1
  -3  13   6 2593.90 162.552   1
  -3 -13   6 3049.26 172.662   1
   3 -13  -5 5123.69 333.716   1
   3  13  -5 5428.21 285.201   1
  -3  13   5 4872.96 344.188   1
  -3 -13   5 6181.59  319.83   1
   3 -13  -4 3884.52 280.734   1
   3  13  -4 3969.80 218.932   1
  -3  13   4 3984.48 300.594   1
  -3 -13   4 4453.06 242.153   1
   3 -13  -3 1225.31 102.078   1
   3  13  -3 1149.52 91.8484   1
  -3  13   3 1263.62 110.307   1
  -3 -13   3 1306.56 104.617   1
   3 -13  -2 1729.41 121.906   1
   3  13  -2 1651.37 115.827   1
   3  13  -2 1680.58 153.445   1
  -3  13   2 1775.57 129.294   1
  -3 -13   2 1600.60  113.30   1
  -3 -13   2 1756.52 125.836   1
   3  13  -1 5700.39 357.942   1
   3 -13  -1 4905.99 315.245   1
   3  13  -1 5169.61 269.964   1
  -3  13   1 5422.26 340.808   1
  -3 -13   1 5482.96  339.09   1
   3  13   0 3050.86 183.207   1
   3 -13   0 2803.41  163.71   1
   3  13   0 3015.77 166.987   1
  -3  13   0 2596.49 159.387   1
  -3 -13   0 3214.50 182.881   1
   3 -13   117011.60 980.037   1
   3 -13   116822.90 898.685   1
   3  13   118542.90 1077.15   1
   3  13   119188.40 1079.35   1
  -3  13  -117834.40 1013.65   1
  -3 -13  -119644.90 1106.93   1
   3 -13   2 3135.88  178.36   1
   3 -13   2 3331.37 219.396   1
   3  13   2 3563.83 266.093   1
   3  13   2 3351.94 239.447   1
  -3  13  -2 3319.46 186.228   1
  -3 -13  -2 3810.38 267.821   1
   3 -13   3 955.937 103.164   1
   3 -13   3 774.185 75.5167   1
   3  13   3 987.236 95.3975   1
   3  13   3 1068.69 86.1645   1
  -3  13  -3  950.23 116.437   1
  -3 -13  -3 1113.77 94.7439   1
   3 -13   4 1299.12 97.3795   1
   3 -13   4 1505.61 125.038   1
   3  13   4 1526.08 117.227   1
   3  13   4 1502.02 105.429   1
  -3 -13  -4 1781.23 115.402   1
   3 -13   5 881.713 72.4235   1
   3 -13   5 933.902 83.3661   1
   3  13   5 933.579 79.8033   1
   3  13   5 973.411 75.6339   1
  -3 -13  -5 1098.17 80.3854   1
   3 -13   6 3646.03 179.927   1
   3 -13   6 3407.07 199.444   1
   3  13   6 2720.91  189.37   1
   3  13   6 3708.85 173.459   1
  -3 -13  -6 3362.31 190.961   1
   3 -13   7 52.8588 24.4575   1
   3  13   7 28.3397 15.1105   1
  -3 -14   7 1297.33 83.7962   1
   3  14  -6 100.187 28.0694   1
  -3  14   6 95.9667 32.5453   1
  -3 -14   6  160.99 53.6076   1
   3 -14  -5 1501.43 107.714   1
   3  14  -5 1610.75 141.376   1
  -3 -14   5 1716.20  157.43   1
   3 -14  -4 2480.29 157.819   1
   3  14  -4 2529.82  149.35   1
  -3 -14   4 2790.63 167.148   1
   3 -14  -3 3082.08 238.431   1
   3  14  -3 3064.74  218.07   1
  -3 -14   3 3181.95  239.26   1
   3 -14  -2 2721.71 215.071   1
   3  14  -2 2529.53  156.20   1
   3  14  -2 2717.18  203.22   1
  -3 -14   2 2528.91 154.196   1
   3 -14  -1 21.8566 24.2146   1
   3  14  -1 23.2891 25.6711   1
   3  14  -1 25.6165 22.9937   1
  -3 -14   1 23.3606 25.0737   1
   3 -14   0 380.639 79.1025   1
   3  14   0 332.266 58.5025   1
   3  14   0 321.367 51.9175   1
  -3  14   0 264.698 50.6348   1
  -3 -14   0 358.359 54.8764   1
   3 -14   1 1761.60 121.247   1
   3  14   1 2012.27 138.701   1
   3 -14   1 1751.86 140.605   1
   3  14   1 1994.79 127.856   1
  -3  14  -1 1789.17 121.557   1
  -3 -14  -1 2237.78 136.591   1
   3 -14   2 1110.41  107.66   1
   3 -14   2 965.217 83.2206   1
   3  14   2 1239.23  99.332   1
   3  14   2 1111.48 93.9623   1
  -3  14  -2 1095.14 124.008   1
  -3 -14  -2 1230.91  96.007   1
   3 -14   3 7007.41 398.187   1
   3  14   3 7345.66 393.958   1
   3  14   3 6942.65 364.787   1
  -3  14  -3 7238.39 360.827   1
  -3 -14  -3 8170.71 407.672   1
   3  14   4 135.897  37.688   1
   3 -14   4 122.648 31.7614   1
   3 -14   4 119.542  39.487   1
   3  14   4 138.373 33.7079   1
  -3 -14  -4 126.379 36.6326   1
   3 -14   5 3019.82 158.249   1
   3 -14   5 3369.62 177.506   1
   3  14   5 3358.45 175.924   1
   3  14   5 3394.61 170.981   1
  -3 -14  -5 4028.96 187.189   1
   3 -14   6 82.8244 21.1919   1
   3 -14   6 47.5412 17.9647   1
   3  14   6 56.2117 29.7316   1
  -3 -15   7 4541.86 231.323   1
  -3 -15   6 1020.87 70.9226   1
   3 -15  -5 3093.01 162.917   1
   3  15  -5 3020.81 189.365   1
  -3 -15   5 3555.01 180.624   1
   3 -15  -4 91.8359 33.9863   1
   3  15  -4 88.2043 28.3714   1
  -3 -15   4  77.962  51.402   1
   3 -15  -3 7467.24  450.03   1
   3  15  -3 7619.05 430.782   1
  -3 -15   3 7927.96 441.376   1
   3 -15  -2 588.909 68.2016   1
   3  15  -2 698.723 93.1282   1
   3  15  -2 555.142 63.6675   1
  -3 -15   2 553.246 61.1905   1
   3 -15  -111505.80 660.065   1
   3  15  -112074.90  691.97   1
   3  15  -112334.30 627.505   1
  -3 -15   112722.60 703.531   1
   3 -15   0 3291.90 225.083   1
   3  15   0 3428.36 240.411   1
   3  15   0 3336.17 226.694   1
  -3  15   0 2384.26 152.055   1
  -3 -15   0 3731.00 240.998   1
   3 -15   1 7301.24 423.774   1
   3  15   1 7813.32 403.097   1
   3  15   1 7815.58 397.856   1
  -3  15  -1 7194.92 370.498   1
  -3 -15  -1 8784.54 429.574   1
   3 -15   2 386.892 49.8462   1
   3 -15   2 425.264 93.1888   1
   3  15   2  477.76 58.1247   1
   3  15   2 441.858 55.6801   1
  -3  15  -2 450.617 78.7509   1
  -3 -15  -2 473.295   57.62   1
   3 -15   3 1991.50 126.589   1
   3 -15   3 2485.80 155.361   1
   3  15   3 2741.29 156.189   1
   3  15   3 2497.55 181.317   1
  -3  15  -3 2488.99 172.044   1
  -3 -15  -3 3012.27 159.153   1
   3 -15   4 193.798 37.1589   1
   3 -15   4 158.384 31.2701   1
   3  15   4  227.20 38.3663   1
   3  15   4 166.395 54.7029   1
  -3 -15  -4 265.006 37.3412   1
   3 -15   5 36.6576 18.2274   1
   3 -15   5 23.4809 15.1393   1
   3  15   5 34.7369 26.8727   1
   3  15   5 27.2868 26.0961   1
  -3 -15  -5 30.9539 25.5171   1
   3 -16  -5 446.645 59.9608   1
   3  16  -5 407.059 50.2718   1
   3 -16  -4 481.494 51.6566   1
   3  16  -4 438.785 42.9944   1
   3 -16  -3 315.539  47.427   1
   3  16  -3  281.37 62.5695   1
   3 -16  -2 1192.46 91.2176   1
   3  16  -2 1106.86 112.269   1
   3  16  -2 1264.38 83.9812   1
  -3 -16   2 1089.36 104.581   1
   3 -16  -1 796.996 103.734   1
   3  16  -1 782.586 72.7786   1
   3  16  -1 829.512 69.9314   1
  -3 -16   1  852.77 70.0934   1
   3 -16   0 26.8128 22.2356   1
   3  16   0 21.8367 23.1218   1
   3  16   0 33.6188 36.4545   1
  -3 -16   0 32.4333 22.6063   1
   3 -16   1 725.094 93.2257   1
   3  16   1 788.861 98.4169   1
   3  16   1 824.144 72.6984   1
  -3  16  -1 716.755 62.6654   1
  -3 -16  -1 899.046 72.1905   1
   3 -16   2 296.667 41.3314   1
   3  16   2 387.759 48.0273   1
   3  16   2 316.804 44.5234   1
  -3 -16  -2 433.097 46.7816   1
   3  16   3 7545.58 406.466   1
   3  16   3 6992.28 341.539   1
  -3 -16  -3 8425.51 426.253   1
   3  16   4 53.5665 33.2178   1
   3  16   4 60.7957 19.3821   1
  -3 -16  -4 50.8825 31.5277   1
   3 -17  -4 5.47079 12.0226   1
   3 -17  -3 3132.03 185.313   1
   3  17  -3 2678.61 128.528   1
   3 -17  -2  238.26 33.2332   1
   3  17  -2 57.5968 23.8073   1
   3  17  -2 160.845 28.6765   1
  -3 -17   2  158.76 22.6039   1
   3 -17  -1 9335.96  479.06   1
   3  17  -1 8616.83 409.019   1
   3  17  -1 8830.76 456.692   1
  -3 -17   1 9003.63 408.585   1
   3 -17   0  17.815 25.1893   1
   3  17   0 11.0021 16.4765   1
   3  17   0 6.94048 16.0123   1
  -3 -17   0  14.413 15.5442   1
   3 -17   1 7592.01 391.608   1
   3  17   1 7908.81  419.74   1
   3  17   1 7732.32 368.916   1
  -3 -17  -1 9078.27  442.61   1
   3  17   2 26.7306 27.7014   1
   3  17   2 19.9238 25.5377   1
  -3  17  -2 22.3921  22.537   1
  -3 -17  -2 20.5565 25.5069   1
   3  17   3 1667.43 86.4565   1
   3  17   3 1505.37 80.6884   1
  -3 -17  -3 1807.12  85.378   1
   3 -18  -2 24.0305 15.0469   1
   3 -18  -1 516.192 40.2985   1
   3  18  -1 491.133 39.0409   1
   3 -18   0 341.276 34.0146   1
   3  18   0 367.919 33.2949   1
   3  18   1 706.142  65.235   1
   3  18   1 692.156 46.1604   1
  -3 -18  -1 755.589 61.4537   1
  -4   0   8 344.455 52.4028   1
  -4   0   7 76.3181 45.4247   1
   4   0  -6 107.187 35.7113   1
  -4   0   6 109.804  28.568   1
   4   0  -5 36.2313 20.9702   1
  -4   0   5 15.9892 24.9006   1
  -4   0   5 8.06148 19.0477   1
   4   0  -410361.20 425.011   1
   4   0  -410379.90  406.55   1
   4   0  -410477.70 406.925   1
  -4   0   4 7984.08 334.158   1
  -4   0   4 8448.81  341.50   1
  -4   0   410377.50 434.943   1
  -4   0   4 9820.96 433.714   1
   4   0  -3 11.9013 10.7376   1
   4   0  -3 8.24932 9.17502   1
   4   0  -3 36.3698 16.1709   1
   4   0  -3 0.22615 8.61625   1
  -4   0   3 7.40872 9.52355   1
  -4   0   3 43.6139 15.2421   1
  -4   0   3-0.21417 13.4355   1
  -4   0   3 7.87261 17.5699   1
   4   0  -246676.00 2602.68   1
   4   0  -246916.70 2544.60   1
   4   0  -246258.20 2579.44   1
   4   0  -248955.60 2676.70   1
  -4   0   245402.30 2505.39   1
  -4   0   245961.40 2566.64   1
  -4   0   249067.50 2744.12   1
   4   0  -1 59.6504 17.4473   1
   4   0  -1 9.44752 10.6885   1
   4   0  -1 14.3635  11.824   1
   4   0  -1 2.05806 13.1289   1
  -4   0   1 6.24637 11.9818   1
  -4   0   1 6.64976  20.709   1
  -4   0   1 28.6816 13.7129   1
   4   0   0 8772.62 360.935   1
   4   0   0 8858.83 372.642   1
   4   0   0 8347.09 313.707   1
   4   0   0 9036.30 388.164   1
   4   0   0 7499.44 284.745   1
   4   0   0 8609.09 399.275   1
  -4   0   0 8484.49 399.837   1
  -4   0   0 9097.36 380.037   1
  -4   0   0 8510.45 418.227   1
  -4   0   0 9037.56 380.474   1
   4   0   1 24.3475 18.6477   1
   4   0   1 29.6723 25.8938   1
   4   0   1 97.7824 28.6324   1
   4   0   1 22.8073 17.7082   1
   4   0   1 35.8162 30.1374   1
   4   0   1 32.9368 12.9651   1
  -4   0  -1 53.5214 29.2867   1
  -4   0  -1 11.1278 16.9491   1
  -4   0  -1 47.7745 21.9695   1
  -4   0  -1 66.1184 16.8006   1
   4   0   222021.30 1112.85   1
   4   0   221437.10 1073.13   1
   4   0   220855.60 1047.36   1
   4   0   221380.60 1064.24   1
   4   0   219718.60 968.109   1
   4   0   222212.60 1131.78   1
  -4   0  -222407.30 1148.14   1
  -4   0  -221877.60 1100.17   1
  -4   0  -220397.40 1033.44   1
  -4   0  -221697.30 1129.19   1
   4   0   3 7.15783   19.49   1
   4   0   3 1.06387  22.505   1
   4   0   3 0.50906 25.2874   1
   4   0   3 4.30427 14.4634   1
   4   0   3 2.15307 15.8681   1
   4   0   3 123.491 24.5485   1
  -4   0  -3 7.64223 26.5755   1
  -4   0  -3-0.92758 14.4225   1
  -4   0  -3 4.61428 19.5591   1
  -4   0  -3 8.74096 18.4971   1
   4   0   4 7031.24 398.008   1
   4   0   4 7073.86 388.643   1
   4   0   4 6304.52 306.582   1
  -4   0  -4 7013.09 403.714   1
  -4   0  -4 7246.93 399.979   1
   4   0   5 3.95838 21.3243   1
   4   0   5 5.42539 18.0529   1
  -4   0  -5  5.4985 19.1863   1
  -4   0  -5 27.1664 19.9551   1
   4   0   6 2315.55 152.597   1
  -4   0  -6 2233.79 143.567   1
   4   0   7 16.2405 23.7493   1
  -4   0  -7 15.2369  21.111   1
   4   0   8 2036.29 136.652   1
  -4   0  -8 1894.44 149.922   1
   4   0   9-35.4765 21.4172   1
  -4   1   8 7.92148 30.6456   1
  -4   1   7 499.043  55.587   1
   4   1  -6 2391.99 113.151   1
   4  -1  -6 2198.90 103.811   1
  -4   1   6 2229.32 119.283   1
  -4   1   6 2132.03 128.349   1
  -4  -1   6 2250.50 149.617   1
   4   1  -5 1564.80 78.4556   1
   4  -1  -5 1501.21 73.8159   1
  -4  -1   5 1459.55 127.728   1
  -4  -1   5 1657.65 84.0949   1
  -4   1   5 1636.12 87.8339   1
  -4   1   5 1559.43 127.404   1
   4   1  -4 957.764 73.5774   1
   4  -1  -4 949.214 51.5475   1
   4  -1  -4 958.838 57.3268   1
   4  -1  -4 960.047 45.3865   1
  -4   1   4 815.861 53.7487   1
  -4  -1   4 883.809 60.2988   1
  -4  -1   4 905.444 72.6179   1
  -4   1   4 774.797 56.1078   1
  -4   1   4 929.449 55.6124   1
  -4   1   4 944.038 62.2858   1
   4   1  -3 77.7699 12.6669   1
   4   1  -3 59.3439   16.98   1
   4   1  -3 46.7204 21.0809   1
   4   1  -3 61.3919 23.5936   1
   4  -1  -3 48.7335 16.1368   1
   4  -1  -3  54.731 14.3191   1
   4  -1  -3 81.5036  14.234   1
   4  -1  -3 62.9677 15.9478   1
  -4  -1   3 59.8254  26.177   1
  -4  -1   3 25.8856 22.9058   1
  -4  -1   3 105.916 32.1334   1
  -4   1   3 63.6431 15.1678   1
  -4   1   3 56.0613 15.3024   1
  -4   1   3 56.6642 17.4615   1
  -4   1   3  72.252 32.4823   1
   4   1  -2 5268.71 211.675   1
   4   1  -2 5814.91 244.746   1
   4   1  -2 5187.16 195.623   1
   4   1  -2 5355.47 218.709   1
   4  -1  -2 5306.98 213.185   1
   4  -1  -2 5212.20 223.153   1
   4  -1  -2 5621.36 217.769   1
   4  -1  -2 5307.26 220.785   1
  -4  -1   2 5723.12 249.326   1
  -4  -1   2 5005.19 210.469   1
  -4  -1   2 5218.72 223.928   1
  -4   1   2 5375.43 215.463   1
  -4   1   2 5072.80 206.405   1
  -4   1   2 5695.31 239.528   1
  -4   1   2 5039.83 212.603   1
   4   1  -1 56.8746 24.6179   1
   4   1  -1 76.7519 17.2862   1
   4   1  -1 67.8221 7.49162   1
   4  -1  -1 75.4482 17.1797   1
   4  -1  -1 142.199 17.8139   1
   4  -1  -1 65.9203 17.5157   1
   4  -1  -1  72.525  30.663   1
   4   1  -1 59.8761 16.9351   1
  -4  -1   1  95.044 19.4421   1
  -4  -1   1 118.603 21.2179   1
  -4  -1   1 89.9126 20.1299   1
  -4   1   1 61.8589 18.3624   1
  -4   1   1  63.625 20.4642   1
  -4   1   1 65.8344 28.4152   1
  -4   1   1 121.303 32.1887   1
   4  -1   053602.00 3118.50   1
   4   1   053561.10 3169.60   1
   4   1   059153.80 3420.73   1
   4   1   055110.60 3112.45   1
   4   1   049288.10 2840.50   1
   4  -1   057903.50 3332.14   1
   4  -1   057393.40 3401.55   1
   4  -1   053097.30 2980.83   1
   4  -1   057167.30 3351.67   1
   4  -1   049607.30 2818.01   1
   4   1   059682.90 3409.47   1
  -4  -1   054925.20 3275.61   1
  -4  -1   060182.40 3539.00   1
  -4  -1   057000.70 3464.57   1
  -4  -1   059848.40 3458.74   1
  -4   1   054870.00 3207.78   1
  -4   1   054946.90 3333.87   1
  -4   1   061856.50 3645.11   1
  -4   1   059831.10 3453.96   1
   4   1   139731.10 2087.48   1
   4   1   137654.30 2031.66   1
   4   1   138451.10 2012.35   1
   4   1   139327.80 2132.67   1
   4   1   134310.30 1820.29   1
   4  -1   139692.80 2110.93   1
   4  -1   137396.30 2010.46   1
   4  -1   136292.30 1927.61   1
   4  -1   137755.50 2069.12   1
   4  -1   137436.40 2002.64   1
   4  -1   136228.80 1971.58   1
  -4  -1  -139438.10 2132.25   1
  -4  -1  -139483.60 2157.31   1
  -4  -1  -138666.10 2145.00   1
  -4  -1  -138862.50 2108.05   1
  -4   1  -138241.50 2066.94   1
  -4   1  -138430.40 2052.13   1
  -4   1  -137079.90 2138.43   1
  -4   1  -138844.60 2071.70   1
   4   1   294388.40 6432.58   1
   4   1   293442.10 6209.71   1
   4   1   289746.70 5964.71   1
   4   1   288034.60 5936.30   1
   4   1   285895.20 5784.82   1
   4  -1   291463.60 6126.15   1
   4  -1   288236.10 5872.86   1
   4  -1   288118.40 5956.30   1
   4  -1   287061.70 5977.14   1
   4  -1   285582.40 5767.80   1
   4  -1   291453.90 6159.99   1
  -4  -1  -294085.50 6278.88   1
  -4  -1  -285704.30 5712.52   1
  -4  -1  -291089.80 6265.79   1
  -4   1  -290696.20 6129.04   1
  -4   1  -293388.60 6239.81   1
  -4   1  -288657.20 5973.48   1
  -4   1  -287315.80 6027.55   1
  -4  -1  -290415.70 6129.01   1
   4   1   3 942.644 63.1355   1
   4   1   3 913.904 60.6588   1
   4   1   3 1043.28 114.824   1
   4   1   3 939.351 68.8616   1
   4   1   3 947.318 68.7958   1
   4   1   3  907.79 66.7599   1
   4  -1   3 926.882 67.3988   1
   4  -1   3 925.442 66.9978   1
   4  -1   3 914.622 67.7081   1
   4  -1   3 888.109 65.8086   1
   4  -1   3 895.225 64.4564   1
  -4  -1  -3 1058.66 80.4215   1
  -4  -1  -3 992.559 72.6202   1
  -4  -1  -3 1013.06 65.0458   1
  -4  -1  -3 831.794 53.0518   1
  -4   1  -3  972.41 63.1655   1
  -4   1  -3 896.565 57.6636   1
  -4   1  -3 912.332 105.753   1
  -4   1  -3 962.656 70.5202   1
   4   1   4 6712.76  374.65   1
   4   1   4 8913.91  433.17   1
   4   1   4 8958.57 478.611   1
   4  -1   4 8318.44 401.127   1
   4  -1   4 8457.92 408.955   1
   4  -1   4 8659.19 421.349   1
  -4  -1  -4 9116.74  446.75   1
  -4  -1  -4 8944.92 483.363   1
  -4  -1  -4 7648.26 385.673   1
  -4   1  -4 8956.41 446.412   1
  -4   1  -4 8985.89 430.183   1
   4   1   5 119.027 39.0302   1
   4   1   5 166.705 33.7636   1
   4  -1   5 77.9349  51.757   1
   4  -1   5 102.984 36.6055   1
   4  -1   5 82.8394 34.1183   1
  -4  -1  -5 141.228 34.3568   1
  -4  -1  -5  207.54 59.9046   1
  -4   1  -5 103.908 34.2085   1
  -4   1  -5 126.665 37.7843   1
   4   1   6 1534.74 119.097   1
   4  -1   6 1579.99 121.846   1
  -4  -1  -6 1662.55 153.358   1
  -4   1  -6 1552.38 154.151   1
   4   1   7  7.7229 19.8701   1
   4  -1   7 12.5791 30.4436   1
  -4  -1  -7-10.6406 17.3677   1
  -4   1  -7 16.8494 17.1033   1
   4   1   8 2540.32  201.57   1
   4  -1   8 2149.05 139.941   1
  -4  -1  -8 2097.27 122.522   1
  -4   1  -8 2007.84 154.313   1
   4   1   9 444.813 69.5477   1
   4  -1   9  428.81  45.546   1
  -4   2   9  906.66 81.3598   1
  -4   2   8 185.126 42.4843   1
  -4   2   7 7525.57 371.986   1
   4   2  -6 707.419 78.3677   1
  -4   2   6 728.678 61.1996   1
   4   2  -5 2287.89  105.44   1
   4  -2  -5 2045.70 116.642   1
  -4  -2   5 2169.12 158.594   1
  -4  -2   5 2049.75 126.299   1
  -4   2   5 2245.37 113.493   1
  -4   2   5 2078.71 144.858   1
   4   2  -4 6003.23  271.21   1
   4  -2  -4 5632.19 227.927   1
   4  -2  -4 5798.77 222.931   1
   4  -2  -4 5748.44 241.984   1
  -4  -2   4 5323.60 240.555   1
  -4  -2   4 5349.98 219.933   1
  -4   2   4 4900.86  201.08   1
  -4   2   4 5112.49 223.305   1
  -4   2   4 5629.48 238.985   1
  -4   2   4 5876.71 294.808   1
   4   2  -3 125.948  18.405   1
   4   2  -3 133.619 34.5006   1
   4   2  -3 130.697 31.4118   1
   4   2  -3 196.802 22.9136   1
   4  -2  -3 124.178 21.4076   1
   4  -2  -3 127.304 20.7788   1
   4  -2  -3 130.852 19.9929   1
   4  -2  -3 228.602 21.0455   1
  -4  -2   3  122.37 40.3961   1
  -4  -2   3  108.04 19.1771   1
  -4  -2   3 121.538 20.4615   1
  -4   2   3 197.412 21.2705   1
  -4   2   3 130.095 20.6456   1
  -4   2   3 147.364  35.814   1
  -4   2   3 152.164 27.0687   1
   4   2  -230298.30 1526.01   1
   4   2  -227989.40 1344.20   1
   4  -2  -230673.90 1515.21   1
   4  -2  -230804.80 1561.75   1
   4  -2  -229540.10 1496.01   1
   4  -2  -229216.40 1434.14   1
   4   2  -230440.20 1505.65   1
  -4  -2   228080.80 1407.70   1
  -4  -2   228330.60 1465.92   1
  -4  -2   228986.70 1472.85   1
  -4   2   229729.90 1526.82   1
  -4   2   229515.60 1527.88   1
  -4   2   229147.60 1459.43   1
  -4   2   230687.80 1599.39   1
   4   2  -1 1263.73 78.4978   1
   4   2  -1 1187.65 60.7916   1
   4   2  -1 1208.19 55.1954   1
   4   2  -1 1276.65 46.8457   1
   4  -2  -1 1251.61 62.3994   1
   4  -2  -1 1184.04 61.3939   1
   4  -2  -1 1346.83 91.6009   1
   4  -2  -1 1145.40 57.7816   1
   4   2  -1 1067.63 45.5136   1
  -4  -2   1 1173.32 63.4415   1
  -4  -2   1 1141.68 88.1226   1
  -4  -2   1 1223.82 88.6928   1
  -4   2   1 1166.46 62.2157   1
  -4   2   1 1160.81 65.6898   1
  -4   2   1 1187.16 83.7396   1
  -4   2   1 1308.22 70.9728   1
   4   2   024335.70 1142.49   1
   4   2   022772.80 1098.70   1
   4   2   024580.40 1167.07   1
   4   2   023300.70 1064.86   1
   4  -2   024093.30 1152.77   1
   4  -2   023045.00 1153.56   1
   4  -2   021163.30 945.784   1
   4  -2   023509.60 1148.16   1
   4  -2   020885.70 943.301   1
   4  -2   023704.00 1146.15   1
   4   2   020925.40 966.487   1
  -4  -2   024611.40 1186.03   1
  -4  -2   023836.00 1189.54   1
  -4  -2   024486.40 1175.95   1
  -4   2   022993.50 1158.90   1
  -4   2   022997.30 1149.33   1
  -4   2   024526.00 1178.41   1
  -4   2   024256.00 1160.04   1
  -4  -2   022807.20 1111.83   1
   4   2   1 3540.72 145.642   1
   4   2   1 3963.50 163.485   1
   4   2   1 3846.87 169.317   1
   4   2   1 3940.50 206.954   1
   4  -2   1 3804.10 168.531   1
   4  -2   1 3625.52 191.227   1
   4  -2   1 3748.06 201.351   1
   4  -2   1 3604.93 155.143   1
   4  -2   1 3683.18 173.946   1
   4  -2   1 3705.80 146.595   1
   4   2   1 3733.81 168.477   1
  -4  -2  -1 3749.70 171.139   1
  -4  -2  -1 3893.80 169.412   1
  -4  -2  -1 3856.48 163.276   1
  -4  -2  -1 3921.48 226.409   1
  -4   2  -1 3746.02 197.866   1
  -4   2  -1 3874.87 195.384   1
  -4   2  -1 3664.78 182.432   1
  -4   2  -1 3938.42 168.416   1
   4   2   219802.60 963.433   1
   4   2   220360.20 968.036   1
   4  -2   220635.60 1012.11   1
   4   2   221199.70 1064.91   1
   4   2   220769.90 1029.18   1
   4   2   220885.20 997.205   1
   4  -2   220521.70 1010.77   1
   4  -2   219318.40 927.855   1
   4  -2   219473.80 970.581   1
   4  -2   219874.40 1076.82   1
   4  -2   220254.70 981.924   1
  -4  -2  -221262.50 1086.49   1
  -4  -2  -219245.00 920.518   1
  -4  -2  -221052.30 1066.55   1
  -4   2  -220711.60 1023.60   1
  -4   2  -220369.50 1034.15   1
  -4   2  -219740.60 1087.14   1
  -4   2  -220666.60 1001.54   1
  -4  -2  -220824.00 1040.84   1
   4   2   3 22.2243 16.7223   1
   4   2   3 27.9845 22.9477   1
   4   2   3 23.5089 20.1418   1
   4   2   3 67.6509 21.4895   1
   4  -2   3 28.6461 22.3235   1
   4  -2   3 50.0089 21.3941   1
   4  -2   3 44.4391 30.5469   1
   4  -2   3 22.3314 20.3886   1
  -4  -2  -3 27.9996 25.5383   1
  -4   2  -3 54.2261 30.6802   1
  -4  -2  -3 29.5584 24.0508   1
  -4  -2  -3 54.5339 32.2339   1
  -4  -2  -3 121.497 24.8534   1
  -4   2  -3 54.9229 22.9514   1
  -4   2  -3 28.6093 18.4399   1
  -4   2  -3 28.5506 25.8846   1
   4   2   4 3606.65 192.481   1
   4   2   4 3600.35 189.718   1
   4  -2   4 3455.70 186.651   1
   4  -2   4 3305.38 174.654   1
   4  -2   4 3356.64 180.172   1
  -4  -2  -4 3552.76 196.549   1
  -4  -2  -4 3619.96 193.669   1
  -4   2  -4 3483.87 183.088   1
  -4   2  -4 3476.00 241.021   1
   4   2   5 23.8759  27.763   1
   4   2   5 71.3306 50.9383   1
   4  -2   5 38.0214 30.6483   1
   4  -2   5 21.0487 30.4661   1
  -4  -2  -5 17.3614 29.4393   1
  -4  -2  -5 75.2166 32.6995   1
  -4   2  -5 254.606 32.5991   1
   4   2   6 2001.61 143.155   1
   4  -2   6 2017.13 138.793   1
  -4  -2  -6 1937.23 130.562   1
  -4   2  -6 1939.53 176.619   1
   4   2   7 194.498 47.7043   1
   4  -2   7 165.084 71.6017   1
  -4  -2  -7 182.683 42.1245   1
  -4   2  -7 202.342 40.3321   1
   4   2   8 884.887 121.029   1
   4  -2   8 800.763 74.0764   1
  -4   2  -8  745.26 89.9536   1
   4   2   9 623.151 47.9929   1
   4   2   9 711.457  81.402   1
   4  -2   9 708.655  79.133   1
  -4   3   9 198.727 45.4568   1
  -4   3   8 882.204 81.9704   1
  -4   3   7 1519.97  105.69   1
   4   3  -6 3750.27 176.269   1
  -4   3   6 3509.66 180.835   1
   4   3  -5 9351.45 401.425   1
   4  -3  -5 7810.21 332.124   1
  -4   3   5 8662.67 433.725   1
  -4   3   5 7857.39 403.405   1
   4  -3  -4 6552.42 270.885   1
   4  -3  -4 7208.06 289.401   1
   4  -3  -4 7085.61 281.798   1
   4   3  -4 7686.46 318.317   1
  -4  -3   4 6979.01 315.668   1
  -4   3   4 6323.04 270.243   1
  -4   3   4 6381.48 259.497   1
  -4   3   4 7075.81  340.46   1
  -4   3   4 7036.56 346.725   1
   4   3  -3 5683.21 232.463   1
   4   3  -3 5052.45 198.438   1
   4   3  -3 5514.84  236.07   1
   4  -3  -3 5413.33 216.518   1
   4  -3  -3 5229.77 212.351   1
   4  -3  -3 5621.88 224.908   1
   4  -3  -3 5632.91 228.753   1
  -4  -3   3 5229.32 260.633   1
  -4   3   3 5086.68 208.185   1
  -4  -3   3 4695.82 216.916   1
  -4  -3   3 5103.52 207.482   1
  -4   3   3 5180.13 221.611   1
  -4   3   3 5457.24 235.771   1
   4   3  -2 1328.13 67.0168   1
   4   3  -2 1100.08 44.8173   1
   4   3  -2 1303.29 63.5417   1
   4  -3  -2 1366.37 67.6715   1
   4  -3  -2 1269.78 60.8288   1
   4  -3  -2 1365.05 67.5847   1
   4  -3  -2 1230.66 67.3825   1
  -4  -3   2 1229.03 67.7361   1
  -4  -3   2 1176.91  63.454   1
  -4  -3   2 1196.65 82.1638   1
  -4   3   2 1247.15  65.651   1
  -4   3   2 1453.52 76.2747   1
  -4   3   2 1294.18 68.4824   1
   4   3  -1 1.25396 22.9834   1
   4   3  -1 65.0072 18.3866   1
   4  -3  -1 81.7561 19.0058   1
   4  -3  -1 139.383 19.6222   1
   4  -3  -1 67.1251 20.5502   1
   4  -3  -1  83.851 27.3811   1
   4   3  -1 68.6708 17.6669   1
  -4  -3   1  45.908 15.3039   1
  -4  -3   1 81.5329 31.0981   1
  -4  -3   1 76.3632 30.5763   1
  -4   3   1 77.2294 20.7835   1
  -4   3   1  73.728 19.8451   1
  -4   3   1 90.8733 32.4151   1
  -4  -3   1 70.8404 19.4314   1
   4  -3   024874.70 1202.40   1
   4  -3   023513.60 1146.24   1
   4   3   024901.00 1176.84   1
   4   3   023423.50 1140.58   1
   4   3   024233.30 1145.28   1
   4   3   023679.90 1076.50   1
   4  -3   024204.20 1232.41   1
   4  -3   024033.40 1168.68   1
   4  -3   021330.90 980.643   1
   4  -3   020779.30 941.392   1
  -4  -3   023036.60 1134.57   1
  -4  -3   021845.60 1010.51   1
  -4  -3   023592.30 1193.19   1
  -4  -3   023766.70 1180.89   1
  -4  -3   023671.80 1144.42   1
  -4   3   024267.10 1193.98   1
  -4   3   024113.80 1210.75   1
  -4   3   022535.50 1172.63   1
  -4   3   024599.90 1190.76   1
   4   3   1 630.978 40.9685   1
   4   3   1 720.952 44.5373   1
   4   3   1 726.318 74.1942   1
   4   3   1 687.168 41.0477   1
   4   3   1 769.794 51.0884   1
   4  -3   1 717.067 50.2374   1
   4  -3   1 637.157 50.3707   1
   4  -3   1 649.241  53.669   1
   4  -3   1 653.038 51.4636   1
   4  -3   1 643.581 53.5554   1
   4  -3   1  702.05 51.0236   1
  -4   3  -1  710.36 50.5878   1
  -4  -3  -1 704.973 70.6707   1
  -4  -3  -1 647.624  44.348   1
  -4  -3  -1 702.432 57.4133   1
  -4   3  -1 680.798 48.7681   1
  -4   3  -1 673.889 58.3996   1
  -4   3  -1 702.091 48.0474   1
  -4  -3  -1 700.781  54.144   1
   4   3   2 4401.79 232.145   1
   4   3   2 4708.27  261.41   1
   4   3   2 4503.49 189.498   1
   4   3   2 4648.26 255.644   1
   4   3   2 4696.94 235.051   1
   4  -3   2 4443.59  211.76   1
   4  -3   2 4628.97 209.055   1
   4  -3   2 4594.45 268.537   1
   4  -3   2 4484.18 246.704   1
   4  -3   2 4696.80 205.003   1
   4  -3   2 4362.85 220.385   1
  -4  -3  -2 4990.82 235.724   1
  -4  -3  -2 4819.47 214.673   1
  -4  -3  -2 4125.21 177.827   1
  -4   3  -2 4621.63 213.114   1
  -4   3  -2 4720.14 240.887   1
  -4   3  -2 4580.78 236.217   1
  -4   3  -2 4567.92 228.818   1
  -4  -3  -2 4846.43 267.157   1
   4   3   3 1992.75 110.734   1
   4   3   3 2006.50 116.007   1
   4   3   3 1968.77 110.517   1
   4  -3   3 1870.05 113.632   1
   4  -3   3 2012.29 145.303   1
   4  -3   3 1924.37 107.766   1
   4  -3   3 2048.52 147.392   1
  -4  -3  -3 2122.44  123.09   1
  -4  -3  -3 2110.41 119.629   1
  -4  -3  -3 1712.00 85.7164   1
  -4   3  -3 2077.05 148.345   1
  -4   3  -3 2105.08 108.732   1
  -4   3  -3 2013.10 123.977   1
   4   3   4 4572.42 239.258   1
   4   3   4 5093.08 304.637   1
   4  -3   4 4582.85 244.396   1
   4  -3   4 4575.78 229.089   1
   4  -3   4 4812.85 248.219   1
  -4  -3  -4 4869.24 250.534   1
  -4  -3  -4 4942.00 257.395   1
  -4   3  -4 4879.92 258.338   1
  -4   3  -4 4842.70 243.213   1
   4   3   5 115.372 36.4888   1
   4   3   5 65.6494 50.1318   1
   4  -3   5 109.603 35.0628   1
   4  -3   5 82.2502  33.313   1
  -4  -3  -5 62.8252 50.7722   1
  -4  -3  -5 78.0077 35.3194   1
  -4   3  -5 82.7613 33.7457   1
   4   3   6 1708.26 127.694   1
   4  -3   6 1283.31 107.779   1
   4  -3   6 1672.27 164.748   1
  -4  -3  -6 1687.75 117.207   1
  -4   3  -6 1649.31 116.171   1
   4   3   7 1012.18 96.7074   1
   4  -3   7 971.271 90.1137   1
  -4  -3  -7 1098.85 85.6488   1
  -4   3  -7 910.727 79.7607   1
   4   3   8 604.977 95.2881   1
   4  -3   8  628.61 88.4494   1
   4   3   8 542.358 58.2516   1
  -4   3  -8 529.863 73.7186   1
   4   3   9 1300.09 105.274   1
   4   3   9 1164.80 88.4089   1
   4  -3   9 1277.45 76.4781   1
  -4   4   9 8649.90 450.491   1
  -4   4   8 100.276 59.0373   1
  -4   4   715914.80 825.131   1
   4   4  -6 967.489 69.7139   1
  -4   4   6  830.91 72.6491   1
   4   4  -5 5514.52 247.303   1
  -4   4   5 4878.10 234.003   1
   4   4  -4 7693.72 324.979   1
   4  -4  -4 7004.18 289.972   1
   4  -4  -4 6594.85 273.466   1
   4  -4  -4 7367.49 332.808   1
  -4  -4   4 7327.88 330.831   1
  -4   4   4 6585.94  274.45   1
  -4   4   4 6338.94 310.906   1
  -4   4   4 7017.42 311.679   1
  -4   4   4 6858.61 305.668   1
   4   4  -3 2416.64 107.402   1
   4   4  -3 2139.87 109.711   1
   4  -4  -3 2405.17 130.215   1
   4  -4  -3 2392.40 129.263   1
   4  -4  -3 2174.00 98.0533   1
   4  -4  -3 2209.85 99.5268   1
  -4  -4   3 2148.47 106.878   1
  -4  -4   3 1947.22 109.141   1
  -4   4   3 2205.30 125.532   1
  -4   4   3 2117.46 104.017   1
  -4   4   3 2207.81 107.654   1
   4   4  -232329.50 1649.81   1
   4   4  -238779.50 2044.30   1
   4   4  -239438.80 2069.11   1
   4  -4  -241727.10 2252.67   1
   4  -4  -237846.90 1994.34   1
   4  -4  -237045.90 2003.36   1
   4  -4  -237701.00 2059.33   1
  -4  -4   235418.50 1892.82   1
  -4  -4   233853.90 1841.11   1
  -4   4   237234.00 2024.53   1
  -4   4   238237.10 2046.64   1
  -4   4   236886.90 1979.62   1
  -4  -4   236292.90 1948.53   1
   4   4  -1 182.678 19.8721   1
   4   4  -1 195.229 25.4343   1
   4   4  -1 166.588 26.6796   1
   4  -4  -1 221.164 27.7265   1
   4  -4  -1 194.141 26.1343   1
   4  -4  -1 176.334 28.5556   1
   4  -4  -1 174.949 39.2145   1
  -4  -4   1 170.668 16.8975   1
  -4  -4   1 191.689 24.3606   1
  -4  -4   1 177.889 26.0029   1
  -4   4   1 206.902  43.876   1
  -4   4   1 176.233 27.7337   1
  -4   4   1 245.034 29.0547   1
  -4  -4   1 170.078  27.413   1
   4   4   0 8106.95 367.196   1
   4   4   0 8025.14 347.068   1
   4   4   0 7759.73 315.196   1
   4   4   0 7522.52 314.582   1
   4  -4   0 8043.83 386.206   1
   4  -4   0 7897.79 344.367   1
   4  -4   0 7923.24 345.173   1
   4  -4   0 7663.94  338.18   1
  -4  -4   0 7452.06 333.005   1
  -4  -4   0 7242.06 292.405   1
  -4  -4   0 7940.58 335.023   1
  -4  -4   0 7733.54 338.746   1
  -4   4   0 7697.24 334.404   1
  -4   4   0 7538.78 340.199   1
  -4   4   0 7916.70 340.531   1
   4   4   1 3285.27 140.949   1
   4   4   1 3440.56 161.256   1
   4   4   1 3316.89 136.768   1
   4   4   1 3434.01 149.655   1
   4  -4   1 3333.75 159.011   1
   4  -4   1 3269.72 158.903   1
   4  -4   1 3010.44 142.454   1
   4  -4   1 3373.71 152.618   1
   4  -4   1 2975.42 126.691   1
   4  -4   1 3261.00 152.739   1
  -4  -4  -1 3313.10 157.763   1
  -4  -4  -1 3435.98 195.138   1
  -4  -4  -1 3154.18 172.326   1
  -4  -4  -1 3224.86 160.337   1
  -4  -4  -1 3341.56 142.077   1
  -4   4  -1 3498.47 160.756   1
  -4   4  -1 3465.99 171.073   1
  -4   4  -1 3471.36 182.326   1
  -4   4  -1 3427.52 152.484   1
   4   4   2 14.2619 29.3478   1
   4   4   2 42.8853 20.1322   1
   4   4   2  19.152  21.404   1
   4   4   2 21.8909 16.7589   1
   4  -4   2 25.4468  30.636   1
   4  -4   2  25.271 14.5875   1
   4  -4   2 29.2203 18.4517   1
   4  -4   2 36.6928 32.3214   1
   4   4   2 24.6794 16.0321   1
  -4  -4  -2  36.089 20.4638   1
  -4  -4  -2 22.4706 17.1049   1
  -4  -4  -2 11.3163 13.5636   1
  -4   4  -2 34.5871 17.4807   1
  -4   4  -2 29.0758   26.34   1
  -4   4  -2 24.2948 22.3326   1
  -4  -4  -2 23.0233 19.0091   1
   4   4   3 246.089 40.0846   1
   4   4   3 215.346 37.4839   1
   4  -4   3 204.106 55.3096   1
   4  -4   3 220.923 35.7242   1
   4  -4   3  217.13  63.683   1
  -4  -4  -3 203.913 63.2077   1
  -4  -4  -3 236.896 40.9562   1
  -4   4  -3 186.052 56.7362   1
  -4   4  -3 213.355 70.2862   1
   4   4   4 6447.99 331.535   1
   4  -4   4 5725.79 361.412   1
   4  -4   4 5907.23 301.818   1
   4   4   4 6083.10 362.347   1
  -4  -4  -4 6357.66 374.845   1
  -4  -4  -4 6467.39 331.511   1
  -4   4  -4 6037.54 319.209   1
  -4   4  -4 6014.43 301.385   1
   4   4   5 492.101  66.322   1
   4  -4   5 489.866 65.4399   1
   4  -4   5  499.89 59.9929   1
   4   4   5 445.074 88.3183   1
  -4  -4  -5 492.147 88.2329   1
  -4  -4  -5 485.586 62.1208   1
  -4   4  -5  428.49 58.9668   1
   4  -4   6 376.034 93.9839   1
   4  -4   6 624.566 67.5263   1
   4   4   6 454.084 103.596   1
  -4  -4  -6 509.271 62.9006   1
  -4   4  -6 413.836 60.4363   1
   4   4   7 212.568 47.5163   1
   4  -4   7 174.483 41.9295   1
  -4  -4  -7 213.727 42.2015   1
  -4   4  -7 147.901 36.1624   1
   4   4   8 119.741 50.0309   1
   4   4   8 87.3728 28.2826   1
   4  -4   8 120.337 29.9088   1
  -4   4  -8 76.8726 23.7026   1
   4   4   9  303.24 51.2757   1
   4   4   9 260.335 43.6281   1
   4  -4   9 265.395 48.5389   1
  -4   5   9 727.051  77.852   1
  -4   5   8 1829.18  179.55   1
  -4   5   7 675.197 73.3247   1
  -4  -5   6 47.5812 25.7467   1
  -4   5   6 80.3294 44.9436   1
   4   5  -514092.00 659.619   1
  -4   5   512126.20 595.271   1
   4   5  -412644.10 561.803   1
   4  -5  -410559.60 488.909   1
   4  -5  -411458.80 540.524   1
   4  -5  -411570.70 539.996   1
  -4   5   411207.00 517.825   1
  -4   5   410675.00 509.338   1
  -4   5   4 9958.79 465.465   1
   4   5  -3 8593.23 374.548   1
   4   5  -3 8174.28 360.704   1
   4  -5  -3 9791.94 423.286   1
   4  -5  -3 8475.35 367.707   1
   4  -5  -3 8653.65 372.203   1
   4  -5  -3 8537.11  365.70   1
  -4  -5   3 8133.41 364.301   1
  -4  -5   3 7207.45  339.21   1
  -4   5   3 8073.72 352.128   1
  -4   5   3 8049.41 357.265   1
  -4   5   3 8118.55 363.985   1
   4   5  -2 4271.55 183.215   1
   4   5  -2 4111.79 174.728   1
   4   5  -2 3901.46  151.09   1
   4  -5  -2 4508.43 196.074   1
   4  -5  -2 4224.88 214.064   1
   4  -5  -2 4123.77 184.626   1
   4  -5  -2 4089.10 174.544   1
  -4  -5   2 3911.93 205.362   1
  -4  -5   2 3816.95 168.715   1
  -4   5   2 4039.56 180.539   1
  -4   5   2 4045.24 180.148   1
  -4   5   2 3963.27 179.626   1
   4   5  -1 6972.60  326.49   1
   4   5  -1 6833.69 295.998   1
   4   5  -1 8107.16 330.525   1
   4  -5  -1 7062.80 340.293   1
   4  -5  -1 6806.99 296.545   1
   4  -5  -1 6637.35 287.099   1
   4  -5  -1 6812.79 302.783   1
  -4  -5   1 6609.66  290.95   1
  -4  -5   1 6610.53  285.24   1
  -4  -5   1 6249.86  270.71   1
  -4   5   1 6871.84 298.936   1
  -4   5   1 6866.62 344.047   1
  -4   5   1 6563.83 287.945   1
   4   5   0 2257.53 126.938   1
   4   5   0 2261.83 111.735   1
   4   5   0 2445.43 99.2846   1
   4   5   0 2185.85 93.0543   1
   4  -5   0 2306.63 117.163   1
   4  -5   0 2158.76 106.031   1
   4  -5   0 2176.24 108.171   1
   4  -5   0 2195.82 109.186   1
   4   5   0 2504.07 126.667   1
  -4  -5   0 2218.78 124.867   1
  -4  -5   0 2189.70 111.159   1
  -4  -5   0 2342.04 117.371   1
  -4  -5   0 2077.85 111.567   1
  -4  -5   0 2352.85 133.155   1
  -4   5   0 2207.20 108.047   1
  -4   5   0 2255.33 118.248   1
  -4   5   0 2426.60 116.691   1
   4   5   1 1823.32 88.5621   1
   4   5   1 1866.95 100.731   1
   4   5   1 1914.81 88.7955   1
   4   5   1 1841.51 90.3704   1
   4  -5   1 1909.43 103.494   1
   4  -5   1 1728.11  95.499   1
   4  -5   1 1850.19 100.662   1
   4  -5   1 1685.14 79.9198   1
   4  -5   1 1962.29 99.1402   1
   4  -5   1 1647.60 79.7562   1
  -4  -5  -1 1855.30 100.535   1
  -4  -5  -1 1829.15 93.4357   1
  -4  -5  -1 1837.55 111.248   1
  -4  -5  -1 1802.29 109.224   1
  -4   5  -1 1897.17 96.4478   1
  -4   5  -1 1807.55 109.802   1
  -4   5  -1 1914.70 98.1143   1
   4   5   2 2821.02 182.937   1
   4   5   2 2862.93 184.577   1
   4   5   2 2990.28 173.247   1
   4  -5   2 2879.03 142.202   1
   4  -5   2 2756.04 133.253   1
   4  -5   2 2764.70 137.342   1
   4  -5   2 2807.41 155.002   1
  -4  -5  -2 2775.99 177.444   1
  -4  -5  -2 2992.76 193.855   1
  -4  -5  -2 2939.84 137.095   1
  -4   5  -2 2869.38 142.473   1
  -4   5  -2 2966.82 163.083   1
   4   5   3 170.465 58.6736   1
   4  -5   3 193.942 52.9461   1
   4  -5   3 182.799 33.5827   1
   4  -5   3 235.942 43.4355   1
   4   5   3 208.097 63.0707   1
  -4  -5  -3  272.21 65.2067   1
  -4  -5  -3 209.567 39.3864   1
  -4   5  -3  212.37 56.2684   1
  -4   5  -3 194.953  69.989   1
   4   5   4 2919.15 167.046   1
   4   5   4 3264.97 184.218   1
   4  -5   4 2812.65  159.51   1
   4  -5   4 2796.78  173.93   1
  -4  -5  -4 3042.18  172.03   1
  -4  -5  -4 2955.34 215.388   1
  -4   5  -4 2865.73 173.245   1
  -4   5  -4 2775.59 157.056   1
   4   5   5 333.611 52.9734   1
   4   5   5 354.699 58.9837   1
   4  -5   5 360.105 57.8224   1
   4  -5   5 267.169 81.5017   1
  -4  -5  -5 303.205  52.412   1
  -4  -5  -5  335.56 54.4524   1
  -4   5  -5 324.277 52.4531   1
   4   5   6 256.153 52.2682   1
   4  -5   6 257.897  49.346   1
   4  -5   6 266.695  49.025   1
  -4  -5  -6 234.358 49.2734   1
  -4   5  -6 251.101  69.382   1
   4   5   7 3464.68 194.007   1
   4   5   7 3747.04 258.716   1
   4  -5   7 2569.82  161.41   1
   4  -5   7 3567.70  197.51   1
  -4   5  -7 3063.86 164.104   1
   4   5   8 441.579 48.9992   1
   4   5   8 543.948 54.7007   1
   4  -5   8 433.538 49.9881   1
   4   5   9 288.977 42.5452   1
   4   5   9 329.003 47.7095   1
   4  -5   9 268.976  30.998   1
  -4   6   910231.00 600.909   1
  -4   6   8 64.4515 35.7171   1
  -4   6   7 4571.67 311.389   1
  -4  -6   6 267.909 66.8199   1
  -4   6   6 231.422  47.993   1
   4   6  -5 3434.44 171.422   1
  -4   6   5 2813.32 155.969   1
   4   6  -4 4006.10 184.047   1
   4  -6  -4 3532.57 194.166   1
   4  -6  -4 3504.87  194.54   1
  -4   6   4 3233.48 186.536   1
  -4   6   4 3273.85 168.694   1
   4   6  -3 38.9465 22.7346   1
   4  -6  -3 65.6568 28.7389   1
   4  -6  -3 25.0966 17.7273   1
   4  -6  -3 26.8791 17.7548   1
  -4  -6   3 35.8934 23.2003   1
  -4   6   3 28.0906 17.6803   1
  -4   6   3 14.4657 26.3527   1
  -4   6   3  12.623 30.5122   1
   4   6  -2 4245.46 183.881   1
   4   6  -2 4529.84 185.145   1
   4  -6  -2 4703.23 240.194   1
   4  -6  -2 4326.98 227.178   1
   4  -6  -2 4404.64 224.849   1
   4  -6  -2 4274.25  193.77   1
   4   6  -2 4461.83 228.201   1
  -4  -6   2 4172.89 188.516   1
  -4  -6   2 3908.71 176.971   1
  -4  -6   2 3575.23  173.74   1
  -4   6   2 4301.88 227.566   1
  -4   6   2 4424.69 197.457   1
  -4   6   2 4290.08 234.209   1
   4   6  -1 2890.25 145.613   1
   4   6  -1 2722.72 130.942   1
   4   6  -1 2783.16 119.991   1
   4  -6  -1 2783.87 137.223   1
   4  -6  -1 2708.59 166.384   1
   4  -6  -1 2918.43 158.318   1
   4  -6  -1 2671.66 130.589   1
   4   6  -1 2727.18 153.702   1
  -4  -6   1 2641.03 125.095   1
  -4  -6   1 2624.86 130.123   1
  -4  -6   1 2724.22 134.451   1
  -4  -6   1 2441.42 128.136   1
  -4   6   1 2740.12 129.954   1
  -4   6   1 2694.53 137.988   1
  -4   6   1 2728.00  166.39   1
   4   6   0 6223.24 328.921   1
   4   6   0 5789.89 298.147   1
   4   6   0 5424.62 226.495   1
   4  -6   0 5710.17 306.148   1
   4  -6   0 5689.18 254.088   1
   4  -6   0 5600.03  289.81   1
   4  -6   0 5712.51 258.715   1
   4   6   0 5446.36  266.80   1
  -4  -6   0 5732.81 298.925   1
  -4  -6   0 5960.14 307.679   1
  -4  -6   0 5355.48 256.886   1
  -4  -6   0 5626.97 244.724   1
  -4   6   0 5711.43 289.419   1
  -4   6   0 5517.37 264.146   1
  -4   6   0 5947.70 264.034   1
   4   6   1 913.892 75.1763   1
   4   6   1 1011.71 78.2582   1
   4   6   1 924.637 55.9759   1
   4  -6   1 881.394 60.6072   1
   4  -6   1 852.853 54.6315   1
   4  -6   1 844.611 76.4284   1
   4  -6   1  933.99 102.755   1
   4   6   1 1030.99  97.393   1
  -4  -6  -1 1004.53 98.4582   1
  -4  -6  -1 839.289 55.1401   1
  -4  -6  -1 1022.40 82.8732   1
  -4  -6  -1 1013.89 78.6454   1
  -4   6  -1 984.334  75.519   1
   4   6   2 27.4657 20.2046   1
   4  -6   2  19.298 20.9735   1
   4  -6   2 32.3539 18.7018   1
   4  -6   2 47.7244 24.5951   1
   4   6   2-0.05586 20.4731   1
  -4  -6  -2 113.654 20.4963   1
  -4   6  -2 31.7821 23.2805   1
  -4   6  -2 18.8459 25.7301   1
   4   6   3 3475.18 187.897   1
   4   6   3 3639.78 190.915   1
   4  -6   3 3395.74  170.76   1
   4  -6   3 3269.19 172.146   1
   4  -6   3 3352.53 241.866   1
  -4  -6  -3 3772.95 198.541   1
  -4  -6  -3 3454.79 215.722   1
  -4   6  -3 3562.05 182.662   1
  -4   6  -3 3532.04 246.345   1
   4   6   4 4.78573 18.8071   1
   4   6   4  15.088 29.4406   1
   4  -6   4 11.6574  27.314   1
   4  -6   4 2.69056 20.4049   1
  -4  -6  -4  3.2245 17.7294   1
  -4   6  -4  4.0023 19.0824   1
  -4   6  -4 14.7896   16.53   1
  -4  -6  -4 1.79807 19.3628   1
   4   6   5 7575.02 404.766   1
   4   6   5 8365.67 502.622   1
   4  -6   5 7812.13 409.707   1
   4  -6   5 7464.31 472.103   1
  -4  -6  -5 8116.26 415.412   1
  -4   6  -5 7357.01  380.38   1
  -4  -6  -5 7747.75 407.387   1
   4   6   6 4.35576 26.7582   1
   4  -6   6 12.6083 37.8613   1
   4  -6   6  14.904 37.4137   1
  -4  -6  -6 10.1838 24.0713   1
  -4   6  -6  49.432 21.1544   1
   4   6   7 93.7184 32.7608   1
   4   6   7 89.2081 46.9101   1
   4  -6   7  48.797  28.524   1
   4  -6   7 92.4688 47.1908   1
  -4   6  -7 57.9448 23.8445   1
   4   6   8 385.857 46.6463   1
   4   6   8 363.511 41.6128   1
   4  -6   8 359.428 64.4729   1
   4   6   9 3532.37 153.994   1
  -4   7   9 774.453 79.6012   1
  -4   7   8 785.598 123.447   1
  -4   7   7 6207.06  338.00   1
  -4  -7   612882.00 718.564   1
  -4   7   613124.70 681.057   1
  -4  -7   5 6692.78 330.803   1
  -4   7   5 6776.76 337.393   1
   4   7  -4 4040.85 195.172   1
   4  -7  -4 3558.61 173.824   1
  -4   7   4 3380.98 225.195   1
   4   7  -3 7384.44 332.314   1
   4   7  -3 6836.18 323.504   1
   4  -7  -3 7116.76 352.063   1
   4  -7  -3 6921.40 353.587   1
  -4  -7   3 5788.03 297.164   1
  -4   7   3 6242.43 282.591   1
  -4   7   3 6988.00 327.156   1
   4   7  -2 1639.07 98.1134   1
   4   7  -2 1752.82 93.1244   1
   4   7  -2 1514.39  110.88   1
   4   7  -2 1677.13 116.058   1
   4  -7  -2 1616.97 92.7433   1
   4  -7  -2 1553.68 120.085   1
  -4  -7   2 1422.31 109.073   1
  -4  -7   2 1547.45 91.4473   1
  -4  -7   2 1330.26 96.2281   1
  -4   7   2 1535.87 96.1809   1
  -4   7   2 1488.99 85.1867   1
   4   7  -1 6203.56 291.289   1
   4   7  -1 5874.02 263.769   1
   4   7  -1 6163.81 313.734   1
   4   7  -1 6225.86 265.238   1
   4  -7  -1 6142.01 286.005   1
   4  -7  -1 6132.60 280.133   1
  -4  -7   1 5846.09 305.409   1
  -4  -7   1 6276.70 287.964   1
  -4  -7   1 5347.45 234.745   1
  -4   7   1 6106.90 314.376   1
  -4   7   1 6139.90 292.751   1
  -4  -7   1 5849.21 300.166   1
   4   7   0 1345.39 74.9179   1
   4   7   0 1394.54 84.4704   1
   4   7   0 1365.95 73.0023   1
   4  -7   0 1384.11 91.2345   1
   4  -7   0 1444.13 113.021   1
  -4  -7   0 1387.81  75.558   1
  -4  -7   0 1398.00 78.5434   1
  -4   7   0 1467.27 126.036   1
  -4  -7   0 1423.60 87.2871   1
   4   7   1 2454.51 129.338   1
   4   7   1 2455.13  119.56   1
   4  -7   1 2402.47  121.97   1
   4  -7   1 2150.39 144.216   1
   4  -7   1 2415.92 138.746   1
  -4  -7  -1 2414.63  131.05   1
  -4   7  -1 2033.83 105.542   1
  -4   7  -1 2559.06  144.72   1
   4   7   2 603.627 83.9387   1
   4   7   2 416.087 71.1351   1
   4  -7   2 344.354 64.1719   1
   4  -7   2 377.458 86.9837   1
  -4  -7  -2 666.275  84.194   1
  -4   7  -2 380.448 58.1519   1
   4   7   3 3282.10  234.81   1
   4   7   3 3363.84 226.461   1
   4  -7   3 3239.76 208.588   1
   4  -7   3 2922.42 163.461   1
   4  -7   3 3102.35 242.747   1
  -4  -7  -3 3554.65 239.786   1
  -4  -7  -3 3063.94 163.253   1
  -4   7  -3 3310.11 215.023   1
  -4   7  -3 3200.74 185.446   1
   4   7   4 5380.79 344.624   1
   4   7   4 5658.02 295.621   1
   4  -7   4 4819.16 257.213   1
   4  -7   4 5253.64 292.091   1
  -4  -7  -4 5573.09 346.611   1
  -4  -7  -4 5095.92 316.163   1
  -4   7  -4 4962.32 316.778   1
  -4   7  -4 4961.60 261.133   1
   4   7   5 2883.94  175.41   1
   4   7   5 3094.94 185.878   1
   4  -7   5 2799.43 219.796   1
   4  -7   5 2637.39 173.706   1
  -4  -7  -5 2972.93 175.314   1
  -4  -7  -5 2853.84 169.732   1
  -4   7  -5 2631.42 201.912   1
   4   7   6 685.317 72.5287   1
   4   7   6 704.394 76.8563   1
   4  -7   6 628.108 106.696   1
   4  -7   6  705.88 71.6284   1
  -4   7  -6 670.413 90.4546   1
   4   7   7 6187.90 314.424   1
   4  -7   7 4945.15  266.41   1
   4  -7   7 5647.68 293.452   1
   4   7   7 5671.93 293.476   1
   4   7   8 3.72738 12.7052   1
   4   7   8  4.9426 13.7269   1
   4  -7   8 13.7424 13.0426   1
  -4   8  10 178.165  34.548   1
  -4   8   9 4228.99 232.425   1
  -4   8   8 207.859 50.8963   1
  -4   8   711554.80 618.273   1
  -4  -8   6 140.662 62.8503   1
  -4   8   6 149.556 46.5814   1
   4  -8  -5 1815.57 146.636   1
  -4  -8   5 1866.74 120.388   1
  -4   8   5 1789.95 120.085   1
   4  -8  -4 54.5558 29.7883   1
  -4  -8   4 1.88888 21.6957   1
  -4   8   4 11.8874 21.8886   1
   4   8  -3 2098.40 104.816   1
   4  -8  -3 2114.59 118.157   1
   4   8  -3 2275.15 158.832   1
  -4  -8   3 1717.81 97.0222   1
  -4   8   3 2167.53 167.844   1
   4   8  -2 652.866 81.4906   1
   4   8  -2 601.778 51.9869   1
   4   8  -2 637.971  57.596   1
   4  -8  -2 625.459 56.7786   1
   4  -8  -2 613.013 56.3576   1
  -4  -8   2  569.60 50.8243   1
  -4  -8   2 532.691 47.6285   1
  -4   8   2 598.672 59.9706   1
   4   8  -1 8906.26 414.017   1
   4   8  -1 8509.17 382.486   1
   4  -8  -1 8618.48 416.579   1
   4  -8  -1 8764.81  458.95   1
   4   8  -1 8361.74 389.561   1
  -4  -8   1 8607.53 402.169   1
  -4  -8   1 7994.57  363.13   1
  -4   8   1 8850.83 477.144   1
   4   8   0 222.495 29.9926   1
   4   8   0 184.053 35.0654   1
   4   8   0 151.221 27.8647   1
   4  -8   0 134.911 39.1712   1
   4  -8   0 179.772 33.9371   1
  -4  -8   0 192.106 36.1406   1
  -4  -8   0 122.058 30.2168   1
  -4   8   0 220.938 40.5566   1
   4   8   1 2162.07 128.092   1
   4   8   1 2145.00 113.921   1
   4  -8   1 2313.85 157.607   1
   4  -8   1 2067.48 136.219   1
  -4  -8  -1 2273.64 131.108   1
  -4   8  -1 2263.47 185.119   1
   4   8   2  453.35 54.3085   1
   4   8   2 397.702 48.0511   1
   4  -8   2 423.736 49.1347   1
   4  -8   2  318.88 45.1906   1
   4  -8   2 419.218 91.0682   1
  -4  -8  -2 380.304 54.3459   1
  -4   8  -2 413.288 87.9406   1
   4   8   3 8350.13 415.511   1
   4  -8   3 7127.71  369.21   1
   4  -8   3 7931.09 498.586   1
   4   8   3 8459.68 434.454   1
  -4  -8  -3 8769.21 443.314   1
  -4   8  -3 8362.80 410.999   1
  -4   8  -3 8050.35 425.048   1
   4   8   4 17.2126 19.1564   1
   4   8   4 4.07159 18.1248   1
   4  -8   4 8.41329 16.1241   1
   4  -8   4-2.17033 20.3281   1
  -4  -8  -4 5.65619  19.042   1
  -4  -8  -4 1.43767  16.258   1
  -4   8  -4 2.32771 26.1284   1
  -4   8  -4 0.07618 17.6248   1
   4   8   5 5225.60 288.073   1
   4   8   5 5730.50 371.876   1
   4   8   5 6206.88 328.581   1
   4  -8   5 5304.74 288.383   1
   4  -8   5 5474.93  308.37   1
  -4  -8  -5 6200.03 372.893   1
   4   8   6 12.6953 34.2102   1
   4   8   6 21.6872 34.0238   1
   4   8   6 27.4851 37.2272   1
   4  -8   6 21.0335 36.9447   1
   4  -8   6 25.9961 22.3265   1
  -4  -8  -6 19.4068 33.7309   1
   4   8   7 1287.91 88.9469   1
   4   8   7 1102.52  107.08   1
   4  -8   7 1055.12 77.7021   1
   4  -8   7 1161.42 83.8821   1
   4   8   8 193.315 36.7043   1
   4  -8   8 86.8615   34.31   1
   4   8   8 28.8411 30.7376   1
  -4   9  10 2.82901 11.7209   1
  -4   9   9 1066.99 122.412   1
  -4   9   8 183.236 48.1463   1
  -4   9   7 2102.36 201.018   1
  -4  -9   6 257.153 75.3994   1
  -4   9   6 228.013 84.9637   1
   4  -9  -514413.10 746.619   1
  -4  -9   516429.40 838.326   1
  -4   9   514689.60 782.993   1
   4  -9  -4 1181.10  88.118   1
  -4   9   4 1204.58 97.9311   1
  -4  -9   4 1325.83 96.5176   1
   4   9  -3 4163.76 194.504   1
   4  -9  -3 4327.27 216.194   1
  -4  -9   3 3289.20 210.115   1
  -4  -9   3 4581.15 226.431   1
  -4   9   3 4526.44  234.59   1
   4   9  -2 1190.03 80.7572   1
   4   9  -2 1267.18 86.4291   1
   4   9  -2 1272.83 89.5816   1
   4  -9  -2 1157.70 121.109   1
   4  -9  -2 1147.98 84.3812   1
  -4  -9   2 1122.04 78.5491   1
  -4   9   2 1242.89  92.968   1
   4   9  -1 18.8803 22.3283   1
   4   9  -1 50.0223 21.7485   1
   4   9  -1 30.3556 32.7152   1
   4  -9  -1 47.6672 24.2073   1
   4  -9  -1 32.3703 22.8232   1
  -4  -9   1 17.7067 22.4037   1
  -4   9   1 28.1632 25.8972   1
   4   9   0 4575.18 218.517   1
   4  -9   0 4629.07 305.136   1
   4  -9   0 4629.20 229.191   1
   4   9   0 4829.42 243.136   1
  -4  -9   0 4912.10 244.579   1
  -4   9   0 4865.55 314.906   1
   4   9   1 1615.71 109.391   1
   4   9   1 1627.61 131.427   1
   4  -9   1 1573.51 100.914   1
   4  -9   1 1606.17 166.042   1
  -4  -9  -1 1641.86 110.053   1
  -4   9  -1 1649.80 119.818   1
   4   9   2 950.634 118.672   1
   4   9   2 1002.22 75.3444   1
   4  -9   2 942.559 74.3805   1
   4  -9   2 626.874 65.8381   1
   4  -9   2  919.67 89.4825   1
  -4   9  -2 874.757 84.0039   1
  -4  -9  -2 1012.82 117.694   1
   4   9   3 2008.70 132.881   1
   4   9   3 1961.27 127.248   1
   4  -9   3 1565.15 110.001   1
   4  -9   3 1810.57 187.038   1
  -4  -9  -3 2046.77 133.057   1
  -4   9  -3 1864.84 118.851   1
  -4   9  -3 1753.31 124.261   1
   4   9   4 1225.60 103.774   1
   4   9   4 1265.54 140.411   1
   4  -9   4 1063.19 126.605   1
   4  -9   4 1210.26 106.265   1
  -4  -9  -4 1359.85  104.41   1
  -4   9  -4 1168.01 92.2544   1
   4   9   5 677.731 109.411   1
   4  -9   5 638.962 67.9213   1
   4  -9   5 646.661 113.162   1
   4   9   5 670.777 107.271   1
  -4  -9  -5 676.543 106.611   1
   4   9   6 972.781 77.8191   1
   4   9   6 684.326 93.9397   1
   4  -9   6 811.682 108.846   1
   4  -9   6 794.886 71.1132   1
   4   9   6 679.095  69.178   1
  -4  -9  -6 822.555 69.0877   1
   4   9   7 4246.73 206.384   1
   4   9   7 5586.47  302.45   1
   4  -9   7 4776.86 233.638   1
   4  -9   7 4929.68 244.554   1
   4   9   8 228.561 26.9743   1
  -4  10   9 1354.72 126.775   1
  -4  10   8 205.027  74.473   1
  -4 -10   7 4717.67 247.955   1
  -4  10   7 4594.53 262.728   1
  -4 -10   6 79.6684 56.4606   1
  -4  10   6 99.2982 63.0164   1
   4 -10  -5 684.709 72.0842   1
  -4 -10   5 808.153 78.5971   1
  -4  10   5 735.256  83.199   1
   4 -10  -4 704.389 70.1562   1
  -4 -10   4 755.602 75.7379   1
  -4  10   4 714.969 79.7932   1
   4  10  -3 7399.81 435.403   1
   4 -10  -3 6170.70 321.097   1
  -4 -10   3 6886.48  344.64   1
  -4  10   3 6681.10 356.894   1
   4  10  -2 579.198 82.7793   1
   4  10  -2 550.833 60.5453   1
   4 -10  -2 574.906 61.1205   1
  -4 -10   2 497.717 59.9871   1
  -4 -10   2 548.758 84.4181   1
  -4  10   2 579.237 69.1595   1
   4  10  -1 1902.75 119.023   1
   4  10  -1 1919.21 152.738   1
   4 -10  -1 1790.74 169.333   1
   4 -10  -1 1830.88 116.252   1
  -4 -10   1 1843.01 115.243   1
  -4 -10   1 1838.70 149.769   1
  -4  10   1 1894.79 129.526   1
   4  10   0 56.8577 23.6444   1
   4 -10   0 46.7139 30.9938   1
   4 -10   0 59.2421 25.5569   1
   4  10   0 29.0065 27.6164   1
  -4 -10   0 38.2828 27.6913   1
  -4  10   0 39.0908 31.0735   1
   4  10   115911.90 891.189   1
   4  10   115523.40 836.757   1
   4 -10   114457.20 869.618   1
   4 -10   114770.40 758.356   1
  -4 -10  -116534.00 906.199   1
  -4  10  -115037.00 829.904   1
   4  10   2 45.1381 27.8321   1
   4  10   2 29.8889  23.902   1
   4 -10   2 39.1011 38.7037   1
   4 -10   2 10.0095 22.1758   1
   4 -10   2 44.8652 31.4684   1
  -4 -10  -2 38.2568 28.1671   1
   4  10   312243.50 707.793   1
   4  10   312131.20 677.305   1
   4 -10   3 9372.23 513.872   1
   4 -10   311538.90  632.93   1
  -4 -10  -313061.50 725.876   1
  -4  10  -311826.30  657.07   1
   4  10   4 59.0242 47.3576   1
   4  10   4 40.1402 28.2632   1
   4 -10   4 19.2551 40.3473   1
   4 -10   4 34.4338 32.3152   1
  -4 -10  -4 77.1612 46.7425   1
   4  10   510560.20 562.086   1
   4  10   511179.30  574.06   1
   4 -10   510029.40 533.232   1
   4 -10   5 9592.53 509.233   1
  -4 -10  -511292.50 583.861   1
   4  10   6 243.768 40.4259   1
   4  10   6 312.883 43.7895   1
   4 -10   6 257.733 43.6513   1
   4 -10   6 247.972 40.0096   1
  -4 -10  -6 274.485 39.4836   1
   4  10   7 1541.00  87.923   1
   4 -10   7 1432.14 111.638   1
   4 -10   7 1356.89 81.9022   1
  -4  11   9 21.2347 18.3447   1
  -4 -11   8 110.404 28.9319   1
  -4  11   8 78.0415 35.8248   1
  -4 -11   7 695.962 67.6868   1
  -4  11   7 722.725  116.78   1
  -4 -11   6 739.562 108.135   1
  -4  11   6 601.008  115.05   1
   4 -11  -5 5990.26 319.049   1
  -4 -11   5 7242.22 424.958   1
  -4  11   5 6348.70 350.712   1
   4 -11  -4 350.806 80.7322   1
  -4 -11   4  383.66  85.044   1
  -4  11   4 309.069 60.4362   1
   4  11  -3 2817.24 175.455   1
   4 -11  -3 2415.45 155.474   1
  -4 -11   3 2857.90 165.622   1
  -4  11   3 2673.72  173.93   1
   4  11  -2 607.657 99.8052   1
   4 -11  -2 643.706 69.0657   1
   4  11  -2 646.118 63.5602   1
  -4 -11   2 622.237 64.7657   1
  -4 -11   2 691.571 102.578   1
  -4  11   2 708.826 81.7507   1
   4  11  -1 321.618 50.1679   1
   4  11  -1 372.771 46.8582   1
   4 -11  -1 249.639 53.4949   1
   4 -11  -1 301.523 75.7371   1
  -4 -11   1 288.669 48.4493   1
  -4  11   1 336.358 60.5914   1
   4  11   0 7490.28 382.746   1
   4  11   0 7172.90 405.011   1
   4 -11   0 7043.65 391.574   1
   4 -11   0 7131.13 360.743   1
  -4 -11   0 7761.18 389.166   1
  -4  11   0 7508.10 410.635   1
   4  11   1 8377.11 435.684   1
   4  11   1 8398.39 417.967   1
   4 -11   1 8036.03 446.499   1
   4 -11   1 7865.25 401.207   1
  -4 -11  -1 8853.35 449.996   1
   4  11   2 4176.66  236.23   1
   4  11   2 4112.99 274.655   1
   4 -11   2 3833.34 214.926   1
   4 -11   2 4041.86  321.41   1
  -4 -11  -2 4600.22 247.093   1
   4  11   3 495.597 67.8237   1
   4  11   3  515.45 61.5571   1
   4 -11   3 422.191  56.415   1
   4 -11   3 529.728 74.8761   1
  -4 -11  -3 551.117 67.0773   1
  -4  11  -3 475.104 60.5915   1
   4  11   4 556.351 64.4379   1
   4 -11   4 583.173 105.642   1
   4 -11   4 468.665 85.6913   1
   4  11   4 543.262 67.9267   1
  -4 -11  -4  616.48 67.9421   1
   4  11   5 1502.49  106.59   1
   4  11   5 1542.63 106.247   1
   4 -11   5 1411.90 105.593   1
   4 -11   5 1215.76 92.8975   1
  -4 -11  -5 1701.90 105.915   1
   4  11   6 210.038 35.0849   1
   4  11   6 326.053 39.2955   1
   4 -11   6 307.907 41.1591   1
   4 -11   6 264.487 55.2605   1
  -4 -11  -6 251.568 34.8228   1
   4  11   7 2865.52 125.961   1
   4 -11   7 2386.11 112.682   1
   4 -11   7 2224.75 110.283   1
  -4 -12   8 225.762 32.6898   1
  -4  12   8 205.758 38.8351   1
  -4 -12   7 1313.72 90.9381   1
  -4  12   7 1258.45  143.90   1
  -4 -12   6 486.727 60.8399   1
  -4  12   6  457.98 100.834   1
   4 -12  -5 235.357 80.5343   1
  -4 -12   5 346.268 55.7466   1
  -4  12   5 365.463 61.3151   1
   4 -12  -4 1384.85 149.999   1
  -4 -12   4 1572.55 114.055   1
  -4  12   4 1379.78 119.015   1
   4  12  -3 5165.19 280.476   1
   4 -12  -3 4936.87  269.88   1
  -4 -12   3 5385.71 338.144   1
  -4  12   3 5056.02 294.897   1
   4  12  -2 4426.37 283.725   1
   4  12  -2 4292.36 283.246   1
   4 -12  -2 4356.67 234.803   1
  -4 -12   2 4261.73 279.181   1
  -4 -12   2 4461.91 241.202   1
  -4  12   2 4465.02 263.352   1
   4  12  -1 4519.10 240.269   1
   4  12  -1 4234.51 227.754   1
   4 -12  -1 4392.55 285.676   1
  -4 -12   1 4489.33 239.264   1
   4  12   0 6616.68  399.80   1
   4  12   0 6609.95 391.355   1
   4 -12   0 5893.25  344.50   1
   4 -12   0 6154.42 373.534   1
  -4 -12   0 6978.48 404.101   1
   4  12   1  73.157 43.1602   1
   4  12   1 8.63484 25.1987   1
   4 -12   1 41.4189 32.1281   1
   4 -12   1 27.0834 39.2604   1
  -4 -12  -1 73.4623 43.6217   1
   4  12   2 3206.58  235.80   1
   4  12   2 2974.56 176.586   1
   4 -12   2 2781.55 165.436   1
   4 -12   2 2991.00 198.125   1
  -4 -12  -2 3377.85 239.586   1
   4  12   311234.70 601.182   1
   4  12   311151.30 583.943   1
   4 -12   310898.50 603.318   1
  -4 -12  -312465.30 634.423   1
  -4  12  -310751.90 562.602   1
   4  12   4 634.822 69.1107   1
   4  12   4 667.526 64.2835   1
   4 -12   4 457.775 55.7478   1
   4 -12   4 657.964 72.3413   1
  -4 -12  -4  715.20 68.2918   1
   4  12   5 8987.27 463.362   1
   4  12   5 9549.59  462.04   1
   4 -12   5 8785.99 444.683   1
   4 -12   5 7628.09 396.651   1
  -4 -12  -5 9685.64 470.029   1
   4  12   6 41.5096 16.4127   1
   4 -12   6 29.0083 17.4786   1
   4 -12   6 6.76842 14.2879   1
  -4 -13   8 486.118 56.4342   1
  -4 -13   7 462.176 47.4081   1
  -4  13   7 434.135  53.916   1
  -4 -13   6 4003.85 205.341   1
  -4  13   6 3423.60 197.767   1
   4 -13  -5 3141.51 180.856   1
  -4 -13   5 3773.81 198.494   1
  -4  13   5 3189.69 251.389   1
   4 -13  -4 1676.82 119.665   1
  -4 -13   4 1915.07  168.86   1
  -4  13   4 1677.83 185.926   1
   4  13  -3 605.836 104.498   1
   4 -13  -3 663.746 109.341   1
  -4 -13   3 671.349 72.3863   1
  -4  13   3 650.049 123.912   1
   4  13  -2  168.63 43.7223   1
   4  13  -2 240.264 44.0331   1
   4 -13  -2 270.437 70.7621   1
  -4 -13   2 184.293 41.1056   1
   4  13  -1 561.627 64.7272   1
   4  13  -1 519.828 60.9308   1
   4 -13  -1 517.063 63.7274   1
  -4 -13   1 506.515 63.8789   1
   4  13   0  35.505 30.3326   1
   4  13   0 40.4576 43.9268   1
   4 -13   0 21.9051 33.1542   1
   4 -13   0  106.49 29.0168   1
  -4 -13   0 32.7345 29.9368   1
   4  13   1 432.823 59.2713   1
   4  13   1 436.976 56.7027   1
   4 -13   1 310.901  104.93   1
   4 -13   1 387.692 52.2921   1
  -4 -13  -1 476.379 58.1294   1
   4  13   2 6452.80 338.509   1
   4  13   2 6349.22 331.689   1
   4 -13   2 5986.17 347.723   1
  -4 -13  -2 6874.32 346.661   1
   4  13   3 261.606 66.1183   1
   4  13   3 261.998 59.4265   1
   4 -13   3 241.753 70.5108   1
   4 -13   3  122.88 34.5172   1
  -4 -13  -3 211.658 64.1078   1
  -4  13  -3 4.56489 56.1999   1
   4  13   4 182.925  61.967   1
   4  13   4 208.311 36.1958   1
   4 -13   4 166.459 41.3985   1
   4 -13   4 76.1526 47.7673   1
  -4 -13  -4 190.845 58.2525   1
   4  13   5 459.069 45.0603   1
   4  13   5 428.898 46.3969   1
   4 -13   5 461.912 73.4861   1
   4 -13   5 343.704 59.7342   1
  -4 -13  -5 528.609 46.6098   1
   4  13   6 253.571 27.8307   1
   4 -13   6 261.953 29.6384   1
  -4 -14   7 1107.86 65.5959   1
  -4 -14   6 222.807  34.616   1
  -4  14   6 129.404 36.6042   1
   4 -14  -5   65.14 27.5584   1
  -4 -14   5 91.5559 29.7103   1
  -4  14   5 77.6962  51.529   1
   4  14  -4 2872.21 164.715   1
   4 -14  -4 3014.36 172.721   1
  -4 -14   4 3429.50  183.50   1
   4  14  -3 683.393 98.7618   1
   4 -14  -3  770.60 75.5991   1
  -4 -14   3 723.728 73.2483   1
   4  14  -2 8870.25 495.916   1
   4  14  -2 8975.69 455.481   1
   4 -14  -2 9207.42 465.735   1
  -4 -14   2 8850.16 490.299   1
   4  14  -1 518.663 61.4471   1
   4  14  -1 472.101 85.3619   1
   4 -14  -1 458.033 87.7371   1
  -4 -14   1 494.072 58.5291   1
   4  14   0 3223.29 233.503   1
   4  14   0 3053.20 172.744   1
   4 -14   0 2879.79 165.072   1
  -4 -14   0 3196.66 221.303   1
   4  14   1 1105.99 89.9214   1
   4  14   1 1064.73 118.083   1
   4 -14   1 963.344 136.889   1
   4 -14   1 965.837 113.244   1
  -4 -14  -1 1183.44 89.7746   1
   4  14   2 3249.95  231.56   1
   4  14   2 3242.65 225.307   1
   4 -14   2 3015.10 191.886   1
  -4 -14  -2 3577.13 234.138   1
  -4  14  -2 3718.72 191.271   1
   4  14   3  530.82  59.114   1
   4  14   3 484.125 55.1796   1
   4 -14   3 527.245 90.7184   1
   4 -14   3 264.274 65.5616   1
  -4 -14  -3 533.732 56.3535   1
  -4  14  -3 507.205 49.5854   1
   4  14   4 345.242 41.2231   1
   4  14   4 327.918 39.9612   1
   4 -14   4 287.437 42.5552   1
   4 -14   4 101.585  49.798   1
  -4 -14  -4 362.861 40.6943   1
   4  14   5 3125.35 148.271   1
   4 -14   5 3032.19 173.069   1
  -4 -15   6 3630.64 161.838   1
   4 -15  -5 780.551  60.324   1
  -4 -15   5 942.798 64.7408   1
   4  15  -4 7805.21 355.214   1
   4 -15  -4 8472.91 455.741   1
  -4 -15   4 9289.83 416.777   1
   4  15  -3 1138.37 114.365   1
   4 -15  -3 1315.36 93.9924   1
   4  15  -2 1044.60 109.919   1
   4 -15  -2 1175.56 86.8114   1
   4  15  -2 1018.63 106.296   1
  -4 -15   2 984.085  73.641   1
   4  15  -1-1.21285 15.6944   1
   4  15  -1 15.7203 24.4828   1
   4 -15  -1 12.0485 15.7123   1
  -4 -15   1 -1.2314 15.1395   1
   4  15   0 1375.20 96.2244   1
   4  15   0 1371.18 93.3874   1
   4 -15   0 1247.41 88.5748   1
  -4 -15   0 1455.54 95.1383   1
   4  15   1 579.972 58.5803   1
   4  15   1 545.414 56.4866   1
   4 -15   1 400.225 57.9208   1
   4 -15   1 538.623 54.9083   1
  -4 -15  -1 621.451 58.0294   1
   4  15   2 36.8574 22.5822   1
   4  15   2 27.2499 21.2208   1
   4 -15   2 25.2187 23.1313   1
  -4 -15  -2 33.6544 21.4425   1
  -4  15  -2 40.0486 20.7329   1
   4  15   3 3255.71 199.586   1
   4  15   3 2926.08  183.29   1
   4 -15   3 2849.78 153.008   1
  -4 -15  -3 3554.30 199.665   1
  -4  15  -3 2598.26 155.395   1
   4  15   4 25.4061 14.9967   1
   4  15   4 14.8537 22.4395   1
   4 -15   4 19.4379 15.0582   1
  -4 -15  -4 16.3258 14.5201   1
   4 -16  -4 2164.26 144.847   1
   4  16  -3 47.1955 18.2561   1
   4 -16  -3 48.1045 23.2137   1
   4  16  -2 9558.14  475.79   1
   4  16  -210246.40 491.329   1
   4 -16  -211644.30 530.579   1
  -4 -16   2 8498.54  430.99   1
   4  16  -1 11.0697 16.2919   1
   4  16  -1 5.02166 15.6606   1
   4 -16  -1 9.29566 16.4886   1
  -4 -16   1 25.6064 15.1704   1
   4  16   0 3519.39 176.966   1
   4  16   0 3600.20 218.124   1
   4 -16   0 3527.41 177.392   1
  -4 -16   0 3817.83 179.618   1
   4  16   1 69.2044 32.3929   1
   4  16   1 18.2962 29.9556   1
  -4 -16  -1 51.1582 30.8585   1
  -4  16  -1 17.6695 21.6859   1
   4  16   2 218.461  32.809   1
   4  16   2 216.946 31.6233   1
  -4 -16  -2 259.305 32.0328   1
  -4  16  -2 222.576 29.7901   1
   4  16   3 1082.84 86.7336   1
   4  16   3 1003.13 82.9261   1
  -4 -16  -3 1159.28 85.2424   1
   4 -17  -3 168.177 27.2943   1
   4 -17  -2 901.818 61.4847   1
   4  17  -1 11.8476 12.0218   1
   4 -17  -1 8.13309 13.8712   1
   4  17   0 2526.42 121.841   1
   4  17   0 2604.90 147.183   1
  -4 -17   0 2706.96 119.783   1
  -4  17   0 3131.85 138.778   1
   4  17   1 240.448 44.7214   1
  -4 -17  -1 248.601  42.213   1
   5   0  -712652.50 652.854   1
  -5   0   711817.00 617.187   1
   5   0  -6 15.0153  25.325   1
  -5   0   6 11.0133 31.8499   1
   5   0  -5 5372.38 247.776   1
  -5   0   5 5534.63  274.38   1
   5   0  -4 45.8077 16.4305   1
   5   0  -4 4.22871 14.1671   1
  -5   0   4 8.87821 18.2615   1
   5   0  -329607.20 1531.38   1
   5   0  -330388.60 1609.72   1
   5   0  -329081.40 1539.21   1
   5   0  -328540.10 1497.84   1
  -5   0   326933.50 1476.68   1
  -5   0   327920.40 1505.82   1
  -5   0   326936.20 1423.67   1
  -5   0   329195.20 1636.64   1
   5   0  -2 33.3356 15.5844   1
   5   0  -2 2.64337 15.4807   1
   5   0  -2 4.71874 22.1441   1
   5   0  -2  25.311 18.1485   1
  -5   0   2 0.91116 17.1178   1
  -5   0   2 25.7042 16.4675   1
  -5   0   2 11.3109 18.3171   1
  -5   0   2 47.2546 30.6305   1
   5   0  -128208.00 1501.09   1
   5   0  -126799.30 1404.69   1
   5   0  -128039.90 1492.27   1
   5   0  -127369.90 1415.39   1
  -5   0   127487.40 1452.44   1
  -5   0   126362.70 1442.30   1
  -5   0   128666.60 1514.07   1
   5   0   0 172.314 36.6418   1
   5   0   0 26.8507 21.9773   1
   5   0   0 79.5733 23.4194   1
  -5   0   0  86.873 25.0216   1
  -5   0   0 13.6414  28.324   1
  -5   0   0 16.4014 24.4117   1
   5   0   1 9443.40 481.481   1
   5   0   1 8832.30 429.189   1
  -5   0  -1 9295.19 451.642   1
  -5   0  -1 9199.70 530.029   1
   5   0   2 5.25954 15.6096   1
   5   0   2 11.7058 16.8379   1
  -5   0  -2 1.69901 18.5411   1
  -5   0  -2 7.63976 20.1012   1
   5   0   3 3810.00 203.107   1
   5   0   3 3631.37 192.817   1
   5   0   3 4097.59 271.182   1
  -5   0  -3 4072.51 227.238   1
  -5   0  -3 4102.47 273.743   1
   5   0   4 8.14858 34.2891   1
   5   0   4 9.03177 35.9611   1
   5   0   4 43.3685 22.7687   1
  -5   0  -4  1.3503 23.6152   1
  -5   0  -4  6.7907 37.7701   1
   5   0   5 5508.11 350.956   1
   5   0   5 6284.30 407.229   1
  -5   0  -5 5663.23 359.358   1
  -5   0  -5 6470.15 336.519   1
   5   0   6 -9.9113  35.993   1
  -5   0  -6 30.5251   32.36   1
   5   0   7 197.751 69.1388   1
  -5   0  -7 211.187 36.4613   1
   5   0   8-6.33455 14.5451   1
  -5   1   8 540.267 66.7277   1
   5   1  -7 1875.12 111.262   1
  -5   1   7 1879.59 172.653   1
   5  -1  -6 951.875 67.2606   1
   5   1  -6 1009.07 72.0572   1
  -5   1   6 1011.56 83.8742   1
   5   1  -527984.30 1510.70   1
   5  -1  -526857.80 1413.39   1
  -5  -1   526973.00 1475.38   1
  -5   1   527945.30 1577.39   1
   5   1  -4 541.072 46.0466   1
   5  -1  -4 518.614 66.9471   1
   5  -1  -4 468.276 41.9561   1
   5  -1  -4 473.489 39.6487   1
  -5   1   4  431.63 42.1842   1
  -5  -1   4 498.129  49.321   1
  -5   1   4 515.697  76.948   1
  -5   1   4 443.102 39.6376   1
   5   1  -326590.80 1385.48   1
   5   1  -329693.40 1524.50   1
   5   1  -329018.20 1527.56   1
   5   1  -328201.70 1537.29   1
   5  -1  -328610.90 1476.36   1
   5  -1  -330382.30 1563.34   1
   5  -1  -328520.10 1556.45   1
   5  -1  -327935.60 1463.14   1
  -5  -1   325838.60 1405.61   1
  -5  -1   326939.30 1448.80   1
  -5  -1   326200.90 1422.89   1
  -5  -1   327948.80 1502.03   1
  -5   1   326133.90 1386.22   1
  -5   1   327065.90 1448.02   1
  -5   1   326846.70 1455.80   1
  -5   1   329193.80 1623.65   1
   5   1  -2 39.4401 18.3994   1
   5   1  -2 23.6622 26.1228   1
   5   1  -2 25.8234 20.6196   1
   5  -1  -2 36.3859 18.4023   1
   5  -1  -2 43.8648  17.314   1
   5  -1  -2 34.4964 29.4317   1
   5  -1  -2 30.1593 20.9735   1
   5   1  -2 30.1612 28.8438   1
  -5  -1   2  29.998 30.6054   1
  -5  -1   2 35.0423 22.8906   1
  -5  -1   2 86.6563 35.5626   1
  -5   1   2   60.94 31.3923   1
  -5   1   2 17.1271 19.6372   1
  -5   1   2 56.5105  36.533   1
  -5   1   2 30.6049 22.2275   1
   5   1  -111041.00 498.675   1
   5   1  -110785.40 547.262   1
   5   1  -110887.40 525.441   1
   5   1  -110862.30 531.865   1
   5  -1  -110657.50  534.75   1
   5  -1  -110525.80 540.108   1
   5  -1  -111270.40  588.65   1
   5  -1  -110439.50 484.596   1
  -5  -1   110568.10  549.89   1
  -5  -1   110557.90 523.224   1
  -5  -1   111127.10 525.715   1
  -5   1   110461.70 544.796   1
  -5   1   110642.70 502.046   1
  -5   1   110460.10 520.317   1
  -5   1   111743.90 558.838   1
   5   1   0 258.214 37.1807   1
   5   1   0 300.948 54.8194   1
   5   1   0 262.972 38.3286   1
   5   1   0 273.612 43.7748   1
   5  -1   0 282.274 37.1652   1
   5  -1   0 241.027 37.9742   1
   5  -1   0 292.561 40.5184   1
   5  -1   0 276.466 44.2296   1
  -5  -1   0 247.576 40.0757   1
  -5  -1   0  305.35 62.3392   1
  -5  -1   0 272.612 47.6081   1
  -5  -1   0 306.294 41.1027   1
  -5   1   0 315.414 42.1446   1
  -5   1   0 267.208 71.5164   1
  -5   1   0 316.609 41.1726   1
  -5   1   0 287.334 40.5615   1
   5   1   1 2406.32 127.344   1
   5   1   1 2214.38 125.568   1
   5  -1   1 2383.21 130.364   1
   5  -1   1 2202.31 124.897   1
  -5  -1  -1 2262.00 122.423   1
  -5  -1  -1 2338.74 191.847   1
  -5   1  -1 2395.20 135.593   1
  -5   1  -1 2264.55 143.342   1
  -5  -1  -1 2281.46 132.673   1
   5   1   2 2202.42 124.487   1
   5   1   2 2241.69  173.24   1
   5   1   2 2207.76 114.103   1
   5   1   2 1978.75 144.737   1
   5  -1   2 2421.70 134.461   1
   5  -1   2 2251.40 133.989   1
  -5  -1  -2 2385.62 185.961   1
  -5  -1  -2 2345.24 191.302   1
  -5   1  -2 2322.89 139.027   1
  -5   1  -2 2329.62 150.571   1
   5   1   3  313.35 69.4158   1
   5   1   3 334.618 51.8462   1
   5   1   3 303.977 47.5841   1
   5  -1   3 315.254 50.6811   1
   5  -1   3 424.714 78.8704   1
   5  -1   3 293.806  69.351   1
  -5  -1  -3 330.563   84.11   1
  -5  -1  -3  394.02  55.852   1
  -5   1  -3 333.877 83.2167   1
  -5   1  -3 334.322 56.7386   1
   5   1   4 1031.65 90.3674   1
   5  -1   4 951.832 88.0083   1
   5  -1   4 991.521 88.1609   1
   5   1   4 1102.35 132.507   1
   5  -1   4 1012.28 88.2657   1
  -5  -1  -4 1075.79  132.47   1
  -5  -1  -4 1069.31 90.5679   1
  -5   1  -4 1005.44 129.472   1
  -5   1  -4 1026.50 91.9006   1
   5   1   5 120.401 60.3284   1
   5   1   5 189.948 71.3307   1
   5  -1   5 81.0518 38.7313   1
   5  -1   5 140.973 69.8203   1
  -5  -1  -5 124.305  62.046   1
  -5  -1  -5  148.99 40.4259   1
  -5   1  -5 105.402  39.192   1
  -5   1  -5 186.063 39.1837   1
   5   1   6  395.42 61.6599   1
   5  -1   6  391.75 93.3624   1
  -5   1  -6 425.066 55.0056   1
  -5  -1  -6 457.322 55.5599   1
   5   1   7 199.347 76.2601   1
   5  -1   7 240.744 44.7167   1
  -5  -1  -7 238.111 39.4258   1
  -5   1  -7 284.612 59.3608   1
   5   1   8 598.035 49.9837   1
   5   1   8 660.473 54.7779   1
   5  -1   8  662.14 80.7229   1
  -5   1  -8 704.325 48.1987   1
  -5   2  10 223.899  38.099   1
  -5   2   8 29.9289 41.9032   1
   5   2  -7 7392.36 353.714   1
  -5   2   7 6887.54 361.266   1
   5   2  -6 220.969 61.2434   1
   5  -2  -6  272.62 36.6823   1
  -5   2   6  310.86 71.9861   1
   5   2  -5 2145.33 113.148   1
   5  -2  -5 1895.57 102.843   1
  -5   2   5 2118.90 127.605   1
   5  -2  -4 2573.99 126.584   1
   5  -2  -4 2406.49 144.896   1
   5  -2  -4 2744.38 157.153   1
   5   2  -4 2587.12 126.891   1
  -5   2   4 2029.95 142.441   1
  -5  -2   4 2263.10 161.767   1
  -5   2   4 2438.35 145.533   1
  -5   2   4 2406.00  131.73   1
   5   2  -3 234.191 47.0268   1
   5   2  -3 248.914 34.9288   1
   5   2  -3  194.69 24.6292   1
   5  -2  -3 256.229 53.7551   1
   5  -2  -3 247.238 49.6819   1
   5  -2  -3 210.533 32.1143   1
   5  -2  -3 235.937 36.0762   1
  -5   2   3 201.926 34.4167   1
  -5  -2   3  196.75 49.8941   1
  -5  -2   3 196.125 35.3928   1
  -5   2   3 476.131 61.6425   1
  -5   2   3  238.93 34.7411   1
  -5   2   3 352.119 44.4655   1
   5   2  -2 396.136 59.8729   1
   5  -2  -2  340.95 41.2094   1
   5   2  -2 572.058   56.08   1
   5   2  -2 325.938 57.2084   1
   5   2  -2 327.985 67.6986   1
   5  -2  -2 471.391 39.4491   1
   5  -2  -2 345.605 45.5611   1
   5  -2  -2 395.078 39.3641   1
  -5   2   2 364.975 42.6398   1
  -5  -2   2 300.921 61.0493   1
  -5  -2   2 313.052 45.6499   1
  -5  -2   2 348.896 68.7696   1
  -5   2   2 266.054 68.8031   1
  -5   2   2  328.66 42.7051   1
  -5   2   2 365.033 49.3507   1
   5   2  -122524.10 1122.18   1
   5   2  -122275.80 1121.60   1
   5   2  -122310.30 1144.27   1
   5  -2  -122747.20 1192.17   1
   5  -2  -121510.60 1097.81   1
   5  -2  -122635.60 1172.31   1
   5  -2  -122118.20 1166.05   1
  -5   2   121513.70 1105.56   1
  -5  -2   121468.30 1101.92   1
  -5  -2   121310.60 1132.08   1
  -5  -2   123285.70 1192.25   1
  -5   2   121904.00 1119.23   1
  -5   2   122159.90 1229.15   1
  -5   2   123354.50 1191.86   1
   5   2   0 12.8382 16.7552   1
   5   2   0-0.49223   15.97   1
   5   2   0 23.4831 17.2517   1
   5  -2   0 30.6779 28.0509   1
   5  -2   0 17.8099 28.3169   1
   5  -2   0 24.0413 31.1897   1
   5  -2   0 15.5053 17.5224   1
  -5  -2   0 24.6253 18.7901   1
  -5  -2   0  11.587 17.8595   1
  -5   2   0 23.9649 29.5127   1
  -5   2   0  22.861  18.739   1
  -5   2   0 15.0855 30.1257   1
  -5  -2   0 42.7901  33.798   1
   5   2   113898.40 688.777   1
   5   2   114116.80 691.029   1
   5  -2   115908.60 754.668   1
   5  -2   113460.40 724.859   1
   5   2   114100.60 673.741   1
  -5  -2  -113883.40 695.412   1
  -5  -2  -113899.20 716.419   1
  -5  -2  -115023.10 835.976   1
  -5   2  -113629.90 738.408   1
  -5   2  -113870.90 729.991   1
   5   2   2 18.0509 22.5596   1
   5   2   2 155.631 26.7698   1
   5   2   2 20.7525 21.3182   1
   5   2   2 18.9235 22.4872   1
   5  -2   2 26.9953 26.4684   1
   5  -2   2 31.0485 25.4573   1
  -5  -2  -2 35.4338 46.3608   1
  -5  -2  -2  135.08 29.0727   1
  -5   2  -2 25.1172 47.5552   1
  -5   2  -2 41.5644 28.4196   1
   5   2   3 3864.19  201.95   1
   5   2   3 4749.11  251.46   1
   5   2   3 4317.25 272.379   1
   5  -2   3 4301.95 232.343   1
   5  -2   3 4450.04  285.97   1
   5  -2   3 3994.67 257.181   1
  -5  -2  -3 4589.73 299.931   1
  -5  -2  -3 4655.91 248.304   1
  -5   2  -3 4698.13 303.114   1
  -5   2  -3 4296.62 242.595   1
   5   2   4 1646.76 118.684   1
   5  -2   4 1676.30 115.471   1
   5  -2   4 1480.64 114.175   1
   5  -2   4 1579.18 118.026   1
   5   2   4 1673.07 163.709   1
  -5  -2  -4 1643.85 164.004   1
  -5  -2  -4 1708.38  165.21   1
  -5   2  -4 1586.90 119.585   1
  -5   2  -4 1676.35 163.912   1
   5   2   5 2773.19 231.632   1
   5  -2   5 2421.99 154.484   1
   5  -2   5 1987.66 141.802   1
   5  -2   5 2603.69 223.049   1
   5   2   5 2713.97 160.753   1
  -5  -2  -5 2636.38 161.605   1
  -5  -2  -5 2872.13 214.486   1
  -5   2  -5 2492.99 154.602   1
  -5   2  -5 2706.25 209.614   1
   5   2   6 2071.34 145.852   1
   5  -2   6 1816.74 129.491   1
  -5  -2  -6 1984.40 168.996   1
  -5   2  -6 1819.28 122.088   1
   5   2   7 5675.01 357.975   1
   5  -2   7 5066.06 278.717   1
  -5  -2  -7 5407.86  267.86   1
  -5   2  -7 5000.15 251.519   1
   5   2   8 66.2392 23.2826   1
   5  -2   8 42.1478 22.6718   1
   5   2   8 73.8078 21.1488   1
  -5   2  -8  84.071 19.0362   1
  -5   3   8 1015.63 90.8511   1
  -5   3   7 628.483 71.0839   1
   5   3  -6 7345.92 344.148   1
  -5   3   6 6592.06  342.44   1
   5   3  -515757.00 751.969   1
   5  -3  -513593.10 662.229   1
  -5   3   515086.00 761.836   1
   5   3  -4 1673.30 91.6608   1
   5  -3  -4 1611.45 90.7374   1
   5  -3  -4 1587.87 86.1023   1
   5  -3  -4 1565.11 88.5425   1
  -5   3   4 1370.94 85.9021   1
  -5   3   4 1495.23 83.8511   1
  -5   3   4 1592.33 100.054   1
   5   3  -340370.40 2277.43   1
   5   3  -339071.60 2150.93   1
   5   3  -337742.30 2147.90   1
   5  -3  -340297.60 2243.53   1
   5  -3  -343270.80 2398.62   1
   5  -3  -339343.10 2268.43   1
  -5  -3   333312.70 1887.36   1
  -5   3   336402.30 2071.62   1
  -5   3   337810.00 2151.64   1
  -5   3   338748.00 2215.50   1
   5   3  -2 1692.16 83.8664   1
   5   3  -2 1821.27 97.7336   1
   5  -3  -2 1994.85 138.024   1
   5  -3  -2 1821.87 124.453   1
   5  -3  -2 1847.38 130.156   1
   5  -3  -2 1849.91 105.531   1
   5   3  -2 1850.07 100.227   1
  -5  -3   2 1693.13 97.7133   1
  -5  -3   2 1714.37 103.698   1
  -5   3   2 1760.05  135.12   1
  -5   3   2 1734.60 106.325   1
  -5   3   2 1795.49 102.338   1
  -5   3   2 1964.98 149.422   1
   5   3  -1 2104.11 141.233   1
   5   3  -1 2007.93 111.575   1
   5   3  -1 2040.73 101.829   1
   5  -3  -1 2193.42 117.381   1
   5  -3  -1 2052.40 114.096   1
   5  -3  -1 2038.04  118.83   1
   5  -3  -1 2062.58 113.629   1
  -5  -3   1 1980.78 118.624   1
  -5  -3   1 2171.19 118.125   1
  -5   3   1 2028.01 116.903   1
  -5   3   1 2066.99 114.738   1
  -5   3   1 1942.33 119.792   1
  -5   3   1 2479.16 165.573   1
  -5  -3   1 1944.03 111.964   1
   5   3   0 600.651 73.2083   1
   5   3   0 488.674 46.8467   1
   5   3   0  628.02 54.2059   1
   5  -3   0 562.324 80.0722   1
   5  -3   0 552.008 80.4906   1
  -5  -3   0 629.654 56.9297   1
  -5  -3   0 587.237 52.9594   1
  -5   3   0 589.694 85.9788   1
  -5   3   0 512.769 91.1572   1
   5   3   1 399.543 43.7705   1
   5   3   1 389.635 47.9689   1
   5  -3   1 412.716 74.5091   1
   5  -3   1 352.819 71.8231   1
  -5  -3  -1 406.409 49.9025   1
  -5  -3  -1 417.057 53.5481   1
  -5   3  -1 361.435 76.7522   1
  -5   3  -1 426.439 59.8605   1
   5   3   2 3578.53 218.591   1
   5   3   2 3624.01 216.472   1
   5  -3   2 3787.92  203.50   1
   5  -3   2 3987.92 209.822   1
   5   3   2 4237.01  219.20   1
  -5  -3  -2 3876.22 214.072   1
  -5  -3  -2 4045.52 215.135   1
  -5   3  -2 3873.70 208.553   1
  -5   3  -2 3874.16 221.544   1
   5   3   3 72.0582 33.3224   1
   5   3   3 46.9996  29.812   1
   5  -3   3  37.486  32.394   1
   5  -3   3 82.5946 48.1026   1
   5  -3   3 229.561 45.0377   1
  -5  -3  -3 54.5541 51.0581   1
  -5  -3  -3  74.476 33.6834   1
  -5   3  -3 54.1481 52.8955   1
  -5   3  -3 36.5169 56.5411   1
   5   3   4 111.046 37.2614   1
   5   3   4  123.92 61.4606   1
   5  -3   4 106.456 38.8207   1
   5  -3   4 74.2863  37.241   1
  -5  -3  -4 94.1611 39.2733   1
  -5  -3  -4 85.8466 59.8932   1
  -5   3  -4 152.522 38.4962   1
  -5   3  -4 75.9652  59.167   1
   5   3   5 43.3353 25.2034   1
   5   3   5 65.8679 30.5972   1
   5  -3   5 22.0605 26.3726   1
   5  -3   5 21.7662 27.5986   1
  -5  -3  -5  29.772  26.227   1
  -5  -3  -5 19.5568 28.3532   1
  -5   3  -5 20.0075 26.7271   1
   5   3   6 355.543 60.4248   1
   5  -3   6 264.444 52.5994   1
  -5  -3  -6 364.609 52.4303   1
  -5   3  -6 315.613 47.6092   1
   5   3   7 3099.68 223.399   1
   5  -3   7 2656.53 206.953   1
  -5  -3  -7 3080.56  200.04   1
  -5   3  -7 2813.76 148.631   1
   5   3   8 269.407 34.0471   1
   5   3   8 254.591  30.624   1
   5  -3   8 90.4386 47.5147   1
  -5   4   9 1758.50 120.209   1
  -5   4   8 237.461 49.4054   1
  -5   4   7 823.806 82.1624   1
   5   4  -6 896.036 72.0354   1
  -5   4   6  848.18 80.8988   1
   5   4  -5 2807.23 143.407   1
   5  -4  -5 2392.25 125.776   1
  -5   4   5 2463.44  145.41   1
   5   4  -4 35.6311 21.7017   1
   5  -4  -4  25.758 25.3372   1
   5  -4  -4 81.3039 32.5008   1
  -5   4   4 77.5088 34.2968   1
  -5   4   4 17.1829 25.0135   1
   5   4  -3 2320.36 152.361   1
   5   4  -3 2160.24 157.617   1
   5  -4  -3 2558.22 134.263   1
   5  -4  -3 2269.87 120.852   1
   5   4  -3 2178.36  108.03   1
  -5  -4   3 1890.70 105.595   1
  -5   4   3 2041.79 117.397   1
  -5   4   3 2342.40 130.774   1
   5   4  -2 1084.23  69.348   1
   5   4  -2 1074.46 70.1907   1
   5  -4  -2 1141.75 76.8206   1
   5  -4  -2 1016.41 103.191   1
  -5  -4   2 965.697 69.8309   1
  -5   4   2 1009.50 105.113   1
  -5   4   2 1037.88 79.4891   1
   5   4  -113448.10 685.462   1
   5   4  -112590.80 569.503   1
   5  -4  -113775.60  658.71   1
   5  -4  -113284.30 643.019   1
   5   4  -113742.30 642.284   1
  -5  -4   112420.60 655.043   1
  -5  -4   111578.90 578.039   1
  -5   4   112804.80 627.755   1
  -5   4   112862.00 644.716   1
   5   4   0 494.497 47.6264   1
   5   4   0 400.365 42.3409   1
   5   4   0 726.055 54.8055   1
   5  -4   0 404.128 51.6646   1
   5  -4   0 454.539 78.9868   1
  -5  -4   0 358.764 75.1514   1
  -5   4   0 435.174   80.95   1
  -5   4   0 415.992 59.4238   1
  -5  -4   0 769.534 82.1432   1
   5   4   1 2328.20 157.912   1
   5   4   1 2423.19 136.153   1
   5  -4   1 2355.92 135.843   1
   5  -4   1 2277.07 168.426   1
  -5  -4  -1 2311.19  177.16   1
  -5  -4  -1 2246.15 132.969   1
  -5   4  -1 2335.77 176.213   1
  -5   4  -1 2376.51 200.267   1
   5   4   2 746.633 90.7567   1
   5   4   2 845.118 112.663   1
   5   4   2 826.382 64.2703   1
   5  -4   2 816.361 78.2548   1
   5  -4   2 821.293 72.6727   1
  -5  -4  -2 795.521 74.8985   1
  -5  -4  -2 789.745 114.774   1
  -5   4  -2 859.528 75.4176   1
  -5   4  -2 890.625 85.4048   1
   5   4   3 1284.73 138.456   1
   5   4   3 1229.41 92.4636   1
   5  -4   3 1186.02 100.583   1
   5  -4   3 1150.03 128.849   1
   5  -4   3 1163.85 119.314   1
  -5  -4  -3 1200.83 97.9826   1
  -5   4  -3 1288.39 142.261   1
  -5   4  -3 1286.61 108.706   1
  -5  -4  -3 1286.10 141.029   1
   5   4   410392.80 541.901   1
   5   4   410181.70 540.444   1
   5  -4   4 9728.40 592.277   1
   5  -4   4 8934.53 484.532   1
  -5  -4  -410617.50 620.305   1
  -5   4  -410002.30 533.703   1
  -5   4  -4 9796.83 579.823   1
  -5  -4  -410544.20  550.81   1
   5   4   5 3053.45 183.208   1
   5   4   5 3430.89 204.509   1
   5  -4   5 2923.58 232.088   1
   5  -4   5 2861.78 181.476   1
  -5  -4  -5 2915.26  178.24   1
  -5  -4  -5 3315.20 190.883   1
  -5   4  -5 3212.25 186.909   1
   5   4   6 6426.18 398.879   1
   5  -4   6 4878.27 273.761   1
   5  -4   6 5538.90 357.887   1
  -5  -4  -6 6223.77 319.075   1
  -5   4  -6 5700.77 290.295   1
   5  -4   7 121.588 33.7961   1
   5   4   7  134.68 57.2657   1
  -5  -4  -7 199.513 34.2706   1
  -5   4  -7 127.964 45.5582   1
   5   4   8 1292.23 72.8138   1
   5   4   8 1306.70 75.0657   1
   5  -4   8 1133.80 71.1376   1
  -5   5   9 593.836 67.6975   1
  -5   5   8 3785.47 215.679   1
  -5   5   7  400.47 61.4943   1
   5   5  -6 356.882 50.0019   1
  -5   5   6  338.22 55.5065   1
   5   5  -5 7047.82  332.85   1
  -5   5   5 6172.91 322.261   1
   5   5  -4 1949.57 108.355   1
   5  -5  -4 1790.33 145.849   1
   5  -5  -4 1793.75 139.781   1
  -5   5   4 1650.02  143.60   1
  -5   5   4 1759.20  113.87   1
   5   5  -3 4442.37 203.827   1
   5  -5  -3 5137.79 245.813   1
   5  -5  -3 4654.35 224.603   1
   5   5  -3 4915.20 226.706   1
  -5  -5   3 3856.87 191.168   1
  -5   5   3 4611.04 228.057   1
  -5   5   3 4302.23 224.139   1
   5   5  -2 784.485 85.2658   1
   5   5  -2 738.849 57.2665   1
   5  -5  -2 834.281 92.9733   1
   5  -5  -2 771.948 64.3547   1
  -5  -5   2 654.392 57.7447   1
  -5   5   2 762.389 68.0102   1
  -5   5   2 704.482 69.3719   1
   5   5  -1 4874.55 268.419   1
   5   5  -1 5180.75 243.003   1
   5  -5  -1 5006.11 287.573   1
   5  -5  -1 4868.43 242.539   1
  -5  -5   1 4676.14 229.738   1
  -5   5   1 5089.02 254.357   1
  -5   5   1 4699.07 248.145   1
   5   5   0 2275.37 127.554   1
   5  -5   0 2249.32 131.021   1
   5  -5   0 2382.26 135.521   1
   5   5   0 2176.14 117.773   1
  -5  -5   0 2125.34 127.419   1
  -5   5   0 2409.28 138.476   1
  -5   5   0 2375.83 147.575   1
   5   5   1 2536.70  167.27   1
   5   5   1 2602.29 142.996   1
   5   5   1 2388.97 120.802   1
   5  -5   1 2551.37 194.793   1
   5  -5   1 2567.90 144.647   1
  -5  -5  -1 2377.96 135.524   1
  -5  -5  -1 2648.65 147.627   1
  -5   5  -1 2634.37 149.572   1
  -5   5  -1 2785.46 222.079   1
   5   5   2 5175.57 266.484   1
   5   5   2 4806.44 278.983   1
   5  -5   2 4907.18 265.194   1
   5  -5   2 4971.62 255.115   1
  -5  -5  -2 5182.94 271.109   1
  -5  -5  -2 4613.86 292.918   1
  -5   5  -2 5202.98  268.30   1
  -5   5  -2 5206.70 288.141   1
   5   5   3 30.2039 31.6929   1
   5   5   3  314.39 46.4164   1
   5  -5   3 50.7415  32.874   1
  -5  -5  -3 31.2097 32.4342   1
  -5  -5  -3 33.8852 31.0855   1
  -5   5  -3 37.2679 30.8741   1
  -5   5  -3 48.4842 35.6945   1
   5   5   4 5059.89 276.112   1
   5  -5   4 4765.53 272.738   1
   5  -5   4 4122.04 293.939   1
   5   5   4 4769.43 263.796   1
  -5  -5  -4 4993.50 275.695   1
  -5  -5  -4 4704.08 258.271   1
  -5   5  -4 4889.27 271.964   1
  -5   5  -4 4538.44 259.154   1
   5   5   5 138.971 41.2362   1
   5   5   5 190.951 45.1104   1
   5  -5   5 201.965 43.1751   1
   5  -5   5 136.802 64.1987   1
  -5  -5  -5 166.075  42.003   1
  -5  -5  -5 158.888 64.8432   1
  -5   5  -5 153.716 40.7646   1
   5   5   6 22.2079 47.7773   1
   5  -5   6 27.3593 26.4808   1
   5  -5   6 90.2426 27.8678   1
  -5  -5  -6 50.4206 27.1263   1
  -5   5  -6 28.2376 24.3513   1
   5   5   7 1339.45 88.6398   1
   5   5   7 1361.97 121.413   1
   5  -5   7 1179.61 112.387   1
  -5   5  -7 1184.68 72.3279   1
   5   5   8 570.055  41.669   1
   5   5   8 481.954  37.464   1
   5  -5   8  468.01 39.1193   1
  -5   6  10 508.018 76.6945   1
  -5   6   9 615.417 68.5927   1
  -5   6   8 298.686 86.3821   1
  -5   6   7 7914.32 487.331   1
  -5  -6   6 5382.32 276.826   1
  -5   6   6 6159.67 382.758   1
   5   6  -5 2260.72 129.471   1
  -5   6   5 1850.27 127.677   1
   5  -6  -4 2204.76 128.176   1
   5   6  -4 2412.23 170.895   1
  -5   6   4 2202.62 137.492   1
   5   6  -3 251.848 37.9051   1
   5   6  -3 229.147   33.10   1
   5  -6  -3 121.588 62.7793   1
   5  -6  -3 197.967  39.469   1
  -5  -6   3 213.247 32.7081   1
  -5   6   3 231.104 44.1907   1
   5   6  -2 3619.79 178.372   1
   5   6  -2 3524.51 210.701   1
   5  -6  -2 3644.89 189.703   1
   5  -6  -2 3525.43 184.724   1
  -5  -6   2 3238.41 209.041   1
  -5   6   2 3578.63 195.109   1
   5   6  -1 50.2969 33.5922   1
   5   6  -1 253.902 37.0282   1
   5  -6  -1 293.177 41.3539   1
   5  -6  -1 306.859 42.0776   1
  -5  -6   1 268.746 39.8439   1
  -5   6   1 75.7728 42.7359   1
   5   6   0 9039.82 468.779   1
   5   6   0 8966.34 490.898   1
   5  -6   0 9120.97 456.706   1
   5  -6   0 9112.78 451.376   1
  -5  -6   0 8766.48  490.18   1
  -5   6   0 9396.77 468.788   1
  -5   6   0 9540.59 496.113   1
   5   6   1 37.8892  43.647   1
   5   6   1 166.519 53.1267   1
   5   6   1 78.0646  27.666   1
   5  -6   1 109.554 36.9356   1
   5  -6   1 134.891  33.823   1
  -5   6  -1  133.98 35.1509   1
  -5   6  -1 190.691 66.7751   1
  -5  -6  -1 182.586 54.6051   1
   5   6   2 535.018 63.6147   1
   5   6   2  455.32  80.571   1
   5  -6   2 575.616 99.1595   1
   5  -6   2 491.787 88.2024   1
  -5  -6  -2 551.102 65.2573   1
  -5  -6  -2 422.384 83.0673   1
  -5   6  -2 495.533  93.519   1
  -5   6  -2 562.602 72.1847   1
   5   6   3 583.417  66.396   1
   5   6   3  472.02 61.8725   1
   5  -6   3 550.913 107.452   1
  -5  -6  -3 610.587 68.4909   1
  -5  -6  -3 490.904 89.4386   1
  -5   6  -3 577.533 66.7113   1
  -5   6  -3 577.503 111.701   1
   5   6   4 3303.72 248.165   1
   5   6   4 3292.44 194.638   1
   5  -6   4 3019.86 192.396   1
   5  -6   4 2439.11 160.925   1
  -5  -6  -4 3476.16 250.588   1
  -5  -6  -4 2998.07  178.24   1
  -5   6  -4 3171.50 188.166   1
  -5   6  -4 3335.95 238.865   1
   5   6   5 32.6094 28.4919   1
   5   6   5 74.0189 31.1715   1
   5  -6   5 30.6403 47.7446   1
   5  -6   5  48.614 27.7742   1
  -5  -6  -5 41.9842 28.8037   1
  -5  -6  -5 53.8992 44.5064   1
  -5   6  -5 75.8236 43.5842   1
   5   6   6 4657.35 245.302   1
   5  -6   6 3824.10 210.972   1
   5  -6   6 3904.29 262.944   1
  -5   6  -6 3956.91 202.844   1
   5   6   7 85.2636 37.1767   1
   5  -6   7 68.4678 21.1947   1
   5  -6   7 87.2002 37.3284   1
   5   6   7 106.356 26.1447   1
  -5   6  -7 22.7232 29.9978   1
  -5   7  10 4790.63 222.794   1
  -5   7   9 892.293 118.609   1
  -5   7   8 2504.34 162.875   1
  -5   7   7 1006.17 97.8166   1
  -5  -7   6 232.841 45.9378   1
  -5   7   6 278.639 54.0327   1
   5   7  -5 3538.00 188.193   1
  -5   7   5 2902.59 233.299   1
   5   7  -4 425.712 78.4326   1
   5  -7  -4 398.026 51.4068   1
  -5   7   4  349.51 86.5754   1
   5   7  -3 115.197  50.613   1
   5   7  -3 93.8135 42.7978   1
   5  -7  -3  262.64 56.5897   1
   5  -7  -3 74.2755 49.0186   1
  -5  -7   3   76.80 42.6739   1
  -5   7   3 124.534 58.3783   1
   5   7  -2 800.522 94.0584   1
   5   7  -2  784.85 64.0455   1
   5  -7  -2  784.38 71.3335   1
   5  -7  -2  757.18 96.9809   1
  -5  -7   2 703.439 63.3875   1
  -5   7   2 799.063 77.8152   1
   5   7  -1 4069.21 203.555   1
   5   7  -1 4138.93 211.389   1
   5  -7  -1 4229.49 223.748   1
   5  -7  -1 4344.99 227.683   1
  -5  -7   1 4010.31 209.258   1
  -5   7   1 4474.97 240.322   1
   5   7   0 6304.98 348.858   1
   5   7   0 6932.40 341.851   1
   5  -7   0 6761.79  347.79   1
  -5  -7   0 6804.39 340.973   1
  -5   7   0 7402.70  387.66   1
   5   7   1 1128.29 85.7075   1
   5   7   1 1014.98 104.654   1
   5  -7   1 1044.55 92.7895   1
   5  -7   1 1081.47 122.335   1
  -5  -7  -1 1115.70 88.6964   1
  -5   7  -1 1139.02 126.227   1
  -5   7  -1 1192.04 149.477   1
   5   7   211660.90 660.386   1
   5   7   210597.40 540.197   1
   5  -7   210869.70 650.521   1
   5  -7   210861.30 562.145   1
  -5  -7  -211387.70 653.645   1
  -5   7  -211677.30 598.964   1
  -5   7  -211511.20 620.278   1
   5   7   3 1368.36 151.144   1
   5   7   3 1290.59 100.529   1
   5  -7   3 1339.60 110.704   1
  -5  -7  -3 1444.86 151.922   1
  -5   7  -3 1367.53 105.877   1
  -5   7  -3 1355.41 154.745   1
   5   7   4 7800.50 407.876   1
   5   7   4 7821.89 464.069   1
   5  -7   4 7546.43 467.989   1
   5  -7   4 6182.57 396.147   1
  -5  -7  -4 7855.16 409.144   1
  -5  -7  -4 6683.53 352.171   1
  -5   7  -4 7438.21 392.418   1
  -5   7  -4 7245.81 385.252   1
   5   7   5 1624.74 156.637   1
   5   7   5 1798.55 160.139   1
   5  -7   5 1708.24 118.747   1
   5  -7   5 1456.82 106.109   1
  -5  -7  -5 1654.32 153.501   1
  -5  -7  -5 1601.53 110.069   1
  -5   7  -5 1501.19 102.435   1
   5   7   6 2.80973  15.919   1
   5   7   6 14.9279 19.4069   1
   5   7   6 33.8214 17.6178   1
   5  -7   6 2.63026 28.5467   1
   5  -7   6 5.54867  27.243   1
  -5   7  -6 10.8585 14.6745   1
  -5  -7  -6 7.86178 16.0149   1
   5   7   7 612.034 49.2019   1
   5   7   7  474.13 41.3006   1
   5  -7   7 400.546  38.112   1
   5  -7   7 460.674 61.8941   1
  -5   8  10 27.5363 17.4978   1
  -5   8   9 113.106 35.1041   1
  -5   8   8 3810.26 275.246   1
  -5   8   7 1172.77 105.077   1
  -5  -8   6 64.4932 30.6352   1
  -5   8   6 57.5568 55.0285   1
  -5  -8   5 5086.17 265.015   1
  -5   8   5 5171.49 283.398   1
   5   8  -4 1420.14 101.361   1
   5  -8  -4 1316.11 138.837   1
  -5   8   4 1371.26 108.944   1
   5   8  -3 656.485 62.8108   1
   5   8  -3  588.43 53.5827   1
   5  -8  -3 565.651 59.5324   1
  -5  -8   3 395.305 50.9427   1
  -5   8   3  580.92 70.3402   1
   5   8  -2 6565.41 320.307   1
   5   8  -2 6264.99 304.975   1
   5  -8  -2 6184.23 323.017   1
   5  -8  -2 6177.21 310.918   1
  -5  -8   2 5825.34 291.365   1
  -5   8   2 6688.98 355.672   1
   5   8  -1 217.597 41.2586   1
   5  -8  -1 219.167 46.0465   1
   5  -8  -1 184.931 62.5949   1
   5   8  -1 182.108 59.7561   1
  -5  -8   1 226.625 41.6694   1
  -5   8   1 170.083 81.8041   1
   5   8   0 6518.83 382.123   1
   5  -8   0 6196.59 332.145   1
   5  -8   0 6392.61 323.553   1
   5   8   0 5381.35 318.296   1
  -5  -8   0 6475.50 379.076   1
  -5   8   0 7155.53 381.079   1
   5   8   1 847.718 115.172   1
   5   8   1 735.301 98.7715   1
   5  -8   1  790.82 86.2243   1
   5  -8   1 961.504 80.1768   1
  -5  -8  -1 888.936 115.435   1
  -5   8  -1 974.126 87.6911   1
  -5   8  -1  957.23 97.3205   1
   5   8   2 1333.24 103.945   1
   5   8   2 1142.90 90.9744   1
   5  -8   2 1139.54 153.556   1
  -5  -8  -2 1339.15 104.977   1
  -5   8  -2 1238.63  143.16   1
  -5   8  -2 1284.31 161.372   1
   5   8   3 237.791 47.6258   1
   5  -8   3 224.011 52.2248   1
   5   8   3 238.988 49.7395   1
  -5  -8  -3 250.305 50.5346   1
  -5   8  -3 261.021 75.0458   1
  -5   8  -3 245.554  50.958   1
   5   8   4 5673.11 302.201   1
   5  -8   4 5270.22 354.658   1
   5  -8   4 4084.18 240.232   1
   5   8   4 5790.60 306.332   1
  -5  -8  -4 5967.38 310.627   1
  -5   8  -4 5325.80 287.603   1
  -5   8  -4 5083.66  273.35   1
   5   8   5 1674.76 112.097   1
   5   8   5 1231.82 93.8888   1
   5  -8   5 1585.03 107.782   1
   5  -8   5 1042.48 129.041   1
   5   8   5 1501.49 144.671   1
  -5  -8  -5 1665.01 143.796   1
  -5   8  -5 1398.26 129.165   1
   5   8   6 3493.47 205.129   1
   5   8   6 5757.68 266.473   1
   5   8   6 4225.28 234.004   1
   5  -8   6 5009.44 273.813   1
   5  -8   6 4359.05 222.595   1
  -5  -8  -6 4170.51 213.728   1
   5   8   7 227.144  41.303   1
   5  -8   7 174.405 22.0004   1
   5  -8   7 78.0714 35.7114   1
  -5   9   9 109.152  32.098   1
  -5   9   8 1967.40 133.132   1
  -5  -9   7 1929.63 163.652   1
  -5   9   7 1966.31  141.23   1
  -5   9   6 2263.55 159.487   1
  -5  -9   6 2291.77 140.898   1
   5  -9  -5-3.73046 35.7834   1
  -5  -9   5 315.694 59.4707   1
  -5   9   5 271.565 68.5029   1
   5  -9  -4 39.7439 28.5648   1
  -5  -9   4 99.1258 31.8358   1
  -5   9   4 31.3758 56.4858   1
   5   9  -3 3503.07 189.413   1
   5  -9  -3 2982.31 172.554   1
  -5   9   3 3334.02 264.527   1
   5   9  -2 76.3755 47.3142   1
   5  -9  -2 43.4277  32.159   1
   5  -9  -2 59.0669  29.941   1
   5   9  -2 70.1049 27.1396   1
  -5  -9   2 61.7791 27.9668   1
  -5   9   2 87.0663 37.4866   1
   5   9  -1 1943.31 163.556   1
   5  -9  -1 1824.31 130.049   1
   5  -9  -1 1782.76 118.135   1
   5   9  -1 1718.50 113.838   1
  -5  -9   1 1877.04 164.288   1
  -5   9   1 2373.25 155.989   1
   5   9   0 3523.60 195.035   1
   5   9   0 3089.59 217.732   1
   5  -9   0 3323.64 206.492   1
   5  -9   0 3354.45 191.412   1
  -5  -9   0 3454.97 194.279   1
  -5   9   0 3842.50 232.868   1
   5   9   1 533.107 63.3396   1
   5   9   1 416.814 82.4827   1
   5  -9   1 411.792 68.4037   1
   5  -9   1 493.596 61.8629   1
  -5  -9  -1 506.027 62.2072   1
  -5   9  -1 555.557 66.5484   1
  -5   9  -1 533.788 114.636   1
   5   9   215903.30 913.982   1
   5  -9   216445.20 1008.04   1
   5   9   217298.40 929.177   1
  -5  -9  -217524.50 936.619   1
  -5   9  -217438.10 990.299   1
  -5   9  -217454.80  988.20   1
   5   9   3 604.486 72.5499   1
   5   9   3 711.652 101.472   1
   5  -9   3 608.559 113.684   1
  -5  -9  -3 652.962  72.139   1
  -5   9  -3 557.299 71.2566   1
  -5   9  -3 657.633 69.8776   1
   5   9   4 4868.36 263.869   1
   5   9   4 4669.58 253.913   1
   5  -9   4 4405.00 254.652   1
  -5  -9  -4 4922.72 262.914   1
  -5   9  -4 4413.78 247.258   1
  -5   9  -4 4418.01  278.64   1
   5   9   5 18.5455 19.9198   1
   5   9   5 19.9614 20.4174   1
   5  -9   5 5.05106 33.2853   1
   5  -9   5  18.779 28.3249   1
  -5  -9  -5 15.8633  19.689   1
   5   9   6 87.5095 40.7598   1
   5   9   6 210.531  48.271   1
   5  -9   6 191.872 31.3567   1
   5  -9   6 74.1067 42.0087   1
  -5  -9  -6 160.492 26.1819   1
   5   9   7 90.4676 18.6617   1
  -5  10   9 67.3267 24.8837   1
  -5  10   8 2902.37 169.658   1
  -5 -10   7 184.052 60.4186   1
  -5  10   7 211.597 50.6014   1
  -5 -10   6 7316.05 370.941   1
  -5  10   6 7219.66 401.352   1
   5 -10  -5 1625.67 117.789   1
  -5 -10   5 1896.87 166.581   1
  -5  10   5 1758.30 133.748   1
   5 -10  -4 942.736 82.1806   1
  -5 -10   4 1064.78 124.903   1
  -5  10   4 943.047 99.1112   1
   5 -10  -3 256.006 47.8365   1
  -5  10   3 251.934 92.2663   1
  -5 -10   3 274.142 48.2004   1
   5  10  -2 8326.72 418.428   1
   5 -10  -2 8193.03 418.658   1
  -5 -10   2 8294.73 422.318   1
  -5 -10   2 8096.51  411.91   1
  -5  10   2 9466.83 504.502   1
   5  10  -1 721.946 71.0729   1
   5 -10  -1 650.632 118.215   1
   5 -10  -1 691.827 70.5116   1
  -5 -10   1 714.873 71.2197   1
  -5 -10   1 663.016 68.5762   1
  -5  10   1 978.533  94.927   1
   5  10   016181.90 920.106   1
   5  10   015310.60 867.882   1
   5 -10   015326.80 857.605   1
   5 -10   015602.50 831.684   1
  -5 -10   016210.50  918.16   1
  -5  10   017595.30 980.885   1
   5  10   1 579.996 101.669   1
   5  10   1 546.663  61.575   1
   5 -10   1 602.175  77.435   1
  -5  10  -1 590.744 71.7118   1
  -5  10  -1 583.232 81.9066   1
  -5 -10  -1 621.581 100.586   1
   5  10   2 1352.61 108.516   1
   5  10   2 1174.76 137.259   1
   5 -10   2 1306.63 115.378   1
  -5 -10  -2 1359.64 106.412   1
  -5  10  -2 1420.33 147.024   1
  -5  10  -2 1308.33 115.708   1
   5  10   3 512.799 61.1163   1
   5 -10   3  510.07 102.859   1
   5  10   3 511.557 97.9281   1
  -5 -10  -3 512.437 96.2791   1
  -5  10  -3 520.141 62.1026   1
   5  10   4 1443.42  140.75   1
   5  10   4 1349.93 137.591   1
   5 -10   4 1306.54 105.334   1
  -5 -10  -4 1598.59 144.388   1
  -5  10  -4 1331.22 98.5454   1
   5  10   5 13.3269   16.83   1
   5  10   5 11.1732 26.5873   1
   5 -10   5 34.8514 17.6292   1
   5 -10   5 3.72274 14.6508   1
  -5 -10  -5-2.22348 16.5165   1
   5  10   6 521.499 44.5717   1
   5 -10   6  515.16 44.8359   1
  -5 -11   8 125.779 45.8376   1
  -5  11   8 257.477 40.9094   1
  -5 -11   7 52.4769 39.2175   1
  -5  11   7 64.0523 33.4157   1
  -5 -11   6 119.356 35.9977   1
  -5  11   6 136.204 44.6786   1
  -5 -11   5 2544.44  152.75   1
  -5  11   5 2363.48  164.02   1
   5 -11  -4  881.42 80.8863   1
  -5 -11   4 1038.87 86.5167   1
  -5  11   4 996.225 101.691   1
   5 -11  -3 1401.54 104.131   1
  -5 -11   3 1504.19  150.31   1
  -5  11   3 1616.55 131.909   1
   5  11  -2 378.513 78.8043   1
   5 -11  -2 374.592 56.3378   1
  -5 -11   2 360.506 78.8362   1
  -5 -11   2 391.061 55.7089   1
  -5  11   2 490.981 74.2916   1
   5  11  -1 544.703 92.7403   1
   5 -11  -1 457.031  71.963   1
   5 -11  -1 536.263 61.7926   1
  -5  11   1 586.982 83.8573   1
  -5 -11   1 577.031 93.3327   1
   5  11   0 3460.52 195.289   1
   5  11   0 2923.08 223.241   1
   5 -11   0 3080.30 262.059   1
   5 -11   0 3118.74 183.432   1
  -5 -11   0 3438.65 193.573   1
  -5  11   0 3486.40 227.938   1
   5  11   1 33.5159 31.5445   1
   5  11   1 37.9641 28.1593   1
   5 -11   1 26.0061  56.514   1
  -5 -11  -1 20.3955 30.9218   1
  -5  11  -1 100.786 33.3874   1
  -5  11  -1 153.615 37.7645   1
   5  11   217841.60 994.333   1
   5 -11   218954.50 1080.59   1
   5  11   219749.50 1079.63   1
  -5 -11  -220836.10 1123.40   1
  -5  11  -220062.50 1136.43   1
   5  11   3 180.637 40.3961   1
   5  11   3 173.609 37.9748   1
   5 -11   3 181.556 44.3783   1
  -5 -11  -3 198.857 39.8455   1
  -5  11  -3 3.14338 60.0979   1
   5  11   4 5526.08 284.004   1
   5  11   4 5355.15 277.537   1
   5 -11   4 5390.84 339.677   1
  -5 -11  -4 5921.81 295.153   1
   5  11   5 25.1987 16.0748   1
   5  11   5 19.2189 15.6903   1
   5 -11   5 9.72616 16.4134   1
   5 -11   5 6.06296 20.6571   1
  -5 -11  -5 8.63743 15.4263   1
   5  11   6 24.1879 13.1858   1
   5 -11   6 9.00421 21.2608   1
  -5 -12   8 2346.34 106.179   1
  -5  12   8 2798.47 171.055   1
  -5 -12   7 4729.48 220.275   1
  -5  12   7 4674.68 243.681   1
  -5 -12   6 4305.91 258.757   1
  -5  12   6 4176.02 240.824   1
   5 -12  -5  465.99 60.1781   1
  -5 -12   5 518.275 58.8901   1
  -5  12   5 598.092  107.77   1
   5 -12  -4 5613.63 361.785   1
  -5 -12   4 6270.87 371.428   1
  -5  12   4 6214.88 352.849   1
   5 -12  -3 592.056 68.9601   1
  -5 -12   3 745.858 72.4049   1
  -5  12   3 761.516  130.97   1
   5  12  -2 4631.40  243.77   1
   5 -12  -2 4656.20 248.119   1
  -5 -12   2 4834.18 256.725   1
  -5  12   2 5460.52 311.046   1
  -5 -12   2 4240.34 234.461   1
   5  12  -1  851.05 77.2644   1
   5 -12  -1  839.02 110.482   1
  -5 -12   1 853.251 75.9978   1
  -5  12   1  936.99 104.081   1
   5  12   0 7021.69  408.04   1
   5  12   0 6236.01 328.965   1
   5 -12   0 6072.82 351.371   1
   5 -12   0 6836.88 346.652   1
  -5 -12   0 7108.22 410.937   1
   5  12   1 1519.24  106.27   1
   5  12   1 1464.07 107.337   1
   5 -12   1 1377.14 119.115   1
  -5 -12  -1 1565.01 108.181   1
  -5  12  -1 1697.68  114.03   1
   5  12   2 3558.75 240.204   1
   5  12   2 3268.65 186.471   1
   5 -12   2 3600.51 214.107   1
  -5 -12  -2 3702.07 243.684   1
  -5  12  -2 3801.64 202.608   1
   5  12   3 27.6739 35.1596   1
   5 -12   3 81.2869 39.9381   1
   5  12   3 23.4237 23.0331   1
  -5 -12  -3 27.8662 22.9548   1
  -5  12  -3 17.8315 21.7845   1
   5  12   4 363.486 65.9291   1
   5  12   4  285.47 61.8219   1
   5 -12   4 278.501 42.4758   1
  -5 -12  -4 388.611 64.4818   1
   5  12   5 11.1683  21.295   1
   5  12   5 10.8541  20.727   1
   5 -12   5 15.5214 14.1492   1
  -5 -12  -5 7.79461 19.6901   1
  -5 -13   7 -1.3674 16.1327   1
  -5  13   7 7.72577 19.7922   1
  -5 -13   6 1310.50 83.4183   1
  -5  13   6 1327.38 139.042   1
   5 -13  -5 3422.70 187.386   1
  -5 -13   5 4242.55 204.613   1
  -5  13   5 4225.39 228.608   1
   5 -13  -4 146.355 38.1426   1
  -5 -13   4 136.055 35.1636   1
  -5  13   4 101.833 73.7103   1
   5 -13  -3 1845.90 161.649   1
  -5 -13   3 1939.54 119.529   1
  -5  13   3 1887.06 146.761   1
   5  13  -2 182.535 65.2078   1
   5 -13  -2 321.605 68.4679   1
  -5 -13   2 215.919 61.3348   1
  -5  13   2 259.155 91.4862   1
   5  13  -1 11.0289 37.2166   1
   5  13  -1 25.3728 36.9978   1
   5 -13  -1 39.4302 24.2655   1
  -5 -13   1 25.7143 36.0373   1
   5  13   0 3405.61 177.198   1
   5  13   0 2801.89 162.519   1
   5 -13   0 2622.58 174.783   1
  -5 -13   0 3439.66 177.774   1
  -5  13   0 2349.17 154.736   1
   5  13   1 39.8621 25.5014   1
   5  13   1 37.9332 38.5891   1
   5 -13   1 45.2352 29.3262   1
  -5 -13  -1 33.7526 25.0894   1
  -5  13  -1 52.7797 40.6819   1
   5  13   2 6484.12 325.654   1
   5  13   2 5928.96 353.201   1
   5 -13   2 6224.49 394.763   1
  -5 -13  -2 6836.36  331.66   1
  -5  13  -2 7056.17 336.609   1
   5  13   3 805.338 68.9459   1
   5  13   3 780.719 66.0136   1
   5 -13   3 865.792 105.537   1
  -5 -13  -3 959.663 70.2239   1
  -5  13  -3 872.514 91.2815   1
   5  13   4 3899.61 191.461   1
   5 -13   4 3890.04 193.453   1
   5  13   4 4227.32  203.47   1
  -5 -13  -4 4563.78 204.496   1
  -5 -14   6 859.633 55.7896   1
   5 -14  -5 1484.34 89.1877   1
  -5 -14   5 1972.31 99.1566   1
  -5  14   5 1740.32 147.615   1
   5 -14  -4 232.857 40.3237   1
  -5 -14   4 252.801 37.5459   1
  -5  14   4 122.386 70.7403   1
   5 -14  -3 166.278 35.4744   1
  -5 -14   3 83.3577 30.6163   1
   5  14  -2 3286.84 208.475   1
   5 -14  -2 4008.03 203.332   1
  -5 -14   2 3371.14 208.055   1
   5  14  -1 2116.93 124.253   1
   5  14  -1 1723.85 114.287   1
   5 -14  -1 2166.86 125.687   1
  -5 -14   1 2113.01 120.435   1
   5  14   0 4587.36 278.874   1
   5  14   0 3659.71 202.965   1
  -5 -14   0 4774.31 273.298   1
  -5  14   0 5060.48 244.642   1
   5  14   1 46.4672 38.0982   1
   5  14   1 56.2532 22.5115   1
   5 -14   1 39.6802 26.5558   1
  -5 -14  -1 49.2308 37.1709   1
  -5  14  -1 37.3802 24.3514   1
   5  14   2 17.1974 30.9729   1
   5  14   2 25.3868 18.1416   1
   5 -14   2 11.4484 33.6371   1
  -5 -14  -2 21.9292 29.0741   1
  -5  14  -2 35.7294 19.2033   1
   5  14   3 555.137  71.833   1
   5  14   3 490.937 44.4407   1
   5 -14   3 546.941 73.9043   1
  -5 -14  -3 625.547 69.5129   1
   5 -14   4 353.144 32.2575   1
   5 -15  -4 -1.4609 16.9403   1
   5 -15  -3 5274.62 253.914   1
   5  15  -2 60.0137 36.9397   1
   5 -15  -2 148.456 30.4659   1
  -5 -15   2 92.5934 34.7587   1
   5  15  -1 6.16572 14.5588   1
   5  15  -1 0.28857 21.4975   1
   5 -15  -1 15.6645 16.0307   1
  -5 -15   1 8.73084 14.1347   1
  -5  15   1 18.6296  17.404   1
   5  15   0 181.972 30.8008   1
   5  15   0 114.189 28.5935   1
  -5 -15   0 168.763  30.035   1
  -5  15   0  201.93 32.6877   1
   5  15   1 1536.13 88.9772   1
   5  15   1 1330.59 81.1047   1
  -5 -15  -1 1687.33 91.2939   1
  -5  15  -1 1851.42  95.428   1
   5  15   2 115.558  39.228   1
   5  15   2 138.983 22.2463   1
  -5 -15  -2 89.3753 38.5441   1
  -5  15  -2 154.539 24.5929   1
   5  15   3 1310.97 90.1703   1
  -5 -15  -3 1463.34 89.3081   1
   5 -16  -3 321.606 35.3594   1
   5 -16  -2 12.8461 13.1252   1
  -5  16   2 0.63216 13.6451   1
   5 -16  -1 2850.95 136.037   1
  -5  16   1 3175.85 143.512   1
   5  16   0  337.33 49.6306   1
  -5 -16   0 364.657  48.087   1
  -5  16   0 393.697 38.3844   1
   5  16   1 695.294 45.2519   1
  -5 -16  -1 737.447 44.6316   1
   6   0  -7-0.57226 11.7587   1
   6   0  -621433.60 1118.30   1
  -6   0   620815.10 1195.10   1
   6   0  -5 25.0455  21.171   1
  -6   0   5 8.71617 43.5097   1
   6   0  -417298.40 874.171   1
  -6   0   415661.80  931.52   1
   6   0  -3 18.0353 18.7191   1
   6   0  -3 4.06877 17.8869   1
  -6   0   3 6.18222 19.3019   1
  -6   0   3 20.3178 23.3659   1
   6   0  -2 3878.81 199.463   1
   6   0  -2 3838.47  202.04   1
  -6   0   2 3639.79 200.064   1
  -6   0   2 3668.34 219.982   1
   6   0  -1 5.56828  17.732   1
   6   0  -1 7.66535 30.0649   1
  -6   0   1 19.5816 23.4841   1
  -6   0   1 0.58586 31.6707   1
   6   0   0 2259.37 136.582   1
   6   0   0 2216.24 140.695   1
  -6   0   0 2244.20 147.163   1
  -6   0   0 2277.18 161.061   1
   6   0   1 15.9278 53.9785   1
   6   0   1 152.948 56.7869   1
  -6   0  -1 275.851  61.612   1
  -6   0  -1 33.2211 43.6204   1
   6   0   229013.10 1670.77   1
   6   0   229783.30 1837.47   1
  -6   0  -229719.00 1844.37   1
  -6   0  -228597.50 1704.10   1
   6   0   3 6.83662  43.991   1
   6   0   3 78.2888 29.2034   1
  -6   0  -3 1.93764 29.8288   1
  -6   0  -3 25.5007 29.8873   1
   6   0   4  104.50 40.4811   1
  -6   0  -4  131.58 40.0173   1
  -6   0  -4 126.979  41.422   1
   6   0   5 3.71204  30.266   1
  -6   0  -5 1.33319 16.9169   1
  -6   0  -5  11.759 17.9421   1
   6   0   6 2595.75 203.083   1
  -6   0  -6 3077.18 196.551   1
   6   0   7 6.99337  9.9298   1
  -6   0  -7-0.54814  10.184   1
   6   1  -7 33.7122 32.8585   1
  -6   1   7 18.0395 28.0623   1
   6   1  -6 2419.11 139.013   1
   6  -1  -6 2221.48 131.271   1
  -6   1   6 2819.64 172.382   1
   6  -1  -5 54.3374 26.2133   1
   6   1  -5 38.9133 38.1084   1
  -6   1   5 28.9138 32.8741   1
   6   1  -4 1796.83 147.688   1
   6  -1  -4 1830.20 118.795   1
  -6  -1   4 1590.02 168.009   1
  -6   1   4 1748.48 129.062   1
   6   1  -3 38.9484 20.4439   1
   6  -1  -3 5.37736 21.5853   1
   6  -1  -3 14.4372 22.1856   1
  -6  -1   3 28.2493 21.5839   1
  -6  -1   3 21.1307 26.6257   1
  -6   1   3 24.8534 22.3242   1
  -6   1   3 19.0217 25.6341   1
   6   1  -2 1385.47 94.3045   1
   6  -1  -2 1292.28 129.389   1
   6  -1  -2 1269.98 127.791   1
   6   1  -2 1233.92 90.3594   1
  -6  -1   2 1260.78 96.0319   1
  -6  -1   2 1343.76 109.859   1
  -6   1   2 1296.80 138.361   1
  -6   1   2 1269.66 153.903   1
   6   1  -1 274.605 46.1278   1
   6  -1  -1 328.752 71.5504   1
   6  -1  -1 244.841 43.5585   1
   6   1  -1 233.985 43.8828   1
  -6  -1   1 256.877 48.5364   1
  -6  -1   1 239.906 56.2192   1
  -6   1   1 375.526 79.1014   1
  -6   1   1 250.396 87.3608   1
   6   1   0 75.5625 31.0111   1
   6   1   0 70.1475 32.8244   1
   6  -1   0 98.0112 34.0636   1
   6  -1   0 87.5721 32.5403   1
  -6  -1   0  68.229 35.0197   1
  -6  -1   0  72.181 39.7521   1
  -6   1   0  106.07 36.8116   1
  -6   1   0 77.0829 40.9284   1
   6   1   1  375.97 85.0419   1
   6  -1   1 423.986 87.5743   1
   6   1   1 418.589 60.0687   1
   6  -1   1 424.815 90.6925   1
  -6  -1  -1 415.322 62.0697   1
  -6  -1  -1 411.123 67.9553   1
  -6   1  -1 469.962 97.8496   1
  -6   1  -1 444.965  70.824   1
   6   1   212123.90 702.616   1
   6   1   212601.20 672.391   1
   6  -1   212177.80 650.402   1
   6  -1   212187.20 739.597   1
  -6  -1  -212438.30 678.905   1
  -6  -1  -212400.20  670.92   1
  -6   1  -212732.70 769.039   1
  -6   1  -212343.80 692.705   1
   6   1   3 914.384 91.6284   1
   6  -1   3 885.214 88.9638   1
   6   1   3 817.346 82.0938   1
   6  -1   3 827.785 86.6561   1
  -6  -1  -3 831.161 89.9419   1
  -6  -1  -3 974.115 92.3354   1
  -6   1  -3 1212.98 141.308   1
  -6   1  -3  865.00 91.3752   1
   6   1   4 4622.95 258.799   1
   6  -1   4 4489.93 259.534   1
   6  -1   4 4157.74 248.676   1
  -6  -1  -4 4436.54 253.573   1
  -6  -1  -4 4442.48 250.542   1
  -6   1  -4 4434.04 256.855   1
  -6   1  -4 4454.56 306.087   1
   6   1   5 461.433 91.9539   1
  -6  -1  -5 477.569 59.5674   1
  -6   1  -5 535.352 59.6947   1
  -6   1  -5 448.509 85.4617   1
  -6  -1  -5 416.723 57.7166   1
   6   1   6 45.6094 50.3687   1
   6  -1   6 60.1392  29.791   1
  -6  -1  -6 95.6056 28.4953   1
  -6   1  -6 108.818   27.41   1
   6  -1   7 38.2209 24.1892   1
   6   1   7 23.6628 15.7549   1
  -6  -1  -7 53.4042 26.0318   1
  -6   1  -7 35.7653 15.7638   1
  -6   2   9 44.3778 41.9515   1
  -6   2   8 1634.15 166.714   1
   6   2  -7 7.11062 16.7784   1
  -6   2   7 4.44259 33.7611   1
   6   2  -616289.40 865.993   1
   6  -2  -614450.90 804.691   1
  -6   2   615431.00 913.522   1
   6  -2  -5 25.0841 23.0912   1
   6   2  -5 9.43089 20.2068   1
  -6   2   5 20.4288   26.25   1
   6   2  -4 8734.57 424.407   1
   6  -2  -4 8134.19 458.165   1
   6  -2  -4 9691.50 539.537   1
  -6   2   4 8348.02 447.253   1
   6   2  -3 1470.04 89.4837   1
   6   2  -3 1151.88 115.918   1
   6  -2  -3 1269.18 129.881   1
   6  -2  -3 1150.92 122.329   1
  -6  -2   3 1062.37 119.197   1
  -6  -2   3 999.966 98.7355   1
  -6   2   3 1099.32 129.399   1
  -6   2   3 1192.81 146.178   1
   6  -2  -2 4332.76 224.928   1
   6   2  -2 4334.53 220.761   1
   6   2  -2 4213.92  262.96   1
   6  -2  -2 4192.28 227.251   1
  -6  -2   2 3757.31 291.087   1
  -6   2   2 3965.00 221.025   1
  -6   2   2 4165.47 247.125   1
  -6  -2   2 3981.38 262.673   1
   6   2  -1 2952.10 162.237   1
   6   2  -1 2992.91  168.29   1
   6  -2  -1 3132.55 173.938   1
   6  -2  -1 2906.80 171.381   1
  -6  -2   1 2729.40  181.38   1
  -6   2   1 2834.19 172.847   1
  -6   2   1 2960.84 190.127   1
  -6  -2   1 2685.02 164.051   1
   6   2   0 5046.79  257.43   1
   6   2   0 4807.15 310.542   1
   6  -2   0 4737.03  261.48   1
   6  -2   0 4864.36 258.321   1
  -6  -2   0 4702.07 312.896   1
  -6  -2   0 4765.41 280.434   1
  -6   2   0 4908.99 274.973   1
  -6   2   0 4973.62 291.432   1
   6   2   1 5604.56 293.451   1
   6   2   1 5527.08 298.806   1
   6  -2   1 5693.48 356.055   1
   6  -2   1 5406.39 358.185   1
  -6  -2  -1 5508.88  303.41   1
  -6  -2  -1 5552.88 311.543   1
  -6   2  -1 5661.63 372.164   1
  -6   2  -1 5572.65 327.216   1
   6   2   2 172.535  42.491   1
   6   2   2 225.917 48.6168   1
   6  -2   2 184.489  49.054   1
   6  -2   2 177.286 46.1862   1
  -6  -2  -2 222.755 49.3993   1
  -6   2  -2 182.427 51.7992   1
  -6   2  -2  227.69 53.4039   1
  -6  -2  -2 150.961 78.4969   1
   6   2   3 8871.31 476.434   1
   6  -2   3 8097.10 509.353   1
   6  -2   3 8068.21 445.532   1
  -6  -2  -3 8353.95 526.921   1
  -6  -2  -3 8459.54 461.938   1
  -6   2  -3 8219.55 459.769   1
  -6   2  -3 8515.92  465.38   1
   6  -2   4 92.2966 38.2662   1
   6   2   4 109.297 36.0265   1
   6  -2   4 93.7271 36.0914   1
  -6  -2  -4 86.0555 38.0096   1
  -6  -2  -4 102.887 59.3099   1
  -6   2  -4  92.506 37.6164   1
  -6   2  -4 94.8168 38.7395   1
   6   2   5  81.852 50.1364   1
   6  -2   5 43.6873 29.9046   1
  -6  -2  -5 71.1288 28.8394   1
  -6  -2  -5 101.764 48.4239   1
  -6   2  -5 44.0535 45.5757   1
  -6   2  -5  88.866 47.1862   1
   6   2   6 1748.37 115.311   1
   6  -2   6 1468.01 104.386   1
  -6  -2  -6 1939.19 142.555   1
  -6   2  -6 1873.34 105.643   1
   6   2   7 9.67019 10.7807   1
  -6  -2  -7 4.61501 11.5244   1
  -6   2  -7 2.75167 17.2627   1
  -6   3   9 97.1552 32.1589   1
  -6   3   8 9615.34 572.477   1
   6   3  -7 1096.60 82.7534   1
  -6   3   7 1017.61 98.2671   1
   6   3  -6 1123.35 87.1353   1
  -6   3   6 1291.56 106.373   1
   6   3  -5 1517.16 99.7669   1
   6  -3  -5 1616.60 163.547   1
  -6   3   5 1482.40 120.013   1
   6   3  -4 1092.28 84.4077   1
   6  -3  -4 1115.69 101.139   1
   6  -3  -4 942.316 84.6782   1
  -6   3   4 1739.13 110.371   1
   6   3  -3 400.265  49.202   1
   6   3  -3 367.306 46.4935   1
   6  -3  -3 385.703 54.0125   1
   6  -3  -3 363.527 78.8446   1
  -6  -3   3 302.716  47.206   1
  -6   3   3 336.157 80.3871   1
  -6   3   3 358.728 60.6904   1
   6   3  -2 657.381 94.5367   1
   6   3  -2 704.227 66.0417   1
   6  -3  -2  663.47 69.7672   1
   6  -3  -2 723.099 69.8279   1
  -6  -3   2 596.041 66.0434   1
  -6   3   2 679.962 72.4414   1
  -6   3   2  752.49 121.383   1
   6   3  -1 632.292 65.7115   1
   6   3  -1 698.796 70.1552   1
   6  -3  -1 656.583 71.6055   1
   6  -3  -1 669.549 103.284   1
  -6  -3   1 654.101 71.2986   1
  -6  -3   1 526.802 110.888   1
  -6   3   1 665.203 74.2555   1
  -6   3   1 635.991 119.467   1
   6   3   0 1220.61 131.407   1
   6   3   0 1264.55 99.9995   1
   6  -3   0 1241.15 105.349   1
   6  -3   0 1280.31 137.558   1
  -6  -3   0 1166.78 104.457   1
  -6   3   0 1288.03 106.596   1
  -6   3   0 1217.62 165.162   1
  -6  -3   0 1183.88 99.8131   1
   6   3   1 1560.32  111.61   1
   6   3   1 1727.15 121.535   1
   6  -3   1 1601.65 117.883   1
   6  -3   1 1512.03 160.746   1
  -6  -3  -1 1525.59 122.575   1
  -6  -3  -1 1578.47 119.262   1
  -6   3  -1 1656.35 177.819   1
  -6   3  -1 1805.35  194.06   1
   6  -3   2 256.079 80.0588   1
   6   3   2 241.028 47.4776   1
   6   3   2 309.561 55.0254   1
   6  -3   2 249.818  52.551   1
  -6  -3  -2 236.694 51.4422   1
  -6  -3  -2 298.277 55.9941   1
  -6   3  -2 273.805 56.5246   1
  -6   3  -2 288.541 91.3454   1
   6   3   312049.90 647.917   1
   6  -3   311143.00 684.332   1
  -6  -3  -311514.60  699.67   1
  -6  -3  -312128.90 657.007   1
  -6   3  -311831.20 649.861   1
  -6   3  -312016.40 728.604   1
   6  -3   4 3482.50 215.413   1
   6   3   4 3851.06 219.996   1
   6  -3   4 3411.17 258.188   1
  -6  -3  -4 3744.85 218.562   1
  -6  -3  -4 3679.94 213.668   1
  -6   3  -4 3586.10 211.969   1
  -6   3  -4 3483.52 267.279   1
   6   3   5 661.677 105.254   1
   6  -3   5 632.488 68.3102   1
   6   3   5 679.468 66.8956   1
  -6  -3  -5  721.53 66.2615   1
  -6  -3  -5 730.643 71.1224   1
  -6   3  -5 617.381 66.8204   1
  -6   3  -5 779.448 69.2701   1
   6   3   6 395.312 51.0525   1
   6  -3   6 291.197 72.0679   1
  -6  -3  -6 450.466 71.9975   1
  -6   3  -6 540.968 46.9258   1
   6   3   7 826.594 53.2929   1
   6   3   7 991.716 61.9567   1
  -6   3  -7 1024.54 55.3962   1
  -6   4   9 73.3407 29.2761   1
  -6   4   8 1572.90 116.566   1
  -6   4   7 108.384  41.314   1
   6   4  -6 1847.34 114.325   1
  -6   4   6 1661.35 129.824   1
   6   4  -5 2451.77  140.66   1
   6  -4  -5 2282.55 146.342   1
  -6   4   5 2369.68 160.085   1
   6   4  -4 3800.82 195.915   1
   6  -4  -4 3813.28 270.277   1
   6  -4  -4 3373.37 191.452   1
  -6   4   4 3462.32 210.324   1
   6   4  -3 370.876 49.2876   1
   6   4  -3 367.036 67.6317   1
   6  -4  -3 369.539 83.2996   1
   6  -4  -3 330.634 78.0462   1
  -6  -4   3 299.061 72.0588   1
  -6   4   3 328.676 60.2615   1
   6   4  -2 447.704  81.021   1
   6   4  -2 455.044 80.9723   1
   6  -4  -2 546.782 90.4684   1
   6  -4  -2 456.314 58.6901   1
  -6  -4   2  417.43 82.8758   1
  -6   4   2  403.42 61.5743   1
  -6   4   2 439.926 100.635   1
   6   4  -114112.30 774.154   1
   6   4  -114488.30 746.261   1
   6  -4  -114381.00 747.563   1
   6  -4  -113889.20 798.831   1
  -6  -4   113568.50 716.857   1
  -6   4   114185.20 820.045   1
  -6   4   114462.40 793.464   1
   6   4   0 1986.46 127.543   1
   6   4   0 2061.28 135.308   1
   6  -4   0 2391.57 142.265   1
   6  -4   0 2085.69 141.261   1
  -6  -4   0 1682.37 128.759   1
  -6  -4   0 1943.63 134.458   1
  -6   4   0 2171.90 147.317   1
  -6   4   0 2172.65 161.582   1
   6   4   111136.10 645.718   1
   6  -4   111055.40 580.843   1
   6  -4   111263.50 597.903   1
   6   4   110459.40 542.186   1
  -6  -4  -1 9941.98 614.409   1
  -6  -4  -110672.40 633.278   1
  -6   4  -111160.80 597.802   1
  -6   4  -111718.50 650.022   1
   6   4   2 1538.32 119.043   1
   6  -4   2 1588.13  122.12   1
   6  -4   2 1518.68 115.954   1
  -6  -4  -2 1400.25  113.15   1
  -6  -4  -2 1611.27 121.032   1
  -6   4  -2 1662.58  127.15   1
  -6   4  -2 1712.43 139.559   1
   6   4   3 450.083 97.3063   1
   6  -4   3 413.659 66.2716   1
  -6  -4  -3 468.209 102.157   1
  -6  -4  -3 382.546  93.832   1
  -6   4  -3 448.934 100.859   1
  -6   4  -3 414.965 67.9588   1
   6   4   4 2007.46 139.199   1
   6   4   4 1822.54 178.808   1
   6  -4   4 1974.40 191.418   1
   6  -4   4 1814.20 132.881   1
  -6  -4  -4 2073.63 139.138   1
  -6  -4  -4 2024.75 177.761   1
  -6   4  -4 2063.51 139.075   1
  -6   4  -4 2030.80 139.481   1
   6   4   5 23.8612 17.7898   1
   6   4   5-3.09065 30.0408   1
   6  -4   5 15.7912 29.1647   1
  -6  -4  -5 12.2455 18.2058   1
  -6   4  -5 0.20628 17.7238   1
  -6  -4  -5 0.30196 18.1277   1
   6   4   6 2751.52 183.595   1
   6  -4   6 1876.01 144.727   1
   6  -4   6 2086.17 156.027   1
  -6  -4  -6 2970.43 177.534   1
  -6   4  -6 2817.75 136.051   1
   6   4   7 268.751 28.7924   1
  -6   4  -7  252.21 25.6589   1
  -6   5   9 79.9895 29.9404   1
  -6   5   8 2455.90 156.026   1
  -6   5   7 154.162 45.3404   1
   6   5  -6 1804.52  155.45   1
  -6   5   6 1644.15 127.908   1
   6   5  -5 10.6254 18.7412   1
  -6   5   5 7.31086 22.5579   1
   6   5  -4 583.584 59.2368   1
   6  -5  -4 580.003 102.674   1
   6  -5  -4 481.815 60.1863   1
  -6   5   4 562.214 109.031   1
   6   5  -3 4625.87 231.535   1
   6   5  -3 4066.06  209.68   1
   6  -5  -3 4752.51 250.371   1
   6  -5  -3 4388.39 281.913   1
  -6  -5   3 3499.93  199.25   1
  -6   5   3 4578.29 258.912   1
   6   5  -2 1120.85 85.7317   1
   6   5  -2 1116.24 84.9448   1
   6  -5  -2 1190.18 96.2367   1
   6  -5  -2 1135.69 130.727   1
  -6  -5   2 1009.57 84.7712   1
  -6   5   2 1094.83 136.556   1
  -6   5   2 1074.79 145.746   1
   6   5  -1 4341.38  230.30   1
   6   5  -1 4261.36  279.89   1
   6  -5  -1 4405.94 243.482   1
   6  -5  -1 4287.77  296.22   1
  -6  -5   1 4078.50 281.969   1
  -6   5   1 4394.89  309.79   1
  -6   5   1 4543.85 271.194   1
   6   5   0 127.961 61.2708   1
   6  -5   0 128.509 65.2152   1
   6  -5   0  187.34 42.2188   1
   6   5   0 120.711 57.2431   1
  -6  -5   0 108.758 63.0223   1
  -6   5   0 190.623 46.4087   1
  -6   5   0 101.303 52.2252   1
   6   5   1 2061.72 175.762   1
   6   5   1 2337.02  151.73   1
   6  -5   1 2302.34 159.348   1
   6  -5   1 2369.98 154.978   1
  -6  -5  -1 2367.59 153.817   1
  -6   5  -1 2470.99 161.903   1
  -6   5  -1 2588.16 182.749   1
   6   5   2 1856.82  178.69   1
   6  -5   2 1789.60 182.129   1
  -6  -5  -2 1830.02 180.347   1
  -6  -5  -2 1517.53  165.98   1
  -6   5  -2 1886.14 188.578   1
  -6   5  -2 2057.48 153.928   1
   6   5   3 4939.74 332.238   1
   6  -5   3 4839.95  340.79   1
  -6  -5  -3 5035.98 338.841   1
  -6  -5  -3 4390.80 252.934   1
  -6   5  -3 5241.35 290.853   1
  -6   5  -3 5070.61 354.404   1
   6   5   4 3719.63  266.41   1
   6  -5   4 4068.69 239.156   1
   6  -5   4 3687.98 216.725   1
   6   5   4 4211.88  238.24   1
  -6  -5  -4 4202.89 233.758   1
  -6  -5  -4 3822.87 263.199   1
  -6   5  -4 4217.91 232.855   1
  -6   5  -4 4088.81 230.806   1
   6   5   5 4726.88 244.328   1
   6   5   5 4419.06 240.474   1
   6  -5   5 4303.11 234.698   1
  -6  -5  -5 4615.17 240.005   1
  -6  -5  -5 4779.11 287.508   1
  -6   5  -5 4825.08 290.627   1
   6   5   6  404.63  67.048   1
   6  -5   6 353.431  39.912   1
  -6   5  -6 435.235 39.8304   1
  -6   6   9 245.555 41.7122   1
  -6   6   8 14.9329 36.5057   1
  -6   6   7 734.185 81.5273   1
  -6   6   6 2588.93 225.624   1
   6   6  -5 83.6884 32.3757   1
  -6   6   5 91.4031 39.1482   1
   6   6  -4 17.9688 37.2199   1
   6  -6  -4 23.1106 42.8375   1
   6  -6  -4  22.704 38.5645   1
  -6   6   4 37.1962 29.5658   1
   6   6  -3 136.723 30.4508   1
   6   6  -3 31.5953   27.46   1
   6  -6  -3 124.957 34.7882   1
   6  -6  -3 36.2712  32.397   1
  -6  -6   3 34.8448 27.1823   1
  -6   6   3 78.5332 38.0252   1
   6   6  -2 1159.79 84.8441   1
   6  -6  -2 1166.08  97.528   1
   6  -6  -2 1098.89 93.5756   1
   6   6  -2 1208.04 90.0855   1
  -6  -6   2 1072.97 86.1473   1
  -6   6   2 1096.33 98.3796   1
  -6   6   2 1168.06 150.277   1
   6   6  -1 8151.15 467.587   1
   6   6  -1 8356.67 427.711   1
   6  -6  -1 8157.90 495.943   1
   6  -6  -1 8129.24 436.143   1
  -6  -6   1 7813.43 414.972   1
  -6   6   1 8344.24  443.81   1
  -6   6   1 8659.51 482.574   1
   6   6   0 311.757 49.6382   1
   6   6   0 351.932 54.1589   1
   6  -6   0 425.554  59.449   1
   6  -6   0 334.392 57.1188   1
  -6  -6   0 309.469 55.6897   1
  -6   6   0 343.031 61.0801   1
  -6   6   0 358.186 69.8914   1
   6   6   1 8386.47 440.369   1
   6  -6   1 7967.71 503.016   1
   6  -6   1 8154.28 498.765   1
  -6  -6  -1 8232.80 436.889   1
  -6   6  -1 8268.07 511.664   1
  -6   6  -1 8501.76 487.981   1
   6   6   2 233.872 48.3407   1
   6  -6   2 253.488 52.1204   1
  -6  -6  -2 210.273 50.8759   1
  -6   6  -2 249.545 52.7787   1
  -6   6  -2  230.18 60.2097   1
   6   6   3 1125.37 97.0848   1
   6  -6   3 1083.83 99.8582   1
  -6  -6  -3 1167.49 96.4895   1
  -6  -6  -3 738.651 116.526   1
  -6   6  -3 1147.33 142.763   1
  -6   6  -3 1185.10 143.234   1
   6   6   4 303.394 52.0668   1
   6   6   4 279.703 49.7939   1
   6  -6   4 323.989 54.3252   1
  -6  -6  -4  342.29 52.7617   1
  -6  -6  -4 273.848 46.6728   1
  -6   6  -4  344.05 51.2932   1
  -6   6  -4 299.209 51.8856   1
   6   6   5 1397.02 96.3377   1
   6   6   5 1369.67 96.9103   1
   6  -6   5 1389.90 94.9844   1
  -6  -6  -5 1376.05 94.1289   1
  -6  -6  -5 1370.45 91.4435   1
  -6   6  -5 1580.79 128.123   1
   6   6   6 2721.60 136.756   1
   6   6   6 2549.20 129.459   1
   6  -6   6 2494.58 152.718   1
  -6   6  -6 2920.56 154.343   1
  -6   7   9 45.1987 39.3968   1
  -6   7   8 1.55883 15.6997   1
  -6   7   7 159.556 71.4664   1
  -6  -7   6 526.891 89.0264   1
  -6   7   6  593.57 113.471   1
   6   7  -5 911.347 76.8149   1
  -6   7   5 687.826 85.0702   1
[truncated: 60,389 more chars]
