# Supplementary material for: Evaluation of Insulin-Like Activity of Novel Zinc Metal–Organics toward Adipogenesis Signaling
Source: Int J Mol Sci. 2021 Jun 23;22(13):6757. doi: 10.3390/ijms22136757 (PMC8268141; doi:10.3390/ijms22136757)
Supplement: Supplementary file 1 [file ijms-22-06757-s001.zip › ijms-1239064 supplementary - Final cifs and checkcifs/Compound 5/compound5.cif]

 
data_compound5
 
_audit_creation_method            SHELXL-2014/6
_chemical_name_systematic         ?
_chemical_name_common             ?
_chemical_melting_point           ?
_chemical_formula_moiety          ?
_chemical_formula_sum
 'C24 H19.50 Cl N5 O4 Zn' 
_chemical_formula_weight          542.76

loop_
 _atom_type_symbol
 _atom_type_description
 _atom_type_scat_dispersion_real
 _atom_type_scat_dispersion_imag
 _atom_type_scat_source
 'C'  'C'   0.0181   0.0091
 'International Tables Vol C Tables 4.2.6.8 and 6.1.1.4'
 'H'  'H'   0.0000   0.0000
 'International Tables Vol C Tables 4.2.6.8 and 6.1.1.4'
 'N'  'N'   0.0311   0.0180
 'International Tables Vol C Tables 4.2.6.8 and 6.1.1.4'
 'O'  'O'   0.0492   0.0322
 'International Tables Vol C Tables 4.2.6.8 and 6.1.1.4'
 'Zn'  'Zn'  -1.5491   0.6778
 'International Tables Vol C Tables 4.2.6.8 and 6.1.1.4'
 'Cl'  'Cl'   0.3639   0.7018
 'International Tables Vol C Tables 4.2.6.8 and 6.1.1.4'
 
_space_group_crystal_system       monoclinic
_space_group_IT_number            14
_space_group_name_H-M_alt         'P 21/n'
_space_group_name_Hall            '-P 2yn'
 
_shelx_space_group_comment
;
The symmetry employed for this shelxl refinement is uniquely defined
by the following loop, which should always be used as a source of
symmetry information in preference to the above space-group names.
They are only intended as comments.
;
 
loop_
 _space_group_symop_operation_xyz
 'x, y, z'
 '-x+1/2, y+1/2, -z+1/2'
 '-x, -y, -z'
 'x-1/2, -y-1/2, z-1/2'
 
_cell_length_a                    10.8589(2)
_cell_length_b                    15.4397(2)
_cell_length_c                    13.1342(2)
_cell_angle_alpha                 90
_cell_angle_beta                  93.9970(10)
_cell_angle_gamma                 90
_cell_volume                      2196.70(6)
_cell_formula_units_Z             4
_cell_measurement_temperature     160(2)
_cell_measurement_reflns_used     30023
_cell_measurement_theta_min       6.65
_cell_measurement_theta_max       71.86
 
_exptl_crystal_description        'parallelepiped'
_exptl_crystal_colour             'colorless'
_exptl_crystal_density_meas       ?
_exptl_crystal_density_method     ?
_exptl_crystal_density_diffrn     1.641          
_exptl_crystal_F_000              1110
_exptl_transmission_factor_min    ?
_exptl_transmission_factor_max    ?
_exptl_crystal_size_max           0.65
_exptl_crystal_size_mid           0.43
_exptl_crystal_size_min           0.35
_exptl_absorpt_coefficient_mu     3.056
_shelx_estimated_absorpt_T_min    ?
_shelx_estimated_absorpt_T_max    ?
_exptl_absorpt_correction_type    'empirical'
_exptl_absorpt_correction_T_min   0.684
_exptl_absorpt_correction_T_max   1.000
_exptl_absorpt_process_details    'CrystalClear, Rigaku MSC, 2005'
_exptl_absorpt_special_details    ?
_diffrn_ambient_temperature       160(2)
_diffrn_radiation_wavelength      1.54178
_diffrn_radiation_type            CuK\a
_diffrn_source                    ?
_diffrn_measurement_device_type   'Rigaku R-AXIS SPIDER IPDS'
_diffrn_measurement_method        '\q scans'
_diffrn_detector_area_resol_mean  ?
_diffrn_reflns_number             29199
_diffrn_reflns_av_unetI/netI      0.0291
_diffrn_reflns_av_R_equivalents   0.0477
_diffrn_reflns_limit_h_min        -12
_diffrn_reflns_limit_h_max        12
_diffrn_reflns_limit_k_min        -16
_diffrn_reflns_limit_k_max        17
_diffrn_reflns_limit_l_min        -15
_diffrn_reflns_limit_l_max        15
_diffrn_reflns_theta_min          6.656
_diffrn_reflns_theta_max          64.995
_diffrn_reflns_theta_full         67.679
_diffrn_measured_fraction_theta_max   0.995
_diffrn_measured_fraction_theta_full  0.940
_diffrn_reflns_Laue_measured_fraction_max    0.995
_diffrn_reflns_Laue_measured_fraction_full   0.940
_diffrn_reflns_point_group_measured_fraction_max   0.995
_diffrn_reflns_point_group_measured_fraction_full  0.940
_reflns_number_total              3732
_reflns_number_gt                 3535
_reflns_threshold_expression      'I > 2\s(I)'
_reflns_Friedel_coverage          0.000
_reflns_Friedel_fraction_max      .
_reflns_Friedel_fraction_full     .
 
_reflns_special_details
;
 Reflections were merged by SHELXL according to the crystal
 class for the calculation of statistics and refinement.
 
 _reflns_Friedel_fraction is defined as the number of unique
 Friedel pairs measured divided by the number that would be
 possible theoretically, ignoring centric projections and
 systematic absences.
;
 
_computing_data_collection        'CrystalClear, Rigaku MSC, 2005'
_computing_cell_refinement        'CrystalClear, Rigaku MSC, 2005'
_computing_data_reduction         'CrystalClear, Rigaku MSC, 2005'
_computing_structure_solution     'SHELXL-2014/6 (Sheldrick, 2014)'
_computing_structure_refinement 'SHELXL-2014/6 (Sheldrick, 2014)'
_computing_molecular_graphics     'Diamond ver.3.2'
_computing_publication_material   'publCIF J.Appl.Cryst. 2010, 43, 920'
_refine_special_details           ?
_refine_ls_structure_factor_coef  Fsqd
_refine_ls_matrix_type            full
_refine_ls_weighting_scheme       calc
_refine_ls_weighting_details
'w=1/[\s^2^(Fo^2^)+(0.0469P)^2^+1.7686P] where P=(Fo^2^+2Fc^2^)/3'
_atom_sites_solution_primary      ?
_atom_sites_solution_secondary    ?
_atom_sites_solution_hydrogens    difmap
_refine_ls_hydrogen_treatment     refall
_refine_ls_extinction_method      none
_refine_ls_extinction_coef        .
_refine_ls_number_reflns          3732
_refine_ls_number_parameters      388
_refine_ls_number_restraints      0
_refine_ls_R_factor_all           0.0370
_refine_ls_R_factor_gt            0.0350
_refine_ls_wR_factor_ref          0.0925
_refine_ls_wR_factor_gt           0.0909
_refine_ls_goodness_of_fit_ref    1.060
_refine_ls_restrained_S_all       1.060
_refine_ls_shift/su_max           0.001
_refine_ls_shift/su_mean          0.000
 
loop_
 _atom_site_label
 _atom_site_type_symbol
 _atom_site_fract_x
 _atom_site_fract_y
 _atom_site_fract_z
 _atom_site_U_iso_or_equiv
 _atom_site_adp_type
 _atom_site_occupancy
 _atom_site_site_symmetry_order  
 _atom_site_calc_flag
 _atom_site_refinement_flags_posn
 _atom_site_refinement_flags_adp
 _atom_site_refinement_flags_occupancy
 _atom_site_disorder_assembly
 _atom_site_disorder_group
Zn Zn 0.24040(3) 0.09640(2) 0.23260(2) 0.02484(12) Uani 1 1 d . . . . .
Cl Cl 0.02961(5) 0.08824(4) 0.23516(4) 0.03078(16) Uani 1 1 d . . . . .
N21 N 0.34124(17) -0.01704(12) 0.24752(14) 0.0249(4) Uani 1 1 d . . . . .
N22 N 0.26538(17) 0.08425(12) 0.39801(14) 0.0251(4) Uani 1 1 d . . . . .
C1 C 0.3685(2) 0.26871(17) 0.29173(18) 0.0291(5) Uani 1 1 d . . . . .
C2 C 0.4218(2) 0.34870(17) 0.27314(19) 0.0327(6) Uani 1 1 d . . . . .
C3 C 0.4359(2) 0.37312(18) 0.17450(19) 0.0314(5) Uani 1 1 d . . . . .
C4 C 0.3950(2) 0.31798(16) 0.09393(17) 0.0267(5) Uani 1 1 d . . . . .
C5 C 0.4026(2) 0.33908(18) -0.0108(2) 0.0371(6) Uani 1 1 d . . . . .
C6 C 0.3555(2) 0.28585(19) -0.0861(2) 0.0386(6) Uani 1 1 d . . . . .
C7 C 0.2980(2) 0.20491(16) -0.06255(17) 0.0285(5) Uani 1 1 d . . . . .
C8 C 0.2488(2) 0.14613(18) -0.13598(18) 0.0343(6) Uani 1 1 d . . . . .
C9 C 0.1978(2) 0.07007(19) -0.10621(19) 0.0355(6) Uani 1 1 d . . . . .
C10 C 0.1944(2) 0.05286(18) -0.00224(18) 0.0319(6) Uani 1 1 d . . . . .
C11 C 0.29236(19) 0.18156(15) 0.04010(16) 0.0240(5) Uani 1 1 d . . . . .
C12 C 0.34018(19) 0.23960(15) 0.11945(16) 0.0238(5) Uani 1 1 d . . . . .
N1 N 0.32708(16) 0.21517(12) 0.21785(13) 0.0254(4) Uani 1 1 d . . . . .
N2 N 0.24080(18) 0.10684(13) 0.06953(14) 0.0269(4) Uani 1 1 d . . . . .
C21 C 0.3803(2) -0.06577(16) 0.17290(18) 0.0280(5) Uani 1 1 d . . . . .
C22 C 0.4382(2) -0.14550(17) 0.19062(19) 0.0313(5) Uani 1 1 d . . . . .
C23 C 0.4584(2) -0.17546(17) 0.28846(19) 0.0316(5) Uani 1 1 d . . . . .
C24 C 0.42005(19) -0.12488(16) 0.36980(17) 0.0262(5) Uani 1 1 d . . . . .
C25 C 0.4372(2) -0.15151(17) 0.47488(19) 0.0310(5) Uani 1 1 d . . . . .
C26 C 0.3975(2) -0.10078(17) 0.55027(19) 0.0316(6) Uani 1 1 d . . . . .
C27 C 0.3377(2) -0.01953(16) 0.52788(16) 0.0266(5) Uani 1 1 d . . . . .
C28 C 0.2943(2) 0.03572(18) 0.60299(17) 0.0315(6) Uani 1 1 d . . . . .
C29 C 0.2384(2) 0.11239(19) 0.57452(18) 0.0330(6) Uani 1 1 d . . . . .
C30 C 0.2253(2) 0.13430(18) 0.47064(17) 0.0287(5) Uani 1 1 d . . . . .
C31 C 0.32026(19) 0.00813(15) 0.42566(16) 0.0234(5) Uani 1 1 d . . . . .
C32 C 0.36176(18) -0.04604(15) 0.34557(16) 0.0229(5) Uani 1 1 d . . . . .
N31 N 0.6249(2) 0.14778(15) 0.14388(16) 0.0378(5) Uani 1 1 d . . . . .
O31 O 0.5609(3) 0.08889(17) 0.1742(2) 0.0763(8) Uani 1 1 d . . . . .
O32 O 0.6370(2) 0.16068(16) 0.05152(14) 0.0620(6) Uani 1 1 d . . . . .
O33 O 0.6734(3) 0.19790(19) 0.20631(18) 0.0891(9) Uani 1 1 d . . . . .
O1W O 0.3937(3) 0.34042(15) 0.52143(15) 0.0442(5) Uani 1 1 d . . . . .
H1W1 H 0.427(3) 0.360(2) 0.574(3) 0.054(10) Uiso 1 1 d . . . . .
H2W1 H 0.330(4) 0.339(3) 0.531(3) 0.067(15) Uiso 1 1 d . . . . .
H1 H 0.358(2) 0.2516(17) 0.359(2) 0.029(6) Uiso 1 1 d . . . . .
H2 H 0.450(2) 0.3872(18) 0.332(2) 0.037(7) Uiso 1 1 d . . . . .
H3 H 0.467(2) 0.4243(18) 0.162(2) 0.030(7) Uiso 1 1 d . . . . .
H5 H 0.443(3) 0.401(2) -0.027(2) 0.055(9) Uiso 1 1 d . . . . .
H6 H 0.358(2) 0.3064(17) -0.161(2) 0.034(7) Uiso 1 1 d . . . . .
H8 H 0.249(2) 0.1583(18) -0.202(2) 0.038(7) Uiso 1 1 d . . . . .
H9 H 0.169(2) 0.0286(18) -0.150(2) 0.037(7) Uiso 1 1 d . . . . .
H10 H 0.158(2) 0.0034(19) 0.019(2) 0.036(7) Uiso 1 1 d . . . . .
H21 H 0.365(2) -0.0449(15) 0.1060(18) 0.021(6) Uiso 1 1 d . . . . .
H22 H 0.462(2) -0.1735(18) 0.137(2) 0.034(7) Uiso 1 1 d . . . . .
H23 H 0.497(2) -0.2269(18) 0.3034(19) 0.032(7) Uiso 1 1 d . . . . .
H25 H 0.478(2) -0.2063(17) 0.4906(19) 0.029(6) Uiso 1 1 d . . . . .
H26 H 0.412(3) -0.125(2) 0.619(2) 0.047(8) Uiso 1 1 d . . . . .
H28 H 0.307(2) 0.0203(18) 0.669(2) 0.038(7) Uiso 1 1 d . . . . .
H29 H 0.206(2) 0.1533(16) 0.618(2) 0.028(6) Uiso 1 1 d . . . . .
H30 H 0.185(2) 0.1885(18) 0.4482(18) 0.028(6) Uiso 1 1 d . . . . .
 
loop_
 _atom_site_aniso_label
 _atom_site_aniso_U_11
 _atom_site_aniso_U_22
 _atom_site_aniso_U_33
 _atom_site_aniso_U_23
 _atom_site_aniso_U_13
 _atom_site_aniso_U_12
Zn 0.03121(19) 0.0244(2) 0.01834(18) -0.00039(11) -0.00236(13) 0.00054(12)
Cl 0.0297(3) 0.0309(3) 0.0310(3) 0.0031(2) -0.0036(2) 0.0003(2)
N21 0.0265(9) 0.0257(11) 0.0221(9) -0.0002(8) -0.0003(7) -0.0017(8)
N22 0.0242(9) 0.0296(11) 0.0212(9) -0.0019(8) -0.0011(7) 0.0019(8)
C1 0.0303(12) 0.0321(14) 0.0242(11) -0.0062(10) -0.0026(9) -0.0016(10)
C2 0.0303(12) 0.0345(15) 0.0329(13) -0.0109(11) -0.0011(10) -0.0013(11)
C3 0.0277(12) 0.0260(14) 0.0409(14) -0.0053(11) 0.0052(10) -0.0021(11)
C4 0.0213(11) 0.0273(13) 0.0316(12) -0.0020(10) 0.0028(9) 0.0022(9)
C5 0.0330(13) 0.0375(16) 0.0416(14) 0.0035(12) 0.0073(11) 0.0028(11)
C6 0.0391(14) 0.0452(17) 0.0316(13) 0.0049(12) 0.0045(11) 0.0086(12)
C7 0.0263(11) 0.0353(14) 0.0240(11) 0.0003(10) 0.0036(9) 0.0052(10)
C8 0.0371(14) 0.0474(17) 0.0182(11) -0.0004(11) 0.0000(9) 0.0049(12)
C9 0.0361(13) 0.0441(16) 0.0250(12) -0.0100(12) -0.0066(10) -0.0001(12)
C10 0.0377(13) 0.0312(15) 0.0259(12) -0.0039(10) -0.0033(10) -0.0047(11)
C11 0.0232(11) 0.0255(13) 0.0229(11) -0.0012(9) -0.0004(8) 0.0037(9)
C12 0.0214(10) 0.0267(13) 0.0232(11) -0.0025(9) -0.0002(8) 0.0036(9)
N1 0.0281(10) 0.0255(11) 0.0220(9) -0.0042(8) -0.0025(7) 0.0012(8)
N2 0.0311(10) 0.0278(11) 0.0213(9) -0.0015(8) -0.0024(8) -0.0013(8)
C21 0.0310(12) 0.0295(13) 0.0235(12) -0.0029(10) 0.0019(9) -0.0021(10)
C22 0.0283(12) 0.0334(15) 0.0323(13) -0.0099(11) 0.0018(10) 0.0004(10)
C23 0.0286(12) 0.0255(14) 0.0402(14) -0.0020(11) -0.0010(10) 0.0027(11)
C24 0.0199(11) 0.0257(13) 0.0327(12) 0.0017(10) -0.0015(9) -0.0028(9)
C25 0.0287(12) 0.0272(14) 0.0360(13) 0.0070(10) -0.0046(10) -0.0018(10)
C26 0.0295(12) 0.0375(16) 0.0273(12) 0.0094(10) -0.0025(10) -0.0049(10)
C27 0.0236(11) 0.0336(14) 0.0224(11) 0.0039(10) -0.0012(8) -0.0061(10)
C28 0.0322(12) 0.0440(16) 0.0181(11) 0.0007(10) 0.0005(9) -0.0050(11)
C29 0.0309(12) 0.0447(16) 0.0235(12) -0.0080(11) 0.0024(10) 0.0014(11)
C30 0.0283(12) 0.0339(14) 0.0237(11) -0.0046(10) 0.0003(9) 0.0030(10)
C31 0.0203(10) 0.0274(13) 0.0221(10) 0.0013(9) -0.0013(8) -0.0032(9)
C32 0.0197(10) 0.0265(13) 0.0221(11) 0.0005(9) -0.0009(8) -0.0044(9)
N31 0.0395(12) 0.0408(14) 0.0328(11) 0.0002(10) 0.0003(9) 0.0025(10)
O31 0.0855(18) 0.0679(18) 0.0768(18) 0.0090(13) 0.0151(14) -0.0289(14)
O32 0.0731(15) 0.0868(18) 0.0260(10) 0.0036(10) 0.0025(9) 0.0005(13)
O33 0.129(2) 0.088(2) 0.0470(13) -0.0020(13) -0.0186(14) -0.0475(18)
O1W 0.0548(14) 0.0494(13) 0.0278(10) -0.0085(9) -0.0020(9) 0.0072(11)
 
_geom_special_details
;
 All esds (except the esd in the dihedral angle between two l.s. planes)
 are estimated using the full covariance matrix.  The cell esds are taken
 into account individually in the estimation of esds in distances, angles
 and torsion angles; correlations between esds in cell parameters are only
 used when they are defined by crystal symmetry.  An approximate (isotropic)
 treatment of cell esds is used for estimating esds involving l.s. planes.
;
 
loop_
 _geom_bond_atom_site_label_1
 _geom_bond_atom_site_label_2
 _geom_bond_distance
 _geom_bond_site_symmetry_2
 _geom_bond_publ_flag
Zn N21 2.0676(19) . ?
Zn N1 2.0764(19) . ?
Zn N2 2.1482(19) . ?
Zn N22 2.1786(18) . ?
Zn Cl 2.2951(6) . ?
N21 C21 1.328(3) . ?
N21 C32 1.367(3) . ?
N22 C30 1.324(3) . ?
N22 C31 1.356(3) . ?
C1 N1 1.329(3) . ?
C1 C2 1.393(4) . ?
C1 H1 0.94(3) . ?
C2 C3 1.368(4) . ?
C2 H2 1.00(3) . ?
C3 C4 1.406(3) . ?
C3 H3 0.88(3) . ?
C4 C12 1.400(3) . ?
C4 C5 1.422(3) . ?
C5 C6 1.358(4) . ?
C5 H5 1.08(3) . ?
C6 C7 1.440(4) . ?
C6 H6 1.04(3) . ?
C7 C11 1.401(3) . ?
C7 C8 1.403(3) . ?
C8 C9 1.367(4) . ?
C8 H8 0.89(3) . ?
C9 C10 1.394(3) . ?
C9 H9 0.90(3) . ?
C10 N2 1.331(3) . ?
C10 H10 0.91(3) . ?
C11 N2 1.350(3) . ?
C11 C12 1.443(3) . ?
C12 N1 1.363(3) . ?
C21 C22 1.394(4) . ?
C21 H21 0.94(2) . ?
C22 C23 1.369(4) . ?
C22 H22 0.88(3) . ?
C23 C24 1.410(3) . ?
C23 H23 0.91(3) . ?
C24 C32 1.398(3) . ?
C24 C25 1.440(3) . ?
C25 C26 1.356(4) . ?
C25 H25 0.97(3) . ?
C26 C27 1.434(3) . ?
C26 H26 0.98(3) . ?
C27 C31 1.409(3) . ?
C27 C28 1.410(3) . ?
C28 C29 1.371(4) . ?
C28 H28 0.90(3) . ?
C29 C30 1.403(3) . ?
C29 H29 0.94(3) . ?
C30 H30 0.98(3) . ?
C31 C32 1.441(3) . ?
N31 O33 1.220(3) . ?
N31 O31 1.227(3) . ?
N31 O32 1.245(3) . ?
O1W H1W1 0.82(4) . ?
O1W H2W1 0.71(4) . ?
 
loop_
 _geom_angle_atom_site_label_1
 _geom_angle_atom_site_label_2
 _geom_angle_atom_site_label_3
 _geom_angle
 _geom_angle_site_symmetry_1
 _geom_angle_site_symmetry_3
 _geom_angle_publ_flag
N21 Zn N1 121.09(7) . . ?
N21 Zn N2 96.90(7) . . ?
N1 Zn N2 78.94(7) . . ?
N21 Zn N22 78.72(7) . . ?
N1 Zn N22 98.24(7) . . ?
N2 Zn N22 172.72(7) . . ?
N21 Zn Cl 118.31(5) . . ?
N1 Zn Cl 120.59(5) . . ?
N2 Zn Cl 95.16(5) . . ?
N22 Zn Cl 92.04(5) . . ?
C21 N21 C32 118.0(2) . . ?
C21 N21 Zn 127.18(16) . . ?
C32 N21 Zn 114.66(15) . . ?
C30 N22 C31 118.2(2) . . ?
C30 N22 Zn 130.07(16) . . ?
C31 N22 Zn 111.32(14) . . ?
N1 C1 C2 123.2(2) . . ?
N1 C1 H1 117.2(16) . . ?
C2 C1 H1 119.6(16) . . ?
C3 C2 C1 119.0(2) . . ?
C3 C2 H2 120.9(16) . . ?
C1 C2 H2 120.1(16) . . ?
C2 C3 C4 119.7(2) . . ?
C2 C3 H3 119.8(17) . . ?
C4 C3 H3 120.4(17) . . ?
C12 C4 C3 117.4(2) . . ?
C12 C4 C5 119.0(2) . . ?
C3 C4 C5 123.6(2) . . ?
C6 C5 C4 121.4(3) . . ?
C6 C5 H5 121.7(17) . . ?
C4 C5 H5 116.8(17) . . ?
C5 C6 C7 121.0(2) . . ?
C5 C6 H6 118.4(15) . . ?
C7 C6 H6 120.5(15) . . ?
C11 C7 C8 117.0(2) . . ?
C11 C7 C6 118.6(2) . . ?
C8 C7 C6 124.3(2) . . ?
C9 C8 C7 120.1(2) . . ?
C9 C8 H8 119.2(18) . . ?
C7 C8 H8 120.7(18) . . ?
C8 C9 C10 118.9(2) . . ?
C8 C9 H9 124.0(18) . . ?
C10 C9 H9 117.1(18) . . ?
N2 C10 C9 122.7(3) . . ?
N2 C10 H10 117.6(17) . . ?
C9 C10 H10 119.7(17) . . ?
N2 C11 C7 122.8(2) . . ?
N2 C11 C12 117.33(19) . . ?
C7 C11 C12 119.8(2) . . ?
N1 C12 C4 122.7(2) . . ?
N1 C12 C11 117.2(2) . . ?
C4 C12 C11 120.1(2) . . ?
C1 N1 C12 117.9(2) . . ?
C1 N1 Zn 127.86(16) . . ?
C12 N1 Zn 114.26(14) . . ?
C10 N2 C11 118.4(2) . . ?
C10 N2 Zn 129.22(17) . . ?
C11 N2 Zn 112.28(14) . . ?
N21 C21 C22 122.7(2) . . ?
N21 C21 H21 116.9(14) . . ?
C22 C21 H21 120.3(14) . . ?
C23 C22 C21 119.7(2) . . ?
C23 C22 H22 123.2(18) . . ?
C21 C22 H22 117.1(18) . . ?
C22 C23 C24 119.2(2) . . ?
C22 C23 H23 122.4(16) . . ?
C24 C23 H23 118.4(16) . . ?
C32 C24 C23 117.6(2) . . ?
C32 C24 C25 119.5(2) . . ?
C23 C24 C25 122.9(2) . . ?
C26 C25 C24 120.6(2) . . ?
C26 C25 H25 120.7(15) . . ?
C24 C25 H25 118.7(15) . . ?
C25 C26 C27 121.2(2) . . ?
C25 C26 H26 114.6(18) . . ?
C27 C26 H26 124.1(18) . . ?
C31 C27 C28 117.0(2) . . ?
C31 C27 C26 119.3(2) . . ?
C28 C27 C26 123.7(2) . . ?
C29 C28 C27 119.7(2) . . ?
C29 C28 H28 121.6(18) . . ?
C27 C28 H28 118.7(18) . . ?
C28 C29 C30 119.1(2) . . ?
C28 C29 H29 126.2(15) . . ?
C30 C29 H29 114.7(15) . . ?
N22 C30 C29 122.9(2) . . ?
N22 C30 H30 116.3(14) . . ?
C29 C30 H30 120.8(14) . . ?
N22 C31 C27 123.0(2) . . ?
N22 C31 C32 117.51(19) . . ?
C27 C31 C32 119.5(2) . . ?
N21 C32 C24 122.8(2) . . ?
N21 C32 C31 117.3(2) . . ?
C24 C32 C31 119.93(19) . . ?
O33 N31 O31 118.7(3) . . ?
O33 N31 O32 118.9(3) . . ?
O31 N31 O32 122.3(3) . . ?
H1W1 O1W H2W1 104(4) . . ?
 
_refine_diff_density_max    0.404
_refine_diff_density_min   -0.530
_refine_diff_density_rms    0.063

_shelxl_version_number 2014/6

_shelx_res_file
;
TITL     SALZN166     P21/n
CELL  1.54178  10.8589  15.4397  13.1342   90.000   93.997   90.000
ZERR     4.00   0.0002   0.0002   0.0002    0.000    0.001    0.000
LATT   1
SYMM  1/2 - X, 1/2 + Y, 1/2 - Z
SFAC  C    H    N    O    ZN   CL
UNIT  96   78   20   16   4    4
OMIT    -2.00 130.00
OMIT     4   3  14   !      -0.70        447.80      15.39       0.053       0.8
OMIT     3   0   1   !     166.30         72.91       5.86       0.021       3.4
OMIT     0   6   4   !     160.71        294.54       5.11       0.043       2.0
FMAP   2
PLAN   -20
ACTA
BOND   $H
L.S.   5
TEMP  -113
WGHT    0.046900    1.768600
FVAR       2.19460
ZN    5    0.240402    0.096399    0.232603    11.00000    0.03121    0.02440 =
         0.01834   -0.00039   -0.00236    0.00054
CL    6    0.029605    0.088243    0.235155    11.00000    0.02965    0.03085 =
         0.03104    0.00310   -0.00358    0.00033
N21   3    0.341235   -0.017041    0.247516    11.00000    0.02650    0.02573 =
         0.02207   -0.00017   -0.00030   -0.00173
N22   3    0.265377    0.084250    0.398014    11.00000    0.02415    0.02961 =
         0.02116   -0.00194   -0.00115    0.00188
C1    1    0.368503    0.268711    0.291727    11.00000    0.03032    0.03211 =
         0.02421   -0.00619   -0.00259   -0.00162
C2    1    0.421821    0.348704    0.273139    11.00000    0.03031    0.03451 =
         0.03287   -0.01095   -0.00107   -0.00130
C3    1    0.435852    0.373118    0.174502    11.00000    0.02772    0.02603 =
         0.04090   -0.00531    0.00515   -0.00214
C4    1    0.394982    0.317983    0.093933    11.00000    0.02134    0.02733 =
         0.03160   -0.00199    0.00279    0.00216
C5    1    0.402602    0.339080   -0.010804    11.00000    0.03301    0.03748 =
         0.04160    0.00350    0.00730    0.00284
C6    1    0.355460    0.285848   -0.086108    11.00000    0.03913    0.04520 =
         0.03162    0.00494    0.00455    0.00857
C7    1    0.298027    0.204915   -0.062552    11.00000    0.02634    0.03532 =
         0.02401    0.00035    0.00361    0.00518
C8    1    0.248774    0.146126   -0.135982    11.00000    0.03709    0.04741 =
         0.01825   -0.00044    0.00004    0.00494
C9    1    0.197807    0.070067   -0.106212    11.00000    0.03614    0.04408 =
         0.02498   -0.00998   -0.00663   -0.00010
C10   1    0.194433    0.052857   -0.002238    11.00000    0.03770    0.03124 =
         0.02587   -0.00394   -0.00328   -0.00469
C11   1    0.292356    0.181557    0.040100    11.00000    0.02321    0.02552 =
         0.02290   -0.00120   -0.00039    0.00371
C12   1    0.340184    0.239600    0.119447    11.00000    0.02139    0.02667 =
         0.02318   -0.00249   -0.00016    0.00363
N1    3    0.327077    0.215165    0.217847    11.00000    0.02810    0.02552 =
         0.02197   -0.00423   -0.00250    0.00124
N2    3    0.240798    0.106844    0.069531    11.00000    0.03106    0.02782 =
         0.02129   -0.00150   -0.00242   -0.00131
C21   1    0.380348   -0.065772    0.172902    11.00000    0.03098    0.02954 =
         0.02346   -0.00289    0.00189   -0.00206
C22   1    0.438162   -0.145502    0.190622    11.00000    0.02825    0.03337 =
         0.03229   -0.00986    0.00177    0.00043
C23   1    0.458411   -0.175464    0.288463    11.00000    0.02863    0.02554 =
         0.04021   -0.00203   -0.00097    0.00270
C24   1    0.420051   -0.124878    0.369803    11.00000    0.01995    0.02567 =
         0.03266    0.00173   -0.00149   -0.00281
C25   1    0.437242   -0.151507    0.474875    11.00000    0.02871    0.02719 =
         0.03600    0.00699   -0.00463   -0.00183
C26   1    0.397509   -0.100781    0.550267    11.00000    0.02947    0.03749 =
         0.02734    0.00941   -0.00251   -0.00489
C27   1    0.337699   -0.019527    0.527882    11.00000    0.02355    0.03358 =
         0.02237    0.00385   -0.00120   -0.00613
C28   1    0.294297    0.035722    0.602987    11.00000    0.03216    0.04399 =
         0.01811    0.00070    0.00047   -0.00498
C29   1    0.238373    0.112393    0.574517    11.00000    0.03092    0.04465 =
         0.02346   -0.00802    0.00239    0.00142
C30   1    0.225344    0.134297    0.470637    11.00000    0.02834    0.03386 =
         0.02367   -0.00464    0.00025    0.00304
C31   1    0.320256    0.008127    0.425655    11.00000    0.02028    0.02735 =
         0.02206    0.00130   -0.00134   -0.00318
C32   1    0.361757   -0.046042    0.345570    11.00000    0.01969    0.02654 =
         0.02210    0.00051   -0.00094   -0.00443
N31   3    0.624903    0.147782    0.143883    11.00000    0.03948    0.04076 =
         0.03275    0.00024    0.00031    0.00250
O31   4    0.560907    0.088892    0.174162    11.00000    0.08547    0.06795 =
         0.07685    0.00903    0.01512   -0.02886
O32   4    0.636995    0.160679    0.051525    11.00000    0.07311    0.08675 =
         0.02597    0.00360    0.00255    0.00048
O33   4    0.673415    0.197898    0.206313    11.00000    0.12866    0.08819 =
         0.04696   -0.00197   -0.01862   -0.04751
O1W   4    0.393687    0.340423    0.521427    11.00000    0.05481    0.04939 =
         0.02776   -0.00852   -0.00201    0.00715
H1W1  2    0.427147    0.359910    0.574319    11.00000    0.05369
H2W1  2    0.329866    0.339235    0.531206    11.00000    0.06682
H1    2    0.358125    0.251596    0.359229    11.00000    0.02899
H2    2    0.450147    0.387200    0.331588    11.00000    0.03680
H3    2    0.467464    0.424345    0.161726    11.00000    0.02997
H5    2    0.443158    0.400649   -0.027488    11.00000    0.05475
H6    2    0.357608    0.306447   -0.161436    11.00000    0.03365
H8    2    0.248588    0.158260   -0.201871    11.00000    0.03828
H9    2    0.169373    0.028583   -0.149655    11.00000    0.03651
H10   2    0.158326    0.003390    0.018579    11.00000    0.03597
H21   2    0.365404   -0.044909    0.105958    11.00000    0.02057
H22   2    0.462047   -0.173464    0.137140    11.00000    0.03350
H23   2    0.497134   -0.226917    0.303352    11.00000    0.03225
H25   2    0.477682   -0.206339    0.490635    11.00000    0.02884
H26   2    0.412070   -0.124688    0.619050    11.00000    0.04703
H28   2    0.306639    0.020257    0.669304    11.00000    0.03795
H29   2    0.206093    0.153327    0.618472    11.00000    0.02818
H30   2    0.185262    0.188514    0.448166    11.00000    0.02815
HKLF    4

REM      SALZN166     P21/n
REM R1 =  0.0350 for    3535 Fo > 4sig(Fo)  and  0.0370 for all    3732 data
REM    388 parameters refined using      0 restraints

END

WGHT      0.0469      1.7701

REM Highest difference peak  0.404,  deepest hole -0.530,  1-sigma level  0.063
Q1    1   0.2919  0.0261  0.2452  11.00000  0.05    0.40
Q2    1   0.2912  0.1613  0.2505  11.00000  0.05    0.35
Q3    1   0.0388  0.5279  0.5106  11.00000  0.05    0.35
Q4    1   0.7160  0.1345  0.2031  11.00000  0.05    0.34
Q5    1   0.7204  0.1955  0.1462  11.00000  0.05    0.31
Q6    1   0.1749  0.0505  0.2168  11.00000  0.05    0.31
Q7    1   0.1814  0.1478  0.2212  11.00000  0.05    0.28
Q8    1   0.3373 -0.0194  0.3827  11.00000  0.05    0.28
Q9    1   0.3094 -0.0148  0.4739  11.00000  0.05    0.27
Q10   1   0.3149  0.2079  0.0801  11.00000  0.05    0.27
Q11   1   0.0683  0.0578  0.1829  11.00000  0.05    0.26
Q12   1   0.0997  0.1227  0.2553  11.00000  0.05    0.25
Q13   1   0.6831  0.2029  0.1040  11.00000  0.05    0.25
Q14   1   0.6477  0.0767  0.1781  11.00000  0.05    0.25
Q15   1  -0.0274  0.0447  0.2118  11.00000  0.05    0.25
Q16   1   0.0315  0.0935  0.1632  11.00000  0.05    0.25
Q17   1   0.0780  0.0308  0.2679  11.00000  0.05    0.24
Q18   1   0.3082  0.0019  0.5597  11.00000  0.05    0.24
Q19   1   0.3015  0.2567  0.2420  11.00000  0.05    0.23
Q20   1   0.0722  0.1533  0.2590  11.00000  0.05    0.23
;
_shelx_res_checksum   59236

_shelx_hkl_file
;
   0   0   236368.80 2027.79   1
   0   0   237223.60 2078.27   1
   0   0   238110.30 2123.67   1
   0   0   236098.30 2009.14   1
   0   0   238774.50 2120.85   1
   0   0   239111.70 2186.36   1
   0   0  -236987.80 2078.55   1
   0   0  -235974.20 1955.72   1
   0   0  -237031.30 2018.07   1
   0   0  -237251.70 2085.65   1
   0   0  -236404.20 2042.15   1
   0   0   3 181.197 36.0554   1
   0   0   3  182.31 23.9185   1
   0   0   3 209.801 24.9993   1
   0   0   3 190.861 23.0966   1
   0   0   3 191.425 37.1378   1
   0   0   3 224.537 26.6282   1
   0   0  -3 182.528 14.1429   1
   0   0  -3 183.686 23.5028   1
   0   0  -3 176.236 40.8892   1
   0   0  -3 186.958  25.455   1
   0   0   489552.80 6866.72   1
   0   0   4100513.0 7701.99   1
   0   0   490437.00 6998.84   1
   0   0   494335.40 7238.22   1
   0   0   489773.90 6728.49   1
   0   0   490918.10 6976.68   1
   0   0   498495.70 7379.26   1
   0   0  -486757.40 6451.89   1
   0   0  -491997.10 7053.44   1
   0   0  -491408.20 7119.29   1
   0   0  -485823.20 6402.75   1
   0   0  -489630.80 6916.03   1
   0   0   5 21.0476 14.7819   1
   0   0   5  20.344 20.8336   1
   0   0   5 81.9656 13.6751   1
   0   0   5 31.6607 20.9708   1
   0   0   5  81.756 21.4496   1
   0   0   5 33.5061 20.3372   1
   0   0   5 132.105 22.9671   1
   0   0  -5 24.3118  20.976   1
   0   0  -5 66.7845 11.0321   1
   0   0  -5 62.6098 23.2953   1
   0   0  -5 24.2046 21.2822   1
   0   0  -5 42.5263 18.4703   1
   0   0   649143.30 3333.10   1
   0   0   648531.50 3311.61   1
   0   0   646871.30 3069.47   1
   0   0   650765.50 3436.42   1
   0   0   652219.90 3410.17   1
   0   0   655429.80 3683.22   1
   0   0   648814.10 3305.83   1
   0   0  -648800.10 3311.10   1
   0   0  -648261.00 3307.54   1
   0   0  -648136.40 3101.56   1
   0   0  -649664.30 3361.83   1
   0   0  -645997.50 2972.60   1
   0   0   7 38.9523 40.1732   1
   0   0   7 28.7255 28.1119   1
   0   0   7 35.5004  24.537   1
   0   0   7 46.4442 25.3263   1
   0   0   7 28.9488 26.8144   1
   0   0   7 87.1604 42.5187   1
   0   0   7 33.9027 25.3433   1
   0   0  -7  26.891 12.3903   1
   0   0  -7 51.2535 25.7385   1
   0   0  -7 48.8322 27.4167   1
   0   0  -7-0.07235 20.9844   1
   0   0  -7 47.2195 24.2937   1
   0   0   813295.70 725.791   1
   0   0   811943.20  676.61   1
   0   0   812556.30  775.99   1
   0   0   811729.60 687.302   1
   0   0   811207.80 592.307   1
   0   0   812358.10 753.748   1
   0   0   811766.10 623.041   1
   0   0  -811874.90 666.252   1
   0   0  -811799.40 676.911   1
   0   0  -811598.60 677.308   1
   0   0   9 19.9724 52.9278   1
   0   0   9 47.7346 48.2813   1
   0   0  -9 22.3583 34.0573   1
   0   0  -9 15.6441 33.2056   1
   0   0  10 4984.14 398.623   1
   0   0  10 4975.95 383.479   1
   0   0 -10 4709.15 315.409   1
   0   0 -10 4615.10 324.436   1
   0   0  11 62.1872 79.1961   1
   0   0  11 62.5395 44.5962   1
   0   0 -11 53.3468 48.7128   1
   0   0 -11 51.7682 51.2421   1
   0   0  12 703.267 107.072   1
   0   0  12 588.815 93.7245   1
   0   0 -12 662.718  157.33   1
   0   0 -12 637.805 108.695   1
   0   0  13 37.5998 44.0453   1
   0   0  13 35.0643  59.696   1
   0   0 -13 14.5908 39.0166   1
   0   0 -13 41.3718 68.0203   1
   0   0  14 112.523 79.3111   1
   0   0  14 43.9829 64.6285   1
   0   0 -14 104.714 73.5958   1
   0   0 -14 107.506 52.3454   1
   0   0  15 13.5614 20.4668   1
   0   0  15 9.93456 27.5703   1
   0   0 -15 22.3976 37.4076   1
   0   0 -15 9.46847 43.1503   1
   0   0  16 601.683 58.5577   1
   0   0 -16 644.709 58.6288   1
   0  -1   243167.40 2491.64   1
   0   1   239985.30 2319.68   1
   0   1   241552.60 2249.59   1
   0   1   240739.60 2363.36   1
   0   1   241533.10 2435.10   1
   0  -1   242583.70 2464.23   1
   0  -1   240251.40 2259.86   1
   0   1   243306.40 2564.76   1
   0  -1   242302.30 2446.99   1
   0   1   242744.30 2480.44   1
   0  -1   243893.50 2547.26   1
   0   1   243444.00 2517.66   1
   0   1   244620.30 2586.24   1
   0  -1   243762.10 2559.64   1
   0  -1  -243790.30 2531.68   1
   0   1  -240564.50 2345.60   1
   0   1  -243052.60 2424.22   1
   0  -1  -243110.60 2506.13   1
   0  -1  -240804.60 2404.04   1
   0   1  -242241.70 2473.65   1
   0   1  -242736.40 2474.45   1
   0   1  -243344.70 2508.79   1
   0   1  -240927.70 2370.51   1
   0  -1  -241576.40 2227.27   1
   0   1   332449.10 1811.54   1
   0  -1   331035.70 1713.14   1
   0   1   329767.10 1639.64   1
   0  -1   330338.90 1668.38   1
   0  -1   330497.00 1617.56   1
   0   1   330099.60 1664.00   1
   0  -1   330073.40 1632.60   1
   0  -1   329825.40 1674.82   1
   0   1   329901.90 1625.08   1
   0   1   330221.10 1671.00   1
   0   1   329947.90 1687.74   1
   0   1   332748.70 1808.09   1
   0  -1   332187.20 1782.69   1
   0   1  -330744.90 1633.72   1
   0  -1  -331378.10 1723.51   1
   0   1  -329734.30 1648.67   1
   0  -1  -329748.70 1496.42   1
   0  -1  -330203.80 1687.84   1
   0   1  -330118.40 1652.82   1
   0  -1  -329998.20 1670.54   1
   0  -1  -329244.70 1482.60   1
   0   1  -330573.90 1658.83   1
   0   1  -330136.10 1666.90   1
   0  -1   4 6545.17 290.168   1
   0  -1   4 6902.60 318.399   1
   0  -1   4 6532.00 253.923   1
   0   1   4 7276.59 319.561   1
   0  -1   4 6362.74 280.656   1
   0   1   4 6089.35 256.331   1
   0   1   4 6372.41 317.609   1
   0   1   4 6430.09 283.144   1
   0  -1   4 6479.23  282.44   1
   0   1   4 6317.73  277.34   1
   0   1   4 6885.64 310.193   1
   0  -1   4 6564.45 290.908   1
   0  -1   4 6546.47 274.113   1
   0   1   4 6396.83 285.697   1
   0   1  -4 6225.31  284.71   1
   0   1  -4 6234.07 245.983   1
   0  -1  -4 6276.41  220.92   1
   0   1  -4 6339.02 277.648   1
   0  -1  -4 6221.60 235.646   1
   0  -1  -4 6356.10 272.962   1
   0   1  -4 6116.05 255.193   1
   0  -1  -4 6091.16 309.067   1
   0   1  -4 6204.00 278.097   1
   0  -1  -4 6717.18 323.485   1
   0  -1   569045.60 4992.22   1
   0  -1   568780.20 4769.59   1
   0  -1   572942.60 5133.28   1
   0  -1   567228.50 4795.54   1
   0  -1   566329.20 4555.29   1
   0  -1   568202.10 4867.38   1
   0   1   566836.90 4794.17   1
   0   1   567493.00 4840.45   1
   0   1   572587.60 5166.52   1
   0   1   566305.60 4808.04   1
   0  -1   564674.20 4636.90   1
   0   1   564819.20 4557.47   1
   0   1   565616.70 4695.74   1
   0   1   572269.70 5081.95   1
   0  -1  -563238.40 4632.91   1
   0   1  -564826.70 4774.01   1
   0   1  -566689.60 4765.17   1
   0   1  -563802.40 4465.42   1
   0  -1  -564104.20 4268.59   1
   0   1  -563513.80 4572.69   1
   0  -1  -564872.70 4357.64   1
   0  -1  -563635.10 4574.17   1
   0   1  -563832.60 4513.30   1
   0  -1  -567313.80 4813.11   1
   0  -1   621509.50 1261.23   1
   0  -1   621593.70 1211.02   1
   0   1   620371.20 1151.85   1
   0  -1   620756.80 1175.51   1
   0   1   620965.00 1197.16   1
   0  -1   621333.80 1242.21   1
   0   1   622549.80 1222.87   1
   0  -1   623525.60 1283.23   1
   0   1   621336.70 1207.68   1
   0  -1   620891.00 1088.92   1
   0  -1   621790.80 1162.68   1
   0   1   623914.00 1319.66   1
   0   1   620333.30 1104.31   1
   0   1   620536.50 1205.93   1
   0  -1  -620970.70 1182.60   1
   0  -1  -620737.90 1239.97   1
   0   1  -619396.70 1048.81   1
   0  -1  -620008.00 996.401   1
   0   1  -619934.80 1066.87   1
   0  -1  -619611.60 977.396   1
   0   1  -620888.10 1205.34   1
   0   1  -620874.80 1175.85   1
   0   1  -619215.10 1100.03   1
   0  -1  -620849.00 1153.78   1
   0  -1   717464.80 1039.50   1
   0   1   717284.70 976.917   1
   0  -1   718812.40 1021.83   1
   0   1   717878.90 1002.80   1
   0   1   715684.20  851.16   1
   0   1   716666.00 938.372   1
   0  -1   715511.60 833.858   1
   0   1   718450.90 1065.18   1
   0  -1   716011.80 918.695   1
   0  -1   716859.90 947.831   1
   0   1   716687.90 990.455   1
   0  -1   717187.30 966.585   1
   0   1   717804.10 1011.16   1
   0  -1   717061.40 908.761   1
   0  -1  -716462.70 990.555   1
   0  -1  -715665.80 964.228   1
   0  -1  -716449.00 909.062   1
   0   1  -715665.00 824.883   1
   0   1  -717463.20 996.597   1
   0   1  -715469.60 890.419   1
   0   1  -717133.20 1019.74   1
   0   1  -715846.90 875.578   1
   0  -1   8 4404.71 247.703   1
   0  -1   8 4222.36 245.732   1
   0   1   8 4451.90 249.015   1
   0   1   8 4224.17 222.226   1
   0  -1   8 4330.35 248.287   1
   0  -1   8 4553.55 304.824   1
   0   1   8 4208.87 250.788   1
   0  -1   8 3918.07 189.387   1
   0  -1   8 4713.78 253.392   1
   0   1   8 4096.61 240.888   1
   0   1   8 4241.18  245.80   1
   0   1   8 4164.55 258.115   1
   0  -1   8 4025.93 194.624   1
   0   1   8 3872.75 206.529   1
   0  -1  -8 4194.73 227.376   1
   0   1  -8 4350.35 252.118   1
   0  -1  -8 4137.46 306.078   1
   0   1  -8 3736.43 187.811   1
   0   1  -8 3845.79 233.856   1
   0  -1  -8 4432.63 304.217   1
   0   1  -8 4137.70 292.397   1
   0   1  -8 3758.90 185.284   1
   0   1   914171.50 871.472   1
   0   1   914769.40 902.471   1
   0  -1   915612.20 912.825   1
   0   1   913068.10 762.328   1
   0  -1   915329.40 914.544   1
   0   1   915257.40 901.839   1
   0   1  -913594.60 916.359   1
   0  -1  -914714.00 967.472   1
   0  -1  -914044.80 869.983   1
   0   1  -913739.50 842.724   1
   0   1  1012494.00 846.074   1
   0   1  1012318.90  782.31   1
   0  -1  1012948.00 782.311   1
   0  -1  1012998.70 806.698   1
   0  -1 -1012331.80 858.969   1
   0   1 -1011184.10  722.02   1
   0  -1 -1012216.90 776.698   1
   0   1 -1011590.60 839.662   1
   0   1  1116749.10 1108.12   1
   0   1  1117316.80 1107.75   1
   0  -1  1116770.00 1080.71   1
   0  -1  1118052.10 1171.30   1
   0   1 -1116081.30 1176.18   1
   0  -1 -1115814.90 1154.58   1
   0  -1 -1116393.40 1089.29   1
   0   1 -1115356.80 1024.84   1
   0   1  12 6054.34 405.796   1
   0   1  12 5995.12 508.314   1
   0  -1  12 6231.28 407.002   1
   0  -1  12 6603.16  440.16   1
   0   1 -12 5559.52 479.536   1
   0  -1 -12 5958.63 406.186   1
   0   1 -12 5857.89 415.207   1
   0  -1 -12 6247.52 425.887   1
   0   1  13 9717.98 616.606   1
   0   1  1310496.90 685.439   1
   0  -1  1310382.90 737.574   1
   0  -1  1311142.70 806.534   1
   0   1 -13 9147.91 611.646   1
   0  -1 -1310357.40 670.809   1
   0   1 -1310745.60 689.934   1
   0  -1 -13 9505.42 622.833   1
   0   1  14 2419.62 241.085   1
   0  -1  14 3433.55 240.124   1
   0   1  14 2937.14 223.422   1
   0  -1  14 2887.52 203.521   1
   0  -1 -14 2958.13 278.163   1
   0   1 -14 3052.14 226.444   1
   0  -1 -14 3351.97 230.755   1
   0   1 -14 2664.05 265.059   1
   0   1  15 2477.17 167.463   1
   0  -1  15 1904.85 164.008   1
   0  -1  15 2616.60  226.45   1
   0   1 -15 2335.03 193.377   1
   0   1 -15 2694.26 173.563   1
   0  -1 -15 2493.36 215.111   1
   0  -1 -15 2349.64 201.697   1
   0  -1  16 1831.20 146.153   1
   0   1  16 1555.46 99.7536   1
   0   1 -16 1672.60 103.324   1
   0  -1 -16 1787.81  101.98   1
   0  -2   149249.80 2891.81   1
   0   2   147885.80 2784.48   1
   0   2   143030.90 2599.38   1
   0   2   141796.10 2414.26   1
   0  -2   147660.40 2720.63   1
   0  -2   144439.00 2599.66   1
   0  -2   147611.40 2824.60   1
   0   2   142592.40 2474.14   1
   0  -2   151703.30 2954.84   1
   0   2   145397.80 2576.22   1
   0  -2   147814.60 2711.37   1
   0   2   145856.60 2577.29   1
   0   2   149899.60 2882.99   1
   0   2  -149215.90 2810.05   1
   0  -2  -143761.20 2541.19   1
   0  -2  -148009.90 2779.40   1
   0  -2  -148148.30 2775.32   1
   0  -2  -144488.80 2672.50   1
   0   2  -144312.30 2593.69   1
   0   2  -147215.10 2761.69   1
   0   2  -142886.30 2486.66   1
   0   2  -145007.50 2702.44   1
   0  -2  -143515.70 2512.12   1
   0   2  -147353.30 2711.49   1
   0  -2   2 6248.14 242.477   1
   0   2   2 6180.56 237.086   1
   0   2   2 6463.19 247.908   1
   0   2   2 5318.16 218.898   1
   0  -2   2 6164.36 232.319   1
   0   2   2 5568.79 213.313   1
   0  -2   2 5803.62 218.592   1
   0  -2   2 6319.72 241.047   1
   0  -2   2 6136.01 244.578   1
   0   2   2 5504.08 226.598   1
   0  -2   2 5843.02 235.394   1
   0  -2  -2 5983.12 228.137   1
   0   2  -2 6083.16  236.02   1
   0  -2  -2 5941.18 244.056   1
   0   2  -2 5921.52 223.888   1
   0   2  -2 6068.08 228.108   1
   0   2  -2 5631.33 250.012   1
   0   2  -2 5863.76 235.138   1
   0  -2  -2 6091.66  226.70   1
   0  -2  -2 5750.11  261.19   1
   0   2  -2 5976.13 222.538   1
   0  -2  -2 6165.33 251.884   1
   0   2   323220.50 1238.58   1
   0  -2   325401.80 1318.36   1
   0   2   325378.20 1363.95   1
   0   2   323885.70 1290.62   1
   0   2   325429.40 1341.48   1
   0   2   323262.70 1221.52   1
   0  -2   324129.60 1203.82   1
   0  -2   325705.40 1359.93   1
   0  -2   324857.30 1304.05   1
   0  -2   326431.10 1432.01   1
   0  -2   325981.30 1350.38   1
   0   2   325439.40 1355.05   1
   0   2   323336.40 1226.70   1
   0   2  -324500.40 1235.26   1
   0   2  -324468.20 1321.80   1
   0   2  -324894.40 1320.50   1
   0  -2  -324418.20 1285.18   1
   0  -2  -325477.60 1330.24   1
   0   2  -324364.80 1276.44   1
   0   2  -324596.30 1278.59   1
   0  -2  -323567.80 1247.78   1
   0   2  -324257.90 1288.48   1
   0  -2   4 1228.22 86.4291   1
   0   2   4 1220.10 82.8696   1
   0   2   4 1213.43 61.5064   1
   0  -2   4 1207.74  60.204   1
   0   2   4 1302.37 93.4654   1
   0  -2   4 1265.08 62.8923   1
   0   2   4 1239.93 61.8182   1
   0   2   4 1211.31 64.0637   1
   0  -2   4 958.319 59.4638   1
   0   2   4 1329.28  102.45   1
   0   2   4 1317.55 65.9302   1
   0  -2   4 1133.03 53.9009   1
   0  -2   4 1191.69 63.4774   1
   0  -2   4 1228.27 62.6555   1
   0   2  -4 1222.33  61.337   1
   0  -2  -4 1154.13 64.4908   1
   0   2  -4 1166.52 55.4645   1
   0   2  -4 1200.66 91.0726   1
   0   2  -4 1239.73 61.4273   1
   0  -2  -4 1160.72 27.7196   1
   0  -2  -4 1225.56 64.0547   1
   0   2  -4 1163.46 62.1362   1
   0  -2  -4 1138.76 26.2019   1
   0  -2  -4 1199.53 56.2435   1
   0  -2   5174044.016307.80   1
   0   2   5169976.016107.20   1
   0   2   5178332.016886.50   1
   0  -2   5181122.016901.00   1
   0   2   5165812.015572.20   1
   0   2   5174527.016404.70   1
   0  -2   5171297.016099.80   1
   0  -2   5180972.016962.40   1
   0   2   5173215.016331.20   1
   0  -2   5179285.016813.30   1
   0   2   5160940.015182.80   1
   0   2   5166221.015624.90   1
   0  -2   5155232.014273.80   1
   0  -2  -5143977.012688.60   1
   0   2  -5162692.015029.00   1
   0  -2  -5159995.014018.50   1
   0  -2  -5166979.015786.20   1
   0   2  -5165119.015606.40   1
   0  -2  -5165281.015519.10   1
   0   2  -5166149.015619.50   1
   0   2  -5164511.015509.30   1
   0   2  -5163015.015436.30   1
   0  -2  -5170642.016031.00   1
   0   2  -5165371.015724.30   1
   0  -2   6 4445.56 224.716   1
   0   2   6 4628.08 240.021   1
   0   2   6 4531.58 225.665   1
   0  -2   6 4295.94 174.928   1
   0   2   6 4553.84 260.571   1
   0   2   6 4423.42 209.593   1
   0   2   6 4680.76  272.55   1
   0  -2   6 5049.31 274.047   1
   0  -2   6 4578.90 265.941   1
   0  -2   6 4282.78 178.801   1
   0  -2   6 4329.50 214.609   1
   0  -2   6 4507.87 228.801   1
   0   2   6 5081.53 293.623   1
   0   2   6 4926.23 234.458   1
   0   2  -6 4303.49 220.891   1
   0  -2  -6 4578.79 230.763   1
   0   2  -6 4498.04 222.845   1
   0   2  -6 4329.15 204.484   1
   0  -2  -6 4234.48 224.685   1
   0   2  -6 4449.41 210.488   1
   0  -2  -6 4187.95 223.794   1
   0   2  -6 4605.15 246.626   1
   0  -2  -6 4053.95 132.183   1
   0  -2   7 2740.03 120.931   1
   0   2   7 2821.14 166.283   1
   0   2   7 2922.72 191.723   1
   0   2   7 2964.20 167.162   1
   0  -2   7 3142.13 173.914   1
   0  -2   7 3027.71 207.986   1
   0   2   7 2899.15 201.844   1
   0   2   7 3186.38 176.122   1
   0   2   7 2824.95 174.698   1
   0  -2   7 3589.29 178.508   1
   0   2   7 2844.74 150.438   1
   0  -2   7 2863.96 159.608   1
   0  -2   7 2721.92 135.039   1
   0  -2   7 3012.50 166.916   1
   0   2  -7 2730.11 141.958   1
   0  -2  -7 2951.50 173.693   1
   0   2  -7 2625.50 158.419   1
   0   2  -7 2691.03 141.829   1
   0  -2  -7 2755.81 144.092   1
   0   2  -7 2816.77 160.506   1
   0   2  -7 2811.30 229.576   1
   0  -2  -7 2936.15 210.733   1
   0   2   8 9706.70 550.976   1
   0  -2   8 9392.32  533.04   1
   0   2   8 9726.57 567.585   1
   0   2   8 9716.95 531.426   1
   0   2   810808.90 649.614   1
   0  -2   8 9926.65 551.945   1
   0  -2   8 9380.92 586.552   1
   0   2   8 9926.07 554.123   1
   0   2   8 9904.00 554.604   1
   0  -2   8 9489.33 534.258   1
   0  -2   810643.10 621.831   1
   0   2   8 9323.67 505.423   1
   0  -2  -8 9449.22 536.827   1
   0   2  -8 9221.33 524.146   1
   0   2  -8 9698.56 569.428   1
   0   2  -8 8737.19 573.562   1
   0  -2  -8 8984.33 534.087   1
   0   2  -8 8714.85 507.822   1
   0  -2  -8 9278.09 535.607   1
   0   2  -8 8895.42 472.383   1
   0   2   921035.90 1337.34   1
   0   2   918790.20 1178.85   1
   0  -2   923502.00 1425.47   1
   0   2   920714.10 1278.52   1
   0   2   922414.80 1388.28   1
   0  -2   921592.40 1338.20   1
   0  -2  -921211.00 1337.44   1
   0   2  -919971.70 1359.79   1
   0   2  -918725.80 1215.54   1
   0  -2  -921325.50 1441.35   1
   0   2  10 3773.78 262.387   1
   0  -2  10 3645.22 247.762   1
   0   2  10 3779.45 253.017   1
   0  -2  10 3738.92 246.812   1
   0   2 -10 3259.17 243.662   1
   0  -2 -10 3541.53 249.808   1
   0  -2 -10 3580.48 333.631   1
   0   2 -10 3368.06 239.024   1
   0   2  11 2048.56 177.708   1
   0  -2  11 2193.61 174.375   1
   0  -2  11 2163.07 253.105   1
   0   2  11 1882.38 180.336   1
   0   2 -11 1763.43 170.096   1
   0   2 -11 1695.43 174.154   1
   0  -2 -11 2118.46  186.41   1
   0  -2 -11 2085.69 189.248   1
   0   2  1210321.60 786.256   1
   0  -2  1210977.00 686.197   1
   0  -2  1210859.00 691.228   1
   0   2  1210208.10 748.863   1
   0  -2 -1210261.10  677.42   1
   0  -2 -12 9934.50 660.729   1
   0   2 -12 9721.92 644.961   1
   0   2 -12 9636.71  741.15   1
   0  -2  13 344.376 75.0126   1
   0   2  13  263.36 75.3411   1
   0   2  13  257.58 66.4001   1
   0  -2  13 360.381 104.625   1
   0  -2 -13 313.507 114.326   1
   0  -2 -13 300.194 76.1944   1
   0   2 -13 291.062 69.7715   1
   0   2 -13 294.291 115.692   1
   0   2  14 1801.16 152.258   1
   0  -2  14 2220.33 170.338   1
   0   2  14 1953.77  165.36   1
   0  -2  14 2008.73 151.306   1
   0   2 -14 1656.49 147.062   1
   0  -2 -14 2230.85 168.481   1
   0   2 -14 2030.20 160.148   1
   0  -2 -14 2073.47 161.706   1
   0   2  15 21.6692 26.1331   1
   0  -2  15  15.459 19.9483   1
   0  -2  15 40.3278 27.1734   1
   0  -2 -15 1.02271 42.1404   1
   0   2 -15 44.5694 42.6419   1
   0  -2 -15-4.01185 40.8667   1
   0   2 -15 8.88414 19.5805   1
   0  -2  16 135.048 28.5136   1
   0   2 -16 49.8403 43.9246   1
   0  -3   0 46.5564  10.762   1
   0   3   0 119.817 11.9265   1
   0  -3   0 54.6234  5.6437   1
   0  -3   0 54.1887 15.0411   1
   0   3   0 67.2905 26.2091   1
   0   3   0 85.2389 11.1926   1
   0   3   0 51.9772 11.0898   1
   0  -3   120620.80 983.092   1
   0  -3   119892.00 987.582   1
   0   3   120861.20 969.081   1
   0   3   118590.50 951.427   1
   0   3   119295.00 911.016   1
   0   3   120005.80 910.936   1
   0   3   118940.10 902.393   1
   0  -3   120400.50 920.461   1
   0   3   119796.60 910.392   1
   0   3   119876.70 893.265   1
   0   3   119923.90 946.394   1
   0  -3   121289.40 961.378   1
   0  -3   120763.80 1024.70   1
   0  -3  -120967.80 962.046   1
   0   3  -118319.70 898.164   1
   0   3  -120246.60 929.878   1
   0   3  -119392.10 952.993   1
   0   3  -118421.70 888.543   1
   0   3  -120438.60 921.994   1
   0  -3  -119537.60 906.565   1
   0   3  -119513.20 872.747   1
   0  -3  -119818.90 907.023   1
   0  -3  -118988.90 956.826   1
   0   3  -119432.80 897.345   1
   0   3   2 7393.36  304.14   1
   0   3   2 7648.93 350.321   1
   0  -3   2 8684.91 361.275   1
   0   3   2 8900.44 304.081   1
   0  -3   2 8172.70 347.072   1
   0   3   2 7396.78 323.128   1
   0   3   2 9233.23 408.165   1
   0  -3   2 8831.39 388.408   1
   0  -3   2 8394.64 320.524   1
   0  -3   2 8812.81 368.343   1
   0   3   2 8982.38 301.839   1
   0  -3   2 9083.80  380.74   1
   0   3  -2 8066.30 345.724   1
   0  -3  -2 8791.37 355.919   1
   0  -3  -2 8101.81 402.319   1
   0   3  -2 8725.40  346.88   1
   0  -3  -2 8473.21  363.62   1
   0  -3  -2 8373.32 355.653   1
   0   3  -2 8452.97 355.369   1
   0   3  -2 8573.08 343.593   1
   0  -3  -2 8245.35 333.034   1
   0   3  -2 8578.36 393.461   1
   0   3  -2 8121.84 358.346   1
   0  -3   312125.10 563.626   1
   0   3   311506.30 519.293   1
   0   3   310767.20 514.904   1
   0   3   310363.60 472.334   1
   0  -3   311983.60 530.477   1
   0   3   310767.60 518.602   1
   0  -3   312099.40 545.132   1
   0   3   311878.20 575.604   1
   0  -3   312122.60  531.28   1
   0   3   312174.90 596.484   1
   0  -3   312312.40 579.597   1
   0  -3   312166.20 547.089   1
   0  -3  -311521.20 550.289   1
   0   3  -311651.20 522.208   1
   0  -3  -311661.60 512.412   1
   0   3  -311890.30 553.282   1
   0   3  -311287.70 535.105   1
   0  -3  -311227.90 534.287   1
   0  -3  -312043.70 538.834   1
   0   3  -311808.70  546.43   1
   0   3  -311333.60 502.323   1
   0   3  -311363.40 500.406   1
   0   3   413707.00 677.348   1
   0   3   413900.50 705.983   1
   0  -3   413759.00 664.882   1
   0  -3   414684.10 724.444   1
   0   3   413999.80 701.496   1
   0  -3   414334.40 677.648   1
   0   3   413072.40 636.727   1
   0   3   412917.40 648.327   1
   0  -3   414546.40 667.743   1
   0   3   413176.50 640.957   1
   0  -3   414095.50 675.725   1
   0   3   413029.30 664.615   1
   0  -3  -413288.00 625.593   1
   0   3  -413404.40 706.206   1
   0   3  -414079.20  676.26   1
   0   3  -412676.90 631.507   1
   0   3  -412939.80 648.209   1
   0  -3  -414175.80 682.349   1
   0   3  -413025.50 599.506   1
   0  -3  -413639.70 666.797   1
   0   3  -413288.00 661.573   1
   0   3   5 4143.82 201.297   1
   0   3   5 4743.52 238.638   1
   0   3   5 4332.63 213.163   1
   0  -3   5 4466.25  189.10   1
   0   3   5 4329.05 203.246   1
   0  -3   5 4754.44 244.971   1
   0   3   5 4315.22 205.072   1
   0  -3   5 4635.02  228.68   1
   0   3   5 4287.77 232.896   1
   0   3   5 4481.66 216.054   1
   0  -3   5 4556.53  238.97   1
   0  -3   5 4733.95 217.461   1
   0  -3   5 4805.79 251.138   1
   0   3  -5 4016.12 173.572   1
   0  -3  -5 4424.31 246.113   1
   0  -3  -5 4403.68 192.916   1
   0   3  -5 4251.03 253.424   1
   0   3  -5 4234.46 201.119   1
   0  -3  -5 4601.58  247.08   1
   0   3  -5 4640.07 214.188   1
   0   3  -5 4140.24 203.084   1
   0   3  -5 4101.51 190.854   1
   0  -3   618160.70 989.341   1
   0  -3   617717.30 997.058   1
   0  -3   616478.60 823.657   1
   0   3   619690.30 1101.84   1
   0   3   617878.30  982.42   1
   0   3   618712.50 1079.52   1
   0   3   617696.10 973.354   1
   0   3   617790.40 1054.05   1
   0   3   617564.10 971.828   1
   0  -3   618304.90 993.164   1
   0   3   617039.40  943.63   1
   0  -3   618132.30 1041.62   1
   0  -3   619153.60 1023.82   1
   0   3  -616993.90 936.186   1
   0   3  -616791.70 921.223   1
   0   3  -616852.80 935.206   1
   0   3  -616943.20 971.257   1
   0   3  -616389.10 846.567   1
   0  -3  -618002.70 986.505   1
   0  -3  -617399.00 972.481   1
   0  -3  -616971.20 902.234   1
   0   3  -617793.10 1076.78   1
   0  -3   711882.20 656.895   1
   0   3   710407.70 626.496   1
   0  -3   711176.90 599.855   1
   0   3   711507.30 678.611   1
   0   3   711183.00 604.867   1
   0  -3   711034.10 588.265   1
   0   3   710612.30 599.893   1
   0   3   710336.40 561.463   1
   0  -3   711403.40 604.035   1
   0   3   711204.10 599.961   1
   0   3   710910.20 585.204   1
   0  -3   710848.00 573.135   1
   0  -3  -711001.00 591.332   1
   0   3  -710369.70 605.266   1
   0   3  -710201.00 544.958   1
   0   3  -7 9918.97  548.03   1
   0   3  -710106.80  586.11   1
   0  -3  -710074.50 519.495   1
   0  -3  -710612.60 588.181   1
   0   3  -710011.90 544.367   1
   0   3   813092.60  777.39   1
   0   3   812273.10 700.569   1
   0  -3   813949.80 765.371   1
   0   3   812517.40 720.468   1
   0   3   813106.70 745.568   1
   0  -3   813133.40 746.445   1
   0   3   813792.70 788.926   1
   0  -3   812637.20 723.696   1
   0   3   812275.20  778.28   1
   0  -3   812787.00  723.48   1
   0   3   812585.40 720.102   1
   0  -3   812612.00 759.647   1
   0   3  -811687.20 660.693   1
   0  -3  -811992.00 660.055   1
   0   3  -811680.80 658.737   1
   0  -3  -812243.50 717.895   1
   0   3  -812728.80 858.405   1
   0   3  -811834.30 683.349   1
   0  -3  -812601.30 725.642   1
   0   3  -811457.80 742.681   1
   0   3   9  155.44 51.1812   1
   0  -3   9 137.337 76.8744   1
   0   3   9 154.838 68.3606   1
   0   3   9 195.762 46.0247   1
   0  -3   9 118.033 71.9237   1
   0   3   9 156.923  48.504   1
   0   3  -9 156.517 74.3949   1
   0   3  -9 150.973 50.2981   1
   0  -3  -9 133.737 49.5626   1
   0  -3  -9 147.679  52.513   1
   0   3  -9 91.8368 38.8498   1
   0   3  10 3644.92 316.846   1
   0   3  10 3482.13 253.408   1
   0  -3  10 3713.76 316.577   1
   0  -3  10 3931.87 246.355   1
   0   3  10 3260.31 283.647   1
   0  -3 -10 3414.99 314.276   1
   0   3 -10 3208.44 230.469   1
   0  -3 -10 3599.03  328.10   1
   0   3 -10 3141.26  233.69   1
   0   3  11 8965.00 598.677   1
   0  -3  1110336.80 646.828   1
   0   3  11 9434.49 608.427   1
   0  -3  1110817.60 656.696   1
   0  -3 -11 9726.18 628.863   1
   0  -3 -1110024.30 724.534   1
   0   3 -11 8414.87 561.564   1
   0   3 -11 8439.58 564.652   1
   0   3  1226351.40 1951.25   1
   0  -3  1228935.30 2066.22   1
   0  -3  1229094.70 1938.93   1
   0   3  1225965.70 1884.61   1
   0   3 -1224658.90 1722.89   1
   0  -3 -1226065.90 1905.10   1
   0   3 -1223418.10 1781.41   1
   0  -3 -1226804.10 1851.49   1
   0   3  13 288.714 75.2449   1
   0   3  13 264.322 106.417   1
   0  -3  13 434.972 122.078   1
   0  -3  13 413.933 108.629   1
   0   3 -13 303.594 76.4106   1
   0  -3 -13  383.52 79.9587   1
   0  -3 -13 458.858 79.3109   1
   0   3 -13 246.234  69.012   1
   0  -3  1410378.20 619.512   1
   0   3  1410329.40 715.309   1
   0   3  14 8856.91 630.601   1
   0  -3  1411574.80 688.255   1
   0   3 -1410706.10 715.524   1
   0  -3 -1410769.80 650.658   1
   0  -3 -1410809.40 658.657   1
   0   3  15 2.77824 23.4758   1
   0  -3  15 36.9821 19.5098   1
   0  -3  15 13.5721 41.6477   1
   0  -3 -15 15.4497 23.6627   1
   0   3 -15 14.9643  25.215   1
   0  -3 -15 8.51845 25.3772   1
   0   4   0231442.022806.50   1
   0  -4   0233464.023990.00   1
   0  -4   0232952.023095.70   1
   0   4   0217195.022092.00   1
   0  -4   0239011.023741.40   1
   0   4   0235393.023846.10   1
   0   4   0223480.022878.40   1
   0  -4   0232795.023071.60   1
   0  -4   0227142.023012.80   1
   0   4   0222008.022968.20   1
   0  -4   0258167.025409.00   1
   0   4   0244975.024338.60   1
   0  -4   131981.10 1814.40   1
   0  -4   133302.50 1719.26   1
   0  -4   131854.40 1654.95   1
   0   4   129239.50 1588.76   1
   0   4   129670.50 1629.47   1
   0   4   130353.50 1657.28   1
   0   4   132861.30 1745.72   1
   0  -4   131614.10 1727.24   1
   0   4   128609.70 1732.66   1
   0   4   130598.20 1576.50   1
   0   4   130001.50 1532.98   1
   0   4   131261.20 1668.94   1
   0   4  -130212.20 1689.36   1
   0   4  -129176.70 1645.85   1
   0   4  -130407.70 1547.29   1
   0   4  -131036.40 1612.73   1
   0   4  -131484.90 1655.95   1
   0   4  -128844.10 1676.20   1
   0  -4  -131112.40 1640.41   1
   0   4  -128819.40 1592.06   1
   0  -4  -133442.70 1752.16   1
   0   4  -131511.80 1650.72   1
   0  -4  -130774.90 1608.30   1
   0  -4  -130073.30 1723.96   1
   0  -4   2 8339.01 355.275   1
   0  -4   2 8634.98 357.904   1
   0  -4   2 8204.43 336.259   1
   0   4   2 8439.47 304.141   1
   0   4   2 8416.11 373.368   1
   0   4   2 7459.52  298.85   1
   0   4   2 7414.67 356.454   1
   0   4   2 8354.44 355.004   1
   0  -4   2 7891.80 332.981   1
   0   4   2 8041.41 308.428   1
   0   4   2 7415.72 310.312   1
   0  -4   2 8282.15 314.136   1
   0  -4  -2 7754.46 310.234   1
   0   4  -2 7712.03 311.819   1
   0  -4  -2 8404.56 340.214   1
   0  -4  -2 7974.75 370.713   1
   0  -4  -2 8449.47 347.306   1
   0   4  -2 8216.22 323.894   1
   0  -4  -2 7865.55 330.393   1
   0   4  -2 7922.13 357.987   1
   0   4  -2 7791.54 365.625   1
   0   4  -2 8105.66 324.006   1
   0   4  -2 7739.46 351.441   1
   0  -4   358754.40 3803.88   1
   0   4   345541.50 3017.61   1
   0  -4   354959.40 3543.36   1
   0  -4   357380.30 3661.44   1
   0  -4   353628.60 3367.85   1
   0   4   349428.30 3346.75   1
   0   4   352088.60 3369.75   1
   0   4   344362.00 2910.28   1
   0   4   358159.90 3814.34   1
   0  -4   357909.70 3761.18   1
   0   4   356662.00 3694.76   1
   0   4  -354327.70 3621.25   1
   0   4  -352236.20 3493.36   1
   0   4  -351578.90 3439.16   1
   0   4  -353435.90 3430.61   1
   0   4  -353496.90 3455.72   1
   0  -4  -354303.90 3643.91   1
   0  -4  -353835.90 3460.35   1
   0   4  -354945.80 3533.96   1
   0  -4  -353108.30 3432.08   1
   0  -4  -355486.70 3610.42   1
   0   4  -351675.60 3311.56   1
   0   4   421682.50 1178.52   1
   0   4   418104.60 965.318   1
   0  -4   421151.40 1074.65   1
   0  -4   421554.00 1130.81   1
   0   4   419485.60 1077.86   1
   0  -4   421369.80 1111.11   1
   0  -4   420893.60 1076.53   1
   0   4   418135.70 997.429   1
   0   4   421111.80 1166.01   1
   0   4   421985.00 1210.72   1
   0  -4   422000.90 1130.30   1
   0   4   419389.60 1052.35   1
   0   4  -420185.50 1089.43   1
   0   4  -419294.00 965.599   1
   0   4  -419414.00 1003.84   1
   0   4  -420382.30 1060.26   1
   0  -4  -420348.30 1044.99   1
   0   4  -419041.30 1041.69   1
   0   4  -419505.30 1030.35   1
   0   4  -419826.30 1085.23   1
   0  -4  -420628.60 1085.18   1
   0  -4  -421221.40 1105.45   1
   0   4   525549.20 1483.62   1
   0  -4   526808.90 1474.22   1
   0   4   527116.10 1587.34   1
   0  -4   527615.70 1614.88   1
   0  -4   528005.80 1600.23   1
   0   4   525632.10 1523.92   1
   0   4   524797.00 1438.34   1
   0  -4   527519.10 1555.78   1
   0   4   529127.00 1724.48   1
   0   4   527217.70 1636.43   1
   0  -4   529650.50 1655.16   1
   0   4   524662.20 1468.80   1
   0  -4   528028.70 1604.55   1
   0  -4  -527709.60 1580.08   1
   0   4  -525602.30 1520.24   1
   0   4  -524923.50 1423.98   1
   0   4  -525858.60 1536.27   1
   0   4  -524510.20 1336.03   1
   0  -4  -526558.90 1585.37   1
   0  -4  -525367.40 1455.20   1
   0   4  -526537.70 1561.23   1
   0   4  -525513.90 1503.82   1
   0  -4   6 1802.55 130.726   1
   0   4   6 1558.77 143.767   1
   0  -4   6 1774.78  91.545   1
   0   4   6 1506.67 94.4714   1
   0   4   6 1520.02 134.675   1
   0  -4   6 1786.21 99.1433   1
   0  -4   6 1711.54 71.6003   1
   0   4   6 1655.88 111.946   1
   0  -4   6 1776.93 100.515   1
   0   4   6 1555.16  96.958   1
   0   4   6 1487.53  121.32   1
   0  -4   6 1696.73  96.237   1
   0   4   6 1822.50 122.604   1
   0   4  -6 1496.49 100.854   1
   0   4  -6 1483.39 125.773   1
   0   4  -6 1503.08 116.228   1
   0   4  -6 1484.62 97.1295   1
   0  -4  -6 1715.79 101.975   1
   0   4  -6 1526.37 109.157   1
   0  -4  -6 2100.75 109.981   1
   0   4  -6 1345.52 62.5842   1
   0  -4  -6 1581.35 83.2739   1
   0   4   721540.80 1288.49   1
   0   4   720113.80 1212.78   1
   0   4   723083.10 1393.68   1
   0  -4   721733.20 1266.99   1
   0   4   720182.30 1264.20   1
   0   4   720391.10 1253.68   1
   0   4   720802.60 1265.82   1
   0  -4   721705.20 1308.88   1
   0  -4   721669.80 1241.72   1
   0  -4   722046.40 1344.75   1
   0   4   720360.00 1204.52   1
   0  -4   722743.20 1301.13   1
   0   4  -719745.70 1165.64   1
   0   4  -720406.00 1210.84   1
   0   4  -719991.80 1198.13   1
   0  -4  -721627.90 1266.52   1
   0   4  -719411.80 1155.08   1
   0  -4  -720900.40 1249.51   1
   0   4  -720623.40 1284.82   1
   0  -4  -719568.80 1113.68   1
   0  -4   8 3953.96 250.801   1
   0   4   8 3719.24 229.282   1
   0   4   8 3753.63 238.449   1
   0   4   8 3440.47 216.678   1
   0  -4   8 3916.00 222.621   1
   0   4   8 3383.65 263.971   1
   0  -4   8 4091.98 273.818   1
   0   4   8 3551.45 277.366   1
   0  -4   8 3990.97 228.874   1
   0   4   8 3408.26 211.694   1
   0  -4   8 4046.10 228.987   1
   0   4  -8 3295.10 202.364   1
   0   4  -8 3322.82  200.83   1
   0  -4  -8 3483.71 187.913   1
   0   4  -8 3291.22 205.862   1
   0  -4  -8 3732.23 221.892   1
   0  -4  -8 3726.09 225.675   1
   0   4  -8 3239.23 259.492   1
   0   4  -8 3597.74 325.525   1
   0  -4   9 530.814 110.668   1
   0  -4   9 571.899 73.1439   1
   0   4   9 480.343  111.53   1
   0   4   9 478.226 77.7049   1
   0   4   9 459.377  75.625   1
   0   4  -9 477.232 68.6691   1
   0   4  -9 501.248 71.2597   1
   0  -4  -9 721.562 119.272   1
   0  -4  -9  483.06 117.386   1
   0   4  -9 452.481 73.7733   1
   0  -4  10 8898.47  536.58   1
   0  -4  10 9283.95 609.555   1
   0   4  10 8160.88 522.227   1
   0   4  10 7974.56 575.408   1
   0   4  10 8590.52 611.534   1
   0  -4 -10 8673.34 618.519   1
   0   4 -10 7458.57 479.697   1
   0   4 -10 7380.18 472.024   1
   0  -4 -10 8492.71 526.922   1
   0   4 -10 7501.71 465.239   1
   0  -4  11 2152.48 179.919   1
   0   4  11 2122.38 181.761   1
   0   4  11 2095.52 180.564   1
   0  -4  11 2279.80  177.95   1
   0  -4 -11 2091.73 184.944   1
   0  -4 -11 2071.34  180.02   1
   0   4 -11 1946.24  174.18   1
   0   4  12 148.658 65.4025   1
   0  -4  12 240.358 66.0098   1
   0   4  12 163.207 105.221   1
   0  -4  12 286.027 69.8156   1
   0  -4 -12 268.959 69.6254   1
   0  -4 -12 275.078 70.9586   1
   0   4 -12 240.818 107.379   1
   0  -4  13 141.655 72.0293   1
   0  -4  13 106.501 51.7977   1
   0   4  13  51.805 48.3385   1
   0   4  13 69.1549 48.6891   1
   0  -4 -13 113.212  77.153   1
   0  -4 -13 130.792 81.1675   1
   0   4 -13 84.3896 49.1144   1
   0  -4  14 126.104 69.3717   1
   0   4  14 71.1379 41.6157   1
   0  -4  14 81.1372 37.2879   1
   0  -4 -14 100.037 43.7818   1
   0   4 -14 81.2747 42.0435   1
   0  -4 -14 90.3568 41.1341   1
   0  -4  15 29.0652 20.8888   1
   0  -4  15  36.124 26.5838   1
   0   4 -15 19.8386 25.8875   1
   0  -4 -15 30.3848 36.1655   1
   0  -4 -15 42.8208 43.7552   1
   0   5   0 87.7539 17.7329   1
   0  -5   0 118.766 22.5749   1
   0   5   0 79.4207 17.1039   1
   0   5   0   66.12 25.9654   1
   0  -5   0 135.811 9.79201   1
   0  -5   0 95.4587 8.69437   1
   0   5   0 93.9687 6.48783   1
   0   5   0 145.065 25.6434   1
   0  -5   0 85.8658 7.61291   1
   0   5   0 56.4628   29.00   1
   0   5   0  88.008 14.4511   1
   0  -5   0 88.8546 11.2867   1
   0   5   1 101.792 17.6515   1
   0  -5   1 122.222 20.2628   1
   0   5   1 89.3559 25.2308   1
   0   5   1 193.427 20.9265   1
   0   5   1 87.5926 16.8751   1
   0   5   1 130.746 27.1926   1
   0  -5   1 79.9542 29.5158   1
   0  -5   1   97.54 9.10992   1
   0  -5   1 79.3528 13.0237   1
   0   5   1 92.4625 6.90673   1
   0   5   1 41.9919 19.9871   1
   0  -5  -1  156.30 25.4227   1
   0  -5  -1  107.93 9.54929   1
   0   5  -1  130.98 19.0887   1
   0   5  -1 249.422 37.3616   1
   0   5  -1 222.245 35.8684   1
   0  -5  -1 103.498 9.03696   1
   0   5  -1  88.739 33.4659   1
   0  -5  -1 186.099 17.8668   1
   0   5  -1 77.1247 8.63602   1
   0   5  -1 85.7535 11.3872   1
   0  -5  -1 97.1901 13.5685   1
   0   5  -1 104.598 13.3824   1
   0   5   2 9150.59  428.15   1
   0   5   2 9205.76 415.797   1
   0  -5   2 9093.22 401.717   1
   0   5   2 8057.80 323.274   1
   0   5   2 8012.70 330.337   1
   0   5   2 7863.01 397.356   1
   0   5   2 8161.69 344.318   1
   0  -5   2 8937.91 394.148   1
   0   5   2 7981.35 355.093   1
   0   5   2 9031.36 348.411   1
   0  -5   2 9033.32 372.874   1
   0  -5   2 9308.77 389.502   1
   0   5  -2 7960.32 312.725   1
   0  -5  -2 8702.14 364.427   1
   0   5  -2 8827.05 410.865   1
   0   5  -2 8334.70 357.224   1
   0   5  -2 8794.21 357.818   1
   0  -5  -2 8866.31 366.734   1
   0   5  -2 8369.22 379.003   1
   0   5  -2 8264.64 390.181   1
   0  -5  -2 8772.05  354.76   1
   0   5  -2 8337.02 404.841   1
   0   5  -2 8636.88 347.534   1
   0  -5  -2 8796.73 424.294   1
   0  -5   311510.40 519.891   1
   0   5   3 9317.45 426.213   1
   0   5   310375.00 465.443   1
   0  -5   310948.10 449.017   1
   0   5   311219.50 522.337   1
   0  -5   311249.50 524.903   1
   0   5   311780.90 588.644   1
   0   5   3 9283.82 439.762   1
   0  -5   311475.80 526.611   1
   0  -5   311227.40 524.383   1
   0   5   3 9992.50 519.537   1
   0   5  -310321.10 470.258   1
   0  -5  -311215.10  527.73   1
   0   5  -310454.30 470.726   1
   0  -5  -310858.20 494.678   1
   0   5  -310110.40 541.648   1
   0  -5  -311095.20 557.497   1
   0   5  -310226.40 471.616   1
   0   5  -310764.40 574.481   1
   0   5  -310522.70 536.407   1
   0  -5  -310777.90 497.848   1
   0   5  -310834.40 479.416   1
   0   5   421847.90 1264.89   1
   0   5   421157.10 1139.06   1
   0  -5   423661.90 1226.56   1
   0  -5   423526.30 1236.67   1
   0   5   423936.70 1371.83   1
   0  -5   423632.70 1258.39   1
   0   5   422974.10 1307.71   1
   0   5   418777.20 1029.02   1
   0  -5   423746.20 1284.07   1
   0   5   418721.00 1050.47   1
   0  -5   422267.20 1129.18   1
   0  -5  -423263.80 1272.54   1
   0  -5  -422924.50 1241.82   1
   0   5  -422052.20 1229.88   1
   0   5  -422294.10 1185.32   1
   0   5  -421042.00 1110.99   1
   0   5  -420950.70 1099.21   1
   0   5  -421957.90 1245.68   1
   0  -5  -423007.20 1230.70   1
   0   5  -421447.10 1216.50   1
   0   5   5 3531.94  172.48   1
   0  -5   5 3965.18 180.908   1
   0   5   5 4125.97 224.543   1
   0  -5   5 3792.05 155.241   1
   0  -5   5 4056.95 185.314   1
   0   5   5 4147.21 220.952   1
   0  -5   5 4049.01 188.929   1
   0  -5   5 4023.03 192.809   1
   0   5   5 3872.90 198.856   1
   0   5   5 3403.08 168.363   1
   0   5   5 3280.48 188.285   1
   0   5   5 3805.02 253.633   1
   0  -5   5 4121.26 218.396   1
   0  -5  -5 3912.55  184.47   1
   0  -5  -5 3914.42 183.135   1
   0   5  -5 3703.53 197.905   1
   0   5  -5 3703.15 236.844   1
   0   5  -5 3536.45 160.427   1
   0  -5  -5 3578.61  182.44   1
   0   5  -5 3387.83  156.86   1
   0   5  -5 3717.41 200.196   1
   0   5  -5 3661.95 172.099   1
   0   5   6 1741.27 105.932   1
   0  -5   6 2100.66 141.018   1
   0  -5   6 2129.83 118.473   1
   0   5   6 1930.67 171.194   1
   0   5   6 1982.68  130.05   1
   0  -5   6 2039.42 112.819   1
   0  -5   6 2126.64 146.764   1
   0  -5   6 2101.61  119.11   1
   0   5   6 2078.58  143.03   1
   0   5   6 1846.18 140.591   1
   0   5   6 2037.44 137.535   1
   0   5   6 1811.98 109.688   1
   0  -5  -6 2042.95 115.112   1
   0   5  -6 1738.13 96.2972   1
   0  -5  -6 1997.49 113.622   1
   0   5  -6 2076.76 129.994   1
   0   5  -6 1793.34 126.832   1
   0  -5  -6 1952.45 97.8123   1
   0   5  -6 1802.68  106.22   1
   0   5  -6 1809.55 118.931   1
   0  -5   712051.90  635.41   1
   0   5   710947.10 634.978   1
   0   5   710161.50 566.827   1
   0  -5   711290.00 614.859   1
   0  -5   710543.40 565.673   1
   0   5   710013.10 557.631   1
   0   5   711931.80 753.105   1
   0   5   710015.40 567.445   1
   0   5   711263.50 645.033   1
   0  -5   711120.20 602.267   1
   0   5   711579.50 674.723   1
   0  -5   711717.90 621.587   1
   0  -5  -711422.90 668.032   1
   0  -5  -710282.20 534.188   1
   0  -5  -711260.40 618.878   1
   0   5  -7 9834.18 535.798   1
   0   5  -710079.80 555.614   1
   0   5  -710877.30 647.702   1
   0   5  -710751.30 610.977   1
   0   5  -710828.40  611.22   1
   0   5   8 2492.41 165.957   1
   0   5   8 2451.66 205.236   1
   0   5   8 2619.73 173.358   1
   0  -5   8 2935.76 176.039   1
   0  -5   8 2459.45 170.407   1
   0   5   8 2894.23 199.335   1
   0  -5   8 3030.81 179.687   1
   0   5   8 2876.69 197.091   1
   0  -5  -8 2564.28 142.968   1
   0  -5  -8 2680.24 222.296   1
   0   5  -8 2298.29 151.702   1
   0   5  -8 2523.93 213.201   1
   0   5  -8 2679.57 235.889   1
   0  -5  -8 2874.83 178.729   1
   0   5   913482.60 835.754   1
   0  -5   914503.50 919.759   1
   0   5   912337.40 773.305   1
   0  -5   915086.20 870.708   1
   0   5   913588.50 844.642   1
   0  -5  -913636.50 907.878   1
   0   5  -911595.50 730.108   1
   0  -5  -914044.70 914.089   1
   0   5  -912361.70 778.633   1
   0  -5  10 1466.61 132.514   1
   0  -5  10 1573.35 134.484   1
   0   5  10 1365.57 138.508   1
   0   5  10 1392.49 193.237   1
   0   5  10 1328.74 134.876   1
   0   5 -10 1260.42 183.304   1
   0  -5 -10 1442.66 134.624   1
   0  -5 -10 1491.09 138.595   1
   0   5 -10 1266.57 127.961   1
   0  -5  11 3157.74 279.756   1
   0   5  11 2460.40 273.858   1
   0   5  11 2463.83 267.237   1
   0   5  11 2416.09 269.281   1
   0  -5  11 2998.21 214.721   1
   0   5 -11 2316.41 265.602   1
   0  -5 -11 2742.42 205.276   1
   0  -5 -11 2748.75 211.938   1
   0  -5  12 1269.95 134.864   1
   0   5  12 1216.42 194.789   1
   0  -5  12 1273.71 179.976   1
   0   5  12 1237.94  129.51   1
   0   5 -12 1155.13 183.298   1
   0  -5 -12 1145.77 185.341   1
   0  -5 -12 1229.65 134.743   1
   0   5  1313598.80 953.342   1
   0  -5  1316589.60 1018.39   1
   0  -5  1316172.80 1059.85   1
   0  -5 -1314584.80 929.522   1
   0   5 -1313912.60 889.363   1
   0  -5 -1315373.70 962.023   1
   0   5  14  97.436 61.8879   1
   0  -5  14 93.5687  37.898   1
   0  -5  14 99.9268 69.0738   1
   0  -5 -14 90.2937 38.0469   1
   0  -5 -14 135.046 69.9685   1
   0   5 -14 184.734 41.8262   1
   0  -5  15 7986.08 424.583   1
   0  -5 -15 8217.45 436.287   1
   0   5 -15 7151.78  384.70   1
   0   6   0 8497.62 408.767   1
   0   6   0 7832.39 396.962   1
   0  -6   0 8382.23 325.103   1
   0   6   0 8075.41 306.632   1
   0   6   0 8613.09 344.833   1
   0   6   0 8363.23 406.842   1
   0  -6   0 8806.69 415.484   1
   0   6   0 8405.23 345.845   1
   0  -6   0 8847.35 323.945   1
   0   6   0 8885.78 413.963   1
   0   6   0 8190.66 413.838   1
   0  -6   0 8346.79 323.358   1
   0  -6   1 8600.23 337.405   1
   0  -6   1 8445.98 322.198   1
   0   6   1 7854.25 357.912   1
   0   6   1 7345.73 382.657   1
   0  -6   1 8632.86 329.732   1
   0  -6   1 8545.99 396.627   1
   0   6   1 7434.39 361.999   1
   0   6   1 8336.41 368.398   1
   0   6   1 8243.60 363.096   1
   0   6   1 7421.84 282.834   1
   0  -6   1 8550.67 382.795   1
   0   6   1 8861.01  392.00   1
   0   6  -1 7514.73 397.164   1
   0  -6  -1 8692.44 456.609   1
   0   6  -1 8126.21 397.637   1
   0   6  -1 8582.65 342.587   1
   0  -6  -1 8123.13 318.288   1
   0  -6  -1 8535.54 354.192   1
   0  -6  -1 8382.97 308.436   1
   0   6  -1 8019.29 368.276   1
   0   6  -1 7955.56 312.966   1
   0   6  -1 7904.30 316.928   1
   0   6  -1 8578.97 424.797   1
   0  -6  -1 8109.52 317.921   1
   0   6   2100207.0 8160.38   1
   0   6   294283.30 7549.21   1
   0  -6   2110392.0 8970.54   1
   0  -6   2118134.0 9283.99   1
   0   6   297026.20 7587.53   1
   0   6   292824.90 7968.13   1
   0  -6   2109886.0 8590.23   1
   0   6   2111737.0 8696.01   1
   0   6   2108270.0 8796.04   1
   0  -6   2114121.0 9216.83   1
   0   6   2112800.0 9063.72   1
   0  -6  -2113384.0 8964.14   1
   0  -6  -2109487.0 9097.15   1
   0   6  -2102792.0 8139.96   1
   0   6  -2107606.0 8476.05   1
   0   6  -2112501.0 9283.32   1
   0   6  -2106745.0 8799.07   1
   0  -6  -2107836.0 8434.92   1
   0  -6  -2108257.0 8475.29   1
   0   6  -2100857.0 7803.31   1
   0   6  -2102579.0 8127.34   1
   0   6  -2104265.0 8503.32   1
   0   6  -2104090.0 8584.71   1
   0   6   3 409.955 38.3605   1
   0   6   3 409.758 75.0858   1
   0   6   3 364.701 14.3918   1
   0   6   3 307.444   31.11   1
   0  -6   3 439.509 44.6799   1
   0   6   3 321.005 30.1864   1
   0   6   3 390.556 13.2279   1
   0  -6   3 413.871 24.8532   1
   0   6   3 467.607 52.6269   1
   0   6   3 334.896  22.664   1
   0  -6   3 428.023 36.8213   1
   0  -6  -3 410.438 49.0811   1
   0   6  -3 303.747 16.2516   1
   0   6  -3 358.434  31.721   1
   0   6  -3 399.104 34.9311   1
   0  -6  -3 407.742 28.1891   1
   0   6  -3 388.131 38.3144   1
   0   6  -3 396.954 43.9948   1
   0   6  -3 336.444 28.0869   1
   0   6  -3 352.889 44.4139   1
   0   6   4 613.804 40.3713   1
   0   6   4 693.888 71.2077   1
   0   6   4 705.363 57.5017   1
   0  -6   4 873.928 61.2149   1
   0  -6   4 870.768 48.5752   1
   0  -6   4 808.581 58.1671   1
   0  -6   4 771.695 31.3827   1
   0  -6   4 873.617  59.668   1
   0  -6   4 846.009 64.2093   1
   0   6   4 618.328 54.7465   1
   0   6   4 775.403 63.6746   1
   0   6   4 760.083  59.059   1
   0   6  -4 745.722 44.9529   1
   0   6  -4 716.409 66.7284   1
   0   6  -4 727.092 85.0662   1
   0   6  -4 723.459 94.2608   1
   0  -6  -4 812.522 49.3808   1
   0   6  -4 843.054 59.4887   1
   0  -6  -4 872.094 45.7534   1
   0  -6  -4 825.147 72.2826   1
   0   6  -4 670.786 46.8186   1
   0   6   5 9746.91 536.545   1
   0   6   5 7698.21 413.787   1
   0  -6   5 9654.89 484.277   1
   0  -6   5 9465.77  431.34   1
   0  -6   5 9836.78 484.937   1
   0   6   5 7533.70 379.513   1
   0   6   5 9042.51 501.008   1
   0  -6   5 9937.13 477.505   1
   0   6   5 9578.10 511.791   1
   0  -6   5 9720.16 469.587   1
   0  -6   5 9043.66 395.066   1
   0   6   5 8668.61 424.363   1
   0   6   5 9469.32 490.409   1
   0   6  -5 9106.93 542.413   1
   0   6  -5 8814.10  427.42   1
   0   6  -5 7717.88 361.156   1
   0  -6  -5 9582.63 463.991   1
   0   6  -5 8257.10 411.997   1
   0  -6  -5 9063.06 460.992   1
   0   6  -5 9300.82 537.611   1
   0   6  -5 8890.17 476.045   1
   0  -6  -5 9595.39 464.237   1
   0  -6   631663.80 1936.89   1
   0   6   631417.90 1984.74   1
   0   6   625087.50 1615.45   1
   0   6   624729.20 1550.60   1
   0   6   630413.60 2066.77   1
   0  -6   632044.30 1931.22   1
   0  -6   631426.80 1914.44   1
   0   6   630209.80 1965.76   1
   0  -6   632694.60 2046.77   1
   0   6   631682.20 2145.34   1
   0   6   627972.50 1734.74   1
   0   6  -628077.30 1726.37   1
   0  -6  -631761.40 1980.73   1
   0  -6  -629970.70 1795.84   1
   0  -6  -631338.10 1966.65   1
   0   6  -629287.90 1955.86   1
   0   6  -630157.80 1925.47   1
   0   6  -629505.70 1969.21   1
   0   6   7 2791.67 169.313   1
   0  -6   7 3309.72 178.006   1
   0  -6   7 3334.30 226.485   1
   0   6   7 3026.93 206.596   1
   0   6   7 2512.17 156.567   1
   0   6   7 2584.00 193.236   1
   0   6   7 3240.46 219.307   1
   0   6   7 3202.74 206.259   1
   0  -6   7 3328.52 188.008   1
   0   6   7 3277.77 285.212   1
   0  -6   7 3439.68 190.682   1
   0  -6  -7 3024.92 157.976   1
   0  -6  -7 3149.47 221.837   1
   0   6  -7 3061.53 247.997   1
   0  -6  -7 3161.29 216.703   1
   0   6  -7 2746.46 164.626   1
   0   6  -7 2920.29 253.107   1
   0   6  -7 2980.11 199.792   1
   0  -6   8 7140.68 447.209   1
   0   6   8 7480.24 537.675   1
   0  -6   8 7264.32  462.34   1
   0   6   8 7170.47  526.79   1
   0   6   8 5833.94  411.98   1
   0  -6  -8 7158.20 401.303   1
   0   6  -8 6638.64 479.406   1
   0  -6  -8 6639.92  387.88   1
   0   6  -8 6035.75 356.099   1
   0   6   9 2749.04 219.837   1
   0  -6   9 2925.06  191.20   1
   0   6   9 2339.00 236.404   1
   0  -6   9 3061.72 197.952   1
   0   6   9 2526.58 204.852   1
   0   6  -9 2479.39 195.805   1
   0  -6  -9 2815.52  192.85   1
   0  -6  -9 2885.72  254.03   1
   0   6  -9 2220.21 227.087   1
   0  -6  10 675.966 127.929   1
   0   6  10 449.712 81.3322   1
   0  -6  10 666.807  89.022   1
   0   6  10 578.062  92.843   1
   0   6  10 530.386 93.3307   1
   0   6 -10  519.43 84.4742   1
   0  -6 -10 601.757 86.7444   1
   0   6 -10 613.022 91.6653   1
   0  -6 -10 597.042 87.8287   1
   0   6  11 1849.37 166.974   1
   0  -6  11 2480.06 181.625   1
   0   6  11 2219.60 197.797   1
   0  -6  11 2617.82 191.464   1
   0   6  11 2064.46 181.982   1
   0   6 -11 2041.19 179.105   1
   0   6 -11 1889.88 162.748   1
   0  -6 -11 2357.52 181.293   1
   0  -6 -11 2215.74 235.143   1
   0   6  12 2688.00  212.50   1
   0  -6  12 3270.98 284.963   1
   0  -6  12 3250.42 230.072   1
   0   6  12 2555.41 216.378   1
   0  -6 -12 2982.66  221.64   1
   0  -6 -12 2959.45 213.702   1
   0   6 -12 2513.82 268.053   1
   0  -6  13 741.791 85.0758   1
   0  -6  13  805.72 92.3627   1
   0   6 -13 641.134 85.9095   1
   0  -6 -13 652.762 82.1855   1
   0  -6 -13 763.309 89.7857   1
   0  -6  14 287.304 53.3229   1
   0  -6  14 310.217 49.1253   1
   0   6 -14 272.048 50.0399   1
   0  -6 -14 332.472 54.5145   1
   0  -6 -14 255.779 42.8529   1
   0  -6  15 211.515 45.4157   1
   0  -6 -15  149.95 33.1752   1
   0   6 -15 137.506 28.2138   1
   0   7   0 18.0627 5.78384   1
   0   7   0 12.3138 22.6573   1
   0   7   0 19.2558 11.3488   1
   0   7   0 2.70292 21.1102   1
   0  -7   0 19.8612 6.90456   1
   0  -7   0 9.15727 3.81269   1
   0  -7   0 19.1112 7.10132   1
   0  -7   0 28.7441 19.1464   1
   0   7   0 2.24065 25.0015   1
   0   7   0 56.6083  7.8803   1
   0   7   0 28.2891 15.8653   1
   0   7   0 20.1591 25.6603   1
   0  -7   1 8496.25 327.783   1
   0  -7   1 8698.31 343.914   1
   0  -7   1 8712.27 345.689   1
   0  -7   1 8607.20 451.018   1
   0   7   1 7995.74 382.377   1
   0   7   1 7593.98 361.972   1
   0   7   1 8895.51 448.824   1
   0  -7   1 8940.01 415.259   1
   0   7   1 7468.38 407.105   1
   0   7  -1 7916.23 434.643   1
   0  -7  -1 9134.19 387.022   1
   0   7  -1 8709.28 414.082   1
   0  -7  -1 7839.31 296.592   1
   0   7  -1 8273.32 340.136   1
   0   7  -1 8330.70 428.007   1
   0   7  -1 7722.20 312.298   1
   0  -7  -1 8310.44 303.732   1
   0   7  -1 7761.48 313.962   1
   0  -7  -1 7805.35 299.841   1
   0  -7  -1 8947.22 445.594   1
   0   7  -1 8124.90 424.959   1
   0   7   2 735.553 40.9445   1
   0   7   2 746.905 43.3746   1
   0  -7   2 842.876 32.9202   1
   0  -7   2 759.937 71.3725   1
   0   7   2 786.458 54.6453   1
   0  -7   2 731.197 40.2143   1
   0   7   2 706.346  26.631   1
   0  -7   2 866.697 42.4977   1
   0  -7   2  775.07 54.7375   1
   0   7   2 611.729 51.3813   1
   0   7   2 648.201 69.6642   1
   0   7  -2 744.425 87.8641   1
   0   7  -2 589.129 27.3572   1
   0   7  -2 763.394 58.0448   1
   0   7  -2 686.782 54.6608   1
   0  -7  -2 666.785 22.4394   1
   0  -7  -2 745.606 34.3049   1
   0  -7  -2 766.466 38.2226   1
   0  -7  -2 895.602 98.4917   1
   0   7  -2 668.789 31.2717   1
   0   7  -2 609.347 28.5847   1
   0  -7   3 993.267 44.5509   1
   0   7   3 925.872 83.3796   1
   0   7   3 742.957 43.2336   1
   0   7   3 995.065 61.0027   1
   0  -7   3 1009.01 76.6066   1
   0  -7   3 1032.26 47.9358   1
   0   7   3 852.389 39.6666   1
   0  -7   3 1053.49 91.7256   1
   0   7   3 1000.91 69.0005   1
   0   7  -3 963.565 66.6613   1
   0  -7  -3 1033.94 53.6586   1
   0  -7  -3 1063.36  82.367   1
   0   7  -3 901.531 59.6138   1
   0  -7  -3 1001.83 51.7188   1
   0   7  -3 1032.86 76.7613   1
   0   7  -3 893.688 43.5254   1
   0   7   4 7888.78 454.243   1
   0   7   4 8277.21 418.437   1
   0  -7   4 8656.00  422.37   1
   0  -7   4 9160.46 416.625   1
   0  -7   4 8793.83 403.543   1
   0   7   4 7127.99 349.796   1
   0  -7   4 8576.00 385.305   1
   0   7   4 8409.05 438.145   1
   0  -7   4 8575.38 423.732   1
   0   7  -4 7713.50  407.23   1
   0   7  -4 7909.18 427.376   1
   0  -7  -4 8702.84 469.423   1
   0  -7  -4 8421.47 394.192   1
   0   7  -4 7081.52 368.367   1
   0   7  -4 7695.53 356.679   1
   0  -7  -4 8301.79 379.123   1
   0   7  -4 8324.42 444.698   1
   0   7   519224.20 1157.40   1
   0  -7   520297.50 1178.75   1
   0   7   516004.30 908.153   1
   0   7   518842.10 1157.03   1
   0  -7   519714.70 1073.50   1
   0  -7   519544.70 1063.83   1
   0  -7   519311.80 1064.50   1
   0   7   519358.20 1180.17   1
   0   7   519172.60 1207.01   1
   0   7  -517326.00 950.024   1
   0   7  -518461.80 1099.76   1
   0  -7  -518983.00 1034.37   1
   0   7  -518770.60 1111.71   1
   0  -7  -518853.10 1033.51   1
   0   7  -518259.20 1071.27   1
   0   7   6 2853.82 194.195   1
   0   7   6 2475.03  184.17   1
   0  -7   6 2764.43  182.92   1
   0   7   6 1992.16 119.753   1
   0   7   6 2775.64 221.559   1
   0  -7   6 2803.94 159.499   1
   0   7   6 2787.85  192.49   1
   0  -7   6 2750.13 142.691   1
   0  -7   6 2680.43 145.183   1
   0   7  -6 2455.96 166.607   1
   0   7  -6 2497.79 168.788   1
   0  -7  -6 2650.83 144.609   1
   0  -7  -6 2600.14 139.722   1
   0   7  -6 2584.48 176.945   1
   0   7  -6 2576.38  172.40   1
   0  -7   7 8745.00 479.416   1
   0  -7   7 8597.97 520.066   1
   0  -7   7 8582.78  458.47   1
   0   7   7 8662.96 538.065   1
   0   7   7 8186.70 522.926   1
   0  -7   7 8409.13 460.724   1
   0  -7  -7 8407.16 455.865   1
   0   7  -7 7198.15 404.612   1
   0   7  -7 7904.14 482.916   1
   0   7   811389.30 725.977   1
   0   7   810605.50  695.14   1
   0  -7   811658.80 666.901   1
   0  -7   811720.40 661.113   1
   0  -7  -811346.20 645.783   1
   0   7  -8 9077.79 613.594   1
   0   7  -810496.00 660.622   1
   0   7   9 5542.44 387.442   1
   0  -7   9 6376.87 374.873   1
   0   7   9 6451.52 429.699   1
   0  -7   9 6494.85 383.656   1
   0   7  -9 5963.08 394.312   1
   0   7  -9 4837.96 316.604   1
   0  -7  -9 6336.95 442.937   1
   0  -7  10 3339.47  221.50   1
   0   7  10 3019.81 244.802   1
   0  -7  10 3491.51 289.675   1
   0   7  10 3169.65 330.148   1
   0  -7 -10 3279.34 226.428   1
   0   7 -10 2990.82 311.662   1
   0   7 -10 2488.46 193.862   1
   0  -7  11 2336.90  172.45   1
   0   7  11 1790.55 241.128   1
   0   7  11 2117.69 259.276   1
   0  -7  11 2253.63 231.694   1
   0   7 -11 1733.74 154.084   1
   0  -7 -11 2130.14 168.056   1
   0   7 -11 1958.27 178.453   1
   0  -7  1213145.60 856.309   1
   0  -7  1213076.80 760.452   1
   0   7  1210923.80 775.329   1
   0   7  12 9388.77 653.926   1
   0  -7 -1212054.60 723.458   1
   0   7 -1210880.60 689.798   1
   0   7 -1210015.00  637.00   1
   0  -7  13 1828.76 136.515   1
   0  -7  13 1888.34 184.085   1
   0   7 -13 1525.46 126.669   1
   0  -7 -13 1801.01 137.918   1
   0  -7  14 5200.11 322.705   1
   0  -7  14 5083.50 275.413   1
   0  -7 -14 5180.19 286.373   1
   0   7 -14 4304.71 287.948   1
   0  -7 -15 1374.53 79.5071   1
   0   8   0 159.328 47.2139   1
   0   8   0 122.723 21.0144   1
   0   8   0 164.845 39.0401   1
   0   8   0 157.831 39.3011   1
   0   8   0 184.312 30.9219   1
   0  -8   0 193.687  54.495   1
   0   8   0 127.308 13.5884   1
   0   8   0 230.411 30.8169   1
   0   8   1150577.013691.10   1
   0   8   1160288.014992.10   1
   0   8   1150562.013834.00   1
   0   8   1163749.014988.60   1
   0  -8   1168143.015816.60   1
   0   8   1139773.013533.60   1
   0   8   1138526.013061.10   1
   0   8   1151051.014135.60   1
   0  -8  -1166223.015686.90   1
   0   8  -1156715.014670.50   1
   0   8  -1162805.015218.30   1
   0   8  -1168615.015653.70   1
   0   8  -1146744.014107.60   1
   0  -8   2 139.141 23.9103   1
   0   8   2-1.77415  19.042   1
   0   8   2 67.9616 19.6002   1
   0   8   2 58.5412 17.9003   1
   0   8   2  96.337 35.8709   1
   0   8   2 107.101  41.772   1
   0   8   2  85.504 37.6944   1
   0  -8   2 84.2465 26.5782   1
   0   8  -2 84.1522 28.2675   1
   0  -8  -2 118.937 33.8603   1
   0   8  -2 116.523 44.2776   1
   0  -8  -2  79.432 23.0976   1
   0   8  -2 62.2621 27.4706   1
   0  -8   362270.40 4231.96   1
   0   8   363991.50 4564.37   1
   0  -8   363416.80 4277.02   1
   0  -8   362766.60 4294.74   1
   0  -8   364857.80 4614.10   1
   0   8   363813.40 4638.03   1
   0   8   355785.40 4263.54   1
   0  -8   367916.50 4828.27   1
   0   8  -357222.70 4189.40   1
   0  -8  -367149.50 4939.66   1
   0   8  -360213.10 4382.06   1
   0  -8  -364186.50 4452.34   1
   0   8  -344204.70 3126.81   1
   0   8  -362942.10 4656.73   1
   0  -8   4 138.816 24.3692   1
   0   8   4 212.512 40.3506   1
   0   8   4 151.557 48.2524   1
   0  -8   4 127.999 21.9998   1
   0  -8   4 147.696 31.3338   1
   0  -8   4 136.672 22.2583   1
   0   8   4 51.8489 47.6055   1
   0   8   4 220.177 35.1726   1
   0  -8   4 171.429 35.3981   1
   0   8  -4 119.772 37.4294   1
   0   8  -4 138.723 36.1312   1
   0   8  -4 180.754 42.5807   1
   0  -8  -4 146.039 38.4895   1
   0   8  -4 150.181 20.7133   1
   0   8  -4 133.575 43.6187   1
   0  -8   520382.30 1158.54   1
   0  -8   519620.40 1109.80   1
   0   8   519235.80 1213.25   1
   0   8   518914.30 1196.12   1
   0   8   518284.20 1124.59   1
   0   8   520119.80 1182.71   1
   0  -8   519396.20 1041.20   1
   0  -8   519740.20 1079.72   1
   0  -8  -519622.10 1085.92   1
   0   8  -517791.80 1073.66   1
   0   8  -518952.80 1222.85   1
   0   8  -518949.10 1227.77   1
   0   8  -516002.40 929.974   1
   0   8   6 121.566 47.8556   1
   0  -8   6  125.44 51.7559   1
   0   8   6 106.772 56.0977   1
   0  -8   6  169.45 33.9346   1
   0  -8   6 135.062 30.8538   1
   0   8   6 106.503 81.8252   1
   0  -8   6 170.283 60.6521   1
   0   8  -6 101.936 45.9681   1
   0  -8  -6 224.864 54.0592   1
   0   8  -6 171.346 52.2333   1
   0  -8   740298.10 2672.60   1
   0   8   738704.40 2938.35   1
   0  -8   742146.00 2822.66   1
   0   8   739144.50 2829.68   1
   0  -8  -741402.40 2754.89   1
   0   8  -737112.50 2656.45   1
   0   8  -731243.20 2160.78   1
   0   8   8  237.13 116.804   1
   0  -8   8 259.388 54.1594   1
   0   8   8 306.166 72.5538   1
   0  -8   8 232.424 73.1673   1
   0   8  -8 120.223 45.4657   1
   0  -8  -8 230.788 78.8115   1
   0   8  -8 209.381 68.8147   1
   0   8   9 1951.27 190.038   1
   0  -8   9 2154.25 212.564   1
   0  -8   9 1964.28 146.684   1
   0   8   9 1859.63  250.25   1
   0  -8  -9 2129.95  153.93   1
   0   8  -9 1963.96 180.751   1
   0   8  -9 1531.03  132.03   1
   0   8  10 1559.76 225.353   1
   0  -8  10 1740.58 140.132   1
   0  -8  10 1927.71 148.337   1
   0   8  10 1666.75 236.527   1
   0   8 -10 1554.66 227.941   1
   0  -8 -10 1722.00 142.502   1
   0   8 -10 1148.44 123.513   1
   0  -8  11 2840.42 195.298   1
   0  -8  11 2656.23 187.716   1
   0   8  11 2393.01 209.751   1
   0   8  11 2022.43 261.092   1
   0   8 -11 2460.61 207.374   1
   0   8 -11 1823.37 216.977   1
   0  -8 -11 2582.42 186.917   1
   0   8  12 58.2699 42.8594   1
   0   8  12 87.0458 48.9358   1
   0  -8  12 97.9548 40.8083   1
   0  -8  12 100.719 44.8059   1
   0   8 -12 59.2468 60.9213   1
   0   8 -12 88.2729 46.3083   1
   0  -8 -12 104.652 43.5986   1
   0  -8  13 644.327 71.9177   1
   0   8  13  462.42 68.9931   1
   0  -8  13 588.604  66.003   1
   0   8 -13 466.083 90.9108   1
   0  -8 -13 654.914 72.8759   1
   0  -8  14 83.5599 26.9407   1
   0  -8 -14 63.7975 47.1344   1
   0   9   0 51.0268 35.0301   1
   0   9   0 105.091 26.9431   1
   0   9   0 62.6988 22.3236   1
   0   9   0 56.9458 27.0624   1
   0   9   0 33.7536   41.95   1
   0  -9   0 98.7399 46.7551   1
   0   9   1 5055.31 314.092   1
   0   9   1 4974.57 262.278   1
   0  -9   1 6206.16 315.275   1
   0   9   1 5693.00  259.36   1
   0   9   1 5437.32 286.748   1
   0   9   1 5836.11 305.279   1
   0   9  -1 5954.08 294.698   1
   0   9  -1 5179.97 326.558   1
   0  -9  -1 6305.62 380.138   1
   0   9  -1 5434.98 313.276   1
   0   9  -1 5951.50 310.163   1
   0   9  -1 5728.09 303.517   1
   0   9   2 117.289 44.6737   1
   0   9   2 124.146 30.1224   1
   0  -9   2 158.923 29.3076   1
   0   9   2 123.048 33.4638   1
   0  -9  -2 117.471 61.6193   1
   0   9  -2 78.3773  33.546   1
   0   9  -2 154.557  33.447   1
   0   9  -2 100.573 52.1656   1
   0   9  -2 19.3431 30.9164   1
   0   9   3 6747.81 345.029   1
   0   9   3 6477.48 403.603   1
   0   9   3 6051.51 367.125   1
   0  -9   3 6995.53 387.244   1
   0   9   3 7130.66 394.006   1
   0  -9   3 7746.81 392.853   1
   0  -9  -3 7271.63 330.311   1
   0   9  -3 6345.97  355.59   1
   0   9  -3 7022.27 386.676   1
   0   9  -3 6925.25 377.317   1
   0  -9  -3 7872.68 496.242   1
   0   9   415049.20 906.695   1
   0  -9   416127.30 904.321   1
   0   9   415411.90 960.399   1
   0   9   414977.40 857.456   1
   0   9   414614.20 1019.07   1
   0  -9  -415495.90 848.745   1
   0   9  -414770.50 944.452   1
   0   9   5 4164.68  245.13   1
   0   9   5 4236.34 291.132   1
   0  -9   5 4497.04 295.612   1
   0   9   5 3989.63 265.587   1
   0  -9  -5 4223.05 248.042   1
   0   9  -5 3881.53 251.851   1
   0  -9   632925.60 2123.36   1
   0   9   629838.00 2124.25   1
   0   9   630746.90 2284.13   1
   0   9  -628563.60 1966.51   1
   0  -9  -631551.30 1995.69   1
   0   9   7 7934.55 559.959   1
   0   9   7 7666.75 534.162   1
   0  -9   7 8508.24 487.854   1
   0   9  -7 7451.04 589.337   1
   0  -9  -7 8267.21 462.825   1
   0  -9   810346.50 683.824   1
   0   9   8 9989.23  686.98   1
   0   9   8 9582.30 680.321   1
   0   9  -8 9959.13 757.559   1
   0  -9  -810294.90 593.382   1
   0   9   9 8445.16 590.224   1
   0   9   9 7746.76 559.974   1
   0  -9   9 9651.20 570.051   1
   0   9  -9 8362.32 668.548   1
   0  -9  -9 9496.72 555.668   1
   0   9  10 8479.80 613.818   1
   0   9  1010502.30  708.50   1
   0  -9  1011606.70 691.139   1
   0   9 -1010185.60 680.183   1
   0  -9 -1011281.10 734.145   1
   0   9  11 3577.13 272.871   1
   0  -9  11 4203.15 327.304   1
   0   9  11 2853.10 307.695   1
   0  -9 -11 3974.09 248.345   1
   0   9 -11 3736.62 356.996   1
   0  -9  12 7762.83 506.925   1
   0   9  12 6482.93  424.49   1
   0  -9 -12 7078.97 409.389   1
   0   9 -12 6795.64 434.224   1
   0   9  13 2017.80 145.738   1
   0  -9  13 3311.93 222.512   1
   0  -9  13 2631.60 141.697   1
   0  -9  13 2620.64 176.699   1
   0   9 -13 2510.47 212.181   1
   0  -9 -13 3107.23 169.149   1
   0  -9 -14 4988.56 243.643   1
   0  10   018885.60 1122.84   1
   0  10   019223.60 1088.56   1
   0  10   019740.30 1230.56   1
   0 -10   020522.30 1276.39   1
   0  10   017478.20 1199.66   1
   0 -10   110397.50 562.633   1
   0  10   1 9145.61  561.06   1
   0  10   1 8737.08  553.15   1
   0  10   1 9685.60 590.248   1
   0  10  -1 8872.45 601.589   1
   0  10  -1 9721.91 543.336   1
   0  10  -110006.80 529.903   1
   0  10  -1 9435.36 528.952   1
   0 -10  -110710.80 596.664   1
   0  10   224787.60 1706.67   1
   0  10   227805.80 1770.65   1
   0 -10   228181.90 1746.50   1
   0 -10  -230888.40 1962.43   1
   0  10  -226974.20 1710.99   1
   0  10  -228302.00 1763.70   1
   0  10  -224331.10 1610.45   1
   0  10   3 4784.35 290.165   1
   0 -10   3 4534.92 244.086   1
   0 -10  -3 5334.06 317.034   1
   0  10  -3 4773.77 277.483   1
   0  10   419958.90 1321.65   1
   0 -10   421747.60 1350.63   1
   0  10   418918.90 1224.78   1
   0  10  -419938.60 1317.19   1
   0 -10   5 2223.45 149.861   1
   0  10   5 1923.99 168.949   1
   0  10   5 2094.55 252.919   1
   0 -10  -5 2165.55  156.56   1
   0  10  -5 2040.07 161.821   1
   0  10   648854.90 3880.86   1
   0 -10   657805.00 4188.93   1
   0  10   651636.20 4034.90   1
   0  10  -648369.70 3832.18   1
   0 -10  -651831.90 3723.09   1
   0 -10   7 890.122 94.7874   1
   0  10   7 884.447 128.799   1
   0  10   7 793.474  130.32   1
   0  10  -7  790.22 113.666   1
   0 -10  -7 823.163 115.859   1
   0 -10   8 266.502  52.283   1
   0  10   8 40.4473 68.7588   1
   0  10   8 266.394  68.612   1
   0  10  -8 142.447 62.1319   1
   0 -10  -8 49.8115 45.1478   1
   0  10   9 2596.63 232.587   1
   0  10   9 2157.70 211.651   1
   0 -10   9 3020.96 205.504   1
   0 -10  -9 3184.16 263.227   1
   0  10  -9 2542.61 215.198   1
   0 -10  10 4577.49 343.062   1
   0  10  10 2914.92 330.242   1
   0  10  10 3955.91 381.962   1
   0 -10 -10 4324.11 262.666   1
   0  10 -10 3521.69  269.94   1
   0  10  11  780.01 158.711   1
   0  10  11 1256.21 139.234   1
   0 -10  11 1584.88 123.525   1
   0  10 -11 1441.99 137.501   1
   0 -10 -11 1417.72 157.289   1
   0  10  12 1442.40 131.833   1
   0 -10  12 1946.32 132.659   1
   0 -10 -12 1727.48  159.74   1
   0  10 -12 1533.75 179.051   1
   0  10 -13 56.2881 27.0684   1
   0 -10 -13 61.1853 25.5103   1
   0  11   0 20.0733 44.6381   1
   0  11   0 24.5509 22.3184   1
   0 -11   0  29.802 46.6085   1
   0  11   1 57.2776 36.5711   1
   0 -11   1 35.1503 32.3561   1
   0  11  -1 57.9716 35.0301   1
   0 -11  -1 58.9101 38.6313   1
   0  11  -1 155.143 48.5802   1
   0  11   2 1234.99 115.522   1
   0 -11   2 1153.50 128.155   1
   0  11  -2 1249.66 100.636   1
   0 -11  -2 1429.09 118.358   1
   0  11  -2 1176.66  106.11   1
   0  11  -2 987.179  145.57   1
   0  11   3 782.358 135.311   1
   0  11   3 735.643  99.964   1
   0  11  -3 722.597 83.0053   1
   0  11  -3 734.497 83.9917   1
   0  11   4 6733.20 514.453   1
   0  11   4 6977.34 462.342   1
   0  11  -4 7092.33 425.831   1
   0  11  -4 6760.95  413.14   1
   0  11   5 5715.85 405.504   1
   0  11   5 5091.32 455.316   1
   0 -11   5 6334.11 362.839   1
   0  11  -5 5539.12 436.514   1
   0  11   6 44.2063 51.5145   1
   0 -11   6 58.1191 59.4318   1
   0  11   6 38.2033 52.7589   1
   0  11  -6  63.212 46.3547   1
   0  11   7 2516.39 229.773   1
   0 -11   7 2751.32  185.58   1
   0  11   7 2306.99 236.668   1
   0  11  -7 2483.09  207.74   1
   0  11   8 6350.57 456.993   1
   0 -11   8 7042.63 408.775   1
   0  11   8 5444.82  427.13   1
   0  11  -8 5681.37 397.521   1
   0 -11  -8 6047.44 349.381   1
   0 -11   9 1818.70  192.91   1
   0  11   9 1261.77 220.315   1
   0  11   9 1686.21 169.482   1
   0  11  -9 1583.75 157.304   1
   0 -11  -9 1546.48 120.254   1
   0 -11  10 19.0438 33.4226   1
   0  11  10 19.6834 56.5587   1
   0  11  10 61.3735 42.2399   1
   0 -11 -10 17.7713 45.3974   1
   0  11 -10 8.84804 40.1472   1
   0  11  11 7630.88 558.071   1
   0  11 -11 7311.90 536.725   1
   0 -11 -11 7880.00 476.731   1
   0  11  12 155.654 66.5792   1
   0  11 -12 193.875  41.518   1
   0  11 -12 77.0663 36.9135   1
   0 -11 -12 103.255 48.5419   1
   0  12   014351.10 989.369   1
   0 -12   016896.70 1085.21   1
   0  12   117469.90 1142.96   1
   0 -12   118595.40 1152.60   1
   0  12  -118247.70 1176.40   1
   0  12  -118114.10 1161.71   1
   0 -12  -120567.20 1271.97   1
   0  12   2 5933.81 406.287   1
   0  12   2 6047.04 466.632   1
   0  12  -2 6367.89 394.234   1
   0  12  -2 6624.16  381.19   1
   0  12   3 7322.06 480.965   1
   0  12   3 6977.12 560.897   1
   0  12  -3 7285.27 451.472   1
   0  12  -3 7938.71 466.261   1
   0  12   410578.50 795.972   1
   0  12   410238.50 687.571   1
   0  12  -410848.80 673.886   1
   0  12  -410994.40 673.041   1
   0  12   5 8035.52 643.534   1
   0  12   5 7813.52 547.382   1
   0  12  -5 8219.64 597.936   1
   0  12  -5 7434.52  542.14   1
   0  12   6 6227.11 467.074   1
   0  12   6 6441.68 545.909   1
   0  12  -6 5880.68 386.145   1
   0  12  -6 6654.45 429.578   1
   0  12   7 25.0739 53.0352   1
   0  12   7 43.6844 89.0458   1
   0  12  -7 44.9935 50.0939   1
   0  12  -7 94.2145 42.0665   1
   0  12   8 3898.09 292.897   1
   0  12   8 3168.24 349.559   1
   0  12  -8 3558.51 334.704   1
   0  12  -8 3014.84 226.456   1
   0  12   9 1184.95 185.773   1
   0  12   9 872.517 112.658   1
   0  12  -9 1195.74 174.394   1
   0  12  -9 878.497  100.16   1
   0  12  10 648.576 91.6376   1
   0  12  10 390.148 72.6069   1
   0 -12 -10 572.704 58.2855   1
   0  12 -10 517.846 73.9268   1
   0  12 -10 803.137 133.383   1
   0  12  11 404.428 66.0476   1
   0  12 -11 363.347 62.5395   1
   0  12 -11 312.436 55.3661   1
   0  12  12 30.3833 38.9324   1
   0  12 -12 28.1056 24.2637   1
   0  12 -12 30.0657 21.9641   1
   0  13   0 46.1373 40.3128   1
   0  13   1 1050.37 119.953   1
   0  13  -1 997.376 113.553   1
   0  13   2 2375.28 203.304   1
   0  13  -2 2507.92 201.943   1
   0  13  -2 2664.39 234.688   1
   0  13   3 7716.73  527.19   1
   0  13  -3 8578.02 512.953   1
   0  13  -3 7783.97 502.551   1
   0  13   4 361.516 130.946   1
   0  13  -4 411.117 73.2951   1
   0  13  -4 330.443 66.5553   1
   0  13   5 344.173 87.9967   1
   0  13  -5 407.977 116.316   1
   0  13  -5 354.343 65.8428   1
   0  13   6 5230.50 376.378   1
   0  13   6 4870.06 383.189   1
   0  13  -6 4788.07 329.862   1
   0  13  -6 5259.31 351.204   1
   0  13   7 49.9931 46.5793   1
   0  13   7 12.8287 68.2621   1
   0  13  -7 18.0271  33.632   1
   0  13  -7 32.7267 64.1849   1
   0  13   8 4913.26  373.90   1
   0  13   8 6287.27 413.938   1
   0  13  -8 6159.21 467.495   1
   0  13  -8 5036.06 345.824   1
   0  13   9 680.384 92.6569   1
   0  13   9 440.545 118.377   1
   0  13  -9 496.536 75.2681   1
   0  13  -9 641.865  89.806   1
   0  13  10 3259.89 217.401   1
   0  13 -10 2429.50 169.178   1
   0  13 -10 3302.93 263.749   1
   0  13  11 951.731 86.8418   1
   0  13 -11 724.023 106.158   1
   0  13 -11 954.467 85.6398   1
   0  14   0 287.112 107.235   1
   0  14   115741.50 1057.03   1
   0  14  -116216.10 1069.69   1
   0  14   2 203.566 69.7934   1
   0  14  -2 216.091  55.129   1
   0  14  -2 240.895 61.4973   1
   0  14   3 250.712 127.955   1
   0  14  -3  443.11 103.702   1
   0  14   4 836.955 124.691   1
   0  14  -4 983.353 151.141   1
   0  14  -4 860.901  148.82   1
   0  14   5 2969.01 260.518   1
   0  14  -5 2936.92 221.802   1
   0  14  -5 3354.45 295.557   1
   0  14   6 2310.59 201.954   1
   0  14   6 2250.99 215.125   1
   0  14  -6 2365.19 186.477   1
   0  14  -6 2109.46 173.187   1
   0  14   7 1917.49 187.498   1
   0  14   7 2274.17 195.838   1
   0  14  -7 1973.56  210.33   1
   0  14  -7 2386.36 247.282   1
   0  14   8 198.812 87.7671   1
   0  14   8 110.634 50.4368   1
   0  14  -8 226.425 87.4047   1
   0  14  -8 166.108 70.6767   1
   0  14   9 2463.27 166.498   1
   0  14   9 1208.54 146.985   1
   0  14  -9 1789.87 131.571   1
   0  14  -9 2322.97 208.379   1
   0  14  10  513.89 107.884   1
   0  14 -10 380.943 89.8573   1
   0  14 -10 1440.75 123.705   1
   0  15   0 58.0034 69.8101   1
   0  15   1 97.4988 52.3177   1
   0  15  -1  88.111 48.8642   1
   0  15   2 2428.73 211.184   1
   0  15  -2 2343.57 251.856   1
   0  15   3 380.463 127.433   1
   0  15  -3 281.062 106.922   1
   0  15  -3 375.036 66.7105   1
   0  15   4 2045.85  199.23   1
   0  15  -4 1959.90 170.135   1
   0  15  -4 2488.20 177.867   1
   0  15   5 1067.79 140.921   1
   0  15  -5 1250.44 118.001   1
   0  15  -5 1025.37 157.816   1
   0  15   6 738.179 113.765   1
   0  15  -6 987.786 101.648   1
   0  15  -6 737.056 89.7848   1
   0  15   7 1619.07 150.755   1
   0  15   7 1996.06 161.215   1
   0  15  -7 2160.72 154.224   1
   0  15  -7 1818.88  146.03   1
   0  15   8 64.9013 66.2407   1
   0  15   8 31.9809 33.4735   1
   0  15  -8 496.727 68.9205   1
   0  15  -8 67.3131 35.0157   1
   0  15   9 2071.73 139.636   1
   0  15  -9 1585.50 156.762   1
   0  15  -9 2118.43 138.672   1
   0  16   010841.70 719.844   1
   0  16   1 68.7818 46.4869   1
   0  16   2 6753.68 465.081   1
   0  16   3 29.5697 52.4614   1
   0  16  -3 5.06874 23.6634   1
   0  16   4 9652.85 663.695   1
   0  16  -410691.40 673.586   1
   0  16   5 9.12535  53.896   1
   0  16  -5 132.523 43.0279   1
   0  16  -5 186.919 63.6226   1
   0  16  -6 3899.58 247.683   1
   0  16  -6 4835.68 273.288   1
   0  16  -7 34.4545 37.2374   1
   0  16  -7  3.3281 21.4809   1
   0  16   8 2690.38 203.541   1
   0  16  -8 2877.80 159.379   1
   0  16  -8 2117.62 141.978   1
   0  17   0 0.96991 21.1696   1
   0  17   1 13.4496 28.6869   1
   0  17  -1 9.40282 27.5006   1
   0  17   3 2460.63 194.136   1
   0  17   4 3.14891 36.9763   1
   0  17  -4 1.86063 23.9199   1
   0  17  -5 1019.86 108.031   1
   0  17  -6 943.374 70.4716   1
   0  17  -6  758.54 103.179   1
   0  17  -7 1809.65 115.218   1
   1   0 -16 12.6638 30.8264   1
  -1   0  16 14.5811 20.0646   1
   1   0 -15 1027.96 90.6392   1
   1   0 -15 1160.64 145.128   1
  -1   0  15 913.468 83.1886   1
  -1   0  15 1115.24 102.477   1
   1   0 -14  14.091 34.1539   1
   1   0 -14 16.7422 30.9652   1
  -1   0  14 19.7719 33.5247   1
  -1   0  14 6.38617 29.2316   1
   1   0 -13 5592.69 382.813   1
   1   0 -13 5077.48 444.559   1
  -1   0  13 5199.64 422.847   1
  -1   0  13 5669.15 392.252   1
   1   0 -12 19.8253  44.778   1
   1   0 -12 29.5648 42.3335   1
  -1   0  12 48.1278 69.7577   1
  -1   0  12  29.276 40.3875   1
   1   0 -1118877.40 1271.77   1
   1   0 -1117571.10 1300.03   1
  -1   0  1120152.20 1341.41   1
  -1   0  1119267.80 1264.63   1
   1   0 -10 54.2044 69.3731   1
   1   0 -10 19.6826 42.8061   1
  -1   0  10 59.2831 38.3354   1
  -1   0  10 23.2206  41.851   1
   1   0  -933044.80 2296.45   1
   1   0  -932374.70 2243.76   1
  -1   0   936368.70 2479.14   1
  -1   0   935853.00 2490.57   1
   1   0  -8 42.8244 31.5401   1
   1   0  -8 36.6348 33.8219   1
   1   0  -8 54.9205 35.5255   1
  -1   0   8 38.7016 32.5197   1
  -1   0   8 35.3654  48.983   1
  -1   0   8 59.3062 52.9849   1
  -1   0   8 31.8609  51.542   1
  -1   0   8  93.301 56.1147   1
   1   0  -741944.00 2901.73   1
   1   0  -743098.40 2886.51   1
   1   0  -738710.30 2436.26   1
   1   0  -738529.50 2420.02   1
   1   0  -741014.90 2800.32   1
  -1   0   742292.40 2870.84   1
  -1   0   746654.70 3071.24   1
  -1   0   743312.60 2972.12   1
  -1   0   743506.00 2914.33   1
  -1   0   741724.90 2645.47   1
  -1   0   739606.80 2569.93   1
  -1   0   746075.40 3154.93   1
   1   0  -6 102.322 16.5882   1
   1   0  -6 99.3621 32.1776   1
   1   0  -6 97.9776 33.0456   1
   1   0  -6 96.3643 16.7929   1
   1   0  -6 130.921  52.169   1
  -1   0   6 159.578 33.6891   1
  -1   0   6 155.288 32.5072   1
  -1   0   6 152.313 32.0323   1
  -1   0   6 123.621 31.7086   1
   1   0  -567084.70 5013.49   1
   1   0  -572180.00 5349.36   1
   1   0  -571397.40 5072.17   1
   1   0  -569904.70 5015.18   1
  -1   0   573269.20 5461.41   1
  -1   0   578115.00 5497.45   1
  -1   0   571511.60 5068.58   1
  -1   0   581725.80 5969.76   1
  -1   0   574234.20 5554.41   1
  -1   0   573948.40 5455.15   1
  -1   0   575728.60 5591.94   1
   1   0  -4 77.3251 32.4259   1
   1   0  -4 31.5777 12.1183   1
   1   0  -4 43.3621 20.6317   1
   1   0  -4 42.7364 21.7809   1
   1   0  -4 145.572 21.9225   1
  -1   0   4 36.8699 22.6759   1
  -1   0   4 60.0491 33.1874   1
  -1   0   4 55.2345 20.0118   1
  -1   0   4 55.6338 10.5059   1
  -1   0   4 137.717  20.852   1
  -1   0   4  56.375 21.2541   1
   1   0  -362652.80 4272.07   1
   1   0  -363936.90 4359.23   1
   1   0  -364313.50 4259.28   1
   1   0  -357332.60 3921.42   1
   1   0  -361147.90 4063.42   1
   1   0  -357438.40 3986.69   1
  -1   0   361551.80 4000.85   1
  -1   0   362865.40 4270.15   1
  -1   0   367886.40 4396.92   1
  -1   0   364287.00 4399.72   1
  -1   0   366732.10 4494.90   1
  -1   0   364360.00 4372.59   1
   1   0  -2 98.3448 11.0038   1
   1   0  -2 78.4598 15.7479   1
   1   0  -2 93.3448 24.5188   1
   1   0  -2 150.954 27.2542   1
   1   0  -2 80.3966 14.8405   1
   1   0  -2 91.3382 10.9981   1
  -1   0   2 127.425 15.1788   1
  -1   0   2 119.199 27.5176   1
  -1   0   2  87.136  15.622   1
  -1   0   2 90.2014 15.1932   1
   1   0   2 42.8549 7.53404   1
   1   0   2  35.288 10.8492   1
   1   0   2 41.7977  10.739   1
   1   0   2 31.6205 10.1108   1
   1   0   2 30.8817 11.0514   1
   1   0   2 43.7878 9.34624   1
  -1   0  -2 41.6139 7.57259   1
  -1   0  -2 31.1217 10.7985   1
  -1   0  -2 43.6241 15.3203   1
  -1   0  -2  29.201 10.6243   1
  -1   0  -2 27.6416 16.4693   1
  -1   0  -2 31.2505 7.13977   1
   1   0   3251938.026129.90   1
   1   0   3246361.025247.30   1
   1   0   3247575.025337.80   1
   1   0   3254067.026257.80   1
   1   0   3245043.025258.90   1
   1   0   3240372.024882.20   1
  -1   0  -3257136.026593.40   1
  -1   0  -3223761.022887.20   1
  -1   0  -3243387.025091.70   1
  -1   0  -3228468.023704.50   1
  -1   0  -3249199.025739.30   1
  -1   0  -3240369.024921.30   1
   1   0   4 85.9123 16.2109   1
   1   0   4 16.5313 19.9727   1
   1   0   4 29.2873 16.1171   1
   1   0   4 45.0978  14.473   1
   1   0   4 16.6647 15.6406   1
  -1   0  -4 21.3558 13.4702   1
  -1   0  -4 28.2028 26.7363   1
  -1   0  -4 38.5687 13.8682   1
  -1   0  -4 16.5064 15.3761   1
  -1   0  -4 18.5544 9.14464   1
  -1   0  -4 7.59701 23.0367   1
   1   0   518303.40 959.674   1
   1   0   518542.70 985.885   1
   1   0   518433.10 918.923   1
   1   0   519940.40 1029.66   1
   1   0   519739.10 1008.82   1
   1   0   518371.70 1012.94   1
   1   0   518367.10 972.047   1
  -1   0  -518293.20  959.49   1
  -1   0  -517424.50 879.415   1
  -1   0  -518184.30 948.358   1
  -1   0  -518694.00 996.698   1
  -1   0  -517829.50 942.097   1
   1   0   6 36.9226 22.2596   1
   1   0   6 44.9521 25.4337   1
   1   0   6 62.9368 37.9818   1
   1   0   6 62.2698  23.868   1
   1   0   6 46.2415 25.7156   1
   1   0   6 161.229 31.0972   1
   1   0   6 62.5563 40.9395   1
   1   0   6 50.6811 21.5609   1
  -1   0  -6 107.609 22.0857   1
  -1   0  -6 55.3208 26.9316   1
  -1   0  -6 32.3487 22.1243   1
  -1   0  -6 48.5807 24.3905   1
   1   0   719454.30 1115.49   1
   1   0   718937.70 1046.89   1
   1   0   719729.20 1133.14   1
   1   0   721336.20 1174.95   1
   1   0   719508.70 1165.45   1
   1   0   718872.20 1092.70   1
   1   0   720766.60 1153.07   1
  -1   0  -716875.00 927.985   1
  -1   0  -719193.70 1083.61   1
  -1   0  -719000.80 1162.33   1
  -1   0  -717691.50 957.247   1
  -1   0  -719223.70 1149.24   1
   1   0   8 53.8025 32.8675   1
   1   0   8 106.308 37.8096   1
   1   0   8 46.4992 32.9007   1
   1   0   8 52.3266 28.0645   1
   1   0   8 33.2377  33.997   1
   1   0   8 44.1442 27.5562   1
   1   0   8 71.1665 33.5115   1
  -1   0  -8 41.7514 28.5004   1
  -1   0  -8  52.746 32.2846   1
  -1   0  -8 41.5747 35.1286   1
   1   0   9 1392.09 99.8847   1
   1   0   9 1558.77 179.237   1
   1   0   9 1590.95 117.291   1
   1   0   9 1432.53 108.278   1
  -1   0  -9 1471.12 153.983   1
  -1   0  -9 1389.74 122.505   1
  -1   0  -9 1366.62 128.961   1
   1   0  10 22.0132 32.8657   1
   1   0  10 49.8774 40.0911   1
  -1   0 -10 28.2526 39.7039   1
  -1   0 -10 35.0351 38.1551   1
   1   0  11 1247.49 124.316   1
   1   0  11 1351.08 142.483   1
  -1   0 -11 1268.33 142.965   1
  -1   0 -11 1235.19 136.332   1
   1   0  12 23.1613  45.987   1
   1   0  12 36.6912 60.3175   1
  -1   0 -12 35.4673 45.3606   1
  -1   0 -12 46.7818 42.4496   1
   1   0  13 196.424 112.927   1
  -1   0 -13 266.563 73.7127   1
  -1   0 -13 169.257 102.747   1
   1   0  14 27.9177 34.1025   1
  -1   0 -14 15.6064 54.5527   1
  -1   0 -14 10.8724 30.1711   1
   1   0  15 815.104 123.527   1
  -1   0 -15 709.514  71.793   1
  -1   0 -15 843.133 82.6719   1
   1  -1 -16 3704.56  230.98   1
   1   1 -16 3730.18 192.735   1
  -1   1  16 3467.37 192.459   1
  -1  -1  16 3636.60 240.251   1
   1  -1 -15 1586.91 117.643   1
   1   1 -15 1382.67 109.622   1
   1  -1 -15 1356.01 109.888   1
   1   1 -15 1283.77 102.764   1
  -1  -1  15 1440.92  114.14   1
  -1  -1  15 1202.65 97.0729   1
  -1   1  15 1054.79 130.407   1
  -1   1  15 1472.77 120.528   1
   1   1 -14 3925.37 271.075   1
   1  -1 -14 4492.11 374.037   1
   1  -1 -14 4026.45 271.471   1
   1   1 -14 4337.63 284.478   1
  -1  -1  14 4198.82 353.468   1
  -1   1  14 4221.40 337.624   1
  -1  -1  14 4293.63 278.825   1
  -1   1  14 4399.88 300.004   1
   1  -1 -13 654.489 102.773   1
   1  -1 -13 670.682 148.479   1
   1   1 -13 586.889 97.5839   1
   1   1 -13 595.594 96.8574   1
  -1   1  13 583.138 91.3717   1
  -1  -1  13 653.939 98.7466   1
  -1  -1  13 667.479 137.463   1
  -1   1  13 603.357 156.479   1
   1   1 -12 2244.40 200.864   1
   1  -1 -12 2661.09 301.919   1
   1   1 -12 2507.71 286.649   1
   1  -1 -12 2392.79 205.544   1
  -1   1  12 2590.50 221.012   1
  -1   1  12 2744.64 214.726   1
  -1  -1  12 2609.07 215.679   1
  -1  -1  12 2621.02 210.064   1
   1  -1 -11 5227.15 366.374   1
   1   1 -11 4717.24 339.552   1
   1   1 -11 4500.82 329.504   1
   1  -1 -11 4822.45 340.021   1
  -1  -1  11 5267.94  349.32   1
  -1  -1  11 5193.11 430.719   1
  -1   1  11 5247.33 366.742   1
  -1   1  11 5160.82 346.742   1
   1   1 -10 6974.02 452.338   1
   1  -1 -10 7173.12  461.52   1
   1   1 -10 7037.59 456.082   1
   1  -1 -10 7322.82 479.192   1
  -1   1  10 7672.98 574.073   1
  -1  -1  10 7600.89 557.713   1
  -1   1  10 7626.63 541.517   1
  -1  -1  10 7672.68 466.255   1
   1   1  -9 958.827 150.331   1
   1   1  -9 871.399  103.48   1
   1  -1  -9 1007.23  110.09   1
   1  -1  -9 1008.92 155.501   1
  -1  -1   9 1213.34 104.506   1
  -1   1   9 1006.38 108.787   1
  -1  -1   9 1027.85 104.799   1
  -1   1   9 1042.21 102.741   1
   1  -1  -8 1797.62 182.006   1
   1  -1  -8 1780.59 121.653   1
   1   1  -8 1785.53 181.614   1
   1   1  -8 1639.29 127.325   1
   1   1  -8 1654.85 91.5053   1
   1   1  -8 1837.95 133.714   1
   1   1  -8 1641.89 121.426   1
   1  -1  -8 1723.52 186.692   1
  -1   1   8 1725.32 99.5495   1
  -1  -1   8 1835.69 130.254   1
  -1   1   8 1826.22 130.009   1
  -1   1   8 1786.52 129.362   1
  -1  -1   8 1901.09 179.111   1
  -1  -1   8 1906.10 133.733   1
  -1  -1   8 1941.54 128.133   1
  -1  -1   8 1853.21 179.309   1
  -1   1   8 1744.71 102.975   1
  -1   1   8 1961.49 132.252   1
  -1   1   8 1833.95 136.933   1
  -1   1   8 1853.72 141.944   1
   1   1  -7 2578.54 154.423   1
   1   1  -7 2228.63 191.305   1
   1   1  -7 2241.38 114.848   1
   1  -1  -7 2695.83 148.398   1
   1  -1  -7 2550.95 198.451   1
   1   1  -7 2685.68 212.777   1
   1   1  -7 2365.57 116.497   1
   1  -1  -7 2595.46  161.38   1
  -1   1   7 2492.39 161.871   1
  -1  -1   7 2434.97 113.829   1
  -1   1   7 2672.03 160.131   1
  -1  -1   7 2708.42 158.921   1
  -1  -1   7 2610.87 154.262   1
  -1   1   7 2630.84 127.357   1
  -1  -1   7 2673.40 158.774   1
  -1   1   7 2545.80 152.693   1
  -1  -1   7 2807.19 153.503   1
  -1   1   7 2869.96 161.435   1
  -1  -1   7 2573.28  151.12   1
  -1  -1   7 2364.79 101.159   1
  -1   1   7 2314.94 118.715   1
  -1   1   7 2471.63 146.834   1
   1  -1  -6 6313.73 252.611   1
   1   1  -6 6946.31 398.835   1
   1   1  -6 6753.44 310.587   1
   1   1  -6 7224.87 430.186   1
   1   1  -6 6814.86 395.883   1
   1   1  -6 6648.70 306.537   1
   1  -1  -6 6572.51 278.259   1
   1  -1  -6 7063.75 358.117   1
   1  -1  -6 6704.10 354.855   1
   1  -1  -6 6925.79 384.602   1
  -1   1   6 6892.39 365.849   1
  -1  -1   6 6931.46 351.852   1
  -1  -1   6 7625.89 367.397   1
  -1   1   6 7394.06 333.215   1
  -1  -1   6 6945.79 396.782   1
  -1  -1   6 7493.38 368.702   1
  -1  -1   6 7135.01 410.207   1
  -1   1   6 6604.38 329.428   1
  -1   1   6 7018.76 355.341   1
  -1  -1   6 6418.50 267.593   1
  -1   1   6 7250.39 415.595   1
  -1   1   6 7659.64 424.042   1
  -1  -1   6 6827.38 278.181   1
  -1   1   6 7080.08 360.119   1
   1  -1  -510104.00 500.522   1
   1   1  -5 9978.23 489.086   1
   1  -1  -5 9614.05  399.27   1
   1   1  -5 9279.40 469.372   1
   1   1  -510316.70 512.107   1
   1   1  -510824.60 547.065   1
   1  -1  -510305.00  499.60   1
   1  -1  -510274.80 428.084   1
   1   1  -5 9674.34 451.423   1
   1  -1  -5 9744.99 494.148   1
  -1   1   510282.40 523.195   1
  -1   1   510851.80 534.173   1
  -1   1   510535.20 500.923   1
  -1  -1   510117.80 500.059   1
  -1   1   510494.10 553.994   1
  -1  -1   510166.40 507.508   1
  -1  -1   510460.20  441.95   1
  -1  -1   510780.30 514.997   1
  -1  -1   510682.40 518.676   1
  -1   1   510230.10 468.311   1
  -1  -1   5 9755.89 408.188   1
  -1   1   511035.70 539.828   1
  -1   1   510437.10  513.30   1
  -1  -1   510152.50 500.248   1
   1  -1  -4 8729.48 414.678   1
   1  -1  -4 8880.84 361.109   1
   1  -1  -4 8925.35 462.647   1
   1   1  -4 8269.01 391.721   1
   1   1  -4 8871.54 392.776   1
   1  -1  -4 9176.84 418.934   1
   1   1  -4 9303.71  433.38   1
   1   1  -4 9130.75 437.888   1
   1   1  -4 8923.23 426.475   1
   1  -1  -4 8839.48 360.835   1
   1  -1  -4 9061.01  419.88   1
  -1   1   4 9357.62 400.447   1
  -1   1   4 8929.45 416.611   1
  -1  -1   4 9572.10 428.463   1
  -1  -1   4 8827.95 349.812   1
  -1  -1   4 9133.79 449.504   1
  -1  -1   4 8950.62 413.244   1
  -1  -1   4 9045.56 451.198   1
  -1   1   4 9941.54  501.55   1
  -1   1   4 8868.98  405.69   1
  -1  -1   4 9152.34 356.004   1
  -1   1   4 9150.35 434.354   1
  -1  -1   4 9404.25 475.598   1
  -1   1   4 8957.79 417.755   1
   1  -1  -3 964.131 52.7184   1
   1  -1  -3  919.78 55.1504   1
   1   1  -3 924.221 80.9919   1
   1  -1  -3  995.21 40.6502   1
   1   1  -3 911.059 57.5929   1
   1   1  -3 867.297 47.9718   1
   1  -1  -3 872.517 55.9762   1
   1   1  -3 833.934 50.1806   1
   1  -1  -3 972.476 54.4964   1
   1  -1  -3 822.859 54.8761   1
  -1  -1   3 958.285 49.2009   1
  -1  -1   3 967.246 52.4954   1
  -1  -1   3 937.294 28.7277   1
  -1  -1   3 990.243 51.9247   1
  -1  -1   3 995.521 73.1412   1
  -1   1   3 1207.59 91.0553   1
  -1  -1   3 1000.04  57.722   1
  -1   1   3 849.664 42.5569   1
  -1  -1   3 975.654 26.9073   1
  -1   1   3 828.712 51.1757   1
  -1   1   3 848.255 74.5796   1
  -1   1   3 1055.48 60.2959   1
   1  -1  -215525.90 628.209   1
   1  -1  -215307.50 677.065   1
   1  -1  -213550.40  597.27   1
   1   1  -214260.00  637.35   1
   1  -1  -214322.40 652.888   1
   1   1  -213678.40 636.641   1
   1  -1  -214618.00 679.269   1
   1   1  -213752.70  620.72   1
   1   1  -212688.80 571.815   1
   1  -1  -214238.10 648.676   1
   1   1  -212881.70 601.877   1
  -1   1   214704.60 667.122   1
  -1   1   214638.00 669.935   1
  -1  -1   214358.50 663.292   1
  -1  -1   213969.80  623.61   1
  -1   1   213002.50 621.605   1
  -1  -1   215271.30 705.682   1
  -1   1   213964.10 640.335   1
  -1  -1   214576.40 689.123   1
  -1  -1   214529.20 635.244   1
  -1   1   214599.90 613.014   1
  -1   1   213169.10 604.522   1
   1   1   2  153.97 9.57101   1
   1   1   2 131.537 17.9799   1
   1   1   2 199.397 16.5612   1
   1  -1   2 126.502 11.2027   1
   1  -1   2 137.431 15.7022   1
   1  -1   2 152.657 16.4286   1
   1  -1   2 161.774 25.2227   1
   1   1   2 134.305   14.79   1
   1  -1   2  129.76 14.6362   1
  -1   1  -2 111.948 14.3334   1
  -1   1  -2 109.959 16.0293   1
  -1   1  -2 115.722  18.151   1
  -1   1  -2 148.432 15.6392   1
  -1   1  -2 139.524 19.4067   1
  -1  -1  -2 165.521 27.1601   1
  -1  -1  -2 114.322 15.6826   1
  -1   1  -2 113.631 15.5023   1
  -1  -1  -2 150.568 9.42204   1
  -1  -1  -2 141.678 14.1011   1
   1   1   3 4037.08 187.215   1
   1   1   3 4473.12 189.388   1
   1   1   3 4389.64 205.732   1
   1  -1   3 4072.28 158.433   1
   1   1   3 4074.59  187.67   1
   1  -1   3 4209.62 165.626   1
   1  -1   3 3985.54 164.625   1
   1  -1   3 4204.73 160.619   1
   1   1   3 4054.95 147.763   1
   1   1   3 4219.62 172.848   1
   1  -1   3 4374.36 178.123   1
   1  -1   3 3985.46 152.531   1
  -1   1  -3 3977.60 164.595   1
  -1  -1  -3 4260.15 199.676   1
  -1  -1  -3 4072.71 149.003   1
  -1   1  -3 3960.92 158.459   1
  -1  -1  -3 3889.81 132.146   1
  -1   1  -3 4245.73 175.373   1
  -1  -1  -3 4059.91 161.942   1
  -1  -1  -3 4259.76 171.217   1
  -1  -1  -3 4132.08 166.942   1
  -1   1  -3 4146.38  158.59   1
  -1   1  -3 4119.36 177.658   1
  -1   1  -3 3978.81 157.353   1
   1  -1   435258.00 2071.19   1
   1  -1   436223.70 2140.07   1
   1  -1   438057.50 2212.76   1
   1  -1   437128.50 2211.63   1
   1   1   436372.30 2159.56   1
   1   1   435631.80 2119.64   1
   1   1   438312.40 2317.21   1
   1   1   436540.90 2173.11   1
   1   1   436398.50 2034.32   1
   1  -1   438634.90 2300.65   1
   1   1   435655.70 2123.65   1
   1  -1   436921.30 2204.46   1
   1   1   439912.10 2328.40   1
  -1  -1  -437350.80 2253.25   1
  -1  -1  -436830.40 2191.60   1
  -1  -1  -436395.90 2028.46   1
  -1   1  -438387.30 2335.76   1
  -1   1  -435539.70 2071.33   1
  -1   1  -435023.50 2094.12   1
  -1   1  -435908.90 2144.34   1
  -1   1  -435221.10 2101.97   1
  -1   1  -435877.80 2107.24   1
  -1  -1  -434291.20 2026.50   1
   1  -1   5 1430.47 106.326   1
   1   1   5 1390.88 53.9114   1
   1   1   5 1404.97 105.002   1
   1   1   5 1582.55 106.357   1
   1   1   5 1634.57 100.998   1
   1  -1   5 1459.37 94.3302   1
   1   1   5 1374.64 71.8304   1
   1  -1   5 1427.00 87.6159   1
   1   1   5 1398.05 103.819   1
   1  -1   5 1449.32 83.6656   1
   1   1   5 1408.21 79.3999   1
   1  -1   5 1564.18 73.6296   1
   1  -1   5 1388.67 92.4642   1
   1   1   5 1446.57 80.3951   1
  -1   1  -5 1398.73 83.3575   1
  -1   1  -5 1396.76 79.0853   1
  -1   1  -5 1400.37 74.8073   1
  -1  -1  -5 1426.56 80.4382   1
  -1  -1  -5 1368.13  50.637   1
  -1  -1  -5 1456.62 105.626   1
  -1  -1  -5 1414.01 66.5291   1
  -1   1  -5 1431.92 79.6312   1
  -1   1  -5 1505.32 112.755   1
  -1   1  -5 1342.25 68.5753   1
   1  -1   657090.80 4057.41   1
   1   1   658123.30 4204.06   1
   1   1   659245.70 4209.86   1
   1   1   660710.30 4088.38   1
   1   1   664026.70 4476.42   1
   1   1   657455.50 4050.14   1
   1  -1   660157.80 4280.29   1
   1   1   657989.00 4128.32   1
   1  -1   659127.30 4143.03   1
   1  -1   662687.60 4449.32   1
   1  -1   661827.90 4309.98   1
   1   1   663679.70 4557.48   1
   1  -1   664871.60 4513.22   1
   1  -1   660278.20 4345.83   1
  -1   1  -657760.30 4054.43   1
  -1   1  -656544.50 4079.08   1
  -1  -1  -659075.70 3965.67   1
  -1   1  -659738.10 4274.04   1
  -1  -1  -658138.20 4219.84   1
  -1  -1  -658019.40 4120.77   1
  -1  -1  -659706.30 4230.07   1
  -1   1  -657114.60 4105.10   1
  -1   1  -655673.70 3905.75   1
   1   1   7 3579.00 199.678   1
   1   1   7 3351.98 172.921   1
   1   1   7 3922.49 196.068   1
   1  -1   7 3556.46  192.84   1
   1  -1   7 3643.93 236.193   1
   1   1   7 3598.71 197.184   1
   1  -1   7 3450.10 189.366   1
   1   1   7 3534.78 237.915   1
   1   1   7 3710.67 193.476   1
   1  -1   7 3599.97 193.971   1
   1  -1   7 3690.95 199.918   1
   1  -1   7 3912.53  226.38   1
   1  -1   7 3793.75 183.592   1
  -1  -1  -7 3197.42 132.789   1
  -1   1  -7 3384.62 183.283   1
  -1   1  -7 3176.74 154.401   1
  -1  -1  -7 3435.28 152.728   1
  -1  -1  -7 3517.76 176.707   1
  -1  -1  -7 3560.32 198.816   1
  -1  -1  -7 3542.86 193.763   1
  -1   1  -7 3500.43 194.462   1
  -1   1  -7 3559.54 201.804   1
  -1   1  -7 3459.03 186.188   1
   1   1   837788.20 2559.26   1
   1   1   837933.30 2533.21   1
   1  -1   836138.30 2452.90   1
   1  -1   838041.70 2530.60   1
   1  -1   835588.20 2354.98   1
   1  -1   838411.60 2564.78   1
   1   1   840226.20 2639.28   1
   1   1   837918.90 2601.85   1
   1  -1   838663.50 2576.36   1
   1   1   836727.30 2475.05   1
   1   1   838418.90 2572.38   1
   1  -1   837194.50 2429.22   1
   1   1   840147.50 2667.57   1
   1  -1   840623.90 2658.29   1
  -1   1  -833450.70 2141.99   1
  -1  -1  -836975.60 2477.29   1
  -1  -1  -836382.80 2405.24   1
  -1   1  -836249.60 2459.38   1
  -1  -1  -836222.90 2460.04   1
  -1   1  -836121.00 2422.64   1
  -1   1  -832832.90 2119.12   1
  -1   1  -838504.20 2662.16   1
   1   1   913792.50 830.977   1
   1   1   915021.80 929.396   1
   1   1   914513.30 913.459   1
   1  -1   913583.70 784.105   1
   1  -1   914957.20  889.28   1
   1   1   912913.10 755.974   1
   1  -1   915166.80 871.462   1
   1  -1   912345.50 747.849   1
  -1   1  -913267.70 797.894   1
  -1  -1  -913766.90  839.09   1
  -1  -1  -913945.00 912.268   1
  -1  -1  -913477.90 783.049   1
  -1   1  -913540.60 914.035   1
   1   1  10 3821.93 242.508   1
   1   1  10 3398.45 229.632   1
   1  -1  10 3510.17 245.964   1
   1  -1  10 3473.65 227.564   1
   1   1  10 3527.10 246.912   1
  -1   1 -10 3287.71  240.87   1
  -1  -1 -10 3344.88 238.933   1
  -1  -1 -10 3221.09 310.793   1
  -1   1 -10 3288.44 232.858   1
   1  -1  11 5139.62 331.461   1
   1   1  11 4968.13 347.302   1
   1   1  11 4812.86 320.855   1
   1  -1  11 5524.18 362.621   1
  -1   1 -11 4691.00 340.482   1
  -1  -1 -11 5081.50 345.866   1
  -1   1 -11 4584.76 318.963   1
  -1  -1 -11 5232.04 442.605   1
   1   1  1212175.10 788.013   1
   1   1  1210644.50 761.999   1
   1  -1  1211734.70 816.553   1
   1  -1  1212680.20  805.80   1
  -1  -1 -1210939.40 811.804   1
  -1  -1 -1211628.60 858.023   1
  -1   1 -1211798.90 771.321   1
  -1   1 -1210812.10 712.047   1
   1   1  13 9103.68  592.38   1
   1  -1  1310405.80 651.625   1
   1  -1  13 8267.27 524.906   1
  -1  -1 -13 9467.86 605.619   1
  -1  -1 -13 8951.48 658.827   1
  -1   1 -13 8052.46  620.35   1
  -1   1 -13 9314.19 602.168   1
   1  -1  14 3965.65 261.786   1
   1   1  14 3820.23 254.454   1
  -1  -1 -14 3341.07 233.169   1
  -1   1 -14 3914.61 331.503   1
  -1  -1 -14 3664.02 248.495   1
  -1   1 -14 3289.77 227.107   1
   1   1  15 192.481 81.9036   1
   1  -1  15 319.724 55.5551   1
  -1   1 -15 123.307 63.4764   1
  -1  -1 -15 292.866 48.7634   1
  -1  -1 -15 302.771 52.8161   1
  -1   1 -15 311.148 55.0649   1
   1   2 -16 1216.53 106.337   1
  -1  -2  16 1214.06 79.0228   1
   1  -2 -15  36.795 30.1294   1
   1   2 -15 22.5661 40.8242   1
   1  -2 -15 31.2309 30.7189   1
   1   2 -15 38.4164 29.8401   1
  -1  -2  15 27.8183  25.653   1
  -1  -2  15 35.5441 29.7386   1
  -1   2  15 38.7986 31.5314   1
  -1   2  15 33.7422  26.325   1
   1  -2 -14 845.053 141.641   1
   1   2 -14 740.601 144.252   1
   1   2 -14  679.20 91.3058   1
   1  -2 -14 882.716 149.252   1
  -1  -2  14 782.283 96.2262   1
  -1   2  14 684.778 88.9325   1
  -1   2  14 819.007 99.1177   1
  -1  -2  14 784.927 89.5471   1
   1  -2 -13 802.587 110.379   1
   1   2 -13 789.463 107.719   1
   1   2 -13 836.329  109.09   1
   1  -2 -13 786.908 113.175   1
  -1  -2  13 775.282 152.322   1
  -1  -2  13 849.352 108.814   1
  -1   2  13 876.768 106.163   1
  -1   2  13 872.021 114.082   1
   1   2 -12 809.088 119.012   1
   1   2 -12 1032.22 123.482   1
   1  -2 -12 1081.00 202.496   1
   1  -2 -12 1047.29 128.881   1
  -1   2  12 923.022  176.50   1
  -1  -2  12 1205.59  121.98   1
  -1   2  12 934.905 127.066   1
  -1  -2  12 1254.72 189.471   1
   1  -2 -1113306.60 973.385   1
   1   2 -1112382.80 823.277   1
   1  -2 -1113689.90 901.676   1
   1   2 -1111967.90 811.603   1
  -1   2  1113884.00 884.839   1
  -1  -2  1114483.10 905.029   1
  -1  -2  1113866.30 886.226   1
  -1   2  1113632.70 1004.99   1
   1   2 -10 378.914 77.9023   1
   1  -2 -10 392.843  84.417   1
   1   2 -10 395.165 79.1555   1
   1  -2 -10 407.207 122.996   1
  -1  -2  10 513.522 80.6212   1
  -1  -2  10 439.043 76.9886   1
  -1   2  10 367.477 82.7304   1
  -1   2  10 428.418 117.756   1
   1  -2  -9 1832.09 215.497   1
   1   2  -9 1719.10 196.412   1
   1   2  -9 1809.44 201.606   1
   1  -2  -9 1763.72 146.828   1
  -1   2   9 2007.68 151.175   1
  -1  -2   9 1799.45 144.136   1
  -1  -2   9 1983.49 145.658   1
  -1   2   9 1860.57  154.15   1
   1  -2  -821159.40 1325.58   1
   1  -2  -821729.60 1336.86   1
   1   2  -819900.50 1236.75   1
   1   2  -819177.60 1279.46   1
   1   2  -819608.80 1165.44   1
   1   2  -822414.50 1416.00   1
   1   2  -820901.70 1303.10   1
   1  -2  -821715.80 1357.45   1
  -1   2   822599.40 1394.45   1
  -1   2   820513.80 1241.23   1
  -1  -2   823082.70 1478.44   1
  -1  -2   821708.10 1322.83   1
  -1  -2   824799.70 1528.67   1
  -1   2   821789.40 1340.47   1
  -1  -2   822855.50 1394.21   1
  -1   2   821396.20 1272.41   1
  -1   2   823265.60 1416.15   1
  -1  -2   823130.20 1399.05   1
  -1   2   821797.70 1380.87   1
  -1   2   821853.90 1410.02   1
   1  -2  -7 4800.96 245.968   1
   1   2  -7 4842.81  240.44   1
   1   2  -7 4598.13 233.877   1
   1  -2  -7 4858.34 266.666   1
   1  -2  -7 4856.38 275.908   1
   1   2  -7 5092.24 295.606   1
   1   2  -7 4354.60 291.972   1
  -1   2   7 4857.33 265.017   1
  -1   2   7 4997.25  316.38   1
  -1  -2   7 4946.64 267.743   1
  -1  -2   7 4889.04 264.437   1
  -1  -2   7 5100.83 268.927   1
  -1  -2   7 5478.00 277.176   1
  -1   2   7 4921.35 251.241   1
  -1   2   7 5239.74 287.154   1
  -1  -2   7 4943.37 264.835   1
  -1   2   7 4865.25 283.397   1
  -1   2   7 5403.56 289.623   1
  -1   2   7 5197.13 258.654   1
   1   2  -683255.90 6770.67   1
   1  -2  -692839.40 7451.05   1
   1  -2  -682261.60 5802.43   1
   1  -2  -688425.60 7047.84   1
   1   2  -691051.90 7517.09   1
   1   2  -686845.10 6955.76   1
   1   2  -688662.50 7115.17   1
   1   2  -687137.70 6885.29   1
   1  -2  -692542.00 7370.16   1
   1  -2  -678902.10 5564.92   1
  -1   2   689655.30 7140.84   1
  -1   2   695763.50 7544.04   1
  -1   2   694655.50 7576.08   1
  -1   2   695472.20 7625.19   1
  -1  -2   697701.60 7728.61   1
  -1   2   688737.80 7268.58   1
  -1  -2   683076.30 6162.07   1
  -1  -2   6100414.0 7883.24   1
  -1  -2   694126.00 7469.80   1
  -1  -2   694529.50 7585.16   1
  -1  -2   685263.00 6381.68   1
  -1   2   690409.10 7211.22   1
  -1  -2   696509.20 7665.02   1
  -1   2   689918.40 7168.67   1
   1  -2  -5 575.923 65.6676   1
   1   2  -5 571.691 62.3649   1
   1   2  -5 557.378 69.5989   1
   1   2  -5 597.892 60.7882   1
   1   2  -5 650.243 57.2511   1
   1   2  -5 606.186 49.7233   1
   1  -2  -5 540.342 71.7167   1
   1  -2  -5 519.919 16.0359   1
   1  -2  -5 555.241 51.2765   1
   1  -2  -5 528.457 15.6344   1
  -1   2   5 568.345 47.9759   1
  -1   2   5 687.855 53.1263   1
  -1  -2   5 508.182 24.2982   1
  -1  -2   5 537.911 46.6574   1
  -1  -2   5 555.933 46.5879   1
  -1   2   5 532.824 41.0761   1
  -1  -2   5 460.237 22.8863   1
  -1  -2   5 583.241 45.0369   1
  -1  -2   5 510.638  46.014   1
  -1  -2   5 579.863 70.0137   1
  -1   2   5 592.392 48.1946   1
  -1   2   5 587.659 56.0886   1
  -1   2   5 845.224 62.3336   1
   1  -2  -410044.20 486.291   1
   1  -2  -410032.30 358.307   1
   1  -2  -410587.10  522.63   1
   1   2  -4 9381.56 476.961   1
   1   2  -410032.60 483.428   1
   1   2  -410467.20 546.247   1
   1   2  -4 9635.28 490.236   1
   1  -2  -410526.40 481.669   1
   1  -2  -410013.20 483.243   1
   1   2  -4 9409.75 446.699   1
   1  -2  -410097.50 367.406   1
   1  -2  -4 9582.01 439.231   1
  -1   2   410552.30 518.555   1
  -1   2   410134.60 489.542   1
  -1   2   4 9873.81 469.313   1
  -1  -2   410656.90 526.786   1
  -1  -2   410716.50 490.467   1
  -1  -2   410791.60  489.02   1
  -1  -2   410395.60 394.991   1
  -1  -2   410346.90 479.965   1
  -1  -2   411184.50 426.732   1
  -1  -2   410165.60 502.432   1
  -1   2   4 9642.46 460.885   1
  -1   2   4 9995.52 488.565   1
   1  -2  -3 3136.97 87.2856   1
   1   2  -3 3195.50 171.877   1
   1  -2  -3 3501.97 163.722   1
   1   2  -3 3056.80 151.321   1
   1   2  -3 3177.17 140.807   1
   1   2  -3 3372.82 147.252   1
   1   2  -3 3706.00  160.69   1
   1  -2  -3 3439.69 163.831   1
   1  -2  -3 3448.87 151.295   1
   1  -2  -3 3389.07 147.008   1
   1  -2  -3 3296.87 139.755   1
  -1  -2   3 3480.39 139.868   1
  -1   2   3 3268.49 142.342   1
  -1  -2   3 3435.16 136.431   1
  -1  -2   3 3325.92 93.4469   1
  -1  -2   3 3351.49 140.419   1
  -1  -2   3 3380.56 159.582   1
  -1  -2   3 3417.80 160.444   1
  -1  -2   3 3286.61 89.6512   1
  -1   2   3 3396.46 186.969   1
  -1   2   3 3105.64 138.416   1
  -1   2   3 3316.97 147.732   1
  -1   2   3 3073.68 135.989   1
   1  -2  -2 661.664 40.2418   1
   1  -2  -2 599.083 38.6415   1
   1  -2  -2 565.229 55.7382   1
   1   2  -2 561.584 29.2182   1
   1   2  -2 606.162 35.8113   1
   1   2  -2 832.677 63.3424   1
   1   2  -2 573.097 39.6128   1
   1  -2  -2 667.906  16.588   1
   1   2  -2 678.026 14.0177   1
   1  -2  -2  605.37  44.792   1
   1  -2  -2 646.695 49.3446   1
  -1   2   2  659.16 38.3218   1
  -1   2   2  530.21 40.3784   1
  -1  -2   2 654.854 34.1278   1
  -1  -2   2 528.256 46.6254   1
  -1  -2   2 680.273 41.8857   1
  -1  -2   2 595.551  28.764   1
  -1  -2   2 554.566 42.1315   1
  -1   2   2  605.91 35.4133   1
  -1  -2   2 531.224 29.5892   1
  -1   2   2 587.709 36.0737   1
  -1   2   2 557.248 36.5029   1
   1  -2  -170479.30 4648.64   1
   1  -2  -173727.20 4929.17   1
   1   2  -163189.00 4125.99   1
   1  -2  -169271.60 4484.38   1
   1   2  -164543.90 4233.35   1
   1   2  -166669.50 4558.09   1
   1   2  -165740.40 4280.87   1
   1   2  -170734.50 4740.14   1
   1  -2  -164311.70 4461.14   1
   1  -2  -172549.80 4880.86   1
   1   2  -171273.50 4766.05   1
   1  -2  -171084.80 4730.82   1
  -1   2   170172.70 4687.16   1
  -1   2   173081.00 4876.52   1
  -1  -2   169147.90 4528.47   1
  -1  -2   169955.40 4680.85   1
  -1  -2   166633.30 4297.39   1
  -1  -2   167709.70 4449.60   1
  -1   2   170016.80 4704.40   1
  -1   2   162871.80 4379.39   1
  -1   2   166204.80 4453.86   1
  -1  -2   170294.00 4770.32   1
  -1  -2   169005.60 4578.71   1
  -1   2   168932.20 4480.13   1
   1   2   042749.30 2417.03   1
   1  -2   044760.30 2539.94   1
   1   2   041282.80 2219.60   1
   1   2   039383.90 2292.34   1
   1   2   042707.30 2458.53   1
   1  -2   044810.00 2565.18   1
   1   2   040542.60 2180.79   1
   1   2   044018.00 2578.54   1
   1   2   045368.10 2594.72   1
   1   2   043390.00 2306.54   1
   1  -2   044185.30 2519.17   1
   1  -2   046149.90 2498.14   1
   1  -2   044400.40 2528.37   1
   1  -2   042453.30 2545.33   1
  -1   2   043020.70 2472.47   1
  -1   2   042593.20 2330.48   1
  -1  -2   041335.50 2380.08   1
  -1   2   042493.70 2428.44   1
  -1  -2   047206.40 2740.23   1
  -1   2   041876.90 2498.90   1
  -1  -2   041048.20 2321.26   1
  -1   2   044162.30 2517.51   1
  -1   2   044301.40 2525.02   1
   1   2   1 1331.60 67.6736   1
   1   2   1 1333.08 48.3916   1
   1   2   1 1477.87 72.5242   1
   1   2   1 1454.06 48.2015   1
   1   2   1 1379.40 42.8673   1
   1  -2   1 1406.64 51.8747   1
   1  -2   1 1428.84 49.3191   1
   1   2   1 1405.39 41.5111   1
   1   2   1 1336.39 39.0571   1
   1  -2   1 1384.42 56.7152   1
   1  -2   1 1374.08 47.7648   1
   1  -2   1 1336.77 55.9961   1
  -1   2  -1 1349.66  56.292   1
  -1   2  -1 1298.13  56.291   1
  -1  -2  -1 1403.61 37.7525   1
  -1   2  -1 1644.37 52.1542   1
  -1  -2  -1 1410.66 50.0374   1
  -1  -2  -1 1535.54 51.2372   1
  -1   2  -1 1381.21   33.71   1
  -1   2  -1 1367.10 59.1428   1
  -1  -2  -1 1440.06 37.7424   1
  -1   2  -1 1375.18 52.1816   1
   1  -2   217915.70 839.165   1
   1   2   218375.10 839.344   1
   1   2   217066.40 791.776   1
   1  -2   217548.10  831.23   1
   1   2   217567.00 850.727   1
   1  -2   217266.20  810.41   1
   1   2   217356.90 757.223   1
   1   2   216698.00  781.37   1
   1   2   215800.40 770.436   1
   1   2   217570.50 832.378   1
   1  -2   217102.20 815.585   1
   1  -2   217203.40 764.413   1
   1  -2   217638.30  815.56   1
  -1  -2  -217626.80 796.104   1
  -1  -2  -217787.10 835.188   1
  -1   2  -216624.70 795.907   1
  -1   2  -217618.00 768.033   1
  -1  -2  -217523.20 795.289   1
  -1  -2  -218342.00 827.533   1
  -1   2  -216878.90 805.517   1
  -1  -2  -218204.90 816.822   1
  -1   2  -217390.10 812.375   1
  -1   2  -217638.60 855.367   1
  -1   2  -216810.50 790.218   1
   1  -2   3 5480.49  235.44   1
   1  -2   3 5400.17 220.956   1
   1   2   3 5254.91 210.631   1
   1   2   3 5188.25 173.341   1
   1   2   3 5091.39  223.47   1
   1   2   3 4946.69 214.487   1
   1   2   3 5614.32 255.989   1
   1   2   3 5152.14 224.813   1
   1   2   3 5490.88 236.008   1
   1  -2   3 5221.23 209.419   1
   1  -2   3 5238.29 210.979   1
   1   2   3 5502.17 229.328   1
   1  -2   3 5380.29 221.188   1
   1  -2   3 5550.99 229.074   1
  -1   2  -3 5295.12 215.338   1
  -1  -2  -3 5413.50 221.765   1
  -1  -2  -3 5117.77 201.672   1
  -1  -2  -3 5303.79 179.615   1
  -1   2  -3 5203.96 241.727   1
  -1   2  -3 5184.18 209.883   1
  -1   2  -3 5338.49 220.875   1
  -1  -2  -3 5297.89  210.74   1
  -1   2  -3 5182.21  210.62   1
  -1   2  -3 5300.50 244.221   1
   1   2   412394.90 590.044   1
   1   2   412450.60 606.517   1
   1   2   412814.70  608.93   1
   1   2   412929.20 640.871   1
   1   2   414227.40  677.69   1
   1   2   413429.10 645.487   1
   1   2   413492.70  658.06   1
   1  -2   412797.50 596.118   1
   1  -2   413824.60 665.515   1
   1   2   413083.20 548.817   1
   1  -2   412483.00  599.30   1
   1  -2   413154.10 628.214   1
   1  -2   413570.10 648.749   1
   1  -2   413073.30 620.586   1
  -1   2  -413195.80 632.793   1
  -1  -2  -412730.50 526.202   1
  -1  -2  -412857.50  611.50   1
  -1   2  -412657.50 606.485   1
  -1   2  -412717.80 640.539   1
  -1  -2  -413565.60 677.269   1
  -1  -2  -412475.80 565.424   1
  -1   2  -412676.60 611.057   1
  -1   2  -412579.10 630.216   1
  -1   2  -412580.50  588.23   1
   1  -2   522375.10 1235.20   1
   1   2   522317.30 1222.89   1
   1   2   524007.60 1367.41   1
   1   2   523032.10 1272.92   1
   1   2   523917.90 1304.29   1
   1   2   522375.10 1086.87   1
   1   2   521905.10 1244.26   1
   1  -2   522879.90 1239.81   1
   1   2   522203.40 1254.22   1
   1  -2   522385.80 1226.13   1
   1  -2   521668.40 1202.73   1
   1   2   522210.50 1216.86   1
   1  -2   522177.90 1187.47   1
   1  -2   524308.20 1296.24   1
  -1   2  -521704.00 1165.34   1
  -1   2  -522266.90 1244.54   1
  -1   2  -521245.00 1219.28   1
  -1  -2  -523185.30 1269.68   1
  -1  -2  -520618.40 1008.21   1
  -1  -2  -522549.40 1277.99   1
  -1   2  -522030.30 1260.79   1
  -1  -2  -521656.30 1146.07   1
  -1   2  -521510.40 1173.03   1
  -1   2  -521856.40 1175.63   1
   1  -2   650355.90 3367.31   1
   1  -2   649267.30 3395.99   1
   1   2   654579.90 3732.98   1
   1   2   650718.80 3465.19   1
   1  -2   653831.90 3730.80   1
   1   2   652554.10 3594.13   1
   1  -2   652697.50 3581.00   1
   1   2   650581.40 3509.18   1
   1  -2   656032.80 3814.39   1
   1   2   648789.70 3382.91   1
   1  -2   655108.70 3679.09   1
   1   2   654636.90 3700.72   1
   1  -2   650455.50 3438.39   1
  -1  -2  -652735.90 3650.20   1
  -1  -2  -646223.90 2902.09   1
  -1  -2  -650946.20 3487.02   1
  -1   2  -648719.40 3410.83   1
  -1  -2  -648047.40 2989.82   1
  -1   2  -648521.50 3261.54   1
  -1   2  -648464.30 3278.69   1
  -1   2  -649612.30 3354.83   1
  -1  -2  -648155.00 3217.22   1
  -1   2  -649229.00 3374.43   1
   1  -2   7 82.6025 50.1216   1
   1  -2   7 80.8264 36.4206   1
   1   2   7 75.0639 44.9961   1
   1   2   7 83.6105 31.5998   1
   1   2   7  151.64 34.8422   1
   1   2   7 67.0245 30.2642   1
   1  -2   7 100.168 44.8934   1
   1  -2   7 80.9445 32.0218   1
   1   2   7 70.2095 31.3089   1
   1  -2   7 79.8282  47.797   1
   1  -2   7 59.5428 27.2543   1
  -1   2  -7 79.5513 28.0462   1
  -1   2  -7  96.334 22.8402   1
  -1  -2  -7 86.3855 31.4189   1
  -1  -2  -7 115.439 36.5991   1
  -1   2  -7 71.1471 23.3128   1
  -1   2  -7  83.415 24.9797   1
  -1  -2  -7   89.52 32.6141   1
  -1   2  -7 70.0997 31.7349   1
  -1   2  -7 64.4565 53.8773   1
   1  -2   8 4016.12 231.957   1
   1  -2   8 3943.24  230.30   1
   1  -2   8 3914.97 270.248   1
   1  -2   8 4281.48 227.919   1
   1   2   8 4179.01 232.442   1
   1   2   8 4045.09 280.671   1
   1  -2   8 3590.93 212.371   1
   1   2   8 3912.09 232.884   1
   1   2   8 4010.24 306.213   1
   1  -2   8 3853.85 232.702   1
   1   2   8 3661.88 253.781   1
   1   2   8 4016.69 284.076   1
   1   2   8 3948.12 227.533   1
   1  -2   8 3979.78 230.907   1
  -1   2  -8 3654.63 215.741   1
  -1   2  -8 3525.48 191.816   1
  -1   2  -8 3710.94  234.11   1
  -1   2  -8 3815.32 279.464   1
  -1  -2  -8 3932.21 207.348   1
  -1  -2  -8 3872.38  287.37   1
  -1  -2  -8 3842.62 231.032   1
  -1   2  -8 3864.52 242.222   1
   1   2   9 39.2934  37.809   1
   1   2   9  32.198 36.0761   1
   1   2   9  62.456 32.9875   1
   1  -2   9 48.9108 53.3278   1
   1  -2   9 74.5352 58.9057   1
  -1   2  -9 59.3859 37.1008   1
  -1  -2  -9 47.6738 39.2164   1
  -1   2  -9 62.1177 27.3541   1
  -1  -2  -9 68.8581 61.4797   1
  -1   2  -9 51.3879 34.8351   1
  -1   2  -9 22.1181 27.3174   1
   1  -2  10 2118.67 166.455   1
   1   2  10 1965.19 218.142   1
   1   2  10 1963.09 166.147   1
   1   2  10 2130.35 213.573   1
   1  -2  10 2190.85 156.863   1
  -1  -2 -10 1991.27  234.65   1
  -1   2 -10 1833.10  153.05   1
  -1  -2 -10 2087.20 168.036   1
  -1   2 -10 1772.10 162.111   1
   1  -2  11 5848.50 364.683   1
   1   2  11 5160.50  345.18   1
   1  -2  11 5921.09 379.273   1
   1   2  11 5311.52 365.475   1
  -1   2 -11 5017.31 349.288   1
  -1  -2 -11 5426.76 454.265   1
  -1  -2 -11 5417.33  362.21   1
  -1   2 -11 5012.32 340.086   1
   1   2  12 402.163 89.4376   1
   1  -2  12 476.006 89.5792   1
   1  -2  12 432.556 117.652   1
  -1   2 -12 386.714 119.686   1
  -1   2 -12 414.622 87.4467   1
  -1  -2 -12  420.42  88.127   1
  -1  -2 -12 445.155 136.828   1
   1  -2  13 223.632  57.344   1
   1  -2  13 298.435 72.8281   1
   1   2  13 178.133 68.0584   1
  -1  -2 -13 253.428 67.9708   1
  -1   2 -13 165.085 61.4832   1
  -1  -2 -13 240.646  67.836   1
  -1   2 -13 222.864 65.8107   1
   1  -2  14 1198.32 170.174   1
   1   2  14 1004.82 105.662   1
  -1   2 -14 1140.28 113.826   1
  -1  -2 -14 1019.11 105.323   1
  -1  -2 -14 1060.72 106.656   1
  -1   2 -14 687.959 91.3696   1
   1  -2  15 338.457 60.1319   1
   1   2  15 379.856 84.8227   1
  -1  -2 -15 325.197 54.2456   1
  -1  -2 -15 368.444 54.5788   1
  -1   2 -15  471.42 90.7164   1
   1  -3 -15 1324.47 141.481   1
   1   3 -15 1331.56 99.0653   1
   1  -3 -15 1339.48 102.638   1
  -1  -3  15 1371.61 141.665   1
  -1   3  15 1238.61 101.069   1
  -1   3  15 943.893 85.1158   1
  -1  -3  15 1256.56 91.2648   1
   1   3 -14 37.8689 39.0049   1
   1  -3 -14  62.224 39.9125   1
   1   3 -14 17.6078 54.9517   1
   1  -3 -14 86.5899 63.9427   1
  -1   3  14 23.5251  34.569   1
  -1  -3  14 47.9389  35.183   1
  -1   3  14 65.3339 38.8301   1
  -1  -3  14 57.8269 40.3584   1
   1  -3 -13 6276.53 488.747   1
   1   3 -13 6319.31 409.817   1
   1  -3 -13 6487.85  426.92   1
   1   3 -13 5620.48  465.81   1
  -1   3  13 6184.58 504.584   1
  -1   3  13 6300.68 487.038   1
  -1  -3  13 6687.55 430.797   1
  -1  -3  13 6590.51  489.74   1
   1   3 -12 192.846 65.3908   1
   1  -3 -12 165.452 113.903   1
   1   3 -12 236.588  106.39   1
   1  -3 -12 159.851 67.0278   1
  -1   3  12 225.885 69.3644   1
  -1  -3  12 176.816  63.547   1
  -1  -3  12 214.106 66.0755   1
  -1   3  12 260.428 98.8829   1
   1  -3 -1114564.00 960.905   1
   1   3 -1112938.10 879.596   1
   1   3 -1113267.30  976.24   1
   1  -3 -1113908.30 906.403   1
  -1  -3  1115062.90 942.856   1
  -1   3  1114039.10 1033.05   1
  -1  -3  1115296.90 974.478   1
  -1   3  1114683.90 946.344   1
   1   3 -10 312.066 70.4336   1
   1  -3 -10 335.116 75.5768   1
   1  -3 -10 341.819 71.8055   1
   1   3 -10  306.34 112.095   1
  -1   3  10  265.47 74.4895   1
  -1  -3  10 338.727 69.3431   1
  -1  -3  10 331.235 105.147   1
  -1   3  10 374.648 108.962   1
   1  -3  -9 2110.12 160.105   1
   1   3  -9 2013.95 215.368   1
   1   3  -9 1939.93 138.591   1
   1  -3  -9 2271.89 176.024   1
   1   3  -9 2052.50 159.759   1
   1   3  -9 1878.56 178.699   1
  -1  -3   9 2376.81 162.429   1
  -1   3   9 2258.48 172.077   1
  -1  -3   9 2309.22 166.299   1
  -1   3   9 2439.76 176.066   1
  -1   3   9 2053.08 185.576   1
  -1   3   9 1976.57 147.036   1
   1  -3  -8 2262.60 138.456   1
   1   3  -8 2192.15 152.831   1
   1   3  -8 2198.95 180.056   1
   1   3  -8 2106.22 198.431   1
   1   3  -8 2188.00 141.558   1
   1   3  -8 2397.68 184.395   1
   1  -3  -8 2444.99 160.615   1
   1  -3  -8 2476.56 167.837   1
  -1   3   8 2412.80 219.685   1
  -1   3   8 2458.01 209.416   1
  -1   3   8 2617.27 226.981   1
  -1  -3   8 2486.50 158.706   1
  -1   3   8 2399.08 180.138   1
  -1   3   8 2323.72 161.283   1
  -1  -3   8 2495.63 152.204   1
  -1   3   8 2191.72 144.802   1
  -1  -3   8 2689.86 162.162   1
  -1  -3   8 2459.12 159.658   1
  -1  -3   8 2582.83 163.504   1
  -1   3   8 2381.07 183.055   1
   1  -3  -7 746.164   62.11   1
   1   3  -7 798.455   67.82   1
   1   3  -7  721.29 65.2559   1
   1   3  -7 740.585  72.692   1
   1   3  -7  776.62 132.672   1
   1   3  -7 763.017 71.9309   1
   1  -3  -7 804.087 73.4053   1
   1  -3  -7 805.068 115.993   1
  -1   3   7 845.016 78.4324   1
  -1  -3   7 833.147 71.3509   1
  -1   3   7  775.16  95.913   1
  -1   3   7 813.972 74.0404   1
  -1  -3   7 848.835 67.5598   1
  -1  -3   7 903.988 101.514   1
  -1   3   7 809.851 75.1636   1
  -1  -3   7 877.624 71.9495   1
  -1  -3   7 828.975 101.924   1
  -1   3   7 808.124 86.7001   1
  -1   3   7 830.621 80.4197   1
   1   3  -6 542.833 78.1858   1
   1   3  -6 530.886 51.1273   1
   1  -3  -6 514.224 45.7172   1
   1   3  -6 585.541 64.6136   1
   1   3  -6 508.798  52.638   1
   1  -3  -6 540.813 77.7782   1
   1   3  -6 535.389 49.4354   1
   1  -3  -6 576.213 57.7472   1
  -1   3   6 503.285 79.3873   1
  -1   3   6 545.966 64.3451   1
  -1   3   6 642.641 82.2704   1
  -1  -3   6 466.079 22.8192   1
  -1   3   6  502.62 72.3547   1
  -1  -3   6 466.239 21.8376   1
  -1  -3   6 545.858 51.1949   1
  -1  -3   6 527.806 51.4258   1
  -1  -3   6 554.849 50.8029   1
  -1  -3   6 560.875 75.0324   1
  -1  -3   6 574.235 48.4443   1
  -1   3   6 568.515 63.5664   1
  -1   3   6  526.27   52.91   1
  -1   3   6 561.628 51.8466   1
   1   3  -5 8720.63 436.639   1
   1  -3  -5 9127.06  433.33   1
   1   3  -5 8928.02 481.583   1
   1   3  -5 8623.62 430.513   1
   1  -3  -5 8783.05 444.284   1
   1   3  -5 8546.69 419.896   1
   1   3  -5 9075.65 506.736   1
   1  -3  -5 9508.70 458.401   1
  -1   3   5 9590.84 475.771   1
  -1  -3   5 9541.66 453.219   1
  -1  -3   5 8976.63 434.769   1
  -1  -3   5 9398.80 446.514   1
  -1  -3   5 8699.19  334.69   1
  -1  -3   5 9101.93 440.299   1
  -1  -3   5 9594.22 457.231   1
  -1   3   5 8861.45 440.576   1
  -1  -3   5 8645.87 327.815   1
  -1   3   5 9526.93  497.49   1
  -1   3   5 8909.28 442.186   1
  -1   3   5 9749.41 471.823   1
  -1   3   5 9095.66 464.469   1
  -1   3   5 9550.01 470.002   1
   1   3  -4 196.451 30.6496   1
   1   3  -4 202.806 29.9816   1
   1   3  -4 201.476 29.7089   1
   1   3  -4 169.968 28.7268   1
   1   3  -4 187.846 36.2804   1
   1  -3  -4 159.269 28.2762   1
   1   3  -4 167.887 9.32373   1
   1  -3  -4 154.496 27.7786   1
   1  -3  -4 173.522 28.3792   1
   1  -3  -4 179.487 24.6602   1
   1  -3  -4 184.362 37.5895   1
  -1   3   4 133.665 26.7729   1
  -1   3   4  131.24 47.2695   1
  -1   3   4 175.664 41.7994   1
  -1  -3   4 174.415 36.1369   1
  -1  -3   4 193.204  22.968   1
  -1  -3   4 158.504 9.77518   1
  -1  -3   4 172.289 23.1263   1
  -1  -3   4 176.694  38.097   1
  -1  -3   4 172.048 23.9963   1
  -1   3   4 187.527 33.0686   1
  -1   3   4 143.452 44.5446   1
   1   3  -317318.60 946.178   1
   1   3  -317832.30 924.788   1
   1   3  -319285.00 1011.97   1
   1   3  -318637.20 802.823   1
   1   3  -317797.00 972.299   1
   1   3  -317992.00 878.396   1
   1  -3  -319321.80  945.40   1
   1  -3  -318089.50 922.126   1
   1  -3  -318322.60 968.433   1
   1  -3  -318111.30 936.314   1
   1  -3  -318955.50  931.75   1
  -1   3   317870.50 934.423   1
  -1  -3   318875.00 815.382   1
  -1  -3   318207.30 897.646   1
  -1  -3   319410.10 957.312   1
  -1  -3   318491.10 911.279   1
  -1  -3   317902.90 904.138   1
  -1  -3   319267.90 981.002   1
  -1   3   316148.30 826.674   1
  -1   3   316248.30 862.991   1
  -1   3   318099.10 921.556   1
  -1   3   319499.50  991.39   1
   1  -3  -2 2633.86 95.6105   1
   1  -3  -2 2541.45 100.231   1
   1  -3  -2 2624.95 108.407   1
   1  -3  -2 2461.85 116.801   1
   1   3  -2 2719.10  110.68   1
   1   3  -2 2440.73 114.413   1
   1   3  -2 2385.82 80.4891   1
   1   3  -2 2530.36 107.785   1
   1   3  -2 2386.54 114.755   1
   1  -3  -2 2686.04 132.568   1
   1   3  -2 2418.00 85.5793   1
   1  -3  -2 2555.70 76.7167   1
  -1   3   2 2649.74  110.66   1
  -1   3   2 2469.18 101.403   1
  -1   3   2 2322.27 97.1255   1
  -1  -3   2 2467.83 89.4718   1
  -1  -3   2 2555.16 101.977   1
  -1  -3   2 2616.56 101.196   1
  -1  -3   2 2476.97 89.3106   1
  -1  -3   2 2424.76 73.3833   1
  -1  -3   2 2519.77 93.5131   1
  -1   3   2 2556.77 78.5027   1
  -1   3   2 2377.44 117.895   1
  -1   3   2 2314.47 96.4726   1
   1  -3  -140573.10 2286.49   1
   1  -3  -138865.90 2144.44   1
   1   3  -136695.30 2083.85   1
   1   3  -135314.50 2015.10   1
   1   3  -137073.60 1985.97   1
   1   3  -134953.00 2073.42   1
   1   3  -138295.90 2163.90   1
   1   3  -135524.40 2020.72   1
   1  -3  -139828.10 2245.00   1
   1  -3  -139869.40 2252.22   1
   1  -3  -138867.00 2131.33   1
   1  -3  -136453.40 2171.71   1
  -1   3   138144.00 2170.05   1
  -1   3   136063.30 2016.50   1
  -1   3   136699.70 2096.42   1
  -1  -3   138314.00 2226.70   1
  -1  -3   136866.10 2059.63   1
  -1  -3   137160.10 2014.96   1
  -1  -3   138159.80 2028.79   1
  -1  -3   138903.60 2192.25   1
  -1   3   137538.20 2050.75   1
  -1  -3   137587.60 2028.03   1
  -1   3   133600.90 2029.97   1
  -1   3   136086.20 2033.16   1
   1  -3   0 885.071 51.4179   1
   1  -3   0 926.344 47.6867   1
   1  -3   0 885.442 32.9819   1
   1  -3   0 891.995 35.4321   1
   1   3   0 844.836 44.6102   1
   1   3   0 902.497 64.9733   1
   1   3   0 768.834 53.1252   1
   1  -3   0 919.272 22.2309   1
   1   3   0 969.453 47.3737   1
   1  -3   0  950.46 37.9814   1
  -1   3   0 900.984 37.4967   1
  -1   3   0 841.315  53.241   1
  -1  -3   0 912.583 46.5366   1
  -1  -3   0 928.967 41.2576   1
  -1  -3   0 986.232 44.7907   1
  -1  -3   0 868.015 46.5774   1
  -1   3   0 883.411   26.41   1
  -1   3   0 850.331 32.9585   1
  -1   3   0 835.581 52.3687   1
  -1   3   0 931.704 52.0941   1
   1  -3   118027.60 821.134   1
   1  -3   116789.90 821.641   1
   1  -3   117532.10 813.839   1
   1  -3   118878.70 854.657   1
   1   3   116182.70 684.199   1
   1   3   117778.40  847.90   1
   1   3   117538.00 789.343   1
   1   3   116920.60 764.914   1
   1   3   115369.10 756.433   1
   1   3   116023.20 677.623   1
   1   3   116497.30 793.619   1
   1   3   117721.60 729.333   1
   1  -3   117866.60 841.548   1
  -1   3  -116864.90 773.727   1
  -1   3  -117242.30  788.82   1
  -1  -3  -119138.20 892.351   1
  -1  -3  -118131.10 856.085   1
  -1  -3  -119061.60  781.27   1
  -1   3  -116456.40 795.912   1
  -1   3  -118033.40 882.886   1
  -1   3  -117123.00 848.947   1
   1  -3   212917.10 602.266   1
   1   3   213115.10 593.242   1
   1   3   213790.70 600.294   1
   1   3   212754.50  606.26   1
   1   3   211514.10 551.949   1
   1   3   212553.80 522.585   1
   1   3   211592.60 506.567   1
   1   3   211800.00 502.273   1
   1  -3   213770.10 554.729   1
   1   3   213190.10 557.585   1
   1  -3   212841.70 590.212   1
   1  -3   213146.20  605.32   1
   1  -3   212417.70 573.325   1
   1  -3   213167.50 584.248   1
  -1   3  -213154.90 583.834   1
  -1   3  -212504.80 557.608   1
  -1   3  -212599.40 585.059   1
  -1  -3  -212942.70 550.389   1
  -1   3  -213160.50 512.911   1
  -1  -3  -213363.80 580.471   1
  -1  -3  -212945.90 577.006   1
  -1  -3  -212875.50 547.778   1
  -1   3  -212617.80 585.342   1
  -1   3  -212415.10 563.693   1
   1  -3   339266.50 2286.25   1
   1  -3   338825.40 2189.92   1
   1   3   338617.00 2270.01   1
   1   3   336214.30 1956.11   1
   1   3   337527.70 2315.18   1
   1   3   335237.50 2042.80   1
   1   3   338402.50 2272.94   1
   1   3   334272.60 2078.25   1
   1   3   334368.60 1991.51   1
   1   3   335680.30 2052.46   1
   1  -3   339508.00 2346.94   1
   1  -3   337931.30 2216.73   1
   1  -3   337981.50 2256.37   1
   1  -3   336722.10 2162.39   1
  -1   3  -336630.60 2153.43   1
  -1   3  -336428.50 2033.41   1
  -1  -3  -337225.10 2138.71   1
  -1  -3  -336707.40 2111.02   1
  -1  -3  -338207.20 2088.14   1
  -1  -3  -338684.80 2302.00   1
  -1   3  -338567.50 2259.26   1
  -1   3  -336365.80 2146.43   1
  -1   3  -336339.30 2173.78   1
  -1   3  -336897.70 2178.44   1
   1  -3   4 5980.97 268.407   1
   1  -3   4 6071.84 266.383   1
   1   3   4 5496.19 258.293   1
   1   3   4 5372.32  253.21   1
   1   3   4 5878.01 301.458   1
   1   3   4 5913.80  266.50   1
   1   3   4 5595.02  181.41   1
   1   3   4 6011.37 279.311   1
   1   3   4 5421.90 254.146   1
   1   3   4 5561.84 240.114   1
   1  -3   4 5882.40 256.435   1
   1  -3   4 6032.33 260.618   1
   1  -3   4 6223.72 264.153   1
   1  -3   4 5682.26 241.915   1
  -1   3  -4 5704.40 242.612   1
  -1  -3  -4 5885.69 198.311   1
  -1  -3  -4 5521.81 235.564   1
  -1  -3  -4 5980.07 289.738   1
  -1   3  -4 5765.33 286.153   1
  -1  -3  -4 5605.41 239.724   1
  -1   3  -4 5739.41 254.438   1
  -1   3  -4 5577.64 254.822   1
  -1   3  -4 5454.15 220.531   1
  -1   3  -4 5734.95 253.905   1
   1   3   562008.40 4333.48   1
   1  -3   557172.90 3888.24   1
   1  -3   563462.50 4308.16   1
   1  -3   560330.10 4104.84   1
   1  -3   561467.30 4290.58   1
   1  -3   562226.60 4265.74   1
   1   3   557036.10 3922.81   1
   1   3   560532.60 4244.23   1
   1   3   561422.00 4260.30   1
   1   3   556827.90 3911.45   1
   1  -3   561001.20 4203.62   1
   1   3   556376.90 3945.54   1
   1   3   557670.90 3966.27   1
  -1   3  -557449.70 4021.59   1
  -1   3  -555937.00 3830.12   1
  -1   3  -558903.30 4062.99   1
  -1  -3  -558250.90 4051.72   1
  -1  -3  -562513.20 4284.98   1
  -1  -3  -555869.90 3762.67   1
  -1  -3  -548147.20 2911.57   1
  -1   3  -557422.60 4047.00   1
  -1  -3  -552185.80 3156.07   1
  -1   3  -557053.50 3908.63   1
  -1   3  -557381.30 3972.58   1
   1   3   6 2330.70 130.192   1
   1  -3   6 2364.38 119.794   1
   1  -3   6 2310.83 138.784   1
   1  -3   6 2266.58 107.094   1
   1   3   6 2380.33 175.247   1
   1   3   6 2123.61 122.624   1
   1  -3   6 2270.61 125.912   1
   1   3   6 2118.06 115.975   1
   1   3   6 2152.76 148.884   1
   1   3   6 2234.78 130.939   1
   1   3   6 2070.38  145.26   1
   1  -3   6 2520.64 131.851   1
   1  -3   6 2343.43  127.36   1
   1  -3   6 2270.05 123.382   1
  -1   3  -6 2191.99 132.663   1
  -1  -3  -6 2139.20 118.971   1
  -1   3  -6 2297.44 122.981   1
  -1   3  -6 2031.59 121.115   1
  -1   3  -6 2099.56 107.817   1
  -1  -3  -6 2324.06 125.439   1
  -1  -3  -6 2308.56 123.612   1
  -1   3  -6 2115.95 120.712   1
   1  -3   725154.80 1450.61   1
   1  -3   723137.60 1349.28   1
   1   3   725348.30 1503.08   1
   1   3   722865.50 1361.92   1
   1   3   723090.40 1383.26   1
   1   3   724621.90 1489.61   1
   1   3   724256.90 1470.19   1
   1  -3   722988.80 1357.86   1
   1   3   722771.10 1364.95   1
   1   3   722907.30 1365.11   1
   1  -3   724307.20 1492.14   1
   1  -3   724245.80 1437.95   1
   1  -3   724637.90 1460.59   1
  -1   3  -722451.30 1319.23   1
  -1   3  -722057.90 1328.87   1
  -1   3  -722973.90 1418.43   1
  -1  -3  -723897.80 1422.15   1
  -1  -3  -724028.60 1488.90   1
  -1  -3  -721826.40 1286.34   1
  -1   3  -722387.80 1317.02   1
  -1   3  -721108.80 1229.99   1
  -1   3  -722988.90 1437.82   1
   1   3   815581.20 918.512   1
   1   3   815267.90 905.667   1
   1   3   815208.80 901.202   1
   1   3   815852.20 957.708   1
   1   3   816894.90 1041.75   1
   1   3   816212.10 967.474   1
   1  -3   816438.60 940.761   1
   1  -3   816541.20 958.859   1
   1  -3   816327.00 1007.54   1
   1  -3   816559.40 954.026   1
   1  -3   817289.90 966.676   1
  -1   3  -814766.20 858.326   1
  -1   3  -814442.90 862.029   1
  -1  -3  -816067.20 895.523   1
  -1  -3  -816485.60  962.28   1
  -1  -3  -816133.70 1010.81   1
  -1   3  -814572.80 910.133   1
  -1   3  -814991.70 1019.49   1
  -1   3  -814518.60 840.599   1
   1   3   920842.70 1325.91   1
   1   3   922602.00 1433.10   1
   1   3   921925.00 1373.92   1
   1  -3   924147.50 1458.97   1
   1  -3   922554.00 1397.28   1
  -1  -3  -922766.90 1509.13   1
  -1  -3  -921728.30 1453.34   1
  -1   3  -919812.00 1273.97   1
  -1   3  -919560.70 1236.18   1
  -1   3  -919596.60 1235.79   1
  -1   3  -920180.80 1308.46   1
   1  -3  10 1070.21 147.937   1
   1   3  10 1021.17 164.188   1
   1   3  10 938.663 111.444   1
   1   3  10  935.12 147.686   1
   1  -3  10 1112.20 112.186   1
  -1   3 -10 1000.31 162.107   1
  -1  -3 -10 998.181  115.43   1
  -1  -3 -10 1023.42 166.636   1
  -1   3 -10 904.747 101.003   1
   1   3  1111216.50 724.337   1
   1  -3  1112809.00 863.952   1
   1   3  1111736.60 764.745   1
   1   3  1111981.10 772.669   1
   1  -3  1112857.40 801.684   1
  -1   3 -1110867.90 786.975   1
  -1  -3 -1112403.10 784.704   1
  -1  -3 -1112126.10 865.267   1
  -1   3 -1111291.70 734.343   1
   1  -3  1212231.30  768.66   1
   1   3  1210130.30 681.505   1
   1  -3  1211686.40 795.057   1
  -1   3 -1210122.40 675.788   1
  -1  -3 -1211161.60 813.316   1
  -1  -3 -1211368.50 736.769   1
   1   3  13 8162.46 619.624   1
   1  -3  13 8348.02 518.181   1
   1  -3  13 9302.54 570.031   1
  -1   3 -13 8043.66 519.068   1
  -1  -3 -13 8676.19 547.761   1
  -1  -3 -13 8869.39 555.399   1
   1  -3  14 1721.10 138.022   1
   1   3  14 1264.53  119.86   1
   1  -3  14 1194.80 144.683   1
  -1  -3 -14 1633.34 186.462   1
  -1  -3 -14 1599.66 175.137   1
  -1   3 -14 1419.48 177.891   1
   1  -3  15 1026.57 85.6014   1
   1   3  15  819.36 74.5696   1
  -1   3 -15 943.702 83.1441   1
  -1  -3 -15 1013.91  122.09   1
  -1  -3 -15 901.644 107.132   1
   1  -4 -15 471.797 54.4806   1
   1   4 -15 517.736 57.9965   1
   1  -4 -15 556.393 60.1606   1
  -1   4  15 368.408 71.8086   1
  -1   4  15 413.022 84.5283   1
  -1  -4  15 575.708 61.0309   1
  -1  -4  15 482.879 52.9277   1
   1   4 -14 308.373 58.5113   1
   1  -4 -14 255.068 94.2793   1
   1  -4 -14 288.045 58.8051   1
  -1   4  14 244.866 57.8949   1
  -1  -4  14 287.488 90.7747   1
  -1  -4  14 288.834 55.6756   1
   1  -4 -13 4436.65 297.047   1
   1  -4 -13 4463.66 305.421   1
   1   4 -13 4311.45 292.443   1
  -1   4  13 4094.91  293.38   1
  -1   4  13 4205.11 367.561   1
  -1  -4  13 4737.31 374.013   1
  -1  -4  13 4784.87 314.124   1
   1  -4 -12 8239.71  623.39   1
   1  -4 -12 7865.59 506.679   1
   1   4 -12 6780.97 474.973   1
   1   4 -12 7521.57 581.765   1
  -1   4  12 7556.03 508.941   1
  -1   4  12 7971.24 517.791   1
  -1  -4  12 8682.89 616.339   1
  -1  -4  12 8381.27 533.886   1
   1  -4 -11 4792.12 333.228   1
   1   4 -11 3924.36 369.904   1
   1   4 -11 3880.54 372.072   1
   1  -4 -11 4680.26 317.723   1
  -1   4  11 4217.04 396.766   1
  -1  -4  11 5225.13 404.497   1
  -1  -4  11 4940.66 329.149   1
  -1   4  11 4523.97 320.637   1
   1  -4 -10 89.2444 53.4195   1
   1   4 -10 81.7374 43.3361   1
   1  -4 -10 91.9074  49.614   1
   1   4 -10 188.231  49.501   1
   1   4 -10 78.6423 78.5202   1
  -1   4  10 94.6509 52.0855   1
  -1   4  10 96.3364 50.4175   1
  -1  -4  10 84.6444 48.4733   1
  -1  -4  10  93.829 49.0224   1
  -1   4  10 45.5408 67.5602   1
   1  -4  -911332.60 688.992   1
   1  -4  -910843.70 648.129   1
   1   4  -9 9669.87 677.771   1
   1   4  -9 9670.52 585.799   1
   1   4  -9 9858.41 618.204   1
  -1   4   911735.70 710.913   1
  -1   4   910305.90 672.522   1
  -1   4   910444.60 650.594   1
  -1  -4   911767.60 682.215   1
  -1  -4   911985.20 680.253   1
   1  -4  -818992.20 1142.29   1
   1   4  -817594.20 1137.31   1
   1  -4  -819019.10 1169.17   1
   1  -4  -817887.90 1041.29   1
   1   4  -817668.70 1091.08   1
   1   4  -816821.10 1039.47   1
   1   4  -817263.50 1112.46   1
  -1  -4   820645.10 1220.72   1
  -1   4   819086.90 1214.55   1
  -1   4   818566.30 1126.09   1
  -1   4   818165.50 1100.90   1
  -1   4   820130.60 1312.93   1
  -1  -4   818774.90 1107.65   1
  -1   4   818543.40 1147.26   1
  -1   4   818801.60 1231.47   1
  -1  -4   819513.00 1166.18   1
  -1  -4   820195.20 1242.62   1
  -1  -4   819966.50 1191.48   1
   1   4  -7 7408.09 410.186   1
   1  -4  -7 7759.28  399.24   1
   1  -4  -7 8678.33 527.606   1
   1   4  -7 7634.09 468.977   1
   1  -4  -7 8726.22 512.899   1
   1   4  -7 7688.05 429.281   1
   1   4  -7 7510.32 421.305   1
   1   4  -7 7823.28  538.58   1
  -1   4   7 7425.41 462.074   1
  -1   4   7 7715.22 428.997   1
  -1  -4   7 8720.51 501.714   1
  -1   4   7 8027.23 450.107   1
  -1   4   7 8337.87 544.173   1
  -1   4   7 8365.64 501.753   1
  -1   4   7 8826.57  505.78   1
  -1   4   7 8075.93 504.634   1
  -1  -4   7 9008.71  464.35   1
  -1  -4   7 8700.90 455.216   1
  -1  -4   7 8666.22  441.81   1
  -1  -4   7 9026.64 515.705   1
   1  -4  -684468.80 6538.00   1
   1  -4  -678897.40 6059.52   1
   1   4  -676100.40 5998.40   1
   1   4  -678360.40 6268.87   1
   1   4  -674142.80 5859.50   1
   1  -4  -681511.60 6416.87   1
   1   4  -675517.60 5979.72   1
   1   4  -680414.70 6425.40   1
  -1   4   677267.00 6059.91   1
  -1  -4   686332.80 6635.62   1
  -1   4   682757.40 6567.90   1
  -1  -4   683538.40 6440.16   1
  -1   4   682860.20 6627.02   1
  -1   4   677704.20 6155.59   1
  -1   4   675392.80 5974.73   1
  -1  -4   681666.20 6325.79   1
  -1  -4   682467.20 6393.44   1
  -1   4   682984.80 6666.34   1
  -1  -4   686797.50 6679.97   1
  -1   4   680053.10 6375.73   1
   1   4  -5 9018.13 469.796   1
   1   4  -5 8902.94 436.663   1
   1  -4  -510086.40 486.747   1
   1   4  -5 9054.49 472.174   1
   1  -4  -5 9750.44 491.206   1
   1   4  -5 9100.72 461.863   1
   1   4  -5 9344.13 488.051   1
   1  -4  -5 9731.37 464.468   1
  -1  -4   5 9862.17 508.349   1
  -1   4   5 9663.23 503.743   1
  -1  -4   510046.60 484.575   1
  -1   4   5 8723.42 441.705   1
  -1   4   5 9560.03 495.517   1
  -1   4   5 9506.36 483.224   1
  -1   4   510329.80  544.33   1
  -1   4   5 9201.61 500.609   1
  -1  -4   510305.60 515.746   1
  -1  -4   5 9865.87 476.293   1
  -1  -4   5 8987.38 333.171   1
  -1  -4   511014.50 543.102   1
  -1  -4   5 9566.04  362.02   1
   1   4  -417436.20  955.80   1
   1  -4  -418247.90 970.433   1
   1  -4  -419023.60 1023.49   1
   1  -4  -418653.10 1023.25   1
   1   4  -417574.30 960.348   1
   1   4  -418700.20 997.489   1
   1   4  -417252.10 770.252   1
   1   4  -417448.50 972.734   1
   1   4  -417529.20 895.278   1
   1  -4  -419246.70  982.08   1
   1  -4  -418921.80 968.612   1
  -1  -4   419015.90 978.454   1
  -1   4   418564.40 989.044   1
  -1   4   416339.40  870.44   1
  -1   4   419079.00 1071.28   1
  -1   4   416610.50 918.172   1
  -1   4   418497.40 1061.99   1
  -1  -4   418961.10 981.097   1
  -1  -4   418675.50  958.35   1
  -1  -4   419483.60 977.438   1
  -1  -4   418982.40 854.407   1
  -1  -4   418278.30 963.979   1
   1  -4  -3 4569.76 188.362   1
   1  -4  -3 4499.19 180.033   1
   1   4  -3 4447.62 195.349   1
   1  -4  -3 4389.75 208.148   1
   1  -4  -3 4347.14 189.969   1
   1   4  -3 4122.15  235.02   1
   1   4  -3 4342.90 168.612   1
   1   4  -3 4240.27 205.356   1
   1   4  -3 4106.73 214.814   1
   1   4  -3 4158.61 140.987   1
   1  -4  -3 4280.15 211.032   1
  -1   4   3 3881.49  171.09   1
  -1   4   3 4211.37 209.883   1
  -1   4   3 3876.96 171.629   1
  -1   4   3 4760.27 211.219   1
  -1  -4   3 4456.97 157.894   1
  -1   4   3 4231.33 212.121   1
  -1  -4   3 4318.84 171.083   1
  -1  -4   3 4367.72 173.961   1
  -1  -4   3 4334.78 170.493   1
  -1  -4   3 4608.34 189.471   1
  -1  -4   3 4710.30 196.447   1
   1  -4  -210922.10 513.089   1
   1  -4  -211123.40 499.579   1
   1  -4  -211249.20 472.527   1
   1  -4  -211588.30 512.839   1
   1  -4  -210779.20 523.211   1
   1   4  -210778.20 518.505   1
   1   4  -210424.10 506.525   1
   1   4  -210468.70 455.731   1
   1   4  -210935.30 496.558   1
   1   4  -210100.80 493.438   1
   1  -4  -210825.70 431.307   1
   1   4  -210930.40 444.985   1
  -1   4   210352.20 480.534   1
  -1   4   210256.70 560.262   1
  -1   4   210275.50 456.671   1
  -1  -4   210540.70 451.847   1
  -1   4   210625.00 471.754   1
  -1   4   211642.50 526.305   1
  -1  -4   210883.50 460.184   1
  -1  -4   211339.10 469.574   1
  -1  -4   211134.80 496.828   1
  -1  -4   210730.50 448.416   1
  -1  -4   211075.60 469.192   1
  -1   4   210580.50 419.382   1
   1  -4  -1 5395.99 199.092   1
   1  -4  -1 5560.15 229.648   1
   1   4  -1 5132.75  205.62   1
   1  -4  -1 5453.30 186.583   1
   1  -4  -1 5588.27 213.674   1
   1  -4  -1 5173.07 236.688   1
   1   4  -1 5515.58 229.454   1
   1   4  -1 4979.36 202.997   1
   1   4  -1 4900.00 224.042   1
   1   4  -1 5314.58 213.693   1
   1   4  -1 4961.21 216.892   1
   1   4  -1 5345.85  170.93   1
  -1   4   1 4984.02 205.024   1
  -1   4   1 5226.62 213.308   1
  -1   4   1 5389.96  195.01   1
  -1   4   1 5010.75 241.966   1
  -1  -4   1 5369.48 211.626   1
  -1   4   1 5330.67 216.269   1
  -1  -4   1 5257.06  170.00   1
  -1   4   1 5120.56 189.242   1
  -1  -4   1 5269.00 202.628   1
  -1  -4   1 5371.85 170.629   1
  -1  -4   1 5253.50  175.22   1
  -1   4   1 5169.65 195.886   1
   1  -4   097668.30 7285.33   1
   1  -4   096922.30 7224.78   1
   1  -4   098294.00 6968.09   1
   1  -4   0102093.0 7741.13   1
   1   4   093479.90 7076.79   1
   1   4   085634.60 6622.71   1
   1   4   092930.60 7175.45   1
   1   4   093749.50 7026.94   1
   1   4   096154.00 7355.24   1
   1  -4   0100095.0 7415.98   1
   1  -4   094437.00 7360.83   1
  -1   4   094398.70 7190.99   1
  -1   4   097998.60 7373.24   1
  -1  -4   097152.10 7399.63   1
  -1   4   092565.40 6901.97   1
  -1   4   087437.00 6980.21   1
  -1   4   091783.90 6969.50   1
  -1  -4   094898.30 7075.17   1
  -1  -4   093008.30 6987.37   1
  -1   4   093375.10 6739.91   1
   1   4   1 7733.83 329.256   1
   1  -4   1 8509.28 352.468   1
   1  -4   1 8361.47 354.789   1
   1  -4   1 8148.00 340.158   1
   1  -4   1 7625.29 344.709   1
   1   4   1 7149.70 361.118   1
   1   4   1 7843.27 321.661   1
   1   4   1 8024.23 339.678   1
   1   4   1 8145.84 345.983   1
   1  -4   1 8404.05  330.18   1
  -1   4  -1 7739.16 309.803   1
  -1   4  -1 8130.82 322.932   1
  -1   4  -1 8153.09 348.942   1
  -1   4  -1 7503.06  349.82   1
  -1  -4  -1 8166.12 389.466   1
  -1   4  -1 7533.97  344.66   1
  -1  -4  -1 8305.88 333.378   1
  -1  -4  -1 8542.07 362.043   1
   1  -4   2 113.274 20.5697   1
   1  -4   2 126.337  24.793   1
   1  -4   2 168.529 19.4104   1
   1   4   2 151.234 16.9481   1
   1  -4   2 135.768 34.6625   1
   1   4   2 128.464 9.48463   1
   1   4   2 126.633   26.58   1
   1   4   2 151.569 19.3055   1
   1   4   2  122.88 14.1012   1
   1   4   2 92.2901 23.4474   1
   1   4   2 99.8259 13.7264   1
   1   4   2  126.29 8.44546   1
   1  -4   2 111.124 16.3545   1
  -1   4  -2 116.351 16.1318   1
  -1   4  -2 131.529 19.8196   1
  -1   4  -2 118.125 22.3347   1
  -1   4  -2 121.735 4.20608   1
  -1  -4  -2 124.209 27.6995   1
  -1   4  -2 95.4954 34.7348   1
  -1  -4  -2 138.534 12.5303   1
  -1   4  -2  128.12 16.5161   1
   1  -4   329115.70 1482.90   1
   1  -4   330008.70 1677.56   1
   1   4   328968.30 1618.73   1
   1   4   327588.60 1370.69   1
   1   4   329088.50 1688.50   1
   1   4   325373.80 1377.77   1
   1  -4   329729.60 1639.05   1
   1  -4   328989.10 1616.35   1
   1   4   327208.00 1462.93   1
   1   4   330102.30 1665.21   1
   1  -4   329669.70 1675.18   1
   1   4   325447.40 1481.56   1
   1  -4   329250.70 1630.53   1
   1   4   325481.30 1401.90   1
  -1   4  -327360.30 1572.14   1
  -1   4  -327919.30 1540.73   1
  -1  -4  -326986.50 1349.49   1
  -1  -4  -328803.50 1541.95   1
  -1  -4  -328039.10 1490.06   1
  -1   4  -327395.80 1572.53   1
  -1   4  -327420.70 1565.70   1
  -1   4  -328232.50 1440.66   1
  -1   4  -328662.70 1577.58   1
  -1  -4  -328828.40 1583.48   1
   1   4   4 2391.37 126.063   1
   1  -4   4 2533.87 127.111   1
   1   4   4 2396.36  119.32   1
   1  -4   4 2648.62 119.962   1
   1   4   4 2978.99 118.523   1
   1  -4   4 2737.94 114.843   1
   1   4   4 2943.12 117.717   1
   1  -4   4 2587.68 117.333   1
   1   4   4 2707.36 141.965   1
   1  -4   4 2576.37 114.977   1
   1   4   4 2572.40 124.948   1
   1  -4   4 2680.85 120.965   1
  -1   4  -4 2525.37 117.365   1
  -1  -4  -4 2463.16 113.307   1
  -1   4  -4 2517.93  120.82   1
  -1   4  -4 2471.83 139.166   1
  -1   4  -4 2435.33 102.358   1
  -1  -4  -4 2553.30 118.259   1
  -1   4  -4 2330.15 107.476   1
  -1  -4  -4 2479.07 104.383   1
  -1   4  -4 2550.93 128.676   1
   1   4   523042.70 1298.73   1
   1   4   525383.90 1507.79   1
   1  -4   524725.50 1419.64   1
   1   4   525495.50 1497.71   1
   1  -4   525053.10 1444.46   1
   1   4   522620.10 1305.49   1
   1   4   522786.60 1339.85   1
   1  -4   525684.40 1486.71   1
   1  -4   525868.00 1438.39   1
   1   4   522783.80 1278.76   1
   1  -4   526245.30 1421.78   1
   1   4   525363.90 1487.59   1
   1  -4   523986.90 1327.30   1
  -1   4  -522862.40 1280.74   1
  -1   4  -524415.70 1461.04   1
  -1   4  -524546.30 1388.33   1
  -1   4  -523306.80 1258.18   1
  -1   4  -523665.10 1347.23   1
  -1  -4  -524030.20 1376.03   1
  -1   4  -523653.00 1375.55   1
  -1  -4  -525241.60 1421.53   1
  -1  -4  -523538.90 1306.22   1
   1  -4   6 463.792 37.0421   1
   1  -4   6 487.371 39.2453   1
   1  -4   6 571.565 55.8799   1
   1  -4   6 611.759  52.104   1
   1  -4   6 527.941 69.5942   1
   1  -4   6 501.311 49.4186   1
   1   4   6 532.105 54.9617   1
   1   4   6 482.789 86.2915   1
   1   4   6 443.895 53.1769   1
   1   4   6 431.092 65.4393   1
   1   4   6 426.175 45.6286   1
   1   4   6 496.398 85.6023   1
   1   4   6 458.328 45.7556   1
  -1   4  -6 544.623 50.2948   1
  -1   4  -6 473.814 53.7443   1
  -1   4  -6 458.801 54.6909   1
  -1  -4  -6 473.867  46.637   1
  -1  -4  -6 449.883 35.3249   1
  -1   4  -6  398.07  35.504   1
  -1   4  -6 428.856 53.1597   1
   1   4   7  222.51 46.8476   1
   1  -4   7 259.274 52.4732   1
   1  -4   7 262.535 62.9066   1
   1  -4   7 279.843 66.6731   1
   1   4   7 274.483 70.9041   1
   1   4   7 221.308 40.3573   1
   1  -4   7  281.22 45.1583   1
   1   4   7 222.225 41.1397   1
   1   4   7 299.286 50.8359   1
   1   4   7 221.126 78.5895   1
   1  -4   7 278.761 68.7295   1
   1   4   7 330.658 41.8572   1
  -1   4  -7 214.203 80.5322   1
  -1   4  -7 238.186 51.9645   1
  -1  -4  -7 334.258 68.3276   1
  -1   4  -7  231.24 46.1788   1
  -1   4  -7 184.704 28.1867   1
  -1  -4  -7 209.115 29.5021   1
  -1  -4  -7 297.458 43.0655   1
  -1   4  -7 226.552 43.7485   1
   1  -4   8 1341.88 101.173   1
   1  -4   8 1063.54 80.8811   1
   1  -4   8 1184.11 91.8449   1
   1   4   8 1087.66 106.343   1
   1   4   8 1048.99 125.685   1
   1   4   8 998.626 92.4807   1
   1   4   8 1052.37 97.7201   1
   1   4   8 1035.83 98.3707   1
  -1  -4  -8 1140.09 78.9646   1
  -1   4  -8 951.072 94.3402   1
  -1   4  -8 987.124 94.4253   1
  -1   4  -8 1031.68  89.061   1
  -1   4  -8 1121.48  162.28   1
  -1  -4  -8 1086.04 96.1602   1
  -1  -4  -8 1151.61 97.5244   1
  -1   4  -8 1103.49 113.877   1
   1  -4   9 3252.06 195.873   1
   1   4   9 2842.65 194.313   1
   1   4   9 3068.86 215.396   1
   1  -4   9 3137.56 200.081   1
   1   4   9 2668.37 187.441   1
  -1   4  -9 2710.70 184.841   1
  -1   4  -9 1973.06 195.689   1
  -1  -4  -9 3044.56 254.238   1
  -1   4  -9 2618.46 189.443   1
  -1  -4  -9 3091.41 202.907   1
   1   4  1013915.30 886.321   1
   1   4  1014628.90 933.924   1
   1  -4  1016035.90 985.537   1
   1  -4  1016353.80 980.703   1
   1   4  1015534.20 1076.38   1
  -1   4 -1013656.70 880.374   1
  -1  -4 -1015122.60 952.353   1
  -1   4 -1013761.50 876.761   1
  -1  -4 -1015481.80 1047.15   1
   1   4  11 2703.23 217.665   1
   1  -4  11 2928.89 268.906   1
   1  -4  11 3146.97 299.468   1
   1   4  11 2561.41 208.616   1
  -1   4 -11 2581.63 210.406   1
  -1  -4 -11 2861.32 221.557   1
  -1  -4 -11 2786.22 214.772   1
   1  -4  12 396.538 124.039   1
   1   4  12  281.41 112.058   1
   1  -4  12 308.932 106.127   1
  -1   4 -12 316.232  76.323   1
  -1  -4 -12 345.221 77.9984   1
  -1  -4 -12 332.676 74.3335   1
   1  -4  13 498.497  124.94   1
   1   4  13 446.015 77.6665   1
   1  -4  13 401.421 70.1441   1
  -1  -4 -13 386.502 77.6657   1
  -1   4 -13 465.011 80.1255   1
  -1  -4 -13 490.997 80.8983   1
   1  -4  14 665.942  80.978   1
   1   4  14  510.61 106.395   1
   1  -4  14 508.548 96.9092   1
  -1   4 -14 620.382 79.4501   1
  -1  -4 -14  591.65  72.396   1
  -1  -4 -14 622.556 81.7031   1
   1  -4  15 461.999 86.1578   1
  -1  -4 -15 467.201 56.6542   1
  -1   4 -15 426.568 55.7331   1
   1   5 -15 16.1171 20.6735   1
   1  -5 -15 11.7599 23.2242   1
   1  -5 -15   15.06 28.1693   1
  -1  -5  15 23.4863 19.5224   1
  -1  -5  15 24.8663 33.0839   1
   1  -5 -14 2160.17 151.003   1
   1  -5 -14 2356.14  161.76   1
   1   5 -14 2192.64 153.618   1
  -1  -5  14 2405.67 213.553   1
  -1  -5  14 2315.44 154.716   1
  -1   5  14 1900.39 192.632   1
   1  -5 -13  295.04  101.16   1
   1  -5 -13 302.124 69.2326   1
   1   5 -13 290.879 97.3585   1
  -1   5  13 218.322 99.5245   1
  -1  -5  13 313.694 63.9858   1
  -1   5  13 254.138 64.1081   1
  -1  -5  13 332.116   67.28   1
   1  -5 -1215246.90 981.133   1
   1  -5 -1215973.80 1029.64   1
   1   5 -1214208.10 1019.99   1
  -1   5  1215101.40 1084.16   1
  -1  -5  1216639.30 1058.03   1
  -1  -5  1217140.50 1156.83   1
  -1   5  1213939.60 931.501   1
   1  -5 -11 2263.91 261.913   1
   1  -5 -11 2188.54 181.236   1
   1   5 -11 1919.30 235.308   1
  -1   5  11 1935.52 182.171   1
  -1   5  11 2047.70 187.242   1
  -1  -5  11 2369.14 185.087   1
  -1  -5  11 2383.36 182.172   1
   1  -5 -10 407.784 82.8032   1
   1   5 -10 397.064 114.882   1
   1   5 -10 332.698 73.4299   1
   1  -5 -10 415.627 76.9715   1
   1   5 -10 426.274 75.2249   1
  -1   5  10 349.567 108.959   1
  -1  -5  10  624.26 79.5909   1
  -1   5  10 393.615 121.478   1
  -1   5  10 414.594 82.0361   1
  -1  -5  10 435.161 76.0391   1
   1   5  -9  141.75  80.708   1
   1  -5  -9 260.466 56.3377   1
   1   5  -9 166.999 53.6017   1
   1   5  -9 217.985  56.297   1
   1  -5  -9 114.064 88.1048   1
  -1  -5   9 230.254 53.9096   1
  -1   5   9 218.101  56.787   1
  -1   5   9 197.811 63.4483   1
  -1   5   9 181.597  82.913   1
  -1  -5   9 334.525 86.1379   1
   1  -5  -8 4150.34 241.899   1
   1  -5  -8 4017.60 249.518   1
   1   5  -8 3492.06 218.612   1
   1   5  -8 3800.04 299.087   1
   1   5  -8 3517.55 223.236   1
  -1   5   8 4065.79 333.976   1
  -1   5   8 3727.29 242.598   1
  -1  -5   8 4354.40 290.526   1
  -1   5   8 3665.91  292.30   1
  -1  -5   8 3910.27 211.191   1
  -1  -5   8 4405.62 247.159   1
  -1   5   8 3709.86 227.435   1
  -1   5   8 3929.86 245.091   1
  -1   5   8 3591.87 222.565   1
   1  -5  -7 3168.80 201.929   1
   1   5  -7 2878.54 228.256   1
   1   5  -7 3010.34 187.645   1
   1  -5  -7 3287.61 183.043   1
   1   5  -7 2780.54 168.805   1
   1   5  -7 2692.33 203.416   1
   1   5  -7 2967.53 267.417   1
   1  -5  -7 3090.06 235.918   1
  -1   5   7 2780.75 169.304   1
  -1  -5   7 3191.76 173.026   1
  -1   5   7 2906.50  183.83   1
  -1  -5   7 3062.61 159.902   1
  -1   5   7 3269.54 205.539   1
  -1  -5   7 3385.35 185.455   1
  -1  -5   7 3255.62 218.234   1
  -1   5   7 2711.88 207.724   1
  -1   5   7 3126.42 212.032   1
  -1  -5   7 3125.95 175.704   1
  -1   5   7 3112.44 203.356   1
  -1   5   7 2975.29 190.504   1
   1   5  -6 4099.52 211.685   1
   1   5  -6 4225.45 242.802   1
   1  -5  -6 4650.29 233.157   1
   1  -5  -6 4589.22  244.32   1
   1   5  -6 4181.90 224.204   1
   1   5  -6 4199.52 236.581   1
   1   5  -6 4344.83 250.024   1
   1  -5  -6 4185.63 242.384   1
  -1  -5   6 4575.61 229.226   1
  -1   5   6 4389.51 252.313   1
  -1   5   6 4048.81 218.756   1
  -1  -5   6 4621.03  258.69   1
  -1  -5   6 4638.07  231.37   1
  -1   5   6 4549.47 307.203   1
  -1  -5   6 5026.64 233.987   1
  -1   5   6 4844.94 271.091   1
  -1   5   6 3974.96 214.708   1
  -1   5   6 4731.53 280.259   1
  -1  -5   6 4786.78 239.815   1
  -1   5   6 4292.39 273.887   1
   1   5  -5 3300.88 156.494   1
   1  -5  -5 3499.59 178.491   1
   1   5  -5 3541.21 190.439   1
   1  -5  -5 3687.36 196.325   1
   1   5  -5 3499.49 236.432   1
   1   5  -5 3312.81 169.513   1
   1  -5  -5 3631.63 171.702   1
   1  -5  -5 3643.75 169.206   1
   1   5  -5 3382.94 188.781   1
  -1  -5   5 3642.18 170.307   1
  -1   5   5 3113.16 161.568   1
  -1   5   5 3669.45 195.127   1
  -1  -5   5 3746.37 181.221   1
  -1   5   5 3508.82 197.371   1
  -1  -5   5 3714.38 193.312   1
  -1   5   5 3140.54 192.035   1
  -1   5   5 3800.91 211.625   1
  -1  -5   5 3792.46 165.462   1
  -1   5   5 3344.05 176.107   1
  -1  -5   5 3558.64 167.842   1
   1  -5  -422700.00 1221.20   1
   1  -5  -422778.30 1258.69   1
   1   5  -421738.50 1154.49   1
   1  -5  -423857.30 1270.74   1
   1   5  -419377.00 952.712   1
   1   5  -421611.50 1254.05   1
   1   5  -421570.40 1245.07   1
   1  -5  -422327.30 1236.43   1
   1   5  -422003.20 1237.22   1
   1   5  -421901.50 1263.58   1
   1  -5  -423214.70 1327.35   1
  -1   5   419669.60 1098.72   1
  -1   5   422911.20 1277.27   1
  -1   5   423648.60 1379.32   1
  -1  -5   422691.20 1241.72   1
  -1   5   421760.90 1329.44   1
  -1   5   419774.40 1139.01   1
  -1  -5   422950.50 1229.08   1
  -1  -5   422449.90 1089.89   1
  -1  -5   422814.30 1219.06   1
  -1  -5   423446.80 1248.87   1
  -1  -5   423881.30 1293.66   1
   1   5  -311091.40 536.699   1
   1  -5  -311222.20 573.031   1
   1  -5  -311196.90 559.405   1
   1   5  -310453.50 463.249   1
   1  -5  -311865.90 552.072   1
   1  -5  -311737.00 544.932   1
   1   5  -310707.50 522.474   1
   1   5  -310649.00 548.354   1
   1   5  -311075.80 483.275   1
   1   5  -310733.30  552.32   1
   1  -5  -311109.50 527.407   1
  -1   5   311459.80  413.84   1
  -1   5   3 9833.09 495.099   1
  -1  -5   311844.60 524.613   1
  -1   5   310966.80 524.184   1
  -1   5   310939.10 576.935   1
  -1   5   312128.60 586.429   1
  -1  -5   311894.50 557.135   1
  -1  -5   311045.20 478.963   1
  -1  -5   311241.70 516.185   1
  -1   5   3 9920.84 471.585   1
  -1  -5   311386.40 508.125   1
  -1  -5   311302.90 496.985   1
  -1   5   310824.70 400.583   1
   1  -5  -211030.50 502.294   1
   1   5  -210453.60 525.384   1
   1   5  -210419.40 518.089   1
   1  -5  -211265.10 475.912   1
   1   5  -210729.50 532.181   1
   1   5  -211105.60 459.609   1
   1   5  -210957.50 489.414   1
   1   5  -211413.80 527.116   1
   1  -5  -211099.00 552.185   1
   1  -5  -211115.80 506.691   1
   1   5  -2 9960.06 438.135   1
  -1   5   210827.20 487.006   1
  -1   5   210344.40 479.908   1
  -1   5   210185.40 479.367   1
  -1  -5   211475.70 526.015   1
  -1  -5   211303.70 453.485   1
  -1  -5   211145.80  474.25   1
  -1   5   210259.00 457.226   1
  -1   5   211583.30 539.189   1
  -1   5   211459.80 470.251   1
  -1  -5   211135.40 483.174   1
  -1   5   210536.80 599.566   1
  -1  -5   211061.40 470.422   1
   1  -5  -1 1431.78 45.2671   1
   1   5  -1 1340.33 63.5681   1
   1   5  -1 1382.49 36.6358   1
   1   5  -1 1394.23 67.0884   1
   1   5  -1 1308.63 52.1928   1
   1  -5  -1 1539.34 60.1426   1
   1  -5  -1 1428.52  83.489   1
   1  -5  -1 1560.42 74.2604   1
   1  -5  -1 1454.84 70.8003   1
   1   5  -1 1363.94 98.4083   1
   1   5  -1 1453.36 59.6901   1
   1   5  -1 1305.18 76.9268   1
   1  -5  -1 1460.77 61.5265   1
  -1   5   1 1434.10 66.1173   1
  -1   5   1 1429.63 91.5225   1
  -1   5   1 1314.31  52.134   1
  -1   5   1 1367.07 65.5033   1
  -1  -5   1 1424.48 37.2736   1
  -1   5   1 1333.95 49.8718   1
  -1  -5   1 1407.97 36.6345   1
  -1  -5   1 1422.42 61.7738   1
  -1   5   1 1314.05 65.0447   1
  -1  -5   1 1449.11 40.6874   1
  -1  -5   1 1459.91 83.4955   1
   1  -5   018655.20 888.364   1
   1  -5   018752.30 874.989   1
   1   5   022036.50 1015.88   1
   1  -5   017950.50 839.891   1
   1   5   016849.40 823.405   1
   1  -5   017680.90 966.357   1
   1   5   015134.80 792.879   1
   1   5   016525.70 827.523   1
   1  -5   018149.10 888.958   1
   1   5   016181.60  875.30   1
   1   5   016904.00 805.703   1
  -1   5   017374.10 842.507   1
  -1   5   016466.00 850.056   1
  -1   5   016179.20 929.592   1
  -1   5   017142.80 745.798   1
  -1   5   016755.80 786.196   1
  -1   5   017085.80 844.238   1
  -1  -5   017645.30 915.083   1
  -1  -5   017691.40 854.593   1
   1  -5   119038.30 898.884   1
   1   5   117215.30 860.258   1
   1   5   115681.20  882.47   1
   1  -5   118842.30 886.299   1
   1   5   117941.50 871.587   1
   1  -5   118977.40 894.121   1
   1  -5   118431.10  957.35   1
   1   5   117545.20  882.99   1
   1   5   117084.50 837.182   1
   1   5   116915.90 855.856   1
   1  -5   118366.40 905.627   1
   1  -5   117428.30 945.629   1
  -1   5  -117026.30 853.978   1
  -1   5  -116873.90 903.765   1
  -1   5  -118008.10 902.728   1
  -1  -5  -118468.00 882.027   1
  -1   5  -117080.00 814.887   1
  -1  -5  -118149.30 932.444   1
   1   5   237861.70 2195.86   1
   1  -5   237496.80 2301.53   1
   1   5   236915.10 2200.59   1
   1   5   232185.30 2012.52   1
   1   5   235210.00 1995.34   1
   1   5   233671.90 1976.28   1
   1  -5   238117.00 2221.43   1
   1  -5   238034.80 2291.21   1
   1   5   233875.00 1837.51   1
   1  -5   238892.00 2288.98   1
   1   5   233427.00 1819.77   1
   1   5   235898.60 1923.95   1
   1  -5   240254.70 2314.71   1
   1   5   237212.00 2194.47   1
  -1   5  -236550.70 2203.92   1
  -1   5  -235175.40 2043.95   1
  -1   5  -234754.00 2079.70   1
  -1   5  -236495.00 2145.65   1
  -1   5  -235218.10 2205.87   1
  -1  -5  -237494.00 2001.34   1
  -1  -5  -239009.40 2257.96   1
  -1  -5  -237348.00 2279.67   1
   1   5   3 733.189 45.3421   1
   1   5   3 569.997 28.3127   1
   1   5   3 671.349 46.7963   1
   1  -5   3 795.196 47.3335   1
   1  -5   3 688.982 18.0468   1
   1  -5   3 793.207  76.453   1
   1   5   3 693.543  82.931   1
   1  -5   3 781.978 41.5896   1
   1  -5   3 725.643 46.0899   1
   1   5   3 705.091 60.6377   1
   1   5   3 702.666 27.9185   1
   1   5   3 745.589 28.8764   1
   1   5   3 611.647 46.2833   1
   1   5   3 637.929 21.9521   1
   1   5   3 590.733 38.6554   1
   1  -5   3 796.502 42.0811   1
  -1   5  -3 628.389 44.5571   1
  -1   5  -3 650.829 39.9926   1
  -1   5  -3 657.438 47.1193   1
  -1   5  -3 708.995 40.0406   1
  -1   5  -3 668.215 52.6624   1
  -1  -5  -3 688.127 42.1481   1
  -1  -5  -3 739.554  37.342   1
  -1   5  -3 673.068 21.5213   1
   1  -5   427106.70 1549.36   1
   1  -5   426908.60 1495.50   1
   1  -5   424575.00 1243.67   1
   1  -5   426048.30 1499.60   1
   1   5   421295.60 1182.96   1
   1  -5   427105.30 1495.15   1
   1   5   426952.10 1588.95   1
   1   5   426440.50 1510.41   1
   1   5   423729.90 1408.12   1
   1  -5   427736.30 1547.89   1
   1   5   423973.20 1288.56   1
   1   5   421386.50 1210.91   1
   1   5   425753.20 1463.64   1
  -1  -5  -425416.50 1386.47   1
  -1   5  -424451.40 1402.17   1
  -1   5  -424367.20 1406.69   1
  -1   5  -425577.20 1423.94   1
  -1   5  -425171.40 1461.70   1
  -1   5  -425398.60 1303.89   1
  -1  -5  -425826.80 1433.60   1
  -1  -5  -425291.60 1367.38   1
  -1   5  -425258.20 1446.36   1
   1  -5   5 3206.17 151.522   1
   1  -5   5 3088.48 120.259   1
   1  -5   5 3417.80 157.228   1
   1  -5   5 3141.18 152.232   1
   1   5   5 3087.16 202.793   1
   1   5   5 2680.29 130.494   1
   1  -5   5 3428.32 179.853   1
   1   5   5 2945.92 206.849   1
   1  -5   5 3269.63 156.489   1
   1   5   5 3258.70 231.644   1
   1   5   5 2674.67 129.157   1
   1   5   5 3107.84 172.145   1
   1   5   5 2836.88 131.155   1
  -1   5  -5 2992.24 195.866   1
  -1   5  -5 3000.59 177.074   1
  -1   5  -5 2951.58 148.357   1
  -1  -5  -5 3106.38 184.241   1
  -1   5  -5 3009.22 164.729   1
  -1   5  -5 2755.96 134.613   1
  -1   5  -5 2881.57 128.769   1
  -1  -5  -5 3056.06 137.582   1
  -1  -5  -5 2999.79 131.563   1
   1  -5   665008.70 4584.20   1
   1  -5   660722.50 4381.96   1
   1  -5   663208.00 4501.85   1
   1  -5   663183.90 4502.76   1
   1   5   653916.90 3860.73   1
   1  -5   658246.20 3991.40   1
   1   5   660970.90 4416.43   1
   1   5   654786.00 3920.71   1
   1  -5   659376.20 4184.68   1
   1   5   655603.50 3976.80   1
   1   5   664722.60 4763.93   1
   1   5   658391.10 4305.60   1
   1   5   660994.90 4516.17   1
  -1   5  -656508.00 4068.98   1
  -1   5  -656794.40 4166.93   1
  -1   5  -653062.20 3791.98   1
  -1  -5  -662633.80 4451.73   1
  -1  -5  -655973.20 3919.75   1
  -1   5  -657655.20 4244.78   1
  -1  -5  -661342.90 4390.58   1
  -1   5  -656165.70 4092.49   1
  -1   5  -653485.10 3761.22   1
   1  -5   7 1930.90 125.945   1
   1   5   7 1769.75 145.861   1
   1  -5   7 1968.66 161.818   1
   1  -5   7 2049.43 123.962   1
   1   5   7 2010.41 188.972   1
   1   5   7 1844.82 135.897   1
   1   5   7 2034.11 184.555   1
   1  -5   7 1981.03 128.391   1
   1   5   7 2072.22 149.439   1
   1   5   7 1770.32 148.787   1
  -1   5  -7 1883.36 183.526   1
  -1   5  -7 1959.48 146.614   1
  -1  -5  -7 1993.99 127.182   1
  -1   5  -7 1842.15 126.933   1
  -1  -5  -7 1968.98 102.734   1
  -1  -5  -7 1877.63 117.807   1
  -1   5  -7 1852.90 121.419   1
   1   5   821963.70 1435.98   1
   1  -5   825005.90 1526.92   1
   1   5   822278.90 1464.39   1
   1  -5   825778.30 1556.34   1
   1   5   823256.30 1489.68   1
   1   5   821741.80 1362.88   1
   1   5   825112.40 1691.81   1
  -1  -5  -822310.50 1337.97   1
  -1   5  -821801.10 1377.79   1
  -1   5  -822366.70 1436.04   1
  -1  -5  -824224.80 1497.71   1
  -1  -5  -824336.40 1571.65   1
   1  -5   9 332.046 62.2784   1
   1   5   9 304.975 63.0318   1
   1   5   9 324.838 92.1425   1
   1   5   9 368.396 73.2458   1
   1  -5   9 327.365 91.9673   1
  -1   5  -9 315.188 63.2619   1
  -1  -5  -9 308.055 61.4719   1
  -1  -5  -9  296.56 64.0631   1
  -1   5  -9 313.802 66.6118   1
   1  -5  10 3071.67 203.379   1
   1  -5  10 3128.45 214.071   1
   1   5  10 2391.23 254.625   1
   1   5  10 2337.72 191.855   1
   1   5  10 2776.36  293.16   1
  -1   5 -10 2429.44 263.424   1
  -1   5 -10 2434.45  196.18   1
  -1  -5 -10 2843.16 203.658   1
  -1  -5 -10 2927.83 205.576   1
   1  -5  1112653.50 860.315   1
   1   5  11 9937.58 733.107   1
   1  -5  1112210.50 731.096   1
   1   5  1110861.40 722.647   1
  -1  -5 -1111020.40  701.96   1
  -1   5 -11 9901.96 651.292   1
  -1  -5 -1111387.50 805.224   1
   1   5  1216641.50 1145.67   1
   1  -5  1222550.00 1524.69   1
   1   5  1218869.80 1294.18   1
   1  -5  1221407.70 1353.31   1
  -1  -5 -1220128.00 1406.39   1
  -1   5 -1218017.70 1209.24   1
  -1  -5 -1221276.20 1363.87   1
   1   5  13 340.579 105.093   1
   1  -5  13 493.308 118.846   1
   1  -5  13 432.126 66.5276   1
  -1  -5 -13  344.35 65.9058   1
  -1  -5 -13 457.727 116.377   1
  -1   5 -13 464.355 75.2622   1
   1  -5  14 2676.00 208.231   1
   1  -5  14 3191.13 196.633   1
  -1   5 -14 2802.74 183.061   1
  -1  -5 -14 3091.83 195.366   1
  -1  -5 -14 2535.97 161.709   1
   1  -5  15 400.774 77.2202   1
  -1   5 -15 411.641 48.8721   1
  -1  -5 -15  421.74 77.1894   1
   1  -6 -15 29.4902 24.7577   1
  -1  -6  15 47.8784 21.1342   1
   1  -6 -14 13.5351 26.3034   1
   1  -6 -14 1.89889 22.3987   1
   1   6 -14 34.0643 23.9159   1
  -1   6  14 9.40006 38.0987   1
  -1  -6  14 7.71895 24.4591   1
  -1  -6  14 31.8065  24.306   1
   1   6 -13 572.783 78.3544   1
   1  -6 -13 518.212  79.095   1
   1  -6 -13 705.158 86.9267   1
  -1   6  13 579.751 86.3485   1
  -1  -6  13 635.353 80.3158   1
  -1  -6  13 730.369  82.729   1
   1  -6 -12 739.682 142.567   1
   1   6 -12 546.124  132.65   1
   1  -6 -12 689.424 140.712   1
  -1  -6  12 769.063 96.6218   1
  -1   6  12 584.086 92.1508   1
  -1  -6  12  817.03 96.8337   1
  -1   6  12  523.19 89.6354   1
   1   6 -11 1867.99 220.519   1
   1  -6 -11 2082.78 226.198   1
   1   6 -11 1955.90  233.67   1
   1  -6 -11 2086.66 178.204   1
  -1   6  11 1832.79 163.244   1
  -1  -6  11 2173.97  171.29   1
  -1  -6  11 2341.59 178.645   1
  -1   6  11 2151.52 185.387   1
   1  -6 -10 996.581 106.098   1
   1   6 -10 758.477 99.9247   1
   1  -6 -10 936.584  160.67   1
   1   6 -10  802.05 162.543   1
  -1   6  10 875.456 107.232   1
  -1   6  10 1009.00 177.884   1
  -1  -6  10 1068.94 108.824   1
  -1   6  10 829.032 106.005   1
  -1  -6  10 975.695 106.891   1
   1  -6  -911972.60 703.344   1
   1   6  -9 9589.80 597.935   1
   1   6  -910793.60 682.671   1
   1  -6  -911080.60 682.925   1
  -1   6   910964.70 794.312   1
  -1   6   910028.60 717.673   1
  -1  -6   912619.50 726.235   1
  -1   6   910939.90 685.487   1
  -1  -6   912034.20 769.247   1
   1   6  -8 2118.07 198.146   1
   1   6  -8 2524.74 187.498   1
   1  -6  -8 2825.67 229.786   1
   1  -6  -8 2735.93 235.919   1
  -1   6   8 2860.08 216.644   1
  -1  -6   8 2927.58 227.543   1
  -1  -6   8 2834.41 171.883   1
  -1   6   8 2762.58 205.047   1
  -1   6   8 2258.81 169.631   1
   1  -6  -714938.60 818.734   1
   1   6  -714627.70 872.294   1
   1   6  -713429.80 834.151   1
   1  -6  -715820.00 916.121   1
   1   6  -715049.40 972.987   1
   1   6  -712933.90 746.545   1
   1  -6  -715883.00  887.08   1
  -1   6   713105.30 766.801   1
  -1   6   714729.10 900.248   1
  -1   6   715885.50 1028.93   1
  -1  -6   716281.10  955.01   1
  -1  -6   716112.90 931.848   1
  -1   6   713112.50  772.75   1
  -1  -6   715633.80 924.803   1
  -1   6   715490.40 960.872   1
  -1  -6   715585.60 876.062   1
  -1   6   714190.60 888.902   1
  -1  -6   714364.80 776.075   1
  -1   6   716546.60 1059.26   1
   1  -6  -615397.30  896.81   1
   1   6  -613417.50 787.562   1
   1   6  -614089.90 822.246   1
   1   6  -614006.90  820.35   1
   1   6  -612923.30 699.169   1
   1  -6  -614482.10 805.383   1
   1   6  -614004.40  817.46   1
   1  -6  -614890.30 796.969   1
  -1   6   615264.20 902.797   1
  -1   6   612300.70 700.345   1
  -1   6   613468.50 761.573   1
  -1   6   614151.90 840.179   1
  -1  -6   615377.50 818.906   1
  -1  -6   614633.20 779.419   1
  -1   6   615066.50 883.664   1
  -1  -6   615680.60 839.474   1
  -1  -6   615511.30 848.002   1
  -1   6   612611.80 755.371   1
  -1  -6   615312.60 816.152   1
  -1   6   614928.80 929.321   1
   1   6  -5 2642.55 162.711   1
   1  -6  -5 2779.24 135.423   1
   1   6  -5 2468.65 115.929   1
   1  -6  -5 2727.17 162.958   1
   1  -6  -5 2694.33 131.727   1
   1  -6  -5 2593.65 137.017   1
   1   6  -5 2571.75 202.438   1
   1   6  -5 2603.28 163.596   1
   1   6  -5 2822.50 198.974   1
  -1   6   5 2245.31  153.06   1
  -1   6   5 2843.62 158.868   1
  -1  -6   5 2616.53 126.781   1
  -1   6   5 2622.37 141.834   1
  -1  -6   5 2790.43 146.257   1
  -1   6   5 2632.95 164.109   1
  -1   6   5 2183.74 121.016   1
  -1  -6   5 2516.80 128.674   1
  -1  -6   5 2742.22 142.309   1
  -1   6   5 2652.61 167.246   1
  -1  -6   5 2577.65 149.373   1
   1  -6  -416342.40 904.549   1
   1   6  -415120.30 835.196   1
   1   6  -415127.10 844.861   1
   1  -6  -416225.60 876.196   1
   1   6  -415368.00 875.801   1
   1  -6  -416256.10 839.797   1
   1   6  -414962.20 756.848   1
   1   6  -415305.80 851.265   1
   1   6  -412705.40 608.208   1
   1  -6  -416159.50 806.646   1
   1  -6  -416389.70 835.135   1
  -1   6   413251.50 699.435   1
  -1  -6   415399.10 722.778   1
  -1   6   415717.10 836.669   1
  -1   6   416513.30 889.546   1
  -1   6   413113.10 724.466   1
  -1  -6   416460.10 794.853   1
  -1   6   414960.00 915.784   1
  -1  -6   416445.00 813.861   1
  -1  -6   416588.60 855.358   1
  -1  -6   415641.40  754.17   1
  -1  -6   416206.60 827.902   1
   1  -6  -316083.80  805.73   1
   1   6  -315298.10 835.074   1
   1   6  -314823.70 804.436   1
   1  -6  -316607.00 793.339   1
   1  -6  -316444.60 890.842   1
   1  -6  -315771.20 816.261   1
   1   6  -313312.50 651.713   1
   1   6  -315461.30 733.241   1
   1   6  -315653.30 805.481   1
   1   6  -314864.90 716.514   1
   1   6  -315670.10 851.979   1
  -1  -6   316373.40 751.553   1
  -1   6   316642.50 863.031   1
  -1   6   314224.50 712.814   1
  -1   6   313668.00 714.724   1
  -1  -6   316012.40 754.728   1
  -1  -6   315953.20 771.119   1
  -1   6   314067.70 723.312   1
  -1   6   315096.40 630.637   1
  -1  -6   316802.50 847.725   1
  -1  -6   316080.50 759.716   1
  -1   6   315657.90 827.128   1
  -1   6   315054.20 848.667   1
  -1   6   315019.40 647.952   1
   1   6  -222907.60 1243.74   1
   1  -6  -224012.80 1277.59   1
   1  -6  -226265.10 1331.17   1
   1  -6  -224266.90 1438.89   1
   1  -6  -223972.10 1229.11   1
   1   6  -221207.30 1107.96   1
   1  -6  -223514.60 1274.35   1
   1   6  -221796.20 1314.89   1
   1   6  -222882.20 1341.50   1
   1   6  -223861.10 1290.80   1
   1   6  -222112.50 1079.90   1
   1   6  -222583.70 1245.74   1
  -1  -6   224001.60 1287.23   1
  -1  -6   223323.50 1163.64   1
  -1   6   223867.20 1310.35   1
  -1   6   222314.20 1329.33   1
  -1   6   222593.90 1203.36   1
  -1   6   221423.60 1187.90   1
  -1   6   221864.60 1148.76   1
  -1   6   223688.60 1190.97   1
  -1   6   221270.80 1127.50   1
  -1  -6   224946.80 1340.23   1
  -1  -6   223618.10 1177.66   1
  -1  -6   224179.80 1175.19   1
   1   6  -152031.70 3409.94   1
   1  -6  -156437.80 3467.07   1
   1  -6  -157072.10 3567.89   1
   1   6  -151854.50 3323.68   1
   1  -6  -156564.60 3630.81   1
   1  -6  -156084.70 3862.96   1
   1  -6  -139152.80 2637.02   1
   1   6  -150267.80 3430.74   1
   1   6  -152746.80 3476.47   1
   1   6  -152708.20 3525.83   1
   1   6  -150618.20 3395.11   1
   1  -6  -155475.10 3584.58   1
  -1   6   152074.50 3313.91   1
  -1   6   155593.70 3567.31   1
  -1   6   148276.90 3079.28   1
  -1   6   151030.00 3563.37   1
  -1   6   152108.10 3445.05   1
  -1   6   149493.60 3287.76   1
  -1  -6   155260.00 3659.02   1
  -1  -6   158439.70 3796.20   1
   1   6   0 7050.61 311.433   1
   1  -6   0 7502.41 301.348   1
   1   6   0 7131.02  345.75   1
   1  -6   0 7695.05 308.673   1
   1  -6   0 7421.51 349.491   1
   1  -6   0 7298.04 351.089   1
   1   6   0 6422.81 314.203   1
   1   6   0 7320.36 319.017   1
   1   6   0 7127.91 297.909   1
   1   6   0 6876.99 304.734   1
   1   6   0 6722.07 322.388   1
   1  -6   0 7594.17 295.395   1
  -1   6   0 6697.26 231.794   1
  -1   6   0 6621.44 280.947   1
  -1   6   0 7206.93 349.158   1
  -1  -6   0 7330.59 334.172   1
  -1   6   0 7284.12 313.464   1
  -1   6   0 6703.68 348.759   1
  -1   6   0 6660.11 240.181   1
  -1   6   0 6880.69 341.556   1
   1   6   145909.20 2938.24   1
   1  -6   148123.80 3187.85   1
   1  -6   151221.10 3309.68   1
   1  -6   150816.10 3246.66   1
   1   6   147987.40 3043.69   1
   1   6   143463.70 2853.37   1
   1  -6   153258.60 3276.55   1
   1   6   146909.70 3003.42   1
   1  -6   151625.70 3186.72   1
   1   6   139933.10 2720.80   1
   1  -6   151024.40 3148.33   1
   1   6   146485.30 2981.64   1
  -1   6  -144812.80 2822.17   1
  -1   6  -144098.10 2872.51   1
  -1   6  -148615.50 3138.89   1
  -1  -6  -151287.50 3194.73   1
  -1  -6  -148879.10 3217.70   1
  -1   6  -145437.80 3080.33   1
   1  -6   2 8168.68 387.302   1
   1  -6   2 8116.00 360.906   1
   1   6   2 7845.82 380.658   1
   1   6   2 8059.28 367.003   1
   1  -6   2 8292.00 349.803   1
   1  -6   2 8154.91 373.252   1
   1   6   2 7595.09 349.363   1
   1  -6   2 8202.50  419.47   1
   1   6   2 7110.92 371.773   1
   1   6   2 6860.88 333.274   1
   1   6   2 7929.98 339.251   1
  -1  -6  -2 8037.27 396.894   1
  -1  -6  -2 8008.67 370.602   1
  -1   6  -2 7558.00 325.401   1
  -1   6  -2 7488.42 377.481   1
  -1   6  -2 7295.13 344.748   1
  -1   6  -2 7753.86  370.64   1
  -1   6  -2 7542.74 344.015   1
   1   6   3 7746.46 325.088   1
   1  -6   310215.00 542.515   1
   1  -6   3 9575.96 451.339   1
   1  -6   3 9592.47 428.335   1
   1   6   3 9492.70 546.055   1
   1  -6   3 9891.39 443.922   1
   1  -6   3 9874.95 500.791   1
   1   6   3 9822.40 461.481   1
   1   6   3 9769.75 491.254   1
   1   6   3 8553.19 342.959   1
   1   6   3 7722.97 316.399   1
   1   6   3 8323.08  441.65   1
   1   6   3 9179.11 364.314   1
   1   6   3 8827.33 354.798   1
  -1   6  -3 8734.26 429.277   1
  -1   6  -3 8897.09 444.484   1
  -1   6  -3 8875.02 425.317   1
  -1  -6  -3 9287.32  364.89   1
  -1   6  -3 9251.41 460.995   1
  -1  -6  -3 9541.94  458.37   1
  -1   6  -3 9171.73 417.537   1
   1   6   4 89.6864 34.4246   1
   1   6   4 61.2033  31.448   1
   1   6   4 78.2206 12.4813   1
   1   6   4 40.0044 13.1565   1
   1  -6   4 118.086 21.2039   1
   1  -6   4 111.779 24.3933   1
   1  -6   4 81.4251  34.238   1
   1   6   4 38.9383 20.4321   1
   1  -6   4 109.217  30.666   1
   1   6   4 84.3733 24.9889   1
   1  -6   4 65.3142 31.5315   1
   1   6   4 148.072 25.9087   1
  -1   6  -4 65.0736 19.8549   1
  -1   6  -4 96.5898 32.8301   1
  -1   6  -4 112.457 21.1502   1
  -1  -6  -4 94.7547 33.8409   1
  -1   6  -4  121.09 47.4162   1
  -1  -6  -4 118.563 19.6924   1
  -1   6  -4 67.5778 25.8797   1
   1   6   5 5222.30 235.725   1
   1  -6   5 5793.16 275.552   1
   1  -6   5 5783.34 304.868   1
   1   6   5 5588.13  307.71   1
   1  -6   5 5881.43 288.352   1
   1   6   5 5774.32 298.206   1
   1   6   5 5403.71 306.469   1
   1   6   5 5960.19 335.457   1
   1  -6   5 6383.81 299.779   1
  -1   6  -5 5111.39 252.812   1
  -1  -6  -5 5751.43 277.036   1
  -1   6  -5 5360.79 288.462   1
  -1   6  -5 5638.33 308.283   1
  -1   6  -5 5333.58 260.794   1
  -1  -6  -5 5763.35 280.388   1
  -1   6  -5 6497.01 332.506   1
  -1   6  -5 5366.25 287.859   1
   1  -6   6 554.283 50.7491   1
   1   6   6 523.292 59.9446   1
   1   6   6 526.518 64.2621   1
   1   6   6 455.612 69.7916   1
   1  -6   6 495.557 59.9818   1
   1   6   6 443.477 64.1556   1
   1   6   6 332.413  40.456   1
   1   6   6 375.578 58.0119   1
   1   6   6 311.367 56.9072   1
   1  -6   6 503.527 49.1535   1
   1  -6   6  580.03 76.9328   1
   1  -6   6  608.12  54.297   1
  -1  -6  -6 411.887 74.8083   1
  -1  -6  -6 448.553 39.5993   1
  -1   6  -6 372.775 61.5156   1
  -1   6  -6 446.136  59.927   1
  -1   6  -6 439.053 70.0791   1
  -1  -6  -6 470.822 41.6784   1
  -1   6  -6 270.711 35.2536   1
   1  -6   7  738.19 67.0034   1
   1  -6   7 708.034 100.297   1
   1  -6   7 712.047 67.8511   1
   1   6   7 473.192 53.2216   1
   1  -6   7 742.563  98.408   1
   1   6   7 481.145 55.3125   1
   1   6   7 652.374 133.103   1
   1   6   7 561.924 56.8905   1
   1   6   7 660.215 119.812   1
  -1   6  -7 596.274 120.252   1
  -1  -6  -7 642.043 95.7007   1
  -1   6  -7 571.066   94.88   1
  -1  -6  -7 631.912 59.0127   1
  -1  -6  -7 643.154 53.2154   1
  -1   6  -7 597.309  78.375   1
   1   6   8 500.198  63.827   1
   1   6   8 619.827 123.038   1
   1   6   8 735.542 97.3062   1
   1   6   8 450.459 59.5902   1
   1   6   8 539.791 95.4011   1
   1  -6   8  761.70 76.2556   1
   1  -6   8  773.59 107.679   1
  -1   6  -8 723.376 131.109   1
  -1  -6  -8 700.137 111.369   1
  -1   6  -8 624.391  107.84   1
  -1  -6  -8 655.046  99.541   1
   1  -6   9 2267.68 211.314   1
   1  -6   9 2238.07 156.285   1
   1   6   9 2224.93  259.86   1
   1   6   9 1846.00 216.807   1
   1   6   9 1617.17 133.737   1
  -1   6  -9 1886.40  165.01   1
  -1   6  -9 1653.49 141.809   1
  -1  -6  -9 1949.58 191.256   1
  -1  -6  -9 2128.10 157.306   1
   1  -6  10 2399.99 174.228   1
   1  -6  10 2456.48 171.235   1
   1   6  10 2398.41 196.989   1
   1   6  10 1519.90 145.444   1
   1   6  10 1711.99  229.16   1
  -1   6 -10 2060.21 180.411   1
  -1  -6 -10 2412.26 235.552   1
  -1  -6 -10 2077.82 217.346   1
  -1   6 -10 1963.12  161.27   1
   1   6  11 1426.82 151.894   1
   1  -6  11 1596.35 198.451   1
   1  -6  11 1515.52 132.967   1
  -1   6 -11 1223.14 136.606   1
  -1   6 -11 1245.49 130.426   1
  -1  -6 -11 1460.77 139.156   1
   1  -6  12 707.764  86.281   1
   1  -6  12 792.128 144.615   1
   1   6  12 622.928 99.0433   1
  -1   6 -12 617.193 92.1743   1
  -1  -6 -12 658.585 95.0534   1
   1  -6  13 1276.94 162.449   1
   1  -6  13 1182.84 104.706   1
  -1   6 -13 960.694 106.092   1
  -1  -6 -13 1225.40 114.941   1
   1  -6  14 42.8623  24.625   1
   1  -6  14  43.238 30.9863   1
  -1   6 -14 32.6926 29.3968   1
  -1  -6 -14 34.5293 50.1286   1
  -1  -6 -15 598.194  56.273   1
   1  -7 -15 1457.64 81.5238   1
   1  -7 -14 699.487 68.4897   1
   1   7 -14  590.99 55.9588   1
  -1  -7  14 605.417 84.7351   1
  -1  -7  14 703.613  96.792   1
  -1   7  14 426.484 82.7928   1
   1   7 -13 2352.72 164.983   1
   1  -7 -13 2785.60 184.277   1
  -1  -7  13 2983.30 190.155   1
  -1   7  13 2174.45 176.653   1
  -1  -7  13 2899.89 182.956   1
   1   7 -12 2984.20 209.523   1
   1   7 -12 3322.79  303.65   1
   1  -7 -12 3257.96 288.391   1
   1  -7 -12 2945.27  212.65   1
  -1  -7  12 3394.36 284.917   1
  -1  -7  12 3703.22 240.582   1
  -1   7  12 3223.37 242.621   1
   1   7 -11 4238.68 369.482   1
   1   7 -11 3668.94 254.585   1
   1  -7 -11 4514.52 362.294   1
   1  -7 -11 4617.26 293.301   1
  -1  -7  11 5150.80 312.036   1
  -1  -7  11 4886.79 368.979   1
  -1   7  11 4201.24 299.599   1
  -1   7  11 3192.65 247.469   1
  -1   7  11 3774.71 350.704   1
   1   7 -10 1512.37 147.883   1
   1  -7 -10 1457.58 135.915   1
   1  -7 -10 1488.48  133.01   1
   1   7 -10 1192.29 122.495   1
  -1   7  10 1460.33 208.259   1
  -1   7  10 1357.93 146.858   1
  -1  -7  10 1696.96 139.439   1
  -1  -7  10 1568.83 131.967   1
   1   7  -9 2958.95 265.418   1
   1  -7  -9 3874.97 244.052   1
   1   7  -9 3589.73 261.434   1
   1  -7  -9 3439.08 299.613   1
  -1   7   9 3399.88 263.996   1
  -1  -7   9 3946.88 247.945   1
  -1   7   9 3908.65 282.332   1
  -1   7   9 2989.01 222.071   1
  -1  -7   9 3772.37 232.908   1
   1   7  -8 822.137 84.4473   1
   1  -7  -8 1159.66 97.8987   1
   1  -7  -8 1032.85 100.569   1
   1   7  -8 1040.69 116.134   1
  -1  -7   8 1081.34 122.838   1
  -1   7   8 1046.58 119.952   1
  -1   7   8 991.534 124.421   1
  -1   7   8 827.574 132.906   1
  -1  -7   8 1170.40 100.307   1
   1  -7  -7 1348.83 130.484   1
   1   7  -7 1020.33 80.9001   1
   1  -7  -7 1282.04 136.226   1
   1   7  -7 1276.20 117.768   1
  -1  -7   7 1296.82 117.451   1
  -1  -7   7 1346.93 129.721   1
  -1  -7   7 1322.23 100.308   1
  -1   7   7 1333.15 127.184   1
  -1   7   7 990.611 86.6103   1
  -1   7   7 960.567 83.3406   1
  -1   7   7 1076.33 94.7616   1
  -1   7   7 1338.95 188.404   1
  -1  -7   7 1411.61 96.6319   1
   1   7  -6 391.753 64.6037   1
   1   7  -6 392.124 96.9821   1
   1   7  -6 371.527 61.0325   1
   1  -7  -6 376.797 47.7941   1
   1   7  -6 305.519 38.6502   1
   1  -7  -6 408.376 45.5132   1
   1  -7  -6 364.045 43.8873   1
  -1  -7   6 382.945 43.2624   1
  -1  -7   6 447.187 50.3994   1
  -1   7   6 325.751  66.221   1
  -1   7   6 602.805 65.6269   1
  -1   7   6 256.707 41.8933   1
  -1   7   6 298.904 43.1941   1
  -1   7   6 301.018 69.2034   1
  -1   7   6 439.955  107.47   1
  -1   7   6 373.199 102.494   1
  -1  -7   6 373.131 62.9494   1
  -1  -7   6 353.253 57.7519   1
   1  -7  -5 1229.87 99.7261   1
   1   7  -5 1141.80 90.3073   1
   1   7  -5 1007.39 77.1024   1
   1   7  -5 1045.82 92.3766   1
   1  -7  -5 1304.34 96.0958   1
   1   7  -5 1117.64 96.4343   1
   1   7  -5 821.865 63.7298   1
   1  -7  -5 1226.42 100.131   1
  -1   7   5 1030.68 72.8431   1
  -1   7   5  899.08 63.0799   1
  -1  -7   5 1191.47  66.596   1
  -1   7   5 1201.07 89.7457   1
  -1   7   5 1229.88 135.866   1
  -1  -7   5 1302.33 83.3807   1
  -1  -7   5 1182.98 61.9715   1
  -1   7   5 1229.13 107.636   1
  -1   7   5 890.852 63.4684   1
  -1  -7   5 1186.81 66.4958   1
   1  -7  -4 245.854 29.5765   1
   1   7  -4  221.06 39.6583   1
   1   7  -4 206.925 29.5072   1
   1  -7  -4 238.506 45.3521   1
   1  -7  -4 258.126 48.8088   1
   1  -7  -4 233.132 26.0507   1
   1   7  -4  221.44 30.1678   1
   1   7  -4 209.135 45.2948   1
   1   7  -4  244.53 47.0447   1
  -1   7   4 263.702 52.0617   1
  -1   7   4  278.68 26.3072   1
  -1  -7   4 232.383 54.3901   1
  -1  -7   4 231.793 23.9849   1
  -1  -7   4 219.572 21.4251   1
  -1  -7   4 231.962 35.0554   1
  -1   7   4  254.68 26.5033   1
  -1   7   4  252.89 42.0099   1
  -1   7   4 216.357 56.8782   1
   1   7  -3 2551.87 151.765   1
   1   7  -3 2556.25 134.437   1
   1   7  -3 2547.77 129.825   1
   1   7  -3 2519.00 142.495   1
   1  -7  -3 2652.82 119.331   1
   1   7  -3 2227.74  96.884   1
   1  -7  -3 2769.64 110.658   1
   1  -7  -3 2708.16 157.895   1
   1   7  -3 2348.98 109.313   1
   1   7  -3 2318.32 87.8614   1
   1  -7  -3 2634.40 136.663   1
  -1  -7   3 2764.48 108.251   1
  -1   7   3 2647.67 142.149   1
  -1  -7   3 2738.25 133.986   1
  -1  -7   3 2699.11  113.82   1
  -1   7   3 2615.72 163.751   1
  -1   7   3 2166.16 99.5386   1
  -1   7   3 2909.38 133.842   1
  -1  -7   3 2643.09 100.351   1
  -1   7   3 2227.77 116.909   1
  -1  -7   3 2647.66 110.571   1
   1   7  -2 1083.72 103.041   1
   1   7  -2 982.971 59.5687   1
   1   7  -2 1169.87 88.5152   1
   1   7  -2 1141.66 62.1629   1
   1   7  -2 1227.70 72.4521   1
   1  -7  -2 1189.43 88.2372   1
   1  -7  -2 1089.48 52.9129   1
   1  -7  -2 1139.75 56.1241   1
   1  -7  -2 1071.57 67.9847   1
   1   7  -2 1181.22 83.8138   1
   1  -7  -2 1136.52 56.1954   1
  -1  -7   2 1107.48 37.7898   1
  -1  -7   2 1129.51 36.9433   1
  -1  -7   2 1069.80 32.5695   1
  -1   7   2 1128.75 92.1844   1
  -1   7   2  948.68 45.9254   1
  -1   7   2 1213.97 56.7499   1
  -1   7   2 1045.53 89.9799   1
  -1  -7   2 1158.25 43.1811   1
  -1  -7   2 1209.86 70.0156   1
  -1  -7   2 1178.02 76.4991   1
  -1   7   2 1093.83  55.318   1
  -1   7   2 1018.83 64.8998   1
  -1   7   2 1081.37  70.784   1
   1   7  -1 226.122 28.8309   1
   1  -7  -1 230.007  63.912   1
   1  -7  -1 255.979 16.1808   1
   1   7  -1 234.666  37.907   1
   1  -7  -1 218.814 20.7384   1
   1   7  -1 220.484 30.8162   1
   1  -7  -1 240.529 29.6293   1
   1   7  -1 264.042 33.5114   1
   1   7  -1 217.561 32.8078   1
   1   7  -1 220.128 31.8008   1
   1  -7  -1 218.288 17.7396   1
  -1   7   1 283.005  74.857   1
  -1   7   1  229.99 31.9729   1
  -1   7   1 214.113 31.1603   1
  -1  -7   1 214.795 30.1366   1
  -1   7   1 266.499 22.7549   1
  -1   7   1 222.837 24.6798   1
  -1   7   1 211.372 25.9151   1
  -1  -7   1 220.068 28.6592   1
   1  -7   0 4402.39 185.329   1
   1  -7   0 4418.39 172.568   1
   1   7   0 4115.11 173.662   1
   1   7   0 3724.17 232.325   1
   1   7   0 4093.47 173.271   1
   1   7   0 4222.20 191.173   1
   1   7   0 4290.34 196.858   1
   1  -7   0 4338.08 161.397   1
   1  -7   0 4356.64 219.383   1
   1   7   0 4159.01 194.428   1
   1   7   0 3832.19 196.839   1
  -1   7   0 4285.99 187.809   1
  -1   7   0 3854.74 163.671   1
  -1   7   0 4112.03 193.585   1
  -1  -7   0 4350.19 206.627   1
  -1   7   0 3945.57 222.697   1
  -1   7   0 4035.25 229.666   1
   1   7   1 265.711 29.8843   1
   1   7   1 238.426 32.5955   1
   1  -7   1 247.541 20.1792   1
   1  -7   1 252.309 57.8063   1
   1  -7   1 231.508 19.7389   1
   1   7   1 313.857 38.4117   1
   1   7   1 440.085  39.546   1
   1  -7   1 249.633 27.7898   1
   1   7   1 234.096  40.919   1
  -1  -7  -1 235.311 33.9146   1
  -1   7  -1 294.806 34.0201   1
  -1   7  -1 261.873 34.4837   1
  -1  -7  -1 268.656 38.8178   1
  -1   7  -1 251.434 20.0324   1
  -1   7  -1  311.64 51.3745   1
  -1   7  -1 314.482 69.1575   1
   1   7   2 8761.64 424.723   1
   1  -7   2 9093.76 435.103   1
   1   7   2 8664.78 435.522   1
   1   7   2 8485.23 383.473   1
   1  -7   2 8715.57 441.616   1
   1  -7   2 9370.62 408.269   1
   1  -7   2 8960.83 391.977   1
   1   7   2 7839.66 377.114   1
   1  -7   2 9105.05 489.619   1
   1  -7   2 9114.26 397.697   1
   1   7   2 7993.80 400.224   1
   1   7   2 7251.48 462.923   1
  -1   7  -2 8734.07 433.765   1
  -1   7  -2 8261.26 411.979   1
  -1   7  -2 8535.33 451.756   1
  -1  -7  -2 8941.33 459.366   1
  -1   7  -2 8254.44 390.981   1
  -1  -7  -2 8923.56 401.488   1
   1   7   312576.70 720.592   1
   1   7   314101.50 787.164   1
   1   7   314137.70 719.903   1
   1  -7   314916.80 720.069   1
   1  -7   315014.90 811.876   1
   1   7   314810.10 765.141   1
   1  -7   314662.00 745.887   1
   1  -7   314084.90 680.536   1
   1   7   310806.30 504.499   1
   1   7   311630.50 519.754   1
  -1   7  -314021.00 793.331   1
  -1   7  -312868.50 661.973   1
  -1   7  -312922.00 705.653   1
  -1  -7  -314279.80 700.131   1
  -1   7  -313243.20 683.186   1
  -1   7  -313014.70  687.03   1
   1  -7   4 4282.27 196.628   1
   1   7   4 3721.74 226.478   1
   1  -7   4 4266.72 207.311   1
   1  -7   4 4092.11 210.177   1
   1   7   4 4048.10 205.304   1
   1   7   4 4085.99 250.972   1
   1  -7   4 4244.63 244.144   1
   1   7   4 4169.54 293.915   1
  -1  -7  -4 4058.17 190.291   1
  -1   7  -4 3827.00 208.761   1
  -1   7  -4 3755.10 176.838   1
  -1   7  -4 3783.15 239.716   1
  -1   7  -4 3871.34 216.139   1
  -1   7  -4 3615.49 202.555   1
  -1   7  -4 3652.43 194.857   1
   1  -7   5 8110.92 433.107   1
   1   7   5 7775.86  451.36   1
   1   7   5 7591.90 402.995   1
   1   7   5 7365.37 414.416   1
   1   7   5 7095.41 425.734   1
   1  -7   5 7753.74 383.108   1
   1  -7   5 8121.35 406.438   1
   1  -7   5 8115.62 391.243   1
  -1   7  -5 8033.06 481.327   1
  -1   7  -5 6363.93 337.474   1
  -1   7  -5 7479.67 378.085   1
  -1   7  -5 6973.05 353.695   1
  -1   7  -5 7255.11 408.547   1
  -1   7  -5 7291.21 452.629   1
  -1  -7  -5 7593.75 377.664   1
   1  -7   619903.50 1132.96   1
   1  -7   620407.80 1177.22   1
   1  -7   620250.90 1166.27   1
   1   7   619165.50 1213.22   1
   1   7   618832.70 1275.00   1
   1   7   619557.50 1243.57   1
   1  -7   619944.20 1195.94   1
   1   7   620380.80 1284.00   1
  -1   7  -617461.00 1028.86   1
  -1   7  -618143.30 1129.94   1
  -1   7  -618258.90 1189.92   1
  -1   7  -618733.20 1224.75   1
  -1  -7  -619720.30 1179.29   1
   1   7   732158.70 2208.89   1
   1   7   728851.60 2009.99   1
   1  -7   733387.70 2125.98   1
   1  -7   732377.40 2112.05   1
  -1   7  -729887.60 2032.17   1
  -1  -7  -731952.10 2104.03   1
  -1   7  -727416.60 1802.23   1
   1   7   8 2763.72 216.256   1
   1  -7   8 2700.20 173.864   1
   1   7   8 2225.43 181.024   1
   1  -7   8 2619.07 214.131   1
  -1   7  -8 2254.33 159.033   1
  -1   7  -8 2451.66 195.111   1
  -1  -7  -8 2713.40 220.792   1
   1   7   9 9769.22 642.307   1
   1  -7   9 9569.59 555.053   1
   1   7   9 7832.76  537.45   1
   1  -7   9 9917.95 641.335   1
  -1   7  -9 7423.01 473.997   1
  -1   7  -9 8524.70  559.61   1
  -1  -7  -9 9347.38 550.669   1
   1   7  10 7227.67 500.766   1
   1  -7  10 7291.73 503.035   1
   1  -7  10 7494.46 452.245   1
  -1   7 -10 5716.66 454.451   1
  -1   7 -10 6418.15 446.852   1
  -1  -7 -10 7018.43 506.753   1
   1   7  1112321.20  916.78   1
   1  -7  1113295.60 794.754   1
   1  -7  1112744.10 764.798   1
  -1   7 -1110483.30 803.748   1
  -1   7 -11 9725.39 644.626   1
  -1  -7 -1112205.50 745.649   1
   1  -7  12 3891.39 315.732   1
   1   7  12 3618.69 267.041   1
   1  -7  12 3686.27 240.462   1
  -1   7 -12 3049.50 223.703   1
  -1   7 -12 3324.67 318.362   1
  -1  -7 -12 3524.94 240.635   1
   1  -7  13 3033.61 245.802   1
   1   7  13 2379.30 234.198   1
   1  -7  13 2849.21 179.706   1
  -1   7 -13 2247.56 166.967   1
  -1  -7 -13 2900.01 187.918   1
   1  -7  14 931.212 72.1667   1
   1  -7  14 1109.45 85.1434   1
  -1   7 -14 1096.69  115.39   1
  -1  -7 -14 1157.79 125.343   1
   1  -8 -14 910.009 105.305   1
  -1  -8  14 932.479 72.1619   1
   1   8 -13 35.4211 27.5963   1
   1  -8 -13  61.534 32.6424   1
  -1   8  13 56.1581 32.7667   1
  -1  -8  13   48.12 43.7257   1
  -1  -8  13 74.8382 53.6368   1
   1   8 -12 7772.69  551.03   1
   1   8 -12 6026.10 440.697   1
   1  -8 -12 8198.95 474.261   1
  -1  -8  12 7902.27 458.281   1
  -1  -8  12 8993.09  507.97   1
  -1   8  12 6815.31 523.437   1
  -1   8  12 7029.42 535.694   1
   1   8 -11 109.126 79.4278   1
   1   8 -11 58.9398 64.1238   1
   1  -8 -11 77.7005 43.8358   1
  -1  -8  11 61.0068 41.6971   1
  -1   8  11 125.576 78.6654   1
  -1  -8  11 90.0928 70.3952   1
  -1   8  11 120.474 79.5286   1
   1   8 -1011531.40 764.287   1
   1  -8 -1012239.40 742.281   1
  -1   8  1010975.20 850.308   1
  -1  -8  1012685.80 763.678   1
  -1  -8  1011161.60 756.066   1
  -1   8  1011065.90 836.115   1
   1   8  -9 458.921 87.7151   1
   1  -8  -9 456.357 109.306   1
  -1   8   9 556.523 138.219   1
  -1  -8   9 451.815 73.9756   1
  -1  -8   9 415.973 62.9675   1
  -1   8   9 361.444 87.5977   1
   1   8  -8 8829.57 666.081   1
   1  -8  -8 9381.47 542.835   1
  -1  -8   8 9657.73 620.439   1
  -1   8   8 8517.64 590.871   1
  -1   8   8 8953.87 596.453   1
   1   8  -7 983.943  118.43   1
   1  -8  -7 1110.74 87.9447   1
  -1  -8   7 1161.61 136.519   1
  -1   8   7 1008.96 121.964   1
  -1   8   7 1045.60 130.417   1
   1  -8  -627916.10 1705.76   1
   1   8  -625516.90 1696.94   1
  -1   8   625915.00 1761.27   1
  -1  -8   628854.00 1781.23   1
  -1   8   626864.90 1819.30   1
  -1   8   627276.70 1789.28   1
   1  -8  -5 308.248 36.4639   1
   1  -8  -5 358.033 62.5765   1
   1   8  -5 268.086 53.4835   1
   1   8  -5  339.50 91.8022   1
   1   8  -5 293.547 93.0619   1
  -1  -8   5 406.483  48.336   1
  -1   8   5 265.682 66.5876   1
  -1   8   5 486.939  86.316   1
  -1   8   5 276.963 58.1761   1
   1   8  -422873.50 1428.73   1
   1   8  -423632.10 1487.32   1
   1   8  -423734.90 1451.63   1
   1  -8  -426394.30 1634.57   1
   1  -8  -424883.20 1396.68   1
  -1  -8   425889.80 1518.09   1
  -1   8   424577.40 1479.39   1
  -1   8   424003.90 1484.64   1
  -1   8   423346.00 1513.05   1
   1   8  -3 49.1148 23.6588   1
   1   8  -3  28.159 16.1172   1
   1   8  -3 48.5055 26.8997   1
   1   8  -3 28.1992 46.0237   1
   1  -8  -3  20.812 22.4637   1
   1  -8  -3 22.6522 10.3616   1
   1  -8  -3 34.8978 14.1703   1
   1  -8  -3 43.4064 20.1031   1
   1  -8  -3 51.1447 30.4379   1
  -1   8   3  99.058 25.6222   1
  -1  -8   3 31.7932 22.5408   1
  -1  -8   3 27.1032 14.1292   1
  -1   8   3 5.97923 16.5807   1
  -1   8   3 62.1815 19.3612   1
  -1   8   3 90.1485 33.8866   1
   1   8  -216148.70 837.547   1
   1  -8  -220651.10 1179.24   1
   1   8  -217969.30 1048.51   1
   1   8  -219574.60 1084.66   1
   1   8  -213923.20 904.021   1
   1   8  -218528.00 1043.49   1
   1  -8  -218764.40 981.227   1
   1   8  -217942.20 1000.12   1
   1  -8  -219562.30 1010.06   1
   1  -8  -220746.00 1002.86   1
   1  -8  -219460.60 947.627   1
  -1  -8   220059.10 1091.14   1
  -1  -8   220488.00 1101.46   1
  -1   8   216207.30 864.802   1
  -1   8   217440.30 1064.61   1
  -1   8   219665.80 1091.04   1
  -1   8   219072.00 960.373   1
  -1   8   217361.60 971.466   1
  -1   8   218248.60 955.643   1
   1  -8  -111123.50 483.259   1
   1  -8  -110936.00 522.558   1
   1   8  -110679.20 584.717   1
   1   8  -110855.80 596.431   1
   1   8  -110064.60  543.03   1
   1   8  -1 9878.72  462.06   1
   1   8  -110237.90 513.097   1
   1   8  -1 9804.11 584.256   1
   1  -8  -110708.50 498.552   1
   1  -8  -111574.50 665.735   1
  -1   8   110313.30 578.658   1
  -1  -8   111385.20 573.014   1
  -1   8   1 9881.25 579.575   1
  -1   8   111148.10 520.677   1
  -1   8   110841.20  558.11   1
   1   8   079989.30 6438.33   1
   1   8   085186.30 6738.35   1
   1   8   087034.30 6877.61   1
   1   8   086452.70 6789.74   1
   1   8   085127.40 6541.97   1
   1   8   085400.10 6576.36   1
   1   8   076493.10 6231.47   1
   1  -8   090248.10 6769.92   1
   1  -8   088972.60 7096.06   1
   1  -8   092161.00 6787.27   1
   1  -8   086345.70 6537.28   1
  -1  -8   092394.20 7327.38   1
  -1   8   085388.50 6722.34   1
  -1   8   092077.10 7099.92   1
  -1   8   087840.40 6884.00   1
  -1   8   083828.70 6902.49   1
  -1   8   073899.90 5597.96   1
   1  -8   1  547.76 43.1321   1
   1   8   1 474.675 61.5532   1
   1   8   1 470.215 36.5714   1
   1   8   1 505.721 72.6247   1
   1   8   1 503.444 39.1294   1
   1   8   1 515.942 67.0496   1
   1   8   1 582.022 49.3472   1
   1   8   1 528.482 38.8782   1
   1  -8   1 520.707 55.5549   1
   1  -8   1 547.187 31.0213   1
  -1  -8  -1 624.634 84.5112   1
  -1   8  -1 606.021 65.7358   1
  -1   8  -1 515.692 51.6341   1
  -1   8  -1 531.164 48.0489   1
  -1   8  -1 514.471 52.1439   1
   1  -8   216743.80 847.752   1
   1   8   214943.80 806.782   1
   1   8   213809.70 777.078   1
   1   8   216160.70 923.425   1
   1   8   216755.60 828.507   1
   1  -8   216990.90 837.005   1
   1  -8   216767.10 843.626   1
   1   8   217021.30 929.396   1
   1  -8   217823.30 947.992   1
   1   8   213849.00  846.93   1
   1  -8   217419.70 953.698   1
  -1  -8  -217638.10 919.581   1
  -1   8  -216115.80 938.854   1
  -1   8  -214791.10 753.204   1
  -1   8  -215846.80 876.755   1
  -1   8  -217138.00 932.665   1
   1   8   3 1005.89 97.7636   1
   1   8   3 939.168 88.0264   1
   1  -8   3 1258.00 82.3648   1
   1  -8   3 1180.62 82.0196   1
   1  -8   3 1123.63 60.7073   1
   1   8   3 1100.55 74.0291   1
   1   8   3 1196.29 85.2163   1
   1  -8   3 1370.12  82.075   1
   1  -8   3 1338.66 63.8325   1
   1   8   3 1151.63 144.143   1
  -1   8  -3 1004.31 85.7527   1
  -1   8  -3 967.785 59.6454   1
  -1   8  -3 995.939 112.197   1
  -1  -8  -3 1143.73  85.633   1
  -1   8  -3 1348.06 92.0671   1
   1   8   434457.90 2247.64   1
   1   8   431560.00 2242.68   1
   1   8   433639.50 2353.35   1
   1   8   433456.90 2248.60   1
   1  -8   435275.00 2160.20   1
   1  -8   437309.10 2329.71   1
   1  -8   436042.00 2260.41   1
   1  -8   435502.10 2179.47   1
  -1  -8  -435184.80 2151.54   1
  -1   8  -430425.90 1898.05   1
  -1   8  -431484.50 2110.76   1
  -1   8  -431300.20 2001.26   1
  -1   8  -434369.00 2234.66   1
  -1   8  -430042.90 2011.39   1
  -1   8  -432083.20 2101.83   1
   1   8   5 5874.51 431.555   1
   1   8   5 6012.71 359.765   1
   1   8   5 6035.98 371.692   1
   1  -8   5 5973.26 336.477   1
   1   8   5 5797.90  322.54   1
   1  -8   5 5963.74 332.031   1
   1  -8   5 6021.17 292.996   1
   1  -8   5 6177.85 324.619   1
   1  -8   5 5911.13 297.867   1
  -1  -8  -5 5893.24 332.013   1
  -1   8  -5 5694.77 396.501   1
  -1   8  -5 5419.72 377.696   1
  -1   8  -5 5547.30 326.348   1
  -1   8  -5 5159.33 302.655   1
   1   8   611927.40 759.929   1
   1   8   611960.00 760.932   1
   1  -8   612151.60 694.074   1
   1  -8   612505.20 683.424   1
   1  -8   612172.10 670.019   1
   1  -8   612599.30 751.931   1
  -1  -8  -612111.60 659.633   1
  -1   8  -610042.50 570.388   1
  -1   8  -611446.20 701.285   1
   1   8   7 379.064 86.1444   1
   1   8   7 362.308 85.2831   1
   1  -8   7 445.858 56.1674   1
   1  -8   7 466.959 63.2589   1
  -1  -8  -7 450.757 58.6312   1
  -1   8  -7 311.138 80.3894   1
  -1   8  -7 385.065 78.6549   1
   1   8   8 5644.93 493.163   1
   1  -8   8 5995.62 337.969   1
   1   8   8 5107.64 461.107   1
   1  -8   8 6026.02 348.702   1
  -1   8  -8 5233.76 365.444   1
  -1  -8  -8 5796.26 332.881   1
  -1   8  -8 4678.26 348.553   1
   1   8   9 69.3294 90.3306   1
   1  -8   9 114.998 77.1173   1
   1   8   9 134.483 66.5822   1
   1  -8   9 139.179 46.8623   1
  -1   8  -9 89.2319 69.7128   1
  -1  -8  -9 164.908 48.7407   1
  -1   8  -9  123.66 61.3326   1
   1   8  10 291.624 124.975   1
   1  -8  10 287.074 63.8514   1
   1  -8  10 242.806 92.9892   1
  -1  -8 -10 269.094 97.0729   1
  -1   8 -10 195.138 59.1406   1
  -1   8 -10 309.607  76.988   1
   1   8  11 53.0947 52.9961   1
   1  -8  11 81.9415  42.768   1
   1  -8  11 90.8222 69.0137   1
  -1  -8 -11 76.4374 44.3968   1
  -1   8 -11 72.1464 78.7534   1
  -1   8 -11 64.8783 65.7126   1
   1   8  12 1389.12 139.067   1
   1  -8  12 1369.14 120.374   1
   1  -8  12 1431.65 118.764   1
  -1  -8 -12 1313.04 121.856   1
  -1   8 -12 1246.14 182.779   1
  -1   8 -12 1118.59 157.288   1
   1   8  13 20.9783 45.0719   1
   1  -8  13 13.0347 38.9456   1
   1  -8  13 22.6116 24.8043   1
  -1  -8 -13 21.2766 26.5219   1
  -1   8 -13 12.4591 39.3328   1
  -1  -8 -14 779.717 98.1185   1
   1   9 -14-1.47064 13.2241   1
   1   9 -13 3071.89 238.963   1
   1  -9 -13 3801.70 248.388   1
  -1  -9  13 4290.20 224.273   1
  -1   9  13 2439.15 215.242   1
   1   9 -12 2743.20  198.25   1
   1  -9 -12 2858.95 177.874   1
  -1   9  12 2449.85 241.362   1
  -1  -9  12 3266.22 199.009   1
  -1   9  12 2088.51 173.708   1
   1   9 -11 1393.45 141.659   1
   1  -9 -11 1382.37 118.704   1
  -1  -9  11 1518.14 128.873   1
  -1   9  11 1297.77 198.058   1
  -1   9  11 1215.17 137.293   1
   1  -9 -10 2130.03 212.353   1
   1   9 -10 1890.89 257.018   1
  -1  -9  10 2152.06 221.176   1
  -1   9  10 1785.32 250.831   1
  -1   9  10 1863.79 247.941   1
   1   9  -9  434.35 86.5307   1
   1  -9  -9 480.452 73.2466   1
  -1  -9   9  451.04 72.4465   1
  -1   9   9 486.353 144.926   1
  -1   9   9  388.49 142.078   1
   1   9  -8 8318.02 552.505   1
   1  -9  -8 9823.63 567.863   1
  -1   9   8 8690.09 599.172   1
  -1   9   8 8647.25 617.337   1
  -1  -9   8 9483.67 553.788   1
   1   9  -7 4816.57 331.253   1
   1  -9  -7 5085.25 337.286   1
  -1   9   7 5354.54 458.246   1
  -1  -9   7 5202.86 306.189   1
  -1   9   7 5087.63 381.451   1
   1   9  -6 5372.46 348.496   1
   1  -9  -6 5771.34 301.273   1
  -1  -9   6 6200.50 339.855   1
  -1   9   6 5835.85 397.431   1
  -1   9   6 5624.36  390.36   1
   1   9  -5 169.819 42.3648   1
   1  -9  -5  55.125 22.8912   1
  -1   9   5 22.4047   46.48   1
  -1  -9   5 78.2494 32.9993   1
  -1   9   5 71.4478 56.7445   1
  -1   9   5 66.7394 42.1472   1
   1   9  -4 276.139 56.3759   1
   1  -9  -4 273.966 58.9187   1
   1   9  -4 256.283   81.53   1
   1  -9  -4 202.348 42.9409   1
  -1   9   4 285.108  54.186   1
  -1   9   4 218.916   44.62   1
  -1  -9   4 316.654  68.331   1
   1  -9  -3 8494.25 477.959   1
   1   9  -3 7481.02  431.59   1
   1   9  -3 7667.45 423.302   1
   1   9  -3 7877.52  429.60   1
  -1   9   3 7198.34 452.451   1
  -1  -9   3 8529.56 476.275   1
  -1   9   3 7843.21 434.511   1
  -1   9   3 6500.23 364.904   1
   1   9  -2 759.757 119.157   1
   1  -9  -2 829.245 118.789   1
   1   9  -2 762.534 68.8951   1
   1   9  -2 1156.34 108.749   1
   1   9  -2 655.238 62.6562   1
  -1  -9   2 772.832 78.3881   1
  -1  -9   2 814.849 67.3497   1
  -1   9   2 793.992 73.2649   1
  -1   9   2 739.522 92.5235   1
  -1   9   2 742.631  67.839   1
   1   9  -1 43.4992 26.5485   1
   1   9  -1 73.7506 28.2939   1
   1   9  -1 117.762 25.4207   1
   1   9  -1 69.8408 41.4186   1
   1   9  -1 62.3027 31.4705   1
   1  -9  -1 42.2805 32.8616   1
  -1   9   1 39.7777 37.7834   1
  -1  -9   1 25.7807 36.6275   1
  -1   9   1 49.6336 26.1613   1
  -1   9   1 42.5503 18.3336   1
  -1   9   1 65.0427 41.9496   1
   1   9   0 58.9945 20.7791   1
   1   9   0 35.7756 23.4724   1
   1   9   0 30.6891 41.9947   1
   1   9   0 26.0536 29.0449   1
   1   9   0 35.5933 35.2705   1
   1  -9   0 35.7043 28.7274   1
  -1   9   0 35.6114 54.1444   1
  -1  -9   0 35.4329 24.7938   1
  -1   9   0 58.3162 25.0002   1
  -1   9   0 33.1928 32.4392   1
  -1   9   0 33.8245 38.9414   1
   1  -9   111413.40  608.88   1
   1   9   1 9112.98 463.348   1
   1   9   1 9019.29  601.48   1
   1   9   110553.90 546.363   1
   1   9   110166.40 575.077   1
   1   9   1 9318.57 514.916   1
   1   9   1 9631.38  514.54   1
   1   9   110575.70 603.164   1
  -1   9  -110588.10 560.502   1
  -1  -9  -111046.70 595.502   1
  -1   9  -110516.80 617.456   1
  -1   9  -110247.10 553.242   1
  -1   9  -111002.90 564.275   1
   1  -9   227798.90 1717.16   1
   1   9   225299.50 1604.88   1
   1   9   222542.90 1364.66   1
   1   9   225212.60 1535.48   1
   1   9   222090.30 1459.41   1
   1   9   224477.30 1454.02   1
  -1   9  -226602.80 1661.41   1
  -1  -9  -226158.60 1466.93   1
  -1   9  -225534.20 1549.32   1
  -1   9  -225348.70 1691.67   1
  -1   9  -225283.40 1545.70   1
   1   9   3 4115.81 263.315   1
   1  -9   3 4353.53 233.201   1
   1   9   3 3752.47 317.708   1
   1   9   3 4231.26 225.169   1
   1   9   3 3924.28 231.415   1
   1  -9   3 4476.87 239.723   1
  -1   9  -3 3971.87 246.356   1
  -1   9  -3 4353.87 297.395   1
  -1  -9  -3 4320.33 205.249   1
  -1   9  -3 4048.15  287.51   1
   1   9   4  27.651 44.5943   1
   1   9   4 45.1825 56.3793   1
   1  -9   4 165.381 34.6026   1
   1  -9   4 12.5566 43.0456   1
   1   9   4 25.0257 31.6349   1
  -1   9  -4 118.887  48.407   1
  -1  -9  -4 132.891 25.3276   1
  -1   9  -4 20.6528 39.3269   1
   1  -9   5 7705.29 471.454   1
   1   9   5 6508.87 487.147   1
   1   9   5 6956.20 450.873   1
  -1  -9  -5 7205.25 374.646   1
  -1   9  -5 6862.45 419.971   1
   1   9   6 4693.05 337.807   1
   1  -9   6 5114.49 294.406   1
   1   9   6 4742.59 342.189   1
  -1  -9  -6 4888.11 267.183   1
  -1   9  -6 4579.08  309.96   1
   1   9   724843.70 1749.56   1
   1   9   722001.90 1616.94   1
   1  -9   726769.00 1775.60   1
   1  -9   725846.10 1585.76   1
  -1   9  -724040.80 1760.47   1
  -1  -9  -725831.90 1618.08   1
   1   9   8 1775.17 249.295   1
   1   9   8 1394.52 164.069   1
   1  -9   8 1920.80 195.132   1
   1  -9   8 1925.59 176.464   1
  -1  -9  -8 1942.13 135.185   1
  -1   9  -8 1279.44  114.52   1
  -1   9  -8 1706.63  167.67   1
   1  -9   9 5739.55 353.627   1
   1  -9   9 5335.84 332.964   1
   1   9   9 5396.20  411.49   1
  -1  -9  -9 5812.30 347.429   1
  -1   9  -9 5398.39 382.607   1
   1   9  10 6723.46 574.852   1
   1  -9  10 7543.17 443.897   1
   1  -9  10 7130.23 426.646   1
  -1  -9 -10 7324.81  432.95   1
  -1   9 -10 4475.06 389.948   1
  -1   9 -10 6475.10 543.956   1
   1   9  11 9658.48  658.69   1
   1  -9  1110384.90 616.642   1
   1  -9  11 9665.35 583.602   1
  -1  -9 -1110267.90 611.323   1
  -1   9 -11 9334.93 617.369   1
   1  -9  12 4823.45 332.903   1
   1   9  12 4430.17 308.962   1
   1  -9  12 5013.02 347.782   1
  -1  -9 -12 4882.11 283.262   1
  -1   9 -12 4287.76 365.505   1
   1   9  13 1952.59 171.781   1
   1  -9  13 1909.60  143.11   1
   1  -9  13 1902.96 111.877   1
  -1  -9 -13 2233.22 130.417   1
  -1   9 -13 1543.09 117.525   1
  -1   9 -13 1649.92 122.359   1
   1 -10 -13 372.975 42.6886   1
  -1 -10  13 454.596 51.8691   1
   1  10 -12 765.857 111.241   1
   1 -10 -12 514.945 59.0132   1
  -1 -10  12  702.98 71.4227   1
  -1  10  12 407.773  66.763   1
  -1  10  12 467.129 70.6043   1
   1  10 -11 2731.53 272.766   1
   1 -10 -11 3082.61 190.504   1
  -1 -10  11 3395.33 213.394   1
  -1  10  11 2196.28 258.314   1
  -1  10  11 2635.46  277.88   1
   1  10 -10 1781.98 165.824   1
   1 -10 -10 1784.05 136.684   1
  -1  10  10 1541.01 228.719   1
  -1 -10  10 2083.40 155.243   1
  -1  10  10 1771.33 235.897   1
   1 -10  -9 4020.70 305.024   1
   1  10  -9 3628.13 274.902   1
  -1 -10   9 4314.05 331.826   1
  -1  10   9 3267.79  363.98   1
  -1  10   9 3867.08 298.655   1
   1  10  -8 7007.35 561.886   1
   1 -10  -8 6934.61  454.94   1
  -1 -10   8 8188.23  472.31   1
  -1  10   8 7547.09  521.51   1
  -1  10   8 6983.85  515.81   1
   1  10  -715233.10 1107.03   1
   1 -10  -715288.40 948.102   1
  -1  10   716162.70 1096.93   1
  -1 -10   718070.30 1138.59   1
  -1  10   716134.30 1132.13   1
   1  10  -6 153.521 58.5264   1
  -1 -10   6 134.977 46.8073   1
  -1  10   6 154.329 62.8553   1
  -1  10   6 135.096 65.7834   1
   1  10  -510540.50 654.454   1
  -1  10   510610.80 684.765   1
  -1 -10   512035.00 674.009   1
  -1  10   511101.20  728.02   1
   1  10  -4 1580.66 183.113   1
   1 -10  -4 1873.51 150.406   1
  -1 -10   4 1797.23 123.731   1
  -1  10   4 1542.79 140.352   1
   1  10  -310404.80 613.222   1
   1 -10  -311972.30 779.178   1
  -1 -10   311482.90 632.151   1
  -1  10   310315.40 684.625   1
   1  10  -2 6842.00 370.569   1
   1  10  -2 6506.67  360.83   1
   1  10  -2 5041.97 308.735   1
   1 -10  -2 7300.87 411.983   1
  -1 -10   2 6748.90 379.083   1
  -1  10   2 6602.00 437.054   1
   1  10  -115259.50  887.54   1
   1  10  -116107.10 912.563   1
   1  10  -115933.00 982.793   1
   1  10  -114360.60 881.806   1
   1 -10  -117025.70 1002.87   1
  -1 -10   116789.90 984.221   1
  -1  10   115079.10 941.977   1
  -1  10   115082.90 973.333   1
  -1  10   116913.70 984.958   1
   1  10   0 365.624 69.3231   1
   1  10   0 519.908 51.0786   1
   1  10   0 536.084 85.1893   1
   1  10   0 486.684  60.592   1
   1 -10   0 527.212 98.2985   1
  -1  10   0 540.831 71.5784   1
  -1 -10   0 515.438 58.6575   1
  -1  10   0 446.282  61.687   1
  -1  10   0 459.286 62.4529   1
  -1  10   0 429.263 76.8699   1
   1  10   115962.40 1004.61   1
   1  10   113456.60 827.234   1
   1  10   115624.60 854.892   1
   1  10   117950.20 1033.25   1
   1  10   117520.80 1051.59   1
   1  10   115606.30 951.316   1
   1 -10   120964.40 1239.70   1
  -1  10  -117207.30 1073.48   1
  -1  10  -118616.90 1071.28   1
  -1  10  -118574.70 1034.54   1
   1  10   2 777.154 140.171   1
   1 -10   2 824.019 76.4676   1
   1  10   2 843.078 91.5232   1
   1  10   2 759.321 79.2292   1
  -1  10  -2 769.308 74.2534   1
  -1  10  -2 849.258  114.45   1
  -1  10  -2 673.873 84.1853   1
   1 -10   3 5063.94  315.40   1
   1  10   3 4816.53 312.188   1
   1  10   3 4208.92 246.372   1
   1  10   3 4618.03 330.158   1
  -1  10  -3 4847.40 279.598   1
  -1 -10  -3 5137.53 245.927   1
  -1  10  -3 4991.36 289.073   1
  -1  10  -3 4302.48 275.963   1
   1  10   4 288.989 69.9164   1
   1  10   4 277.494 76.8213   1
   1  10   4 200.758 93.7022   1
   1 -10   4 331.759 54.6837   1
  -1 -10  -4 276.461 62.5669   1
  -1  10  -4 331.861 91.5098   1
   1 -10   514605.70 895.429   1
   1  10   512896.80 853.988   1
   1  10   512200.40 806.855   1
  -1  10  -512705.10 791.449   1
  -1 -10  -513683.00  797.65   1
   1  10   6 1604.99 176.434   1
   1  10   6 1842.59 184.634   1
   1 -10   6 1982.89 148.152   1
  -1  10  -6 1752.64  162.74   1
  -1 -10  -6 1867.24 125.634   1
   1  10   7 7683.57 572.633   1
   1  10   7 8747.00 714.491   1
   1 -10   7 9608.16 555.879   1
  -1 -10  -7 9259.16 580.677   1
  -1  10  -7 8611.29 571.635   1
   1 -10   8 81.8996 43.1449   1
   1  10   8 41.7293 54.8974   1
   1  10   8 75.0184 59.0281   1
  -1 -10  -8 90.1563 61.2859   1
  -1  10  -8 66.7208 54.7005   1
   1  10   9 3632.05 303.046   1
   1 -10   9 3876.80  256.78   1
  -1 -10  -9 3821.95 244.383   1
  -1  10  -9 3545.56 374.408   1
   1 -10  10 525.439 114.757   1
   1  10  10 325.958 146.057   1
  -1 -10 -10 491.616 73.2427   1
  -1  10 -10 445.934 92.7275   1
   1 -10  11 24.2976 31.1548   1
   1  10  11 41.4985 39.1079   1
  -1 -10 -11  12.691 47.4853   1
  -1  10 -11 5.87752 37.4406   1
   1  10  12  305.83 65.6457   1
  -1 -10 -12 407.411 81.8536   1
  -1  10 -12 258.717 53.1092   1
  -1  10 -12 386.664 63.9712   1
  -1  10 -13 9.22875  36.696   1
  -1 -10 -13 69.4318   24.12   1
   1  11 -13 1220.02  84.364   1
   1  11 -12 4232.97 233.887   1
   1 -11 -12 3892.16 190.653   1
  -1  11  12 3776.27 220.134   1
  -1  11  12 2526.83 212.263   1
   1  11 -11 400.913 70.7952   1
   1 -11 -11  341.43 50.8777   1
  -1  11  11 259.391 63.0433   1
  -1 -11  11 508.807 63.7888   1
  -1  11  11 387.188 68.5064   1
   1  11 -10 2466.39 264.326   1
   1 -11 -10 2419.70 158.453   1
  -1 -11  10 2818.35 186.305   1
  -1  11  10 2500.99 205.311   1
  -1  11  10 2155.88 190.824   1
   1  11  -9 211.446 102.564   1
  -1 -11   9  214.92 53.1406   1
  -1  11   9 156.009 68.7242   1
  -1  11   9 145.375 65.2953   1
   1  11  -8 5572.17 388.293   1
  -1  11   8 5473.77 429.539   1
  -1 -11   8 6773.71 390.025   1
  -1  11   8 5837.39 513.316   1
   1  11  -7 188.549  106.61   1
  -1 -11   7 245.836 55.1885   1
  -1  11   7 238.333 75.0768   1
  -1  11   7 195.325 83.7828   1
   1  11  -6 1359.57 200.221   1
  -1 -11   6 1424.40 119.328   1
  -1  11   6 1247.95 155.864   1
  -1  11   6 1391.42 154.302   1
   1  11  -5 2932.00 221.877   1
  -1  11   5 3002.79 322.333   1
  -1  11   5 2928.33 233.984   1
  -1 -11   5 3499.29 262.653   1
   1  11  -4 444.464 111.474   1
   1 -11  -4 434.642 79.5046   1
  -1 -11   4 423.968 63.6627   1
  -1  11   4 377.341 119.666   1
   1  11  -3 951.434 95.6984   1
   1  11  -3 863.704 93.0735   1
   1 -11  -3 1099.77 111.417   1
  -1  11   3  924.43  106.15   1
   1  11  -2 1547.07 168.396   1
   1  11  -2 1604.36 119.861   1
   1 -11  -2 1685.62 140.349   1
  -1  11   2 1539.71 134.123   1
   1  11  -1 1466.03 176.853   1
   1  11  -1 1715.69 118.888   1
   1  11  -1 1670.93 129.149   1
   1 -11  -1 1963.62 145.628   1
  -1  11   1 1868.63 189.626   1
   1  11   0 2149.56 164.141   1
   1  11   0 2390.59 142.671   1
   1  11   0 2287.99 161.836   1
   1  11   0 2579.29  173.15   1
   1 -11   0 2796.86 233.608   1
  -1  11   0 2727.76 180.268   1
  -1  11   0 2397.71 178.752   1
   1  11   1 837.964 89.3163   1
   1  11   1 724.515 89.6465   1
   1 -11   1 913.105 88.1627   1
  -1  11  -1 859.688 130.514   1
  -1  11  -1 872.731 109.971   1
   1  11   2 2502.22  180.10   1
   1  11   2 2468.14 187.644   1
   1 -11   2 2710.46 218.441   1
  -1  11  -2 2419.63 222.762   1
  -1  11  -2 2702.40 169.734   1
   1  11   3 70.2047 45.8387   1
   1  11   3 88.0343   39.75   1
   1 -11   3 35.7648 31.7248   1
  -1  11  -3 61.5249 38.5265   1
  -1  11  -3 98.3538 58.9117   1
   1  11   4 1728.61 232.579   1
   1  11   4 1606.89 153.266   1
  -1  11  -4 1908.82 148.337   1
  -1  11  -4 1839.77 198.555   1
   1  11   5 421.061 84.0897   1
   1  11   5 430.642 133.356   1
  -1  11  -5 484.073 117.849   1
  -1  11  -5  334.44 68.4172   1
   1  11   610086.40 780.006   1
   1  11   6 8516.89 626.611   1
  -1 -11  -610835.70 639.995   1
  -1  11  -6 9630.10 618.716   1
   1  11   7 9960.90 687.012   1
   1  11   7 7737.45 594.783   1
   1 -11   710878.10 628.865   1
  -1  11  -7 8875.30 683.423   1
  -1 -11  -7 9707.58 550.239   1
   1 -11   8 1562.16 133.336   1
   1  11   8 1438.51 169.605   1
  -1 -11  -8 1476.03 119.261   1
  -1  11  -8 1353.52 149.932   1
   1  11   9 147.863 68.3098   1
   1 -11   9 135.175 54.3031   1
  -1 -11  -9 223.992 52.4634   1
  -1  11  -9 158.103 65.2764   1
   1  11  10 9559.50 629.901   1
  -1 -11 -1010546.30 645.621   1
  -1  11 -10 7540.41 500.813   1
  -1  11 -10 8856.97 563.691   1
   1  11  11 3204.10 298.694   1
  -1 -11 -11 3626.56 202.907   1
  -1  11 -11 2351.50 235.266   1
  -1  11 -11 3169.25 218.849   1
   1  11  12 8240.20 535.933   1
  -1  11 -12 6345.77 428.835   1
  -1 -11 -12 8102.28 404.429   1
  -1  11 -12 8287.19 513.298   1
   1  12 -12 2406.76 140.955   1
   1  12 -12 2077.71 132.561   1
   1  12 -11 1420.34 116.005   1
   1  12 -11 1968.26 135.111   1
  -1  12  11 1765.14 133.253   1
  -1  12  11 1301.38 149.753   1
   1  12 -10 4854.35 360.882   1
   1  12 -10 3400.37 234.332   1
  -1  12  10 3732.19 262.751   1
  -1  12  10 4796.19 301.243   1
   1  12  -9 265.301 71.0355   1
  -1  12   9 241.017 111.606   1
  -1  12   9  236.72 70.4053   1
  -1 -12   9 318.537 59.9874   1
   1  12  -8 72.1266  52.317   1
  -1  12   8 66.4885 54.6779   1
  -1 -12   8 102.643 41.8913   1
  -1  12   8 74.2125 59.0968   1
   1  12  -719515.20 1332.10   1
  -1 -12   723176.70 1435.44   1
  -1  12   720155.60 1401.33   1
  -1  12   719985.80 1446.48   1
   1  12  -6 4575.52  401.58   1
  -1  12   6 4901.21 465.631   1
  -1  12   6 4660.52 434.281   1
   1  12  -510814.80 689.436   1
   1  12  -512292.90 774.099   1
  -1  12   512735.90 851.578   1
  -1  12   512446.30  825.35   1
   1  12  -4 792.851  95.493   1
   1  12  -4 967.776 151.464   1
  -1  12   4 905.328 121.193   1
  -1  12   4 903.133 116.748   1
   1  12  -3 932.792 146.807   1
   1  12  -3 1128.74 156.844   1
   1 -12  -3 1245.33 125.969   1
  -1  12   3 1075.46 124.372   1
   1  12  -2 9970.33 651.724   1
   1  12  -2 8951.03 629.886   1
   1 -12  -211212.60 678.564   1
  -1  12   2 9737.88 626.248   1
   1  12  -1 6430.25  425.43   1
   1  12  -1 6270.88 396.435   1
   1 -12  -1 7606.56 523.415   1
  -1  12   1 6514.69 416.873   1
   1  12   0 9857.59 625.345   1
   1 -12   012598.80 745.496   1
  -1  12   011353.40  703.17   1
   1  12   1 5117.39 327.342   1
   1  12   1 4964.05 334.664   1
   1 -12   1 6055.92 354.897   1
  -1  12  -1 5525.37 374.158   1
  -1  12  -1 5491.71 416.617   1
   1  12   2 1643.20 148.999   1
   1  12   2 1604.86 198.635   1
   1 -12   2 1794.55 136.731   1
  -1  12  -2 1799.76 135.519   1
  -1  12  -2 1764.94 198.704   1
   1  12   3 360.644 121.113   1
   1  12   3 311.645 110.049   1
  -1  12  -3 370.201 67.9632   1
  -1  12  -3 400.649 100.865   1
   1  12   4 7377.31 514.828   1
   1  12   4 8126.79 546.916   1
  -1  12  -4 8349.85  515.25   1
  -1  12  -4 8752.17 529.019   1
   1  12   5 506.443 104.531   1
   1  12   5 628.434  107.05   1
  -1  12  -5 712.135  96.316   1
  -1  12  -5 618.093 87.8211   1
   1  12   6 2777.48 236.875   1
   1  12   6 2186.37 308.588   1
  -1  12  -6 2577.08 201.672   1
  -1  12  -6 2705.35 281.379   1
   1  12   7 86.0073 71.1896   1
   1  12   7 36.2799 111.733   1
  -1  12  -7 111.823 85.1078   1
  -1  12  -7 326.929 65.4705   1
   1  12   8 439.393 94.3493   1
  -1  12  -8 395.825 110.856   1
  -1 -12  -8 461.743 60.4347   1
  -1  12  -8 443.643  89.285   1
   1  12   9 1703.98 170.875   1
  -1 -12  -9 1660.29 116.261   1
  -1  12  -9 1651.09 151.345   1
  -1  12  -9 1398.24 135.679   1
   1  12  10 23.0669 36.8314   1
  -1  12 -10  24.232 34.2572   1
  -1  12 -10 11.8598 29.2004   1
   1  12  11 62.6028 38.6067   1
  -1  12 -11 45.3764 29.4615   1
  -1  12 -11 56.3047 58.3557   1
   1  12  12 41.7651 26.7705   1
  -1  12 -12 24.3212 39.6517   1
   1  13 -11 3846.57 211.967   1
   1  13 -11 2817.79 178.029   1
  -1  13  11 3465.80 203.368   1
   1  13 -10 6.00372 26.1554   1
  -1  13  10 37.5336 31.3939   1
  -1  13  10 26.6337 26.8913   1
   1  13  -9 124.471 46.0524   1
   1  13  -9  173.48 55.4033   1
  -1  13   9 173.408 55.5761   1
  -1  13   9 139.742 83.0616   1
   1  13  -8 448.436 111.173   1
   1  13  -8 634.506 92.6977   1
  -1  13   8 600.495 145.279   1
  -1  13   8 523.399 150.172   1
   1  13  -7 63.4337 51.1354   1
   1  13  -7  70.735 41.3478   1
  -1  13   7 92.4898 53.1959   1
  -1  13   7 97.4769 93.2613   1
   1  13  -6 265.849  105.87   1
  -1  13   6 221.049 81.5643   1
  -1  13   6 223.466 72.8233   1
   1  13  -5 335.637 72.9507   1
  -1  13   5 316.213 84.7294   1
  -1  13   5 303.942  81.681   1
   1  13  -4 438.019 77.6681   1
   1  13  -4 398.088 70.8957   1
  -1  13   4 415.657 137.199   1
  -1  13   4 475.115 90.7142   1
   1  13  -3 6468.98 462.325   1
   1  13  -3 5814.51 381.045   1
  -1  13   3 6504.75 443.971   1
  -1  13   3 5628.57 409.684   1
   1  13  -2 2436.74 177.169   1
   1  13  -2 2339.86  194.41   1
   1 -13  -2 3119.24 218.377   1
  -1  13   2 2467.41 272.807   1
   1  13  -1 944.435 110.808   1
   1  13  -1 959.213  96.262   1
   1 -13  -1 1322.54 170.848   1
  -1  13   1 1138.10 127.457   1
   1  13   0 700.089 95.6749   1
   1 -13   0  768.20 94.0525   1
  -1  13   0 655.242 100.339   1
   1  13   1 2011.28 179.798   1
   1 -13   1 2471.58 228.628   1
  -1  13  -1 2320.21  253.53   1
   1 -13   2 44.2251 33.8867   1
   1  13   2 40.6843 61.6133   1
  -1  13  -2 28.3037 34.4216   1
   1  13   3 8719.11 609.065   1
  -1  13  -310392.00 734.876   1
  -1  13  -310807.40 644.878   1
   1  13   4 9766.02  690.59   1
  -1  13  -411925.30 727.828   1
  -1  13  -411195.60 710.312   1
   1  13   510291.30 694.278   1
   1  13   5 9103.40 672.247   1
  -1  13  -510220.40  714.12   1
  -1  13  -510897.20 674.515   1
   1  13   6 963.438 148.911   1
   1  13   6 1315.44 146.658   1
  -1  13  -6 1309.62 190.787   1
  -1  13  -6 1103.62 117.341   1
   1  13   7 7956.27 539.649   1
  -1  13  -7 7982.70 510.728   1
  -1  13  -7 6972.08 455.337   1
   1  13   8 1671.87 161.898   1
  -1  13  -8 1321.93 129.457   1
  -1  13  -8 1664.15 147.479   1
   1  13   9 4422.84 299.538   1
  -1  13  -9 4115.08 269.374   1
  -1  13  -9 3383.41 239.283   1
   1  13  10 172.449 52.0262   1
  -1  13 -10 149.556 50.9102   1
  -1  13 -10  112.63 63.9375   1
   1  13  11 5150.56 346.841   1
  -1  13 -11 4111.55 290.698   1
  -1  13 -11 5454.36 343.079   1
   1  14 -10 1457.88 106.523   1
  -1  14  10 2020.41 132.438   1
   1  14  -9 138.504 44.5301   1
   1  14  -9 2.99305 54.1394   1
  -1  14   9 82.4934 62.4936   1
  -1  14   9 128.353 44.1087   1
   1  14  -8 2707.58 185.993   1
   1  14  -8 1698.46 143.063   1
  -1  14   8 2783.25 259.987   1
  -1  14   8 2416.64 189.938   1
   1  14  -7 1088.33 113.608   1
   1  14  -7 1641.49 198.761   1
  -1  14   7 1642.52 147.293   1
  -1  14   7 1619.09  162.86   1
   1  14  -6 4293.51 289.436   1
  -1  14   6 4075.95  304.40   1
  -1  14   6 4377.49 427.901   1
   1  14  -5 1620.85  148.89   1
  -1  14   5 1616.45 179.166   1
   1  14  -4  293.03 68.6014   1
  -1  14   4 359.984 83.9438   1
   1  14  -3 2149.13 166.553   1
  -1  14   3 2017.60 199.562   1
   1  14  -2 9765.30 589.152   1
   1  14  -2 8858.74 584.323   1
  -1  14   210525.00 691.667   1
   1  14  -1 2700.29 218.917   1
  -1  14   1 3093.30 243.112   1
   1 -14   0 2446.20 179.621   1
   1  14   0 1800.25 174.018   1
  -1  14   0 2170.15 195.355   1
   1  14   1 1904.09 182.501   1
   1 -14   1 2349.99 171.836   1
  -1  14  -1 2337.87 258.013   1
   1  14   2 9480.05 661.986   1
  -1  14  -211437.00 751.528   1
  -1  14  -211621.10 825.816   1
   1  14   3 299.763 82.8893   1
  -1  14  -3 337.516 73.0793   1
  -1  14  -3 441.244 71.7182   1
   1  14   4 18.0021 44.7896   1
   1  14   4-0.53343 48.6201   1
  -1  14  -4 88.6523 39.4166   1
  -1  14  -4 57.0317  40.793   1
   1  14   5 4.70138 72.8643   1
   1  14   5 15.9949 82.5855   1
  -1  14  -5  32.075 42.5591   1
  -1  14  -5 88.2259 39.8329   1
   1  14   6 1410.24 251.757   1
   1  14   6 2172.96 258.642   1
  -1  14  -6 2000.24 164.652   1
  -1  14  -6 2339.90  240.67   1
   1  14   7  811.34  156.58   1
  -1  14  -7 828.003 101.693   1
  -1  14  -7 673.593 90.1985   1
   1  14   8 263.531  101.68   1
  -1  14  -8 240.984 53.9392   1
  -1  14  -8 265.665 62.8515   1
   1  14   9 1918.99 152.678   1
  -1  14  -9 1962.84 148.646   1
  -1  14  -9 1658.27 174.921   1
   1  14  10 325.078 80.1843   1
  -1  14 -10 135.586 64.6671   1
  -1  14 -10 274.369 49.5086   1
   1  15  -9 68.6618 46.2768   1
   1  15  -9-0.48607 24.1725   1
  -1  15   9 68.9115 28.6262   1
   1  15  -8 1696.98 167.467   1
   1  15  -8 1184.57 98.7142   1
  -1  15   8 1266.93 111.788   1
  -1  15   8 1648.35 170.368   1
   1  15  -7 59.8361 54.9243   1
  -1  15   7 0.33582 38.1402   1
  -1  15   7 43.6049 35.9742   1
   1  15  -6 1427.75 126.043   1
  -1  15   6 1359.16 155.038   1
  -1  15   6 1284.14 134.504   1
   1  15  -5 605.748 126.277   1
  -1  15   5  631.23 165.957   1
   1  15  -4 680.888 121.456   1
   1  15  -4 489.538 77.4968   1
  -1  15   4 609.074  104.97   1
   1  15  -3 334.397 99.6711   1
   1  15  -3 328.256 95.2614   1
  -1  15   3 327.241 129.066   1
   1  15  -2 1165.10 127.041   1
  -1  15   2 1437.58 152.717   1
   1  15  -1 1552.78 152.424   1
  -1  15   1 2026.75 183.462   1
  -1  15   0  423.56  84.663   1
   1  15   1  44.478 42.4212   1
  -1  15  -1 36.4252 41.7997   1
   1  15   2 4591.09 349.313   1
  -1  15  -2 5817.75 381.304   1
   1  15   3 263.991 75.8363   1
  -1  15  -3 277.287 94.9705   1
  -1  15  -3 355.844 70.8771   1
   1  15   4 351.395  90.002   1
  -1  15  -4  461.50 71.8506   1
  -1  15  -4 408.188 110.239   1
   1  15   5 2756.07  331.69   1
  -1  15  -5 3748.66 300.859   1
  -1  15  -5 3330.78 235.197   1
  -1  15  -6 2502.83 182.514   1
  -1  15  -6 2281.25  177.25   1
  -1  15  -7 1360.72 120.545   1
  -1  15  -7 1623.81 131.247   1
   1  15   8 4632.28 344.669   1
  -1  15  -8 3962.85 250.325   1
  -1  15  -8 4918.31 287.607   1
   1  15   9 815.106 78.3036   1
  -1  15  -9  645.54  98.115   1
  -1  15  -9 874.152 76.9538   1
   1  16  -8 9.28854 28.7528   1
   1  16  -8 14.2238 19.8901   1
  -1  16   8 6.30461 21.3059   1
   1  16  -7 5397.79 297.693   1
  -1  16   7 5380.87 309.362   1
  -1  16   7 4637.13 345.541   1
   1  16  -6 87.5695 53.0611   1
  -1  16   6 6.89146 66.6684   1
   1  16  -5 5397.69 323.106   1
  -1  16   5 5666.21 478.755   1
   1  16  -4  27.282  27.261   1
  -1  16   4 10.8982 39.8133   1
   1  16  -3 7135.49 419.536   1
  -1  16   3 9572.14 697.923   1
  -1  16   2 65.2238  49.135   1
  -1  16   1 4290.89 321.592   1
   1  16   0 286.079 67.5241   1
  -1  16   0 310.819 73.1193   1
   1  16   1 1569.18 161.417   1
  -1  16  -1 2172.29 175.777   1
  -1  16  -2 729.487 100.929   1
  -1  16  -3 8523.51 545.212   1
   1  16   4 1702.54 170.354   1
  -1  16  -4 2275.95 157.967   1
  -1  16  -4 2263.10 170.532   1
  -1  16  -5 1372.93 111.178   1
  -1  16  -5 1110.58  156.68   1
  -1  16  -6 827.934 81.8587   1
  -1  16  -6 682.151 81.4499   1
  -1  16  -7 1209.81 104.214   1
  -1  16  -7 1525.31 109.536   1
  -1  16  -8 479.185 55.6678   1
  -1  16  -8 657.285 87.9381   1
   1  17  -6  107.67 45.1275   1
  -1  17   6 103.926 34.6408   1
  -1  17   5 898.425 95.8503   1
  -1  17   4 42.5305 39.1546   1
  -1  17   3 689.859 96.9466   1
  -1  17   2 1829.27 212.436   1
  -1  17   1 168.605 55.9832   1
  -1  17   0 327.924 67.4449   1
  -1  17  -1  246.65  59.396   1
  -1  17  -3  34.806 32.2096   1
  -1  17  -4 1567.50 104.218   1
  -1  17  -4 1948.87 175.673   1
  -1  17  -5 739.488 75.2266   1
  -1  17  -5 698.556 62.5477   1
  -1  17  -6 2162.49 143.341   1
  -1  17  -7 610.087 82.2498   1
  -1  18   3-2.62002 32.0145   1
  -1  18   2 3776.16 248.585   1
  -1  18  -3 8.32165 32.7097   1
  -1  18  -4 1401.31  102.94   1
  -1  18  -5 144.675 29.6259   1
   2   0 -16 1939.28 112.016   1
  -2   0  16 1868.47 111.718   1
   2   0 -15 5.22718 24.2062   1
   2   0 -15 13.3927 41.6553   1
  -2   0  15 20.3982 25.4141   1
  -2   0  15 13.1484 35.0829   1
   2   0 -14 58.2018 42.4954   1
   2   0 -14 38.5281  40.549   1
  -2   0  14 53.5335 58.5809   1
  -2   0  14 37.6944 41.4191   1
   2   0 -13 35.2757  37.537   1
   2   0 -13 4.82176 39.4783   1
  -2   0  13 27.1817 62.3015   1
  -2   0  13 11.7069 35.0855   1
   2   0 -1211099.20 858.264   1
   2   0 -1212714.20 841.944   1
  -2   0  1213081.80 864.439   1
  -2   0  1211962.60 876.115   1
   2   0 -11 30.9767 42.9382   1
   2   0 -11 35.6193   43.84   1
  -2   0  11 33.6985 40.8264   1
  -2   0  11 15.7677  41.449   1
   2   0 -10 610.456 95.7224   1
   2   0 -10 676.799 98.6417   1
  -2   0  10 708.555  140.69   1
  -2   0  10 690.662 91.9275   1
   2   0  -9 19.2091 32.6271   1
   2   0  -9 24.8549 52.4393   1
  -2   0   9 11.7958 32.1147   1
  -2   0   9 20.7396 29.7458   1
   2   0  -8 8803.77 514.722   1
   2   0  -8 9263.33 585.027   1
   2   0  -8 8584.05 511.566   1
  -2   0   8 9330.07 521.162   1
  -2   0   8 9371.87  609.01   1
  -2   0   8 9232.13 529.652   1
  -2   0   8 9184.21 535.589   1
  -2   0   8 9116.15 601.976   1
   2   0  -7 13.5508 27.9498   1
   2   0  -7 65.1949 24.4464   1
   2   0  -7 25.3678 28.4784   1
   2   0  -7 30.2246 27.4249   1
   2   0  -7 33.0893 23.1617   1
  -2   0   7 25.2821 25.9264   1
  -2   0   7 47.3614 28.9541   1
  -2   0   7 41.2529 30.6122   1
  -2   0   7 37.2525 28.9714   1
  -2   0   7 24.2824 43.7997   1
   2   0  -679305.30 6277.17   1
   2   0  -684081.20 6591.15   1
   2   0  -676275.20 5861.47   1
   2   0  -676959.80 6083.55   1
   2   0  -681873.20 6165.67   1
  -2   0   686022.60 6839.74   1
  -2   0   677982.10 5820.01   1
  -2   0   685803.00 6776.12   1
  -2   0   686901.20 6822.83   1
  -2   0   682813.70 6071.92   1
  -2   0   685834.00 6722.69   1
  -2   0   688475.20 6863.62   1
   2   0  -5 157.727 46.9628   1
   2   0  -5 154.131 29.3367   1
   2   0  -5 66.7011 43.3867   1
   2   0  -5 79.5092 46.4423   1
   2   0  -5 66.7227 26.3352   1
   2   0  -5 66.6621 27.4162   1
  -2   0   5 67.5479 29.8826   1
  -2   0   5  119.02 18.3968   1
  -2   0   5  190.26 26.9007   1
  -2   0   5 89.7469 28.4424   1
  -2   0   5 84.8998 30.9581   1
  -2   0   5 82.3043 16.5491   1
   2   0  -4 8440.48 445.866   1
   2   0  -4 9148.06 483.107   1
   2   0  -4 9050.12 397.651   1
   2   0  -4 8331.34 404.549   1
   2   0  -4 9453.49 446.951   1
  -2   0   4 8881.90 361.096   1
  -2   0   4 9477.27 420.063   1
  -2   0   4 9488.08 461.107   1
  -2   0   4 8937.65 432.375   1
  -2   0   4 9133.55 439.601   1
  -2   0   4 9568.04 441.355   1
  -2   0   4 9666.47 384.127   1
   2   0  -3 157.306 28.7925   1
   2   0  -3  182.82 39.8881   1
   2   0  -3 144.327 25.0927   1
   2   0  -3 130.908 16.4744   1
   2   0  -3 135.164 26.0699   1
   2   0  -3 141.237 19.3573   1
  -2   0   3 245.615 45.6149   1
  -2   0   3 136.481 11.5502   1
  -2   0   3 151.831 26.6235   1
  -2   0   3 174.692 31.8238   1
  -2   0   3 104.269 40.4274   1
  -2   0   3 168.713 22.9791   1
   2   0  -2 2307.85 107.614   1
   2   0  -2 2496.33 103.164   1
   2   0  -2 2259.52 78.6219   1
   2   0  -2 2509.37 99.2986   1
   2   0  -2 2529.08 105.613   1
   2   0  -2 2562.00 105.041   1
  -2   0   2 2241.02 127.443   1
  -2   0   2 2296.49 129.921   1
  -2   0   2 2294.86 102.806   1
  -2   0   2 2436.89  100.61   1
  -2   0   2 2231.94  74.921   1
  -2   0   2 2419.42 118.239   1
   2   0  -1 201.883 20.0798   1
   2   0  -1 280.493  27.503   1
   2   0  -1 165.545 14.0847   1
   2   0  -1 260.261 18.3881   1
   2   0  -1 145.838 14.2903   1
   2   0  -1 163.952 18.4667   1
  -2   0   1 136.571 18.5923   1
  -2   0   1 146.818 12.1365   1
  -2   0   1 131.423 18.6958   1
  -2   0   1 184.454 19.8047   1
  -2   0   1 125.022 18.1673   1
   2   0   0164129.014833.50   1
   2   0   0162285.014567.00   1
   2   0   0177777.016055.90   1
   2   0   0183656.016031.90   1
   2   0   0164223.014744.40   1
   2   0   0174315.015633.70   1
   2   0   0168299.015173.10   1
   2   0   0169962.015256.30   1
  -2   0   0162966.014343.10   1
  -2   0   0160393.014516.30   1
  -2   0   0175318.015838.30   1
  -2   0   0169722.015257.40   1
   2   0   1 146.989 14.9092   1
   2   0   1 135.267 16.9848   1
   2   0   1 127.651 23.5011   1
   2   0   1 204.491 20.4428   1
  -2   0  -1 125.384 14.5615   1
  -2   0  -1 140.019 6.13257   1
  -2   0  -1 124.352 21.6322   1
  -2   0  -1 173.647 5.10126   1
  -2   0  -1 162.049 17.2477   1
  -2   0  -1 169.977 28.3707   1
  -2   0  -1 138.626 22.6244   1
   2   0   240908.30 2410.13   1
   2   0   240829.80 2434.99   1
   2   0   240869.80 2387.88   1
   2   0   240242.10 2207.16   1
   2   0   240883.80 2366.68   1
   2   0   240103.90 2344.87   1
  -2   0  -238976.20 2275.33   1
  -2   0  -239816.90 2335.89   1
  -2   0  -239785.30 2196.31   1
  -2   0  -238234.40 2279.26   1
  -2   0  -240559.10 2395.49   1
  -2   0  -239407.90 2304.56   1
   2   0   3 130.101 11.1072   1
   2   0   3 130.612 20.0058   1
   2   0   3 170.677 23.6693   1
   2   0   3 116.132 18.2236   1
   2   0   3  94.025 32.3924   1
   2   0   3 95.0713 16.2857   1
  -2   0  -3 109.359  24.743   1
  -2   0  -3 136.186 17.7978   1
  -2   0  -3 128.747 21.5349   1
  -2   0  -3 146.061 31.8573   1
  -2   0  -3 112.182 19.2587   1
  -2   0  -3 117.116 12.2615   1
   2   0   4 4695.99 179.086   1
   2   0   4 4563.00 217.081   1
   2   0   4 4876.21 218.272   1
   2   0   4 4435.21 196.638   1
   2   0   4 4625.28 205.502   1
   2   0   4 4667.08 187.413   1
  -2   0  -4 4598.46 229.336   1
  -2   0  -4 4356.60 178.125   1
  -2   0  -4 4407.51 227.134   1
  -2   0  -4 4986.55 210.383   1
  -2   0  -4 4475.39  190.96   1
  -2   0  -4 4468.23 224.199   1
   2   0   5 54.5267 22.2762   1
   2   0   5 102.856 15.1973   1
   2   0   5 39.7633 30.8197   1
   2   0   5  39.446 36.8349   1
   2   0   5  55.879 23.6531   1
   2   0   5 69.7892  34.792   1
  -2   0  -5 45.2217 14.8467   1
  -2   0  -5 64.2666 21.7174   1
  -2   0  -5-2.20277  21.009   1
  -2   0  -5  54.963 21.7699   1
   2   0   636814.80 2260.66   1
   2   0   634513.30 2090.16   1
   2   0   635189.60 2244.73   1
   2   0   638451.30 2410.83   1
   2   0   634611.60 2237.61   1
   2   0   635095.30 2209.30   1
  -2   0  -634984.70 2205.76   1
  -2   0  -634705.40 2189.30   1
  -2   0  -634008.00 2139.18   1
  -2   0  -634410.50 2160.32   1
  -2   0  -634769.10 2166.64   1
  -2   0  -634173.70 2097.35   1
   2   0   7 4.11018 24.7248   1
   2   0   7 59.3705 18.4114   1
   2   0   7 22.6554 23.4025   1
   2   0   7 37.9838 24.3722   1
   2   0   7 20.8911 20.5871   1
   2   0   7 33.8585 38.7902   1
   2   0   7 19.5923 38.6903   1
  -2   0  -7 25.9747 36.3012   1
  -2   0  -7 25.5565 18.5637   1
  -2   0  -7 38.6864 24.8974   1
  -2   0  -7 5.60171 15.1381   1
   2   0   8 30.6194 26.3923   1
   2   0   8 21.0141  31.812   1
   2   0   8 102.774 52.2713   1
   2   0   8  81.291 24.6607   1
   2   0   8 48.8314 31.5731   1
   2   0   8 17.2105 31.8577   1
  -2   0  -8 24.7623 25.0048   1
  -2   0  -8 87.7511  30.811   1
  -2   0  -8 3.45723 51.9217   1
   2   0   9 27.9407 29.0709   1
   2   0   9 22.6346 49.4201   1
   2   0   9 13.9831 24.3132   1
  -2   0  -9 15.2991 24.2841   1
  -2   0  -9 30.3098 47.0033   1
  -2   0  -9 15.2399 32.1836   1
   2   0  10 377.778 67.4871   1
   2   0  10 245.609 70.3397   1
  -2   0 -10 265.257 71.2299   1
  -2   0 -10 325.561 67.6859   1
   2   0  11 55.4919   51.15   1
  -2   0 -11 39.9983 82.4244   1
  -2   0 -11  86.734  47.367   1
   2   0  12 9744.96 623.087   1
  -2   0 -12 8430.33 551.405   1
  -2   0 -12 8815.67 672.579   1
   2   0  13 29.2435 40.9286   1
  -2   0 -13 19.3291   65.76   1
  -2   0 -13 47.3397  59.383   1
   2   0  14 808.068 139.988   1
  -2   0 -14 623.293  80.499   1
  -2   0 -14  732.05 90.1869   1
   2   0  15 15.9295  24.234   1
  -2   0 -15 2.11284 37.8539   1
   2  -1 -16  42.356 31.7911   1
   2   1 -16 16.3575 19.3429   1
  -2  -1  16 30.3904 31.5257   1
  -2   1  16 19.9493 19.9771   1
   2   1 -15 122.346 37.8377   1
   2   1 -15  110.97 39.5749   1
   2  -1 -15  127.34 40.0555   1
   2  -1 -15 98.6284 41.7978   1
  -2   1  15 98.0183 41.5051   1
  -2  -1  15  105.49 38.7275   1
  -2  -1  15 106.983 36.2072   1
  -2   1  15 113.588 35.0915   1
   2  -1 -14 69.2296  44.531   1
   2   1 -14  92.305   43.84   1
   2   1 -14 68.3126 46.0518   1
   2  -1 -14 75.5158 74.1591   1
  -2  -1  14 91.7129 69.3307   1
  -2  -1  14 103.628  65.917   1
  -2   1  14 56.4188 46.3501   1
  -2   1  14 86.0371 40.7907   1
   2   1 -13 3861.94 287.489   1
   2  -1 -13 4555.20 318.515   1
   2   1 -13 4206.97  370.03   1
   2  -1 -13 4221.64 377.451   1
  -2  -1  13 4376.00 306.759   1
  -2   1  13 4440.34 314.932   1
  -2   1  13 4244.04 301.001   1
  -2  -1  13 4247.39 289.601   1
   2  -1 -12 3972.72 381.954   1
   2   1 -12 3626.53 272.565   1
   2  -1 -12 3517.89 267.221   1
   2   1 -12 3188.34 262.477   1
  -2   1  12 3591.49 267.369   1
  -2  -1  12 3772.10 341.613   1
  -2  -1  12 3619.84 268.232   1
  -2   1  12 3854.84 291.172   1
   2  -1 -11 5672.42 394.606   1
   2   1 -11 5943.96 406.843   1
   2   1 -11 5755.47 403.543   1
   2  -1 -11 6265.02 432.681   1
  -2  -1  11 6374.81 491.149   1
  -2  -1  11 6254.55  506.79   1
  -2   1  11 6366.99  416.85   1
  -2   1  11 6432.46  530.99   1
   2  -1 -10 1732.38 158.644   1
   2   1 -10 1784.31 229.494   1
   2   1 -10 1828.44 225.664   1
   2  -1 -10 1835.43 232.429   1
  -2   1  10 1847.09 155.751   1
  -2  -1  10 1891.21 157.758   1
  -2   1  10 1899.79 171.413   1
  -2  -1  10 1876.13 161.513   1
   2  -1  -9 2861.37 209.083   1
   2   1  -9 2543.88 188.706   1
   2   1  -9 2711.53 196.688   1
   2  -1  -9 2621.91 190.712   1
  -2  -1   9 2701.43 194.844   1
  -2  -1   9 2814.32  187.97   1
  -2   1   9 2804.39 193.063   1
  -2   1   9 2750.98 203.383   1
   2   1  -8 7918.08 468.776   1
   2   1  -8 7892.93  448.03   1
   2   1  -8 8840.05 512.823   1
   2   1  -8 7788.02  406.07   1
   2  -1  -8 8484.94 491.638   1
   2  -1  -8 8785.61 490.149   1
   2  -1  -8 8876.51 523.927   1
  -2   1   8 8907.87 563.061   1
  -2   1   8 8767.29 506.709   1
  -2   1   8 8652.90 504.008   1
  -2  -1   8 8924.58 513.815   1
  -2  -1   8 8889.14 571.876   1
  -2  -1   8 9552.87 571.327   1
  -2  -1   8 9092.88 578.278   1
  -2   1   8 8944.46 524.161   1
  -2   1   8 9375.50 542.623   1
  -2  -1   8 8986.44 572.312   1
   2   1  -7 1844.74 99.3991   1
   2   1  -7 1686.73 123.642   1
   2   1  -7 1800.58 123.886   1
   2   1  -7 1901.04 128.297   1
   2   1  -7 2074.19 136.712   1
   2  -1  -7 1825.28 167.027   1
   2  -1  -7 1913.77 135.467   1
   2  -1  -7 1868.68 161.143   1
  -2   1   7 2086.51 140.746   1
  -2  -1   7 1950.13 156.577   1
  -2   1   7 1947.84 168.518   1
  -2  -1   7 1842.53 125.005   1
  -2  -1   7 1964.94  129.82   1
  -2  -1   7 1930.49 127.459   1
  -2   1   7 2040.83 129.842   1
  -2   1   7 2083.68  137.02   1
  -2   1   7 1933.23 128.745   1
  -2   1   7 1886.89 108.131   1
  -2  -1   7 1859.09 127.376   1
  -2   1   7 1807.42 91.9784   1
   2  -1  -616123.90 964.242   1
   2   1  -615346.00 819.747   1
   2   1  -615024.30 849.808   1
   2   1  -616694.30  943.60   1
   2   1  -615975.90 898.127   1
   2   1  -615761.40 832.787   1
   2  -1  -615496.50  776.89   1
   2  -1  -616204.90 897.641   1
   2  -1  -616846.30  911.84   1
   2  -1  -616012.50 765.388   1
  -2   1   617894.60 990.778   1
  -2   1   616549.10  828.85   1
  -2  -1   616923.30 984.581   1
  -2  -1   617493.30 949.391   1
  -2  -1   615423.10 699.527   1
  -2  -1   617016.70 945.968   1
  -2  -1   614640.60 658.077   1
  -2   1   615182.80 808.588   1
  -2  -1   616907.20 934.037   1
  -2  -1   617562.90 934.956   1
  -2   1   615990.10  892.91   1
  -2   1   615996.90 945.785   1
  -2   1   617345.10 945.164   1
  -2   1   616910.90 957.741   1
   2  -1  -5 696.584 61.3601   1
   2  -1  -5 642.165 46.0939   1
   2   1  -5 713.723 88.2348   1
   2   1  -5 622.408 54.0108   1
   2   1  -5  707.66 48.0015   1
   2   1  -5 668.196  64.974   1
   2  -1  -5 663.657 82.5471   1
   2  -1  -5 656.191 30.5515   1
   2  -1  -5 705.351 62.2011   1
   2   1  -5  845.85 64.4717   1
   2  -1  -5 692.711 53.9877   1
  -2   1   5 754.749 58.5133   1
  -2  -1   5 630.836 20.1063   1
  -2   1   5 680.711 38.4002   1
  -2  -1   5 634.428 22.1911   1
  -2  -1   5 614.429 80.5879   1
  -2  -1   5 720.133  56.252   1
  -2  -1   5 675.922 55.1578   1
  -2  -1   5 691.419 60.2236   1
  -2   1   5 759.748  64.087   1
  -2   1   5 778.409 38.6986   1
  -2   1   5 709.928 57.6328   1
  -2   1   5  690.46 58.0207   1
  -2  -1   5 737.528 52.4563   1
   2  -1  -4 1733.42 126.107   1
   2  -1  -4 1699.48 90.1672   1
   2  -1  -4 1690.14 94.6728   1
   2   1  -4 1670.70 81.2712   1
   2   1  -4 1679.22  128.63   1
   2   1  -4 1739.11 100.139   1
   2  -1  -4 1783.10 76.3321   1
   2   1  -4 1560.15 85.6006   1
   2   1  -4 1570.16 86.8496   1
   2  -1  -4 1832.62 90.3255   1
   2  -1  -4 1652.40 66.7147   1
  -2   1   4 1668.96 91.8951   1
  -2  -1   4 1825.31 87.1623   1
  -2  -1   4 1674.74 115.354   1
  -2  -1   4 1835.73 96.5204   1
  -2  -1   4 1691.82 46.4792   1
  -2  -1   4 1700.39 89.1436   1
  -2  -1   4 1797.48 106.027   1
  -2   1   4 1593.72  89.155   1
  -2   1   4 1624.43 69.3445   1
  -2  -1   4 1633.46 43.6578   1
  -2   1   4 1833.09 103.771   1
  -2   1   4 1766.47  84.157   1
  -2   1   4 1797.52 95.1064   1
   2  -1  -3 987.371 59.6158   1
   2   1  -3 904.882 73.8287   1
   2   1  -3 858.897 73.4962   1
   2   1  -3 865.608 58.3916   1
   2   1  -3 859.947  89.323   1
   2   1  -3 794.602  50.643   1
   2  -1  -3 1018.76  54.892   1
   2  -1  -3 1002.02 40.0898   1
   2  -1  -3 991.087  59.788   1
   2  -1  -3  897.59 56.2846   1
   2  -1  -3 907.899 56.7581   1
  -2  -1   3 972.187 48.4295   1
  -2   1   3 826.119 54.0685   1
  -2  -1   3 891.885 57.0736   1
  -2  -1   3 917.063 76.0243   1
  -2  -1   3  963.47 53.8374   1
  -2  -1   3 827.402 19.4909   1
  -2  -1   3 884.086 53.4638   1
  -2   1   3 1008.14 83.7437   1
  -2   1   3 814.327 54.0475   1
  -2   1   3 858.593 56.6739   1
  -2   1   3 885.356 60.9749   1
  -2   1   3 949.058 56.0055   1
  -2  -1   3  938.28 21.9143   1
   2  -1  -211858.80 525.301   1
   2  -1  -212759.80 540.559   1
   2   1  -212151.20 553.078   1
   2   1  -211577.40 523.831   1
   2   1  -212051.30 569.073   1
   2   1  -211471.30 517.309   1
   2  -1  -212130.60 555.777   1
   2   1  -211794.10 546.188   1
   2   1  -211706.40 449.282   1
   2  -1  -211547.90 539.336   1
   2  -1  -212193.30 557.548   1
   2  -1  -212921.60 593.688   1
  -2   1   211882.90 553.225   1
  -2   1   212175.70 530.509   1
  -2  -1   211855.00 546.874   1
  -2  -1   211647.40 556.497   1
  -2  -1   211656.00  528.53   1
  -2  -1   211368.30 556.763   1
  -2  -1   212342.80 530.949   1
  -2  -1   211740.70 441.706   1
  -2   1   211574.30  529.52   1
  -2   1   211790.20 551.105   1
  -2   1   211778.80  549.91   1
  -2   1   211545.40  536.72   1
   2  -1  -1 171.805 22.2719   1
   2  -1  -1 131.718 15.4638   1
   2   1  -1 160.197 22.1407   1
   2   1  -1 135.211 15.1655   1
   2   1  -1 156.974 15.4037   1
   2   1  -1 171.139 20.0778   1
   2   1  -1  139.80 14.8861   1
   2  -1  -1 132.164 18.5343   1
   2   1  -1 172.402 16.3415   1
   2  -1  -1 152.598  18.377   1
   2  -1  -1 132.888 18.3591   1
   2  -1  -1 147.287 18.6373   1
  -2   1   1 188.176 28.3385   1
  -2   1   1 114.073 17.6942   1
  -2  -1   1 128.493 15.7075   1
  -2  -1   1 168.051 17.3007   1
  -2  -1   1 166.241 36.2787   1
  -2  -1   1  141.37 24.2249   1
  -2  -1   1 132.083 18.6222   1
  -2   1   1 135.759 19.5592   1
  -2  -1   1  120.04 12.6631   1
  -2   1   1  166.86  20.231   1
  -2   1   1 118.887 16.5465   1
  -2   1   1 164.955 14.8783   1
   2  -1   0 81.3879 8.10472   1
   2  -1   0 81.9233 13.7355   1
   2   1   0 148.917 28.1101   1
   2   1   0 131.715  10.055   1
   2   1   0 86.8534 10.3266   1
   2   1   0 102.965  22.065   1
   2   1   0 98.7369  14.137   1
   2  -1   0 144.086 13.9841   1
   2  -1   0 109.336 23.2665   1
   2  -1   0 105.853 13.6816   1
   2  -1   0 251.736 28.8694   1
   2  -1   0 106.613  10.176   1
  -2   1   0  118.38 14.8662   1
  -2  -1   0 123.537 17.7685   1
  -2   1   0 96.2786 8.65582   1
  -2  -1   0 88.6704  10.465   1
  -2  -1   0 86.6046 11.2721   1
  -2   1   0 122.772 16.8222   1
  -2   1   0 124.863 15.2197   1
   2  -1   1  493.19 16.6662   1
   2  -1   1 531.255 20.9955   1
   2  -1   1 475.784 29.0016   1
   2   1   1  513.61 44.7008   1
   2   1   1  574.06   29.05   1
   2   1   1 485.028 31.7475   1
   2   1   1 536.923 24.2505   1
   2  -1   1 515.926 28.7687   1
   2  -1   1 474.617 27.7645   1
   2  -1   1  500.40 34.7087   1
   2   1   1 522.015 23.1821   1
  -2   1  -1 506.729 41.7895   1
  -2  -1  -1 496.166 23.0333   1
  -2  -1  -1 452.077 28.9916   1
  -2  -1  -1 491.413 27.5423   1
  -2   1  -1 519.283 48.7948   1
  -2  -1  -1  550.86 32.1057   1
  -2  -1  -1 489.185  29.092   1
  -2   1  -1 497.326 27.9563   1
  -2   1  -1 565.426 23.5013   1
  -2   1  -1 503.691 21.3841   1
  -2   1  -1 524.775 44.7916   1
   2  -1   2 1335.25 60.5556   1
   2  -1   2 1301.89 59.3604   1
   2   1   2 1392.34 56.1586   1
   2   1   2 1431.87 69.2765   1
   2   1   2 1379.45 40.8128   1
   2   1   2 1345.40 70.7592   1
   2   1   2 1660.26  62.539   1
   2  -1   2 1410.74 51.6556   1
   2  -1   2 1356.04 59.4118   1
   2   1   2 1267.20 76.4045   1
   2  -1   2 1361.96 67.3773   1
   2  -1   2 1381.87 44.1079   1
  -2   1  -2 1360.86 60.4695   1
  -2   1  -2 1290.81 86.2497   1
  -2   1  -2 1311.84 59.3235   1
  -2   1  -2 1358.81 49.7541   1
  -2  -1  -2 1432.90 56.5378   1
  -2  -1  -2 1329.99 63.5295   1
  -2  -1  -2 1385.18 38.0487   1
  -2  -1  -2 1374.75 79.0728   1
  -2  -1  -2 1327.99 68.3439   1
  -2   1  -2 1253.77 57.3942   1
  -2   1  -2 1370.34 54.4479   1
  -2  -1  -2 1549.42 58.9321   1
   2   1   3 874.391 47.1648   1
   2   1   3  924.90 32.0707   1
   2  -1   3 884.473  39.757   1
   2   1   3 928.171 77.2116   1
   2   1   3 837.642 60.1169   1
   2   1   3 824.054 50.0338   1
   2  -1   3 876.427 45.0166   1
   2  -1   3 856.355 47.4945   1
   2  -1   3 895.133 51.2886   1
   2  -1   3 887.125 49.5761   1
   2  -1   3 874.286 43.9645   1
   2   1   3 868.604 46.2314   1
  -2   1  -3  790.66 45.7957   1
  -2   1  -3 783.798 45.5379   1
  -2   1  -3 825.671 43.1081   1
  -2  -1  -3 872.283 51.2457   1
  -2  -1  -3 842.287  34.086   1
  -2  -1  -3 887.875 63.1425   1
  -2  -1  -3 881.606 44.8157   1
  -2   1  -3 836.349  38.747   1
  -2   1  -3 834.263 49.1415   1
  -2   1  -3 895.287 49.3469   1
  -2  -1  -3 828.649   36.31   1
   2  -1   4 480.594 39.7906   1
   2   1   4 499.134 43.2792   1
   2   1   4 492.139 36.8788   1
   2   1   4 597.894 54.4502   1
   2   1   4  514.37 56.2234   1
   2   1   4 534.814 38.4021   1
   2   1   4 525.498 36.4265   1
   2  -1   4 522.519 28.0227   1
   2  -1   4 507.019 33.1405   1
   2  -1   4 507.145  31.317   1
   2  -1   4  468.59 40.3123   1
   2  -1   4 474.546 57.9047   1
  -2   1  -4 461.103 43.1313   1
  -2   1  -4 480.132 45.3592   1
  -2   1  -4 425.148 32.0071   1
  -2  -1  -4 570.025 37.5391   1
  -2  -1  -4 490.931 37.1993   1
  -2  -1  -4 473.208 26.5637   1
  -2  -1  -4 490.244 40.9855   1
  -2  -1  -4 489.374 35.9345   1
  -2   1  -4 499.939 41.2248   1
  -2   1  -4 440.388 37.7968   1
  -2  -1  -4 457.452 22.8559   1
  -2   1  -4 457.513 38.7867   1
   2  -1   521971.60 1184.38   1
   2  -1   523216.40 1279.39   1
   2  -1   522019.90 1176.49   1
   2   1   521608.00 1140.34   1
   2   1   522875.90 1219.55   1
   2   1   521231.60 1169.89   1
   2   1   523840.50 1369.80   1
   2   1   522842.00 1252.36   1
   2   1   522084.80 1215.57   1
   2  -1   521721.30 1204.14   1
   2  -1   522195.80 1228.08   1
   2  -1   521780.10 1176.19   1
  -2   1  -520725.10 1118.77   1
  -2   1  -520858.10 1156.57   1
  -2  -1  -521615.70 1123.79   1
  -2   1  -521578.90 1217.50   1
  -2  -1  -521956.80 1204.06   1
  -2  -1  -520786.50 1088.33   1
  -2  -1  -521693.60 1231.78   1
  -2  -1  -522152.60 1237.14   1
  -2   1  -521453.60 1158.88   1
  -2   1  -521763.50 1200.73   1
  -2  -1  -521837.30 1194.78   1
  -2   1  -522732.00 1300.84   1
   2  -1   6 1631.42 89.8902   1
   2  -1   6 1454.10 102.471   1
   2  -1   6 1653.95 95.7488   1
   2   1   6 1436.77 90.9382   1
   2   1   6 1668.32 102.684   1
   2   1   6 1583.69  78.416   1
   2   1   6 1441.80 88.3574   1
   2   1   6 1565.28 69.2362   1
   2   1   6 1572.99 95.6018   1
   2  -1   6 1454.71 94.5451   1
   2  -1   6 1508.65 94.3721   1
   2  -1   6 1526.67 100.367   1
   2   1   6 1596.25 124.346   1
  -2   1  -6 1534.61 129.591   1
  -2   1  -6 1524.69 89.5672   1
  -2  -1  -6 1564.03 96.6234   1
  -2  -1  -6 1466.07 121.823   1
  -2  -1  -6 1525.30 121.417   1
  -2  -1  -6 1521.42 69.6822   1
  -2   1  -6 1428.68 92.5009   1
  -2   1  -6 1431.00 84.1144   1
  -2   1  -6 1453.68 101.004   1
  -2   1  -6 1455.91 87.4423   1
   2  -1   7 119.627 27.5979   1
   2   1   7  158.79 28.1005   1
   2  -1   7 116.589 33.5057   1
   2   1   7 154.813 36.4791   1
   2   1   7 107.936  51.953   1
   2   1   7 151.763 39.6494   1
   2   1   7 167.263 36.3582   1
   2  -1   7 164.767 35.3263   1
   2  -1   7 188.109 38.0502   1
   2  -1   7 168.254 38.0417   1
   2  -1   7 162.284 35.7241   1
   2  -1   7 136.374 42.4251   1
   2   1   7 82.9635 30.0746   1
   2   1   7  165.09 36.9329   1
  -2   1  -7  118.03 27.0847   1
  -2   1  -7 159.664  60.413   1
  -2   1  -7 137.455 32.5696   1
  -2  -1  -7 146.861 20.4229   1
  -2  -1  -7 146.987 26.5283   1
  -2  -1  -7 173.806 35.7644   1
  -2  -1  -7 124.626 36.5057   1
  -2   1  -7 145.434 33.5595   1
  -2   1  -7 140.686 49.4852   1
   2  -1   8 3109.71 185.663   1
   2  -1   8 3022.00 238.377   1
   2   1   8 2941.54 187.687   1
   2   1   8 2894.05 162.363   1
   2   1   8 3140.88 194.072   1
   2   1   8 2748.05 165.784   1
   2   1   8 2826.04 177.529   1
   2  -1   8 2846.24 161.523   1
   2  -1   8 2915.48 179.806   1
   2  -1   8 2989.86 183.495   1
   2  -1   8 2942.40 162.009   1
   2  -1   8 2887.88 179.694   1
   2   1   8 2935.24  234.38   1
  -2  -1  -8 2826.46 180.698   1
  -2  -1  -8 2922.03 157.976   1
  -2   1  -8 2715.70 165.864   1
  -2   1  -8 2843.96 184.441   1
  -2   1  -8 2558.88 179.514   1
  -2   1  -8 2652.32 165.472   1
  -2  -1  -8 2866.81 178.479   1
   2   1   9 3333.81 244.706   1
   2   1   9 3399.07 222.578   1
   2   1   9 3604.39 291.765   1
   2  -1   9 3473.06 217.392   1
   2  -1   9 3500.76 228.711   1
   2  -1   9 3341.74 196.558   1
  -2  -1  -9 3383.76 223.867   1
  -2   1  -9 3248.28 264.842   1
  -2   1  -9 3325.35 290.016   1
  -2  -1  -9 3282.02 215.796   1
  -2  -1  -9 3129.66 188.686   1
   2   1  10 7400.37  461.09   1
   2   1  10 7006.61 442.263   1
   2  -1  10 7384.97 538.319   1
   2  -1  10 6881.70 408.916   1
  -2  -1 -10 7079.28 513.115   1
  -2  -1 -10 6816.85 515.971   1
  -2   1 -10 6574.46 412.157   1
  -2   1 -10 6891.24 443.192   1
   2   1  11 5107.46 349.417   1
   2  -1  11 5277.56 440.747   1
   2   1  11 5157.78 426.542   1
  -2  -1 -11 5009.56 341.737   1
  -2  -1 -11 5039.99 429.284   1
  -2   1 -11 5141.92  354.36   1
  -2   1 -11 4890.24 327.714   1
   2  -1  12 1955.93 174.809   1
   2   1  12 1818.45 168.722   1
  -2   1 -12 1524.18 150.227   1
  -2  -1 -12 1668.62 159.424   1
  -2  -1 -12 1849.07 234.701   1
  -2   1 -12 1732.36 162.704   1
   2  -1  13 478.203 132.329   1
   2   1  13 500.078 85.2736   1
  -2   1 -13 471.579 88.2244   1
  -2  -1 -13 439.171 123.638   1
  -2  -1 -13 410.122 128.923   1
  -2   1 -13 400.519 119.416   1
   2  -1  14 499.025 79.1353   1
   2   1  14 485.188 115.487   1
  -2  -1 -14 482.186 70.5312   1
  -2  -1 -14 433.271 73.7085   1
  -2   1 -14 327.817 99.2406   1
  -2   1 -14 463.831 77.4958   1
   2  -1  15 66.5091 32.7824   1
   2   1  15 51.8717 29.7538   1
  -2  -1 -15  30.119 47.3585   1
  -2  -1 -15 41.2253 26.4234   1
  -2   1 -15 50.5575 32.1224   1
   2   2 -16 7.25471 24.2497   1
  -2  -2  16 9.14753 15.7012   1
   2   2 -15 38.9012  43.588   1
   2  -2 -15 18.5786 28.2304   1
   2   2 -15 2.51264 25.1903   1
   2  -2 -15 21.1219 28.6943   1
  -2  -2  15  26.757 24.8698   1
  -2  -2  15 67.6965 28.1366   1
  -2   2  15 22.7031 24.7061   1
  -2   2  15  40.834 44.8951   1
   2  -2 -14 430.803 113.324   1
   2   2 -14 400.069 70.0398   1
   2   2 -14 436.395 109.835   1
   2  -2 -14 382.108 76.9053   1
  -2  -2  14 440.148 73.0881   1
  -2  -2  14 435.624 68.3066   1
  -2   2  14  405.32 68.1502   1
  -2   2  14 387.696 74.7714   1
   2   2 -13 861.765  110.69   1
   2   2 -13 908.638 111.818   1
   2  -2 -13 853.667 114.271   1
   2  -2 -13 930.914  119.75   1
  -2  -2  13 972.526 108.272   1
  -2   2  13 904.913 162.032   1
  -2   2  13 878.439 113.887   1
  -2  -2  13 901.181  160.76   1
   2   2 -12 2421.14 214.042   1
   2  -2 -12 2719.94 227.906   1
   2  -2 -12 2594.65 291.436   1
   2   2 -12 2592.39 210.123   1
  -2  -2  12 2712.32 214.174   1
  -2  -2  12 2718.03 273.411   1
  -2   2  12 2638.22 225.715   1
  -2   2  12 2605.71 215.206   1
   2  -2 -11 3909.88 289.051   1
   2   2 -11 3774.03 371.803   1
   2  -2 -11 4112.31 306.585   1
   2   2 -11 3940.84  368.41   1
  -2   2  11 4167.52  308.16   1
  -2  -2  11 4273.57 360.311   1
  -2   2  11 4128.43 374.588   1
  -2  -2  11 4141.56 300.394   1
   2   2 -10 467.617 89.0341   1
   2   2 -10 478.765 89.6209   1
   2  -2 -10  537.88 96.5777   1
   2  -2 -10 527.735 86.9237   1
  -2  -2  10  522.81 86.7766   1
  -2  -2  10  584.28  122.32   1
  -2   2  10  568.64 92.2181   1
  -2   2  10  619.41 87.1745   1
   2   2  -9 562.619 121.538   1
   2   2  -9 458.339 74.7105   1
   2  -2  -9 518.575 85.1607   1
   2  -2  -9  472.74 76.4707   1
  -2   2   9 502.661 125.005   1
  -2   2   9 493.306 113.022   1
  -2  -2   9 570.288 72.7523   1
  -2  -2   9 466.577 112.049   1
   2   2  -8 2996.89 204.585   1
   2   2  -8 2666.39 192.211   1
   2   2  -8 2637.40 181.662   1
   2   2  -8 2861.10 190.307   1
   2   2  -8 2789.57  162.81   1
   2  -2  -8 2856.72 237.697   1
   2  -2  -8 3015.67 257.966   1
   2  -2  -8 2934.08 173.229   1
  -2   2   8 2971.11 192.191   1
  -2   2   8 2801.73 235.596   1
  -2  -2   8 2995.46 189.482   1
  -2  -2   8 3187.46 185.406   1
  -2  -2   8 2966.48 189.492   1
  -2  -2   8 2964.53  228.91   1
  -2  -2   8 2987.14 240.827   1
  -2   2   8 2553.12 179.962   1
  -2   2   8 2557.94 143.606   1
  -2   2   8 3204.72 198.848   1
  -2   2   8 3193.83 204.559   1
  -2   2   8 3169.05 214.363   1
   2  -2  -7 1030.37 78.5723   1
   2   2  -7 915.427 96.4813   1
   2   2  -7 1049.11 73.0501   1
   2   2  -7 917.371 97.6629   1
   2   2  -7 879.599 81.6012   1
   2   2  -7 984.219 125.083   1
   2  -2  -7 1027.25 93.6211   1
   2  -2  -7 1042.40 121.625   1
  -2   2   7 1006.70 89.6224   1
  -2   2   7 987.707 88.3985   1
  -2   2   7 1040.56 139.949   1
  -2   2   7 995.035 83.8412   1
  -2  -2   7 978.546 82.3767   1
  -2  -2   7 1089.32 80.5874   1
  -2  -2   7 1011.36 83.3835   1
  -2  -2   7 1044.25 84.0243   1
  -2  -2   7 971.181 81.7872   1
  -2   2   7 988.519 66.7433   1
  -2   2   7  984.12 85.7458   1
  -2   2   7 926.409 84.2779   1
   2  -2  -6 108.785 33.3173   1
   2  -2  -6 84.8335 30.1965   1
   2   2  -6 70.2424 46.2299   1
   2   2  -6 104.789 41.8578   1
   2   2  -6 75.8656 59.4285   1
   2   2  -6 95.7314 41.9227   1
   2   2  -6 69.3984 50.9141   1
   2  -2  -6 94.3613 27.6791   1
   2  -2  -6 73.3388 11.7383   1
  -2   2   6 65.6802 20.6051   1
  -2   2   6 96.6659 54.6686   1
  -2  -2   6 93.0526 45.0582   1
  -2  -2   6 78.3499 28.9885   1
  -2  -2   6 107.114 27.3035   1
  -2  -2   6 93.3623 46.5617   1
  -2  -2   6  110.05 29.6905   1
  -2   2   6 114.811 33.3395   1
  -2   2   6 98.0222 36.6046   1
  -2   2   6  67.174 34.0539   1
  -2   2   6 299.114 50.9541   1
   2   2  -518724.10 1104.03   1
   2  -2  -519204.80 1071.21   1
   2   2  -518440.30 1004.95   1
   2   2  -519144.40 1138.47   1
   2   2  -518754.60 1028.58   1
   2   2  -517325.50 959.871   1
   2  -2  -518993.90 1037.21   1
   2  -2  -518192.50 853.073   1
   2  -2  -519928.10 1064.78   1
   2  -2  -519543.40 1085.44   1
   2  -2  -518351.10 953.571   1
   2  -2  -518263.20 882.329   1
  -2   2   519536.40 1095.99   1
  -2   2   517628.60  980.80   1
  -2  -2   519986.50 1095.94   1
  -2  -2   520055.60 1120.24   1
  -2  -2   520322.60 1104.11   1
  -2  -2   519115.30 1039.93   1
  -2  -2   519898.10 1118.99   1
  -2   2   518239.60 1015.68   1
  -2   2   518341.30 979.763   1
  -2   2   519626.00 1096.64   1
   2  -2  -4 671.104 48.0276   1
   2   2  -4 626.236 65.4031   1
   2  -2  -4 748.455 79.7051   1
   2   2  -4 673.693 49.1766   1
   2   2  -4 641.721 55.5001   1
   2   2  -4 718.711 58.7016   1
   2  -2  -4 1009.68 73.6157   1
   2  -2  -4 691.853 58.4977   1
   2  -2  -4 744.331 56.0024   1
   2  -2  -4 609.956 22.8282   1
  -2   2   4 638.257 49.7872   1
  -2  -2   4  685.11 69.6352   1
  -2   2   4 590.254 71.7361   1
  -2  -2   4 609.727 63.9753   1
  -2  -2   4 670.642 46.4976   1
  -2  -2   4 601.285 44.8655   1
  -2  -2   4 645.924 42.5408   1
  -2   2   4 642.668 36.4512   1
  -2   2   4 614.763 56.7649   1
  -2   2   4 622.338 59.0864   1
  -2   2   4 668.911 56.7348   1
   2  -2  -385589.50 6167.55   1
   2   2  -379384.30 5811.42   1
   2  -2  -378262.60 5690.50   1
   2   2  -368655.00 5008.63   1
   2   2  -377861.40 5788.17   1
   2   2  -377960.50 5747.60   1
   2   2  -367298.80 4963.37   1
   2  -2  -377880.40 5651.92   1
   2  -2  -381095.70 6010.54   1
   2  -2  -375697.00 5256.91   1
   2  -2  -383344.90 6114.43   1
  -2   2   377811.70 5456.00   1
  -2   2   369994.50 5170.89   1
  -2  -2   378018.00 5706.57   1
  -2  -2   375337.20 5455.22   1
  -2  -2   382136.70 6054.67   1
  -2  -2   378273.20 5730.36   1
  -2  -2   378079.20 5670.65   1
  -2   2   370702.00 5282.26   1
  -2   2   374713.80 5467.80   1
  -2   2   376832.60 5666.98   1
  -2   2   379158.30 5855.48   1
   2  -2  -2 5354.98 225.459   1
   2  -2  -2 5404.31 256.179   1
   2   2  -2 4240.78 172.847   1
   2  -2  -2 4810.29 195.846   1
   2   2  -2 4211.15 171.225   1
   2   2  -2 5079.83  254.34   1
   2   2  -2 4711.65 214.855   1
   2   2  -2 4820.45 221.985   1
   2  -2  -2 4765.88 204.389   1
   2  -2  -2 4639.79 174.039   1
   2  -2  -2 5311.43 208.319   1
  -2  -2   2 4714.79 186.699   1
  -2  -2   2 4880.94 205.319   1
  -2  -2   2 4853.00 225.563   1
  -2  -2   2 4707.62 186.713   1
  -2  -2   2 5133.58 222.068   1
  -2   2   2 4953.96 206.141   1
  -2   2   2 4949.17 181.531   1
  -2   2   2 4372.38 220.727   1
  -2   2   2 4485.63 196.347   1
  -2   2   2 4693.81 204.957   1
  -2   2   2 4900.82  210.07   1
   2  -2  -163005.80 4127.43   1
   2   2  -158420.30 3660.44   1
   2  -2  -163898.50 4107.63   1
   2   2  -160388.10 3906.35   1
   2   2  -156011.20 3621.90   1
   2   2  -155911.90 3587.35   1
   2   2  -159886.10 3942.99   1
   2   2  -159600.50 3997.10   1
   2  -2  -162998.60 4170.90   1
   2  -2  -158295.90 3796.33   1
   2  -2  -158857.90 3768.49   1
   2  -2  -157036.10 3807.42   1
  -2  -2   160895.20 3910.40   1
  -2   2   162630.40 4057.54   1
  -2  -2   160132.50 3829.62   1
  -2  -2   163598.60 4289.55   1
  -2  -2   162197.30 4064.79   1
  -2  -2   148414.40 3078.83   1
  -2  -2   160832.10 3882.00   1
  -2   2   156675.10 3810.27   1
  -2   2   159419.00 3905.61   1
  -2   2   157400.20 3739.52   1
  -2   2   158502.80 3772.81   1
  -2   2   158933.40 3914.53   1
   2  -2   013078.40 610.306   1
   2  -2   013585.10 597.759   1
   2   2   012845.30 575.611   1
   2   2   013321.80 540.224   1
   2   2   013223.30 553.593   1
   2   2   013549.90 657.197   1
   2   2   013145.50 539.683   1
   2   2   013636.50 588.452   1
   2   2   012688.10  517.07   1
   2   2   012808.60 570.682   1
   2  -2   013229.50 585.583   1
   2  -2   013254.80 579.143   1
   2  -2   013340.90 572.462   1
  -2  -2   014205.00 609.662   1
  -2  -2   012336.00 497.018   1
  -2   2   012611.50 599.151   1
  -2  -2   014343.40 656.976   1
  -2  -2   012989.50 538.386   1
  -2   2   013161.80 582.653   1
  -2   2   013630.90 555.738   1
  -2   2   012552.50 587.162   1
  -2   2   012483.40 550.804   1
  -2   2   013719.20 583.028   1
   2   2   125264.60 1328.17   1
   2  -2   126127.40 1366.46   1
   2   2   128688.20 1368.66   1
   2   2   128105.70 1475.98   1
   2   2   126750.60 1413.02   1
   2   2   126144.60 1292.71   1
   2   2   127100.40 1346.96   1
   2   2   125715.70 1227.31   1
   2  -2   127507.20 1328.63   1
   2  -2   127253.20 1338.32   1
   2  -2   126319.70 1376.03   1
   2  -2   125627.10 1390.55   1
   2  -2   126211.30 1315.13   1
   2  -2   126747.00 1393.45   1
  -2  -2  -126990.00 1327.56   1
  -2  -2  -126335.20 1305.36   1
  -2  -2  -127427.60 1440.60   1
  -2  -2  -126249.10 1368.95   1
  -2  -2  -128407.50 1493.41   1
  -2   2  -124459.70 1336.80   1
  -2   2  -125432.40 1361.05   1
  -2   2  -125285.40 1280.27   1
  -2   2  -125451.90 1343.13   1
  -2   2  -124597.40 1328.04   1
   2   2   2 51.3369 18.0048   1
   2   2   2 98.8961 9.28119   1
   2   2   2  55.007 16.3202   1
   2   2   2 62.0936 19.9257   1
   2   2   2 77.2929 12.5313   1
   2  -2   2 94.9332 17.2115   1
   2  -2   2 96.3127 11.2873   1
   2  -2   2 46.7298 32.0343   1
   2  -2   2 48.8866 16.2035   1
   2   2   2  114.42 13.9126   1
   2  -2   2 67.2949 8.40431   1
   2  -2   2 135.308 26.5361   1
  -2  -2  -2 87.0447 18.5077   1
  -2   2  -2 63.7501 20.2303   1
  -2  -2  -2 91.2853 16.9601   1
  -2  -2  -2 91.7656 18.5896   1
  -2  -2  -2 79.6048 11.0828   1
  -2  -2  -2 47.9577 13.6894   1
  -2   2  -2 78.9536 18.4747   1
  -2   2  -2 90.6585 8.49908   1
  -2   2  -2 86.1959 16.7807   1
  -2   2  -2  62.392 25.7692   1
  -2   2  -2 65.2803 12.0031   1
   2  -2   3 2640.23  104.76   1
   2   2   3 2571.02  104.71   1
   2   2   3 2605.72 137.393   1
   2   2   3 2883.79 102.349   1
   2   2   3 2602.36 108.213   1
   2   2   3 2558.62 100.938   1
   2   2   3 2805.73 155.527   1
   2  -2   3 2622.06 117.923   1
   2  -2   3 2650.77 135.238   1
   2  -2   3 2556.99 111.313   1
   2  -2   3 2660.23 99.6705   1
   2  -2   3 2678.44 116.589   1
  -2   2  -3 2546.82 116.148   1
  -2   2  -3 2687.40 117.038   1
  -2   2  -3 2494.99 108.273   1
  -2  -2  -3 2819.93 125.806   1
  -2  -2  -3 3016.59 99.3018   1
  -2  -2  -3 2721.61 115.826   1
  -2  -2  -3 2580.70 95.2932   1
  -2  -2  -3 2698.85 104.661   1
  -2  -2  -3 2671.61  121.12   1
  -2   2  -3 2563.79  111.71   1
  -2   2  -3 2492.89 98.3256   1
  -2   2  -3 2574.60 103.255   1
   2  -2   4 591.819 29.7292   1
   2   2   4 462.366 40.3852   1
   2   2   4 466.209 23.3842   1
   2   2   4 503.519 29.3595   1
   2   2   4 531.611 41.4647   1
   2   2   4 496.176 46.0284   1
   2   2   4 476.964 35.3672   1
   2   2   4 489.286 34.0367   1
   2  -2   4 574.646 38.5472   1
   2  -2   4 496.777 42.9333   1
   2  -2   4 492.171 59.4627   1
   2  -2   4 561.627 40.7027   1
   2  -2   4 484.997  59.107   1
  -2   2  -4 477.967 45.8966   1
  -2   2  -4 475.665 28.8621   1
  -2  -2  -4 487.581 22.6007   1
  -2  -2  -4 459.978 47.9292   1
  -2  -2  -4 478.911  49.441   1
  -2  -2  -4 466.157 38.3623   1
  -2  -2  -4 452.624 24.0693   1
  -2   2  -4 577.975 40.8692   1
  -2   2  -4  474.72 40.4093   1
  -2   2  -4  627.43 39.9617   1
  -2   2  -4  505.83 38.5474   1
   2  -2   522618.50 1282.06   1
   2   2   520864.60 1055.66   1
   2   2   523584.50 1322.69   1
   2   2   521975.80 1247.69   1
   2   2   520901.40 1169.48   1
   2   2   520517.30 1125.53   1
   2   2   521282.30 1169.49   1
   2   2   521803.40 1209.96   1
   2   2   523089.20 1212.62   1
   2  -2   522603.70 1223.70   1
   2  -2   521581.40 1195.72   1
   2  -2   521408.40 1146.67   1
   2  -2   521685.70 1197.30   1
   2  -2   522296.00 1210.02   1
  -2   2  -521624.80 1244.57   1
  -2   2  -521479.90 1218.19   1
  -2  -2  -521402.30 1124.37   1
  -2  -2  -520867.90 1059.59   1
  -2  -2  -522174.20 1216.79   1
  -2  -2  -521920.70 1195.30   1
  -2   2  -521051.30 1170.23   1
  -2   2  -521134.70 1126.45   1
  -2   2  -520411.60 1135.38   1
  -2   2  -521344.80 1215.89   1
   2   2   610723.60 557.814   1
   2   2   6 9122.71 401.856   1
   2   2   6 9813.79 504.759   1
   2   2   610105.90 517.804   1
   2   2   6 9884.83 501.193   1
   2   2   6 9465.48 480.528   1
   2   2   610426.20  495.18   1
   2  -2   610245.10 555.269   1
   2  -2   610067.30 479.871   1
   2  -2   6 9733.49 497.582   1
   2  -2   610071.10 500.195   1
   2  -2   6 9692.15 496.479   1
   2  -2   6 9367.78 464.924   1
  -2   2  -6 9464.73 477.374   1
  -2  -2  -6 9994.91 506.928   1
  -2  -2  -6 8850.24 389.896   1
  -2  -2  -6 9649.80  490.95   1
  -2  -2  -6 9700.68 449.814   1
  -2   2  -6 9824.18 492.958   1
  -2   2  -6 9214.05  476.36   1
  -2   2  -6 9183.63 488.068   1
  -2   2  -6 9744.41 503.235   1
  -2   2  -6 9440.34  462.37   1
   2  -2   7 478.842  45.885   1
   2   2   7 366.967 61.8297   1
   2   2   7 371.112 49.9582   1
   2   2   7 326.821 49.1829   1
   2   2   7 361.699 53.1439   1
   2   2   7 408.026 51.8493   1
   2  -2   7 346.875 51.1995   1
   2  -2   7 385.614 50.3475   1
   2  -2   7 421.375 50.5538   1
   2  -2   7 502.259 48.6773   1
   2  -2   7 392.829 41.7214   1
   2  -2   7 399.556 51.6712   1
  -2   2  -7 388.727  45.031   1
  -2  -2  -7 468.068 57.3856   1
  -2  -2  -7 405.604 51.5709   1
  -2  -2  -7 391.436 76.2246   1
  -2   2  -7 373.452 52.4369   1
  -2   2  -7 348.049 53.1992   1
  -2   2  -7 366.037 64.5964   1
  -2   2  -7 371.421 44.9216   1
   2  -2   8 2327.27 133.534   1
   2   2   8 2379.82 163.223   1
   2   2   8 2225.04 142.448   1
   2   2   8 2138.29  189.72   1
   2   2   8 2104.45 187.056   1
   2   2   8 2069.32 127.973   1
   2   2   8 2186.09 155.488   1
   2  -2   8 2331.33 142.709   1
   2  -2   8 2114.06 140.973   1
   2  -2   8 2257.39 153.227   1
   2  -2   8 2159.26 125.025   1
  -2   2  -8 2137.85 200.134   1
  -2  -2  -8 2197.44 145.642   1
  -2  -2  -8 2118.91 189.924   1
  -2  -2  -8 2138.77 122.428   1
  -2   2  -8 2021.80 129.152   1
  -2   2  -8 2131.32 197.336   1
  -2   2  -8 2015.58 128.334   1
   2  -2   9 522.803  98.463   1
   2   2   9 513.232  73.403   1
   2   2   9 574.276   80.11   1
   2  -2   9 539.681 115.253   1
   2  -2   9 482.397 62.0521   1
  -2   2  -9 515.333 78.3918   1
  -2  -2  -9 597.346 75.3859   1
  -2  -2  -9 373.387 53.1844   1
  -2  -2  -9 494.648 73.4448   1
  -2   2  -9 345.114 81.9131   1
  -2   2  -9 485.628  95.186   1
  -2   2  -9 460.958 60.2056   1
   2  -2  10 1418.24 136.395   1
   2  -2  10 1266.39 111.626   1
   2   2  10 1332.06 191.997   1
   2   2  10 1254.57 127.243   1
  -2   2 -10 1274.42 194.707   1
  -2  -2 -10 1400.72 131.753   1
  -2  -2 -10 1297.66 188.403   1
  -2   2 -10 1152.43 158.481   1
   2   2  11 646.807 102.441   1
   2   2  11 649.363 100.462   1
   2  -2  11 867.509 110.726   1
  -2   2 -11 718.083 108.953   1
  -2  -2 -11 798.266 157.251   1
  -2  -2 -11 764.131 156.719   1
  -2   2 -11 609.102  138.99   1
   2   2  12 334.908 78.3183   1
   2  -2  12 379.692 81.1245   1
  -2   2 -12 311.609   78.04   1
  -2  -2 -12 396.204  119.11   1
  -2  -2 -12 401.542 120.638   1
  -2   2 -12 197.122 106.733   1
   2   2  13 363.766 78.8209   1
   2  -2  13 484.084 86.3826   1
  -2   2 -13 372.192 82.1034   1
  -2  -2 -13 390.798 120.123   1
  -2  -2 -13 411.653 119.994   1
   2   2  14 18.7689 47.9983   1
   2  -2  14 25.8419 33.1322   1
  -2   2 -14 16.3068 51.1757   1
  -2  -2 -14 17.9204 30.8959   1
  -2  -2 -14 13.0773 29.7907   1
   2   2  15 426.047 84.4774   1
   2  -2  15 685.561 104.566   1
  -2  -2 -15 530.305 58.2416   1
  -2  -2 -15 519.684 56.4321   1
  -2   2 -15 581.704 66.8176   1
   2  -3 -15 202.348 44.5469   1
   2   3 -15 82.9824 52.0456   1
   2   3 -15 226.602  42.372   1
   2  -3 -15  214.05  43.883   1
  -2   3  15 201.919 38.6123   1
  -2  -3  15  208.93 40.9717   1
  -2  -3  15 154.682 65.1018   1
   2  -3 -14 912.585 99.5646   1
   2  -3 -14  988.48 148.401   1
   2   3 -14 789.247 93.8007   1
   2   3 -14 979.534 142.898   1
  -2   3  14 801.936 134.153   1
  -2   3  14 861.438 100.905   1
  -2  -3  14 1035.43 96.4768   1
  -2  -3  14 894.823 96.2682   1
   2  -3 -13 1472.70 142.618   1
   2   3 -13 1117.83 129.092   1
   2  -3 -13 1402.26 196.962   1
   2   3 -13 1293.30 131.427   1
  -2   3  13 1255.98 132.059   1
  -2   3  13 1209.98 134.091   1
  -2  -3  13 1339.84 190.388   1
  -2  -3  13 1462.69 132.287   1
   2  -3 -12 7396.46 489.012   1
   2  -3 -12 7869.65 531.806   1
   2   3 -12 7045.65 491.706   1
   2   3 -12 7220.58 564.472   1
  -2   3  12 7672.56 503.884   1
  -2   3  12 7592.39 607.573   1
  -2  -3  12 8166.86 510.201   1
  -2  -3  12 7887.25 513.597   1
   2  -3 -11 1755.67 237.647   1
   2   3 -11 1603.49 159.251   1
   2   3 -11 1586.07 223.635   1
   2  -3 -11 1634.73 155.521   1
  -2   3  11 1700.52 221.676   1
  -2   3  11 1694.24 168.249   1
  -2  -3  11 1758.10 152.971   1
  -2  -3  11 1651.90 156.594   1
   2  -3 -10 962.208 109.192   1
   2  -3 -10 1005.15 121.796   1
   2   3 -10 827.255 110.611   1
   2   3 -10 876.628 113.053   1
  -2   3  10 953.841  114.89   1
  -2   3  10 911.152 172.428   1
  -2  -3  10 925.708 163.702   1
  -2  -3  10 1043.34 105.903   1
   2  -3  -9 1852.47 156.342   1
   2  -3  -9 1738.27  198.54   1
   2   3  -9 1628.02 142.206   1
   2   3  -9 1611.32 171.315   1
   2   3  -9 1459.53 161.284   1
   2   3  -9 1638.84 205.829   1
  -2   3   9 1869.24 206.139   1
  -2   3   9 1708.00 151.867   1
  -2  -3   9 2346.59 150.002   1
  -2  -3   9 1837.77 197.705   1
   2  -3  -8 2748.16  165.85   1
   2  -3  -8 2639.46 228.479   1
   2  -3  -8 2893.58 194.094   1
   2   3  -8 2643.22  211.06   1
   2   3  -8 2511.32 170.665   1
   2   3  -8 2583.79 205.121   1
   2   3  -8 2784.73 207.241   1
   2   3  -8 2663.43 181.768   1
  -2   3   8 2551.13 187.221   1
  -2   3   8 2649.50 227.678   1
  -2   3   8 2688.31 181.019   1
  -2   3   8 2561.71 198.328   1
  -2   3   8 2913.95 196.909   1
  -2   3   8 3286.34 217.704   1
  -2   3   8 2943.75 198.245   1
  -2  -3   8 2818.65 230.125   1
  -2  -3   8 2989.10 225.898   1
  -2  -3   8 2678.35 167.355   1
  -2  -3   8 2903.27 234.075   1
  -2  -3   8 2743.11 176.536   1
   2  -3  -7 48.0286 49.7125   1
   2  -3  -7 128.315 28.5091   1
   2  -3  -7 38.0055 55.7832   1
   2   3  -7 56.6745 65.5323   1
   2   3  -7 52.3766 46.4673   1
   2   3  -7 56.0387 46.0602   1
   2   3  -7  41.902   31.53   1
   2   3  -7 99.0796 33.7961   1
  -2   3   7 67.5736 26.5588   1
  -2   3   7 97.1944 24.9765   1
  -2   3   7 49.7205 49.1195   1
  -2   3   7 59.5826 37.9447   1
  -2   3   7 53.1472 31.5348   1
  -2   3   7 60.4149 34.3816   1
  -2  -3   7 45.1458 30.6735   1
  -2   3   7 45.9637 55.3466   1
  -2  -3   7 45.7247 46.8187   1
  -2  -3   7 60.7308 28.6157   1
  -2  -3   7 49.1108 29.0318   1
  -2  -3   7 36.5232 30.4095   1
   2  -3  -6 6640.17 354.758   1
   2  -3  -6 6620.92 330.403   1
   2  -3  -6 6614.02 352.743   1
   2   3  -6 6178.67 325.457   1
   2  -3  -6 6677.55 387.752   1
   2   3  -6 5946.56 313.029   1
   2   3  -6 6830.93 383.742   1
   2   3  -6 6274.27 340.376   1
   2   3  -6 6421.09 376.842   1
  -2   3   6 7028.09 379.797   1
  -2   3   6 6207.30 320.907   1
  -2   3   6 6317.61 376.926   1
  -2   3   6 6119.56 329.689   1
  -2   3   6 6524.16 361.781   1
  -2  -3   6 7167.69  355.06   1
  -2  -3   6 6797.46 335.242   1
  -2  -3   6 6719.28 342.364   1
  -2  -3   6 6584.51 334.036   1
  -2  -3   6 6855.20 342.576   1
  -2   3   6 6883.41 379.094   1
   2  -3  -5  137.04 28.2189   1
   2  -3  -5 99.7733 34.5323   1
   2  -3  -5 139.486 29.6645   1
   2   3  -5 92.5122 34.0504   1
   2   3  -5 96.0802 35.5133   1
   2   3  -5 90.1166 38.4889   1
   2   3  -5 143.315 50.1778   1
   2   3  -5 119.182 45.1878   1
   2  -3  -5 108.542 35.7638   1
  -2   3   5 287.162 51.5081   1
  -2   3   5 158.287 29.6839   1
  -2   3   5 172.141 40.0611   1
  -2   3   5 130.388 37.7799   1
  -2   3   5 274.572 33.0399   1
  -2  -3   5  127.93 45.7046   1
  -2  -3   5 256.539  29.722   1
  -2  -3   5 107.604 42.7241   1
  -2  -3   5 289.399 29.9421   1
  -2  -3   5 158.673 27.7512   1
   2  -3  -4 1279.67  76.523   1
   2  -3  -4 1213.19 102.244   1
   2  -3  -4 1269.02 68.0325   1
   2  -3  -4 1054.53 29.4054   1
   2  -3  -4 1196.41 68.0295   1
   2  -3  -4 1253.74 87.9961   1
   2   3  -4 1107.38 73.4307   1
   2   3  -4 1112.13 102.886   1
   2   3  -4 1090.11 71.7294   1
   2   3  -4 1002.00 80.9246   1
   2   3  -4 1183.85 111.694   1
  -2   3   4 1512.65 85.8187   1
  -2   3   4 1023.79 91.7588   1
  -2   3   4 1051.15 68.2662   1
  -2   3   4 1115.21  91.058   1
  -2   3   4 1209.14 77.9704   1
  -2  -3   4 1205.20 62.8869   1
  -2   3   4 1085.07 36.0455   1
  -2  -3   4 1301.12  63.889   1
  -2  -3   4 1210.92 82.1161   1
  -2  -3   4 1152.52 62.1764   1
  -2  -3   4 1280.40  89.329   1
   2  -3  -3 589.372 52.7711   1
   2  -3  -3 571.611 39.0121   1
   2  -3  -3 526.549 18.2721   1
   2  -3  -3 578.397 46.3845   1
   2  -3  -3  613.02 67.1511   1
   2   3  -3 491.743 32.5918   1
   2   3  -3 541.945 43.1191   1
   2   3  -3  620.91 50.2035   1
   2   3  -3  527.53  48.103   1
   2  -3  -3 550.086 44.0261   1
  -2   3   3 537.735 45.7326   1
  -2   3   3 479.167 60.3649   1
  -2   3   3 508.363 42.1871   1
  -2   3   3  656.97 47.3516   1
  -2   3   3 539.527 30.7705   1
  -2  -3   3 526.143 37.7723   1
  -2  -3   3  567.00 50.3136   1
  -2  -3   3  598.11 48.3208   1
  -2  -3   3 585.118 46.1582   1
  -2  -3   3 558.482 45.7938   1
  -2  -3   3 539.756 34.9087   1
  -2   3   3  608.25 46.5499   1
   2  -3  -211124.00 451.211   1
   2  -3  -211652.90 516.991   1
   2  -3  -211065.90 530.185   1
   2   3  -210959.50 408.167   1
   2   3  -211476.40 538.965   1
   2   3  -211576.20 438.668   1
   2   3  -2 9729.25 423.894   1
   2   3  -211243.00  507.43   1
   2   3  -210647.60 525.567   1
   2   3  -2 9577.67 432.013   1
   2  -3  -212291.00 562.679   1
   2  -3  -212380.40 567.737   1
   2  -3  -211763.80 508.524   1
  -2   3   211185.20 465.019   1
  -2  -3   211382.20 511.056   1
  -2  -3   210854.20 485.737   1
  -2  -3   211243.50 492.434   1
  -2  -3   210756.60 465.008   1
  -2  -3   211803.50 557.221   1
  -2   3   210219.30 478.271   1
  -2   3   210461.20 488.107   1
  -2   3   211903.10 543.249   1
  -2   3   211410.40 526.851   1
  -2   3   210751.20 566.936   1
   2  -3  -1 258.771 20.8554   1
   2  -3  -1 418.901 48.2676   1
   2   3  -1 165.604 35.2409   1
   2  -3  -1 195.294 36.2664   1
   2   3  -1 181.064 19.4408   1
   2   3  -1 167.088 16.9295   1
   2   3  -1 178.863 20.7584   1
   2   3  -1 172.073 11.5747   1
   2   3  -1 180.264 17.9732   1
   2   3  -1 207.276 33.5034   1
   2  -3  -1 178.947 14.5989   1
   2  -3  -1  174.83 22.9784   1
   2  -3  -1 181.763 13.4957   1
  -2   3   1 201.573 17.7559   1
  -2  -3   1 181.133 16.6625   1
  -2  -3   1  227.24 16.7953   1
  -2  -3   1 226.244 11.4338   1
  -2  -3   1 171.149  28.851   1
  -2   3   1  179.17 22.4381   1
  -2   3   1  157.59  32.894   1
  -2   3   1 192.365 26.7929   1
  -2   3   1 177.161 22.4562   1
   2  -3   0193330.018050.70   1
   2   3   0189037.017678.60   1
   2   3   0182211.016465.10   1
   2   3   0176598.016041.90   1
   2   3   0182662.016916.00   1
   2   3   0161846.015278.40   1
   2   3   0180118.016921.80   1
   2   3   0187705.017927.60   1
   2   3   0178310.016737.30   1
   2   3   0174099.015832.60   1
   2  -3   0203041.018468.40   1
   2  -3   0184654.017358.70   1
   2  -3   0186813.017504.10   1
   2  -3   0192765.018029.90   1
   2  -3   0174279.016675.20   1
  -2   3   0175182.016860.70   1
  -2   3   0190036.017214.30   1
  -2  -3   0180058.016617.20   1
  -2  -3   0201122.019011.80   1
  -2  -3   0185148.016686.70   1
  -2   3   0187098.017444.10   1
  -2   3   0180701.017019.10   1
  -2   3   0178204.016661.50   1
  -2   3   0186838.017475.30   1
   2  -3   184498.10 6388.25   1
   2  -3   191466.50 6272.74   1
   2  -3   186029.10 5965.91   1
   2  -3   190024.00 6631.94   1
   2   3   188489.60 6265.60   1
   2   3   190072.60 6681.77   1
   2   3   186097.40 6456.08   1
   2   3   176572.10 5782.98   1
   2   3   183541.10 6183.96   1
   2   3   183716.80 5970.53   1
   2   3   184429.10 5939.00   1
   2   3   186186.50 6163.27   1
   2  -3   191983.10 6746.24   1
   2  -3   186129.30 6347.33   1
   2  -3   185578.90 6238.06   1
  -2   3  -184861.50 6301.35   1
  -2   3  -181457.60 6022.72   1
  -2  -3  -188682.50 6253.10   1
  -2  -3  -187223.50 6470.64   1
  -2  -3  -196102.20 7109.12   1
  -2   3  -184044.30 6389.16   1
  -2   3  -186355.70 6456.01   1
  -2   3  -184362.90 6217.80   1
   2   3   2 638.472 30.8667   1
   2   3   2 491.145 25.6507   1
   2   3   2 610.439 42.4741   1
   2   3   2  536.38 32.4721   1
   2   3   2 559.868  51.167   1
   2   3   2 546.184  22.128   1
   2   3   2 499.931 38.2847   1
   2   3   2 625.566  33.647   1
   2  -3   2 558.175 51.9815   1
   2  -3   2 579.091 35.7493   1
   2  -3   2 562.901  60.321   1
   2  -3   2 542.995 19.5863   1
   2  -3   2  541.56 34.8679   1
  -2  -3  -2 606.978 33.0489   1
  -2  -3  -2 558.861 28.6824   1
  -2  -3  -2 548.098 52.5649   1
  -2  -3  -2 543.249 22.6786   1
  -2   3  -2 485.777 48.6757   1
  -2   3  -2 518.068 42.6514   1
  -2   3  -2 554.685 20.0021   1
  -2   3  -2 524.236 56.0833   1
  -2   3  -2 573.077 35.5155   1
  -2   3  -2 513.573 29.9483   1
   2  -3   3 6368.89 278.671   1
   2   3   3 5933.92 257.787   1
   2   3   3 6446.92 281.556   1
   2   3   3 6436.97 283.833   1
   2   3   3 5609.31 261.812   1
   2   3   3 6151.49 257.004   1
   2   3   3 6465.84 298.441   1
   2   3   3 6147.21 236.882   1
   2  -3   3 6297.43 274.126   1
   2  -3   3 6265.02 240.461   1
   2  -3   3 6322.91 259.246   1
   2  -3   3 6279.39  282.83   1
   2  -3   3 6416.29 277.381   1
  -2  -3  -3 6454.03 255.939   1
  -2  -3  -3 6236.65 238.856   1
  -2  -3  -3 6185.73 247.599   1
  -2   3  -3 5950.94 285.259   1
  -2  -3  -3 6510.62  279.81   1
  -2  -3  -3 6557.00 255.184   1
  -2   3  -3 6247.57  272.39   1
  -2   3  -3 6235.41 262.528   1
  -2   3  -3 6131.25 231.767   1
  -2   3  -3 6048.45 272.994   1
  -2   3  -3 6255.51 285.825   1
   2  -3   4 1603.71 106.564   1
   2   3   4 1582.85 83.7149   1
   2   3   4 1581.43 72.1523   1
   2   3   4 1506.69 62.3507   1
   2   3   4 1591.78 74.7874   1
   2   3   4 1424.36 82.6453   1
   2   3   4 1607.53  121.67   1
   2   3   4 1504.98 67.6952   1
   2   3   4 1631.01 90.2475   1
   2  -3   4 1569.43 61.6788   1
   2  -3   4 1642.15 90.2472   1
   2  -3   4 1632.77 109.135   1
   2  -3   4 1538.08 103.602   1
   2  -3   4 1509.40 80.0855   1
  -2   3  -4 1530.66 83.0863   1
  -2  -3  -4 1601.46 104.877   1
  -2   3  -4 1510.15 104.722   1
  -2  -3  -4 1498.43 57.7741   1
  -2  -3  -4 1444.59 53.9169   1
  -2  -3  -4 1549.06 84.4345   1
  -2   3  -4 1563.74 74.6107   1
  -2   3  -4 1523.39 79.5403   1
  -2   3  -4 1522.71 69.8028   1
  -2   3  -4 1649.83 82.9692   1
   2   3   5 391.848 70.3937   1
   2   3   5 478.926 56.7572   1
   2   3   5 468.887 47.2043   1
   2   3   5 496.505 37.9633   1
   2   3   5 478.711 78.3148   1
   2   3   5 453.599 36.8411   1
   2  -3   5 472.657 41.9246   1
   2  -3   5 444.624 45.5857   1
   2  -3   5 513.589 68.1801   1
   2  -3   5 442.294 44.2569   1
   2  -3   5  494.98 52.4942   1
   2  -3   5 444.825 31.2872   1
  -2   3  -5 398.774 40.3461   1
  -2  -3  -5 427.921 29.8928   1
  -2  -3  -5 478.305 44.5757   1
  -2   3  -5  508.63 41.5369   1
  -2  -3  -5 472.014 36.2132   1
  -2  -3  -5 507.864 38.8626   1
  -2   3  -5 478.711 67.7538   1
  -2   3  -5 445.277 42.0778   1
  -2   3  -5 510.196 44.9359   1
  -2   3  -5 450.404 45.2811   1
   2  -3   613681.80 738.167   1
   2   3   614717.50 847.556   1
   2   3   614049.10 768.506   1
   2   3   615086.80  778.63   1
   2   3   613397.50 712.381   1
   2   3   615124.80  894.06   1
   2   3   614019.60 790.479   1
   2  -3   614901.10 836.414   1
   2  -3   614528.30 774.687   1
   2  -3   614974.10 764.738   1
   2  -3   614709.70 835.864   1
   2  -3   614340.40 812.724   1
  -2   3  -613458.30 730.473   1
  -2   3  -613875.30 769.827   1
  -2  -3  -613782.20 683.161   1
  -2  -3  -614215.60 761.398   1
  -2  -3  -614188.50 750.126   1
  -2   3  -613550.00 761.391   1
  -2   3  -613936.20 755.758   1
  -2   3  -614152.40 761.998   1
  -2   3  -613998.70 736.993   1
   2  -3   710250.30  550.02   1
   2  -3   710191.90 599.239   1
   2   3   7 9645.49 521.699   1
   2   3   7 9845.96  544.50   1
   2   3   710728.10 656.289   1
   2   3   710111.60 522.499   1
   2   3   7 9489.94 511.502   1
   2   3   710136.30  558.12   1
   2  -3   7 9975.33 559.272   1
   2  -3   710176.40 539.777   1
   2  -3   710339.30 527.101   1
   2  -3   710247.00  541.72   1
  -2   3  -7 9364.49 540.571   1
  -2   3  -7 9836.45 564.552   1
  -2  -3  -710195.70 548.585   1
  -2  -3  -7 9586.61 470.942   1
  -2  -3  -7 9793.66 567.624   1
  -2   3  -7 9786.20 535.511   1
  -2   3  -7 9470.70 519.043   1
  -2   3  -7 9958.91 542.567   1
   2   3   8 8937.75 507.833   1
   2   3   8 8401.45 529.284   1
   2   3   8 9819.76 563.082   1
   2   3   8 8874.06  494.97   1
   2   3   8 8510.11 514.812   1
   2  -3   8 8868.02 489.538   1
   2  -3   8 9182.72 485.717   1
   2  -3   8 8533.10 470.266   1
   2  -3   8 9098.51 507.107   1
  -2   3  -8 8922.43 535.317   1
  -2   3  -8 8232.90 454.666   1
  -2  -3  -8 8822.25 487.301   1
  -2  -3  -8 8899.25  504.41   1
  -2  -3  -8 8807.70 491.439   1
  -2   3  -8 8244.38 447.285   1
  -2   3  -8 8071.22 450.436   1
  -2   3  -8 8483.60 485.493   1
  -2   3  -8 8312.56 470.797   1
   2  -3   9 104.666 44.4046   1
   2   3   9 120.013  42.498   1
   2   3   9 89.6578 49.6291   1
   2  -3   9 99.9985 56.9039   1
  -2   3  -9 87.8661 45.2108   1
  -2   3  -9  57.755 36.2137   1
  -2  -3  -9 145.282 71.8994   1
  -2  -3  -9 112.555 43.3134   1
  -2   3  -9 85.3403 38.5159   1
   2  -3  10 925.675 110.321   1
   2   3  10 892.214  168.68   1
   2   3  10 879.185 106.213   1
   2  -3  10 920.737 94.4991   1
  -2  -3 -10 921.857  107.95   1
  -2  -3 -10 952.331 155.403   1
  -2   3 -10 861.021 108.212   1
   2   3  1114712.80 973.582   1
   2   3  1116349.20 1072.80   1
   2  -3  1117094.20 1171.55   1
   2  -3  1115152.10 946.368   1
  -2  -3 -1116107.80 1118.95   1
  -2  -3 -1115858.60 1020.57   1
  -2   3 -1114049.10 930.752   1
   2   3  12 6736.10 460.413   1
   2   3  12 6308.84 432.485   1
   2  -3  12 7089.90 450.343   1
  -2  -3 -12 6839.18  441.35   1
  -2  -3 -12 6809.20 516.106   1
  -2   3 -12 6130.59 415.138   1
   2   3  13 217.407 59.9276   1
   2  -3  13  261.27 65.1025   1
  -2   3 -13 238.227 62.3117   1
  -2  -3 -13 187.412 64.3285   1
  -2  -3 -13 211.767 60.5757   1
   2  -3  14 1019.77 145.001   1
   2   3  14  835.74 89.4657   1
  -2  -3 -14 847.621 128.603   1
  -2  -3 -14 946.898 98.2014   1
  -2   3 -14 954.972 97.0084   1
   2   3  15 232.039 40.1912   1
   2  -3  15 356.758 50.6331   1
  -2   3 -15 369.824 74.8001   1
  -2  -3 -15 310.848  46.399   1
  -2  -3 -15 299.684  59.425   1
   2  -4 -15 320.222 72.9222   1
   2  -4 -15 358.057 50.2002   1
   2   4 -15 308.808 45.6308   1
  -2   4  15 285.758  65.456   1
  -2  -4  15 312.629 45.5464   1
  -2  -4  15 349.037 73.8314   1
   2  -4 -14 40.4368 52.7131   1
   2  -4 -14 48.8425 52.7956   1
   2   4 -14  12.534 43.0179   1
   2   4 -14 33.4327 31.8098   1
  -2   4  14 48.2926 30.3171   1
  -2   4  14 20.1523 32.3712   1
  -2  -4  14 21.7397 30.9113   1
  -2  -4  14 24.0834 31.6377   1
   2  -4 -13 31.2754  38.915   1
   2  -4 -13 91.6979 37.8271   1
   2   4 -13 7.89801 56.9109   1
   2   4 -13 17.1329 36.2697   1
  -2   4  13 40.2902 36.4966   1
  -2   4  13 13.0464 37.8156   1
  -2  -4  13 8.40195 36.2161   1
  -2  -4  13 5.29452 36.0118   1
   2  -4 -12 935.693 117.996   1
   2   4 -12  720.03 164.385   1
   2   4 -12 816.392  160.01   1
   2  -4 -12 923.515 111.599   1
  -2   4  12 802.874 162.136   1
  -2   4  12 743.355 112.875   1
  -2  -4  12 935.242 107.278   1
  -2  -4  12 912.422 109.756   1
   2  -4 -11 2582.48 205.127   1
   2  -4 -11 2703.88 222.281   1
   2   4 -11 2534.09 204.183   1
   2   4 -11 2549.14 215.168   1
  -2   4  11 2702.39 217.888   1
  -2   4  11 2431.66 213.919   1
  -2  -4  11 2803.36 216.262   1
  -2  -4  11 2959.09 212.457   1
   2  -4 -1012090.60 844.073   1
   2  -4 -1012736.50  816.89   1
   2   4 -1011250.40 721.694   1
   2   4 -1010733.60 677.682   1
   2   4 -1011531.00 760.487   1
  -2   4  1013029.20 823.358   1
  -2   4  1011966.60 869.387   1
  -2  -4  1013475.10  803.27   1
  -2  -4  1013080.40 874.203   1
   2  -4  -9 5837.09 420.889   1
   2  -4  -9 6069.53 458.135   1
   2   4  -9 5655.31 442.273   1
   2   4  -9 5425.78 337.865   1
   2   4  -9 5429.17 343.872   1
  -2   4   9 6280.32 395.025   1
  -2   4   9 5551.38 389.699   1
  -2   4   9 5706.61 373.406   1
  -2  -4   9 6415.32 426.049   1
  -2  -4   9 6391.98 441.661   1
   2  -4  -8 1526.42 158.246   1
   2  -4  -8 1443.56 124.456   1
   2   4  -8 1344.79 111.403   1
   2   4  -8 1262.35 151.275   1
   2   4  -8 1238.51 108.533   1
   2   4  -8 1270.84 117.076   1
  -2   4   8 1287.96 101.612   1
  -2   4   8 1192.10 106.485   1
  -2   4   8 1412.01 129.752   1
  -2   4   8 1277.76 170.801   1
  -2  -4   8 1473.73 109.571   1
  -2  -4   8 1533.63 107.128   1
  -2  -4   8 1517.33 154.889   1
  -2  -4   8 1455.16 113.584   1
  -2  -4   8 1461.73 154.574   1
   2  -4  -7 5856.82 316.531   1
   2  -4  -7 5709.84 296.106   1
   2  -4  -7 5760.13 384.228   1
   2   4  -7 4910.08  278.41   1
   2   4  -7 5648.78 317.664   1
   2   4  -7 5781.54 355.536   1
   2   4  -7 5370.07 306.964   1
   2   4  -7 5416.06 316.641   1
  -2   4   7 6197.02 431.667   1
  -2   4   7 5707.76 309.082   1
  -2   4   7 5411.59 306.156   1
  -2   4   7 5820.74 347.033   1
  -2   4   7 5547.43 323.264   1
  -2   4   7 5406.73 353.247   1
  -2  -4   7 6101.24 322.901   1
  -2  -4   7 6289.95 319.898   1
  -2  -4   7 6133.42 316.446   1
  -2  -4   7 5766.15  353.96   1
  -2  -4   7 5771.23 312.045   1
  -2   4   7 5272.67 348.398   1
   2  -4  -6 3942.49  198.91   1
   2  -4  -6 3914.96 217.049   1
   2  -4  -6 3929.44 216.873   1
   2  -4  -6 3977.92 207.942   1
   2   4  -6 3323.23 183.137   1
   2   4  -6 3578.24 208.355   1
   2   4  -6 3685.18 227.252   1
   2   4  -6 3516.26 205.494   1
   2   4  -6 3547.14 247.722   1
  -2   4   6 3457.09 197.076   1
  -2   4   6 3651.11 207.987   1
  -2   4   6 3745.85 226.055   1
  -2   4   6 4002.89 242.894   1
  -2   4   6 3542.40 199.507   1
  -2  -4   6 4287.40 241.416   1
  -2  -4   6 3948.56 201.622   1
  -2  -4   6 4130.69 207.079   1
  -2  -4   6 4067.82 237.956   1
  -2  -4   6 4037.08 207.093   1
  -2   4   6 4160.03 223.851   1
   2  -4  -5 8910.47 434.497   1
   2  -4  -5 9066.52 443.072   1
   2  -4  -5 8453.29 438.155   1
   2  -4  -5 9128.90 454.825   1
   2   4  -5 8451.77 494.082   1
   2   4  -5 8787.20 512.496   1
   2   4  -5 8323.38 491.274   1
   2   4  -5 8027.90 430.489   1
   2   4  -5 7982.92 425.139   1
   2  -4  -5 8423.43 439.415   1
  -2   4   5 8448.56 485.991   1
  -2   4   5 8585.63  458.51   1
  -2   4   5 7880.97  411.48   1
  -2   4   5 7794.55 447.726   1
  -2   4   5 8761.39 476.006   1
  -2  -4   5 8749.56 421.499   1
  -2  -4   5 9083.01 438.469   1
  -2  -4   5 9673.52 452.645   1
  -2  -4   5 8335.63 409.035   1
  -2  -4   5 8621.59 422.839   1
   2  -4  -4 2365.43 123.786   1
   2  -4  -4 2536.84 136.728   1
   2  -4  -4 2088.76 56.8724   1
   2  -4  -4 2402.01 124.485   1
   2  -4  -4 2514.02 117.121   1
   2  -4  -4 2372.36 122.928   1
   2   4  -4 2348.46 124.264   1
   2   4  -4 2450.00 135.258   1
   2   4  -4 2201.60 125.651   1
   2   4  -4 2076.60 96.7779   1
   2   4  -4 2178.74 126.603   1
  -2   4   4 2356.96 126.584   1
  -2   4   4 2089.78 112.045   1
  -2   4   4 2317.09 127.495   1
  -2   4   4 2524.92 136.861   1
  -2   4   4 2096.80 138.486   1
  -2  -4   4 2431.76 132.823   1
  -2  -4   4 2517.16  107.59   1
  -2  -4   4 2393.50 106.937   1
  -2  -4   4 2498.24 131.393   1
  -2  -4   4 2448.82 112.025   1
   2  -4  -3 134.114 25.8813   1
   2  -4  -3 104.722 11.5805   1
   2  -4  -3 102.658 22.3712   1
   2  -4  -3  166.23 18.5343   1
   2  -4  -3 114.997  28.536   1
   2  -4  -3 121.538 41.2505   1
   2   4  -3 234.897 32.4422   1
   2   4  -3 191.215 16.6756   1
   2   4  -3 99.0308  30.441   1
   2   4  -3 101.303 28.3584   1
   2   4  -3  107.21 24.7912   1
  -2   4   3 121.314 30.7767   1
  -2   4   3 215.064 24.6787   1
  -2   4   3 97.8502 9.54709   1
  -2   4   3 177.178  42.481   1
  -2  -4   3 87.2334 19.6432   1
  -2  -4   3 142.539 20.8529   1
  -2  -4   3 219.248 23.7239   1
  -2  -4   3 225.625 26.9622   1
  -2   4   3 128.005  26.757   1
   2  -4  -2 805.602 85.6351   1
   2  -4  -2 921.694 53.0045   1
   2  -4  -2 846.608 38.7026   1
   2  -4  -2 864.525  47.461   1
   2  -4  -2 876.532 48.2324   1
   2  -4  -2 905.424 52.6325   1
   2   4  -2 815.631 39.1184   1
   2   4  -2 714.211 40.5186   1
   2   4  -2 831.398 48.5973   1
   2   4  -2 1020.20 56.0047   1
   2   4  -2 911.064  37.607   1
   2   4  -2 777.704 63.1866   1
   2   4  -2 798.226 30.4938   1
  -2   4   2 880.012 53.1538   1
  -2   4   2 780.384 94.3003   1
  -2   4   2  887.26 65.1235   1
  -2   4   2 986.165 51.4517   1
  -2   4   2 1017.56 50.8462   1
  -2  -4   2 816.256 41.7702   1
  -2  -4   2 924.915 59.9224   1
  -2  -4   2 839.628 33.4425   1
  -2  -4   2 913.329 33.0727   1
   2  -4  -1 3019.73 116.958   1
   2  -4  -1 2846.88 91.3851   1
   2  -4  -1 2822.77 137.477   1
   2  -4  -1 2977.17  121.80   1
   2  -4  -1 2958.20 141.396   1
   2  -4  -1 2846.75 103.338   1
   2   4  -1 2786.88 117.078   1
   2   4  -1 2675.44 107.141   1
   2   4  -1 2603.03 80.1457   1
   2   4  -1 2393.24 93.9824   1
   2   4  -1 2786.00  101.13   1
   2   4  -1 2544.89 106.127   1
   2   4  -1 2690.78 136.909   1
  -2   4   1 2584.66 108.302   1
  -2   4   1 2719.33 117.604   1
  -2   4   1 2628.47 128.468   1
  -2   4   1 2571.13  139.87   1
  -2   4   1 2567.97 109.118   1
  -2   4   1 2859.76  119.82   1
  -2  -4   1 2958.71 83.6826   1
  -2  -4   1 3016.13 135.525   1
  -2  -4   1 2953.92 87.4466   1
  -2  -4   1 2862.43 85.6987   1
  -2  -4   1 2826.11 107.781   1
   2  -4   0 1869.43 97.9203   1
   2  -4   0 2011.38 81.3556   1
   2  -4   0 2000.54 81.8441   1
   2  -4   0 1975.19 93.4871   1
   2  -4   0 1915.72 48.2491   1
   2  -4   0 2003.38  79.014   1
   2   4   0 1898.58 71.5329   1
   2   4   0 1909.91 98.5793   1
   2   4   0 1920.65 99.1272   1
   2   4   0 1981.02 129.027   1
   2   4   0 1990.97 99.9709   1
   2   4   0 1606.78 73.6294   1
  -2   4   0 1967.89 82.5772   1
  -2   4   0 1810.64 105.205   1
  -2   4   0 1880.79 95.4627   1
  -2   4   0 1824.72 77.3742   1
  -2   4   0 1890.85 96.8626   1
  -2  -4   0 2188.86  97.006   1
  -2  -4   0 2073.39 73.4078   1
   2  -4   113332.80 665.278   1
   2  -4   114720.30 674.377   1
   2  -4   114356.30 653.548   1
   2  -4   113686.50 631.747   1
   2  -4   113943.60 649.015   1
   2   4   113378.00 507.337   1
   2   4   112335.30 473.971   1
   2   4   111766.40 609.198   1
   2   4   112444.00 478.364   1
   2   4   113309.90  583.07   1
   2   4   114062.90 667.959   1
   2   4   113715.70 519.781   1
   2   4   114262.00 681.876   1
   2   4   113511.40 632.721   1
   2   4   114245.50  637.63   1
  -2   4  -112998.70 603.273   1
  -2   4  -114132.50 695.511   1
  -2   4  -113043.60 604.559   1
  -2   4  -113244.20 719.891   1
  -2  -4  -115305.20 736.131   1
  -2  -4  -114688.30 672.159   1
   2  -4   2 2101.87 95.0891   1
   2  -4   2 2138.52 103.042   1
   2  -4   2 2220.65 91.5656   1
   2  -4   2 2134.33 87.6702   1
   2  -4   2 2177.28 92.1719   1
   2   4   2 1923.89 78.2653   1
   2   4   2 2185.20 80.6429   1
   2   4   2 2489.74 101.828   1
   2   4   2 1936.00 96.7107   1
   2   4   2 1801.97 59.0384   1
   2   4   2 1827.62 66.3984   1
   2   4   2 2160.99 85.0725   1
   2   4   2 2013.82 66.4723   1
   2   4   2 2262.73 108.982   1
  -2   4  -2 2084.09 108.013   1
  -2   4  -2 1983.62 102.212   1
  -2   4  -2 2124.13  110.29   1
  -2   4  -2 1991.33 86.2938   1
  -2   4  -2 2141.92 99.9747   1
  -2  -4  -2 2217.25 114.613   1
  -2  -4  -2 2241.78 102.837   1
  -2  -4  -2 2140.54 68.3703   1
   2  -4   3 364.065 42.4764   1
   2  -4   3 375.494 52.8115   1
   2  -4   3 474.858 37.6191   1
   2  -4   3 398.416 32.4901   1
   2  -4   3 381.948 33.3891   1
   2  -4   3 406.109 18.4417   1
   2   4   3 409.455 51.7014   1
   2   4   3 395.759 19.5546   1
   2   4   3 350.239 57.9805   1
   2   4   3 334.624 21.1672   1
   2   4   3 397.834 27.2104   1
   2   4   3 318.741 19.0242   1
   2   4   3 345.108 28.9053   1
   2   4   3 366.853 28.2337   1
  -2   4  -3 396.889 31.1585   1
  -2   4  -3 365.246 14.8857   1
  -2   4  -3  404.74 48.0824   1
  -2   4  -3 393.901 48.3152   1
  -2   4  -3 381.462 57.5811   1
  -2   4  -3 385.475 38.1476   1
  -2  -4  -3 388.879 30.7326   1
  -2  -4  -3 386.707 49.7039   1
  -2  -4  -3 425.666 27.3169   1
   2  -4   4 155.736 20.7867   1
   2  -4   4 178.586 23.9662   1
   2  -4   4 86.5507 17.1937   1
   2  -4   4 96.0311 36.5785   1
   2  -4   4 69.4221 22.6188   1
   2  -4   4  87.378 24.8435   1
   2   4   4  99.712  46.398   1
   2   4   4  105.71 33.5729   1
   2   4   4 93.4516 16.1844   1
   2   4   4 101.579 25.7359   1
   2   4   4 103.236 24.9818   1
   2   4   4 98.2123 27.6093   1
   2   4   4 95.7325  9.2012   1
   2   4   4 63.1682 22.6002   1
  -2   4  -4 102.777 42.4349   1
  -2   4  -4 79.5277 24.1255   1
  -2   4  -4 66.9149 21.5324   1
  -2   4  -4 77.0996 23.1543   1
  -2   4  -4 140.991  23.877   1
  -2  -4  -4 112.161 15.0655   1
  -2  -4  -4 143.586 16.8827   1
  -2  -4  -4 85.4056 11.8803   1
  -2  -4  -4 105.875 37.2333   1
   2  -4   5 5585.18  271.13   1
   2  -4   5 5299.52 284.262   1
   2  -4   5 5760.76  284.81   1
   2  -4   5 5451.31 243.547   1
   2  -4   5 5937.98 319.917   1
   2  -4   5 5554.89 254.261   1
   2   4   5 5422.23 272.495   1
   2   4   5 5165.05 232.337   1
   2   4   5 5651.99 343.979   1
   2   4   5 5119.29 266.654   1
   2   4   5 5464.23 272.454   1
   2   4   5 5567.24 267.618   1
  -2   4  -5 5125.73 290.586   1
  -2   4  -5 5496.74 304.051   1
  -2   4  -5 5417.15 263.441   1
  -2   4  -5 5170.87 253.313   1
  -2   4  -5 5170.65 267.297   1
  -2   4  -5 5242.38 226.216   1
  -2  -4  -5 5478.58 265.245   1
  -2  -4  -5 5367.98 262.335   1
  -2  -4  -5 5349.29 193.819   1
  -2  -4  -5 5041.95 209.813   1
   2  -4   618206.80 1015.34   1
   2  -4   616768.40 966.424   1
   2  -4   618377.50 1019.09   1
   2  -4   618092.20 1006.11   1
   2  -4   616468.40 863.765   1
   2  -4   618196.70 1056.25   1
   2   4   617562.50 1004.47   1
   2   4   616258.90 890.743   1
   2   4   616651.90 961.045   1
   2   4   616223.50 893.223   1
   2   4   618375.20 1122.52   1
   2   4   616424.60 892.442   1
   2   4   617361.40 1031.37   1
  -2   4  -616747.00 862.798   1
  -2   4  -616874.30 965.791   1
  -2   4  -617181.50 963.857   1
  -2   4  -616666.10 932.884   1
  -2   4  -616943.80 946.474   1
  -2   4  -616739.90 1014.20   1
  -2  -4  -617194.80 962.014   1
  -2  -4  -618196.60 1051.00   1
  -2  -4  -616238.50 857.712   1
   2  -4   7 533.997 46.8862   1
   2  -4   7 552.467 61.6479   1
   2  -4   7 626.893 65.3878   1
   2  -4   7 534.427 77.4006   1
   2  -4   7 564.169  77.676   1
   2  -4   7 561.868  91.638   1
   2   4   7  538.88 97.9418   1
   2   4   7 704.889  111.35   1
   2   4   7 559.751 80.2274   1
   2   4   7 503.454 53.2457   1
   2   4   7 579.559 66.3921   1
   2   4   7 515.218 54.1213   1
  -2   4  -7 502.273 65.2248   1
  -2   4  -7 444.026 59.6748   1
  -2   4  -7 457.538 73.2681   1
  -2   4  -7 518.923 68.4833   1
  -2   4  -7 472.027 60.2327   1
  -2   4  -7 564.702 63.2392   1
  -2  -4  -7 506.619 40.2385   1
  -2  -4  -7 531.935 53.6755   1
  -2  -4  -7 556.464 91.9196   1
   2  -4   8 367.766 89.7441   1
   2  -4   8 356.377 75.8007   1
   2  -4   8 333.891 47.8498   1
   2   4   8  361.75 50.0691   1
   2   4   8  422.30 69.1457   1
   2   4   8 356.736  53.896   1
   2   4   8 291.888 51.4984   1
  -2   4  -8 308.762 68.2173   1
  -2   4  -8 264.658 44.7543   1
  -2   4  -8 337.633 58.8111   1
  -2   4  -8 318.711 60.4769   1
  -2  -4  -8 371.314 59.0967   1
  -2  -4  -8  305.92 55.7473   1
  -2  -4  -8 371.888 81.6729   1
   2  -4   9 1646.82 133.489   1
   2  -4   9 1402.23 112.356   1
   2   4   9 1484.01 142.119   1
   2   4   9 1315.65 163.826   1
  -2   4  -9 1461.74 179.682   1
  -2   4  -9 1295.57 171.212   1
  -2  -4  -9 1428.81 128.202   1
  -2  -4  -9 1392.88 121.339   1
   2  -4  10 1846.18 214.802   1
   2  -4  10 1751.02 181.728   1
   2   4  10 1504.16 139.961   1
   2   4  10 1678.93 233.321   1
  -2   4 -10 1438.41 141.545   1
  -2   4 -10 1618.07 146.696   1
  -2  -4 -10 1788.18  151.91   1
  -2  -4 -10 1674.17 143.706   1
   2  -4  11  917.28 109.267   1
   2  -4  11 816.673 94.3188   1
   2   4  11 817.637 117.198   1
   2   4  11 734.608 101.317   1
  -2   4 -11 675.287 155.867   1
  -2  -4 -11  842.28 104.284   1
  -2  -4 -11 858.481 162.207   1
   2  -4  12 742.969 104.973   1
   2   4  12  585.10 143.158   1
   2   4  12 622.051 102.071   1
  -2   4 -12 688.726  147.21   1
  -2  -4 -12 664.619 92.3942   1
  -2  -4 -12 785.089 103.744   1
   2  -4  13 152.084  54.157   1
   2   4  13 107.361 49.0861   1
  -2   4 -13 155.509 83.0784   1
  -2  -4 -13 146.057 53.7703   1
  -2  -4 -13  122.11 47.5907   1
   2  -4  14 906.442   92.64   1
  -2   4 -14 858.301 129.135   1
  -2  -4 -14 885.155 89.1467   1
  -2  -4 -14 740.989 75.5535   1
   2  -4  15  983.84 77.0804   1
  -2   4 -15 895.301 75.1729   1
  -2  -4 -15 902.149 105.202   1
   2  -5 -15 523.109 53.6159   1
   2   5 -15 426.114   45.67   1
   2  -5 -15  439.64 69.8489   1
  -2   5  15 380.557 68.7004   1
  -2  -5  15 440.693 48.3453   1
  -2  -5  15 445.134 47.8306   1
   2  -5 -14 457.405 102.719   1
   2  -5 -14 438.294 63.7692   1
   2   5 -14 401.273 59.9865   1
  -2   5  14 394.694 63.3941   1
  -2  -5  14 471.693 94.4025   1
  -2  -5  14 472.775 61.3241   1
   2  -5 -13 1414.03 132.092   1
   2   5 -13 1425.04 128.537   1
   2  -5 -13 1503.54 137.186   1
  -2   5  13 1373.71 185.019   1
  -2   5  13 1386.00 131.052   1
  -2  -5  13 1505.93 130.267   1
  -2  -5  13 1570.57  133.06   1
   2  -5 -12 5582.24 444.404   1
   2  -5 -12 5210.56 338.424   1
   2   5 -12 3430.89 295.482   1
   2   5 -12 4619.01 391.114   1
  -2   5  12 4843.93 336.884   1
  -2  -5  12 5517.36 347.837   1
  -2  -5  12 5992.99 360.476   1
   2  -5 -11 50.9245 51.2346   1
   2   5 -11  56.398 50.0162   1
   2   5 -11 43.6897 46.6775   1
   2  -5 -11 67.0178 75.7309   1
  -2   5  11  202.35 52.1143   1
  -2  -5  11 69.2933  46.401   1
  -2  -5  11 72.7866 46.1631   1
  -2   5  11 42.1524 50.7432   1
   2  -5 -10 889.201  148.69   1
   2  -5 -10 996.743 113.879   1
   2   5 -10  707.18 97.4847   1
   2   5 -10 685.319 95.9064   1
   2   5 -10 746.549 105.116   1
  -2   5  10 705.011 104.353   1
  -2   5  10 750.573  161.90   1
  -2  -5  10 903.152 99.0635   1
   2  -5  -9 46.2537 46.5758   1
   2  -5  -9 23.9409 43.1038   1
   2   5  -9 114.917 65.0652   1
   2   5  -9 245.078 43.9494   1
   2   5  -9 8.33995 68.7291   1
  -2   5   9 46.3581 44.9553   1
  -2   5   9 24.0496 48.5363   1
  -2   5   9 28.4829 60.0132   1
  -2  -5   9  27.552 40.0364   1
  -2  -5   9 113.349 39.1487   1
   2  -5  -8 4770.94 295.383   1
   2  -5  -8 4811.00 279.133   1
   2   5  -8 4397.43 341.667   1
   2   5  -8 3860.03 298.899   1
   2   5  -8 4199.57 273.902   1
  -2   5   8 4301.00 285.121   1
  -2   5   8 4286.03 319.858   1
  -2   5   8 4366.95 281.635   1
  -2   5   8 4976.65 327.919   1
  -2  -5   8 5060.21 285.596   1
  -2  -5   8 4828.50 267.395   1
  -2  -5   8 5016.48 329.026   1
   2  -5  -7 84.7508 39.1439   1
   2  -5  -7   30.51 47.5725   1
   2  -5  -7  36.696 27.1285   1
   2   5  -7 67.4256 31.0966   1
   2   5  -7 15.2103 28.9797   1
   2   5  -7  12.374 57.9362   1
   2   5  -7  26.344 31.3425   1
   2   5  -7 21.8477  24.606   1
  -2   5   7 265.348 47.0073   1
  -2   5   7 13.6164 29.2986   1
  -2   5   7-7.85605 56.3223   1
  -2   5   7 29.7054 29.5173   1
  -2   5   7 5.34435  26.535   1
  -2  -5   7 30.3803 24.9937   1
  -2   5   7 13.7017 42.9526   1
  -2  -5   7 83.8789 39.4944   1
  -2  -5   7 9.22145 23.1389   1
  -2  -5   7 13.2574 24.2323   1
  -2  -5   7 29.0462 25.1838   1
  -2   5   7 8.33169 34.8306   1
   2  -5  -6 697.347 83.6042   1
   2  -5  -6 687.172 85.7912   1
   2  -5  -6  698.44 67.1674   1
   2  -5  -6 677.565 67.2953   1
   2  -5  -6 622.801 66.0638   1
   2   5  -6 647.685 78.4778   1
   2   5  -6 554.993 53.0172   1
   2   5  -6 744.101 105.005   1
   2   5  -6 656.519 66.5859   1
   2   5  -6 642.174 71.3563   1
  -2   5   6  691.66 71.0051   1
  -2   5   6 650.053 76.1319   1
  -2   5   6 680.702 82.3438   1
  -2   5   6 589.714 62.3209   1
  -2   5   6 561.028 63.3628   1
  -2  -5   6 691.431 78.7488   1
  -2  -5   6 701.566 77.5479   1
  -2  -5   6 743.646 83.9948   1
  -2  -5   6 645.533 56.9685   1
  -2  -5   6 694.516 82.2869   1
   2  -5  -5 8065.27 386.986   1
   2  -5  -5 7861.66 385.175   1
   2  -5  -5 7427.80 390.363   1
   2  -5  -5 8102.71 417.422   1
   2  -5  -5 7377.29 384.299   1
   2   5  -5 7399.52 403.642   1
   2   5  -5 7961.03 465.849   1
   2   5  -5 6830.66 359.643   1
   2   5  -5 7515.14 449.777   1
   2   5  -5 7113.43 388.847   1
  -2   5   5 7591.29 413.478   1
  -2   5   5 6821.33 401.326   1
  -2   5   5 7643.18 410.611   1
  -2   5   5 6660.23 352.429   1
  -2   5   5 7738.65  427.90   1
  -2  -5   5 8418.11  388.62   1
  -2  -5   5 7499.21 363.366   1
  -2  -5   5 8043.51 409.557   1
  -2  -5   5 7820.53 407.086   1
  -2  -5   5 7857.57 380.449   1
   2  -5  -4 6869.87 328.315   1
   2  -5  -4 6506.27 356.118   1
   2  -5  -4 6666.34 327.618   1
   2  -5  -4 6882.51 346.328   1
   2  -5  -4 6944.83 319.875   1
   2   5  -4 5853.76 260.476   1
   2   5  -4 6790.37  336.35   1
   2   5  -4 6871.26 352.592   1
   2   5  -4 6295.67 337.133   1
   2   5  -4 6242.43 329.638   1
  -2   5   4 6392.27 325.184   1
  -2  -5   4 6695.44 298.074   1
  -2  -5   4 7059.44 300.907   1
  -2  -5   4 6598.96 321.389   1
  -2  -5   4 7021.76 351.639   1
  -2  -5   4 6499.20 291.665   1
  -2   5   4 6896.85 349.745   1
  -2   5   4 5789.12 291.877   1
  -2   5   4 6579.63 393.363   1
  -2   5   4 5801.27 290.327   1
   2  -5  -3 5667.71  280.43   1
   2  -5  -3 6069.68 269.361   1
   2  -5  -3 5950.94 274.341   1
   2  -5  -3 5787.15  255.33   1
   2  -5  -3 5296.74 193.188   1
   2  -5  -3 6027.11 276.715   1
   2   5  -3 6007.32 290.199   1
   2   5  -3 5113.81  215.69   1
   2   5  -3 5087.28 169.602   1
   2   5  -3 4983.92 300.577   1
   2   5  -3 5220.54  274.56   1
   2   5  -3 5533.73 257.886   1
  -2   5   3 4974.69  262.27   1
  -2   5   3 5997.05 316.822   1
  -2   5   3 5437.25 257.126   1
  -2   5   3 4823.58 229.284   1
  -2   5   3 5406.62 204.431   1
  -2  -5   3 5886.21  237.04   1
  -2  -5   3 5888.80 253.044   1
  -2  -5   3 5877.80 282.102   1
  -2  -5   3 5766.34 223.393   1
  -2   5   3 5606.28 291.574   1
   2  -5  -2 511.725 30.6685   1
   2  -5  -2 511.959 38.2151   1
   2  -5  -2 490.595 53.6972   1
   2  -5  -2 480.147 70.7917   1
   2  -5  -2 469.988  23.206   1
   2   5  -2 438.105 23.7686   1
   2   5  -2 449.078 30.0226   1
   2   5  -2 429.135  48.271   1
   2   5  -2 680.414 42.1176   1
   2   5  -2 393.371 15.9956   1
   2   5  -2 440.112 20.2766   1
   2   5  -2 470.214 50.9995   1
   2   5  -2 435.177 35.3529   1
  -2   5   2 442.229 31.6629   1
  -2   5   2 512.883 32.3876   1
  -2   5   2 428.956 33.5212   1
  -2   5   2 454.294 36.3175   1
  -2   5   2 433.844  81.803   1
  -2  -5   2 443.061 18.4201   1
  -2  -5   2 441.891 33.1627   1
  -2  -5   2 420.553 21.3228   1
  -2  -5   2 447.664 24.4657   1
  -2   5   2 507.138 40.6558   1
  -2   5   2 438.675 48.5137   1
   2  -5  -117460.70  772.79   1
   2  -5  -116995.40 815.524   1
   2  -5  -117958.80 885.765   1
   2  -5  -117843.00 907.319   1
   2  -5  -117243.20 922.142   1
   2  -5  -118362.30 881.345   1
   2   5  -116229.00 878.167   1
   2   5  -116446.10 852.358   1
   2   5  -115670.70 806.087   1
   2   5  -115780.20 785.348   1
   2   5  -116538.30 819.046   1
   2   5  -116291.00 834.135   1
  -2   5   117374.30 866.497   1
  -2   5   115835.20 885.991   1
  -2   5   116080.80 814.844   1
  -2   5   116015.70 765.205   1
  -2   5   117109.60 817.317   1
  -2   5   116371.40 811.246   1
  -2  -5   118513.90 947.942   1
  -2  -5   117344.00 839.094   1
   2  -5   0 742.647 37.5171   1
   2  -5   0 711.201 55.7603   1
   2  -5   0 707.978 38.9981   1
   2  -5   0 743.121 40.3457   1
   2  -5   0 723.264 39.9114   1
   2   5   0 687.615 40.1488   1
   2   5   0 681.326   61.90   1
   2   5   0 704.718 54.6297   1
   2   5   0 716.172 58.3101   1
   2   5   0 673.533 40.2034   1
   2   5   0 711.851 50.1567   1
  -2   5   0 686.518 63.4536   1
  -2   5   0 690.866  42.295   1
  -2   5   0 671.592 37.4747   1
  -2   5   0 645.322  58.192   1
  -2   5   0  851.29 43.7052   1
  -2  -5   0  787.04 49.7238   1
  -2  -5   0  690.38 47.9938   1
   2  -5   1 5830.42 256.513   1
   2  -5   1 6359.45 265.641   1
   2  -5   1 6337.00 264.856   1
   2  -5   1 5949.23 285.732   1
   2   5   1 6150.97  266.44   1
   2   5   1 6146.04 280.378   1
   2   5   1 6077.07 262.674   1
   2   5   1 5813.96 252.477   1
   2   5   1 6348.50 286.586   1
   2   5   1 5105.01 247.606   1
   2  -5   1 6536.75 268.561   1
  -2   5  -1 5795.77 247.769   1
  -2   5  -1 6190.58 272.862   1
  -2   5  -1 6462.47  273.51   1
  -2   5  -1 5824.13 296.596   1
  -2   5  -1 5836.28 255.435   1
  -2  -5  -1 6481.66 272.766   1
  -2  -5  -1 6682.80 306.131   1
   2  -5   2 51.3426 17.9185   1
   2  -5   2 62.3438 18.9775   1
   2  -5   2 125.366 40.2471   1
   2  -5   2 58.4593 28.6299   1
   2  -5   2 108.769 22.0954   1
   2   5   2 53.8095 31.9129   1
   2   5   2 145.091 20.7044   1
   2   5   2 102.364 16.4801   1
   2   5   2 155.195 25.2711   1
   2   5   2 137.077  26.402   1
   2   5   2 124.518 15.2533   1
  -2   5  -2 59.5456 23.9347   1
  -2   5  -2 49.7778 17.8633   1
  -2   5  -2  126.27 19.5674   1
  -2   5  -2 77.2322   44.19   1
  -2  -5  -2 65.4731 30.9761   1
  -2   5  -2 90.0851 18.1305   1
   2  -5   3 7071.56 336.882   1
   2  -5   3 6827.27 320.582   1
   2  -5   3 6824.65 324.813   1
   2  -5   3 6888.99 332.821   1
   2  -5   3 6955.44 306.672   1
   2   5   3 6588.00 305.127   1
   2   5   3 5694.69 226.022   1
   2   5   3 7005.92  305.37   1
   2   5   3 6420.75 270.157   1
   2   5   3 5910.20 334.022   1
   2   5   3 6747.65 336.227   1
   2   5   3 5916.00 248.608   1
   2   5   3 5697.59 235.966   1
   2   5   3 6214.34 241.072   1
  -2   5  -3 6675.95 298.735   1
  -2   5  -3 6494.30 312.446   1
  -2   5  -3 6647.25 323.735   1
  -2   5  -3 6431.74 297.813   1
  -2  -5  -3 6646.62 280.885   1
  -2  -5  -3 6905.47 338.021   1
  -2  -5  -3 6904.79 252.514   1
  -2   5  -3 6542.11  294.04   1
   2  -5   414570.90  753.64   1
   2  -5   413871.70 571.168   1
   2  -5   414494.10 784.995   1
   2  -5   415029.40 753.714   1
   2  -5   414845.70 745.366   1
   2  -5   414681.00 763.933   1
   2   5   414644.00 840.557   1
   2   5   412160.90  584.41   1
   2   5   414570.90 777.418   1
   2   5   411935.10  592.80   1
   2   5   412737.60 738.343   1
   2   5   413372.50 633.745   1
   2   5   413762.50 713.663   1
   2   5   411650.20 514.473   1
  -2   5  -412576.00 518.484   1
  -2   5  -413756.80 699.971   1
  -2   5  -413799.50 731.063   1
  -2   5  -413909.70  731.41   1
  -2   5  -414481.40 764.318   1
  -2   5  -413707.60 707.256   1
  -2  -5  -414426.40 759.034   1
  -2  -5  -414333.10 653.855   1
  -2  -5  -413848.00 617.202   1
   2  -5   5 4367.43 217.156   1
   2  -5   5 4643.66 226.652   1
   2  -5   5 4762.10 246.103   1
   2  -5   5 4797.05 267.274   1
   2  -5   5 4714.04 251.817   1
   2   5   5 4163.44 215.763   1
   2   5   5 5035.54 275.776   1
   2   5   5 4357.03 237.034   1
   2   5   5 4729.06 277.949   1
   2   5   5 4215.74 193.363   1
   2   5   5 4606.13 235.519   1
   2   5   5 4343.85 208.818   1
  -2   5  -5 4307.35 258.654   1
  -2   5  -5 4462.37 284.551   1
  -2   5  -5 4571.43 260.664   1
  -2   5  -5 4564.51 227.585   1
  -2   5  -5 4240.93 253.763   1
  -2  -5  -5 4741.81 230.532   1
  -2  -5  -5 4582.13 196.571   1
   2  -5   6 6755.04 357.112   1
   2  -5   6 6591.39 333.979   1
   2  -5   6 6189.56 314.995   1
   2  -5   6 6774.06  332.24   1
   2  -5   6 6785.36 391.034   1
   2   5   6 5799.67  292.03   1
   2   5   6 6878.78 392.629   1
   2   5   6 6394.41 339.912   1
   2   5   6 6026.98 318.261   1
   2   5   6 5865.12 324.698   1
   2   5   6 6275.94 388.607   1
   2   5   6 6017.81 338.048   1
  -2   5  -6 6120.90 342.792   1
  -2   5  -6 5776.15 306.714   1
  -2   5  -6 6176.16 388.556   1
  -2   5  -6 6167.23 321.401   1
  -2   5  -6 6167.98 324.778   1
  -2  -5  -6 6076.30 276.076   1
  -2  -5  -6 6372.31 302.372   1
  -2  -5  -6 6622.61 381.758   1
   2  -5   7 1616.79 103.061   1
   2  -5   7 1949.11 113.616   1
   2  -5   7 1929.63 124.006   1
   2  -5   7 1860.94 158.496   1
   2  -5   7 2004.92 134.497   1
   2   5   7 1693.05 130.491   1
   2   5   7 1507.41 111.139   1
   2   5   7 1617.77 100.541   1
   2   5   7 1700.29  140.02   1
   2   5   7 1507.60 104.121   1
  -2   5  -7 1679.47 115.791   1
  -2   5  -7 1345.62 98.7442   1
  -2   5  -7 1709.44 133.302   1
  -2   5  -7 1711.70 129.815   1
  -2  -5  -7 1839.63 135.327   1
  -2  -5  -7 1866.17 122.323   1
  -2  -5  -7 1742.90 114.725   1
   2  -5   8 15.1646 46.4611   1
   2   5   8 21.3914 37.6631   1
   2   5   8 21.3015 25.2558   1
   2   5   8 27.7985 25.5815   1
   2  -5   8 43.9418 26.6004   1
  -2   5  -8 11.9121 33.8084   1
  -2   5  -8 10.2537 29.7654   1
  -2  -5  -8  47.964 48.4791   1
  -2  -5  -8 32.9058 25.7598   1
   2  -5   9 6864.42  401.82   1
   2  -5   9 6611.53 377.684   1
   2   5   9 6846.22 528.226   1
   2   5   9 5464.51  343.75   1
  -2   5  -9 5945.29 371.819   1
  -2   5  -9 6147.86 396.998   1
  -2  -5  -9 6678.91 400.515   1
  -2  -5  -9 6345.94 433.682   1
   2  -5  10 1233.35 155.449   1
   2  -5  10 1296.56 125.668   1
   2   5  10  999.50 109.736   1
   2   5  10 1374.42  145.04   1
  -2   5 -10 1102.74 123.133   1
  -2   5 -10 1136.87 119.748   1
  -2  -5 -10 1236.07 126.582   1
  -2  -5 -10 1166.99  113.53   1
   2  -5  11 8737.21  531.87   1
   2  -5  11 7756.70 538.465   1
   2   5  11 6466.29 433.445   1
   2   5  11 8101.35 633.229   1
  -2   5 -11 7163.98 473.032   1
  -2   5 -11 6882.36 541.183   1
  -2  -5 -11 7755.17 482.566   1
  -2  -5 -11 8008.64  503.83   1
   2  -5  12 3335.11 234.197   1
   2  -5  12 2715.16 253.718   1
   2   5  12 3121.15 237.858   1
   2   5  12 2400.63 195.543   1
  -2   5 -12 2823.23 215.363   1
  -2  -5 -12 3044.43 273.394   1
  -2  -5 -12 3257.35 230.852   1
   2  -5  13 4097.06 256.661   1
   2   5  13 3313.09 306.111   1
  -2   5 -13 3326.76 231.947   1
  -2  -5 -13 3855.64 251.737   1
  -2  -5 -13 3210.00 213.405   1
   2  -5  14 353.031 59.0664   1
  -2   5 -14 311.136  86.625   1
  -2  -5 -14  309.14 57.1845   1
   2  -5  15 665.501 59.1002   1
  -2   5 -15 530.091 54.8217   1
  -2  -5 -15 592.088 57.3939   1
   2  -6 -15 138.152 30.2126   1
  -2  -6  15 108.604 45.4367   1
   2  -6 -14 450.645 55.8214   1
   2  -6 -14 512.341 62.0176   1
   2   6 -14 406.165 80.8254   1
  -2   6  14 470.045  91.855   1
  -2  -6  14 491.748 88.7072   1
  -2  -6  14 433.195 57.0248   1
   2  -6 -13 838.915 92.0866   1
   2   6 -13 683.798 81.8158   1
   2  -6 -13 722.039  129.64   1
  -2   6  13 751.763 133.496   1
  -2  -6  13  849.18 91.3783   1
  -2  -6  13 785.586 123.893   1
   2  -6 -12 69.1788 42.4633   1
   2  -6 -12  70.846 63.6991   1
   2   6 -12  41.179  38.704   1
  -2   6  12 53.7118 66.4895   1
  -2  -6  12 42.2793  38.307   1
  -2  -6  12 20.5098 40.3476   1
   2  -6 -11 3033.79 231.452   1
   2   6 -11 2634.71 260.128   1
   2  -6 -11 3085.24 282.424   1
   2   6 -11 2775.86 214.463   1
  -2   6  11 2905.52 230.962   1
  -2   6  11 2828.33 223.741   1
  -2  -6  11 3400.13 293.053   1
  -2  -6  11 3171.97 220.105   1
   2  -6 -10 961.051 164.543   1
   2  -6 -10 1016.56 156.676   1
   2   6 -10 963.146 113.051   1
   2   6 -10 831.803 146.586   1
  -2   6  10 767.066 99.9396   1
  -2   6  10 799.598 110.075   1
  -2   6  10 926.536 121.646   1
  -2  -6  10 958.692 101.685   1
  -2  -6  10 1128.75 106.583   1
   2  -6  -9 53.0937 40.0734   1
   2  -6  -9 45.8406 35.8192   1
   2   6  -9 12.9181 37.4863   1
   2   6  -9 23.4798 34.3236   1
   2   6  -9 305.961 65.2874   1
  -2   6   9 16.8816 35.7195   1
  -2   6   9 17.7434 44.8341   1
  -2   6   9   22.34 61.0199   1
  -2  -6   9 41.9693  32.886   1
  -2  -6   9 28.5717 56.1574   1
   2  -6  -8 4983.99 290.846   1
   2   6  -8 3848.10 243.244   1
   2   6  -8 5048.47 318.954   1
   2   6  -8 4207.96 279.401   1
   2  -6  -8 5088.10 375.185   1
  -2   6   8 4616.54 296.208   1
  -2   6   8 4852.43 412.397   1
  -2   6   8 4953.88 310.464   1
  -2  -6   8 4983.04 284.724   1
  -2  -6   8 4884.24 327.944   1
   2  -6  -7 1447.78 115.918   1
   2  -6  -7 1434.91  140.09   1
   2   6  -7 1233.12 168.916   1
   2   6  -7 1049.85  120.45   1
   2   6  -7 1407.79 110.342   1
  -2   6   7 1350.10 127.983   1
  -2   6   7 1378.60 120.687   1
  -2   6   7 1484.82 171.349   1
  -2   6   7 1418.53 139.434   1
  -2   6   7 1130.22 137.924   1
  -2  -6   7 1446.84  102.13   1
  -2   6   7 1150.71 151.756   1
  -2  -6   7 1414.92 95.0776   1
  -2  -6   7 1466.09 100.842   1
  -2  -6   7 1438.44 92.5858   1
  -2  -6   7 1459.68 100.443   1
  -2   6   7 1199.45 102.934   1
   2  -6  -612960.20 717.438   1
   2  -6  -612085.90  638.49   1
   2  -6  -611738.30  660.69   1
   2  -6  -612786.50 673.391   1
   2   6  -611749.40  751.09   1
   2   6  -611894.70 687.877   1
   2   6  -610301.40 551.725   1
   2   6  -611171.80 648.326   1
   2   6  -611770.60 667.055   1
  -2   6   612067.10 707.432   1
  -2   6   612289.20 729.039   1
  -2   6   610508.50 640.662   1
  -2   6   610225.00 580.698   1
  -2  -6   612086.30  680.19   1
  -2  -6   611998.60 650.757   1
  -2  -6   612162.00 666.263   1
  -2  -6   612185.00 644.166   1
  -2  -6   612462.00 655.357   1
  -2   6   612094.90 701.923   1
  -2   6   610548.30 610.143   1
   2  -6  -513396.80  734.40   1
   2  -6  -514265.60 726.111   1
   2  -6  -513715.60 791.427   1
   2  -6  -514544.80 802.685   1
   2  -6  -514478.10 753.581   1
   2   6  -513512.50 805.529   1
   2   6  -511872.60 605.702   1
   2   6  -513198.80 741.182   1
   2   6  -512315.90 710.188   1
   2   6  -512726.20 738.404   1
  -2   6   513502.20 773.994   1
  -2   6   513209.70 837.608   1
  -2   6   513130.90 744.925   1
  -2   6   511364.80 631.636   1
  -2  -6   513873.60 739.037   1
  -2   6   511500.20  637.96   1
  -2  -6   514308.90 729.171   1
  -2  -6   513729.60 756.465   1
  -2  -6   513753.90 703.265   1
  -2  -6   513662.10 721.102   1
   2  -6  -4 5874.82 329.779   1
   2  -6  -4 6321.25 331.247   1
   2  -6  -4 6553.55 307.861   1
   2  -6  -4 5866.03 298.883   1
   2  -6  -4 6387.94 282.921   1
   2   6  -4 5558.78  255.37   1
   2   6  -4 5959.34 307.704   1
   2   6  -4 5699.20  310.09   1
   2   6  -4 5841.52 323.207   1
   2   6  -4 6468.70  337.25   1
  -2   6   4 6102.70 321.814   1
  -2   6   4 5951.42 307.549   1
  -2   6   4 6033.34 342.032   1
  -2   6   4 5297.23 267.308   1
  -2   6   4 5286.52 300.682   1
  -2  -6   4 6258.74 274.667   1
  -2  -6   4 5897.47 248.285   1
  -2  -6   4 6271.41 296.184   1
  -2  -6   4 6223.18 293.097   1
   2  -6  -3 5112.77 222.378   1
   2  -6  -3 5225.15 191.617   1
   2  -6  -3 5036.89 259.274   1
   2  -6  -3 5223.84  242.22   1
   2   6  -3 4523.05 243.595   1
   2   6  -3 4624.54 173.373   1
   2   6  -3 4336.25 174.436   1
   2   6  -3 4639.65 255.972   1
   2   6  -3 4772.81 231.858   1
   2   6  -3 4159.63 163.193   1
   2   6  -3 5333.83 260.534   1
   2  -6  -3 5115.86 237.264   1
  -2   6   3 5200.53 253.642   1
  -2   6   3 4102.35 206.176   1
  -2   6   3 4810.19 227.793   1
  -2   6   3 4446.72 236.477   1
  -2   6   3 4358.60 206.771   1
  -2  -6   3 5172.47 261.029   1
  -2  -6   3 5152.88 200.506   1
  -2  -6   3 4979.19 183.238   1
  -2  -6   3 5074.53 209.599   1
  -2   6   3 4610.76 168.535   1
  -2   6   3 4793.69 270.354   1
   2  -6  -2 663.926 28.0789   1
   2  -6  -2 701.901  62.346   1
   2  -6  -2 807.639 48.4204   1
   2  -6  -2 682.117 45.2413   1
   2  -6  -2 735.798 54.2051   1
   2  -6  -2  769.77 47.5595   1
   2   6  -2 767.403 40.0971   1
   2   6  -2  553.04 38.4358   1
   2   6  -2 642.803 46.3612   1
   2   6  -2 576.108 19.6402   1
   2   6  -2 725.318 64.9095   1
   2   6  -2 636.851 31.7138   1
   2   6  -2 665.112 68.1502   1
   2   6  -2 630.409 58.1918   1
  -2   6   2 584.466 46.9968   1
  -2   6   2 694.131 75.3009   1
  -2   6   2 639.505 40.8648   1
  -2   6   2 570.559 40.8844   1
  -2   6   2  672.88 69.9942   1
  -2  -6   2 652.727 43.7646   1
  -2  -6   2 759.232   24.31   1
  -2  -6   2 586.891 19.7893   1
  -2  -6   2 791.999 25.0958   1
  -2   6   2  617.38 52.2327   1
   2  -6  -1 1773.61 88.1293   1
   2  -6  -1 1815.60 81.6815   1
   2  -6  -1 1761.47  98.954   1
   2  -6  -1 1684.41 89.2075   1
   2  -6  -1 1749.96  142.49   1
   2  -6  -1 1741.32 54.9968   1
   2   6  -1 1625.67 79.6697   1
   2   6  -1 1741.14 83.7883   1
   2   6  -1 1553.42 90.4863   1
   2   6  -1 1514.91 97.8447   1
   2   6  -1 1533.81 73.5623   1
   2   6  -1 1592.02 72.7438   1
   2   6  -1 1646.41  104.06   1
  -2   6   1 1626.19  84.874   1
  -2   6   1 1644.55 75.9934   1
  -2   6   1 1477.48 81.8408   1
  -2   6   1 1602.05 64.2288   1
  -2   6   1 1709.43 88.6355   1
  -2   6   1 1590.14 153.548   1
  -2  -6   1 1683.52 97.7247   1
   2  -6   013682.80  653.10   1
   2  -6   012926.40 724.847   1
   2  -6   013950.30 655.452   1
   2  -6   013962.90 662.551   1
   2  -6   013893.50 672.519   1
   2   6   012523.50 627.182   1
   2   6   013049.20 643.536   1
   2   6   011273.50 582.237   1
   2   6   012461.70 615.178   1
   2   6   013475.80 668.759   1
   2   6   013008.00 653.592   1
   2   6   010324.70 507.034   1
   2   6   012661.90 707.391   1
  -2   6   013411.30 638.339   1
  -2   6   013868.90 673.309   1
  -2   6   012245.70 600.394   1
  -2   6   012297.10 682.592   1
  -2   6   012167.20 582.412   1
   2  -6   115831.90 753.549   1
   2  -6   115195.90 763.202   1
   2  -6   114569.90 776.111   1
   2  -6   115471.80 773.381   1
   2  -6   115267.40 735.534   1
   2   6   114337.50 782.703   1
   2   6   114319.10 697.166   1
   2   6   114106.50 735.207   1
   2   6   114656.90 728.374   1
   2   6   112254.30 665.789   1
   2   6   114416.20 725.305   1
   2   6   114097.20 686.596   1
  -2   6  -114845.50 742.091   1
  -2   6  -115037.00 753.689   1
  -2   6  -114087.70 714.278   1
  -2   6  -113901.90 683.314   1
  -2  -6  -115597.30 752.379   1
  -2   6  -114187.10 844.218   1
   2  -6   2 6952.39 363.273   1
   2  -6   2 7279.24 336.897   1
   2  -6   2 6877.79 314.684   1
   2  -6   2 6876.69 375.184   1
   2  -6   2 7100.63 314.469   1
   2   6   2 7090.97 335.726   1
   2   6   2 6712.58 310.979   1
   2   6   2 6356.88 281.502   1
   2   6   2 6863.89 308.988   1
   2   6   2 5763.63 304.172   1
   2   6   2 6163.42 271.211   1
   2   6   2 6726.02 335.755   1
  -2   6  -2 6659.67 320.225   1
  -2   6  -2 6243.34 294.942   1
  -2   6  -2 6429.90 292.862   1
  -2   6  -2 6422.01 338.858   1
  -2  -6  -2 6958.64 334.861   1
   2  -6   3 546.437 40.0927   1
   2  -6   3 557.561 44.3587   1
   2  -6   3 580.163 50.6062   1
   2  -6   3  602.64 72.8769   1
   2  -6   3 559.049 41.3918   1
   2   6   3 470.512 53.1409   1
   2   6   3 516.784 66.1264   1
   2   6   3 472.617 36.1565   1
   2   6   3  509.35  39.858   1
   2   6   3 528.971 56.0362   1
   2   6   3 478.976 28.5794   1
   2   6   3 425.541 31.5417   1
  -2   6  -3 488.772 51.5936   1
  -2   6  -3 452.401 74.8098   1
  -2   6  -3 530.236 56.7927   1
  -2   6  -3 484.939 43.8923   1
  -2   6  -3 491.625 56.4559   1
  -2  -6  -3 491.598 17.5836   1
  -2  -6  -3 504.586 42.1806   1
   2  -6   4 122.927 28.8094   1
   2  -6   4 185.658 35.2613   1
   2  -6   4 151.368 32.5284   1
   2  -6   4 102.139 28.0269   1
   2  -6   4 237.427 43.0693   1
   2   6   4 135.538 44.6136   1
   2   6   4 245.246  38.229   1
   2   6   4 157.879 21.7627   1
   2   6   4 116.034 49.7711   1
   2   6   4 247.326 41.9053   1
  -2   6  -4 88.9879 43.5974   1
  -2   6  -4 145.617 31.6236   1
  -2   6  -4 115.154   35.90   1
  -2   6  -4 148.185 27.8048   1
  -2  -6  -4 137.503 18.0485   1
  -2  -6  -4 175.856 43.8792   1
  -2   6  -4 178.054 46.7185   1
   2  -6   5 135.367 48.7142   1
   2  -6   5 151.749 31.1462   1
   2  -6   5 161.227 30.4206   1
   2  -6   5 143.731 37.9441   1
   2  -6   5 162.387 32.3259   1
   2   6   5 113.116 35.6125   1
   2   6   5 148.784 35.7554   1
   2   6   5 118.042 40.7787   1
   2   6   5 163.683 45.5018   1
  -2   6  -5 143.833 63.5099   1
  -2   6  -5 112.798 34.7139   1
  -2   6  -5 234.486 32.1685   1
  -2   6  -5 112.344 49.9087   1
  -2   6  -5 128.195 30.8399   1
  -2  -6  -5 157.074 31.4448   1
   2  -6   6 3886.51 224.606   1
   2  -6   6 3461.57 181.635   1
   2  -6   6 3446.66 220.511   1
   2  -6   6 3561.99 194.714   1
   2  -6   6 3649.76 196.853   1
   2   6   6 3152.28 194.231   1
   2   6   6 3247.94 261.739   1
   2   6   6 3456.36 202.193   1
   2   6   6 3605.90 234.341   1
  -2   6  -6 3293.99 208.967   1
  -2   6  -6 3246.33 222.486   1
  -2   6  -6 3325.58 186.997   1
  -2   6  -6 2937.43 209.636   1
  -2  -6  -6 3410.44 188.181   1
  -2   6  -6 3176.07 199.354   1
   2  -6   7 754.573 74.2608   1
   2  -6   7  795.98 63.3686   1
   2  -6   7 751.269 68.5918   1
   2   6   7 500.977 68.1363   1
   2   6   7 753.306 144.915   1
  -2   6  -7  661.95 84.7317   1
  -2   6  -7 476.766 56.9364   1
  -2   6  -7 709.934 71.8707   1
  -2  -6  -7 736.461 73.1753   1
   2  -6   8 872.126  80.068   1
   2  -6   8 855.848 89.5691   1
   2   6   8 906.685 172.555   1
  -2   6  -8 736.801  101.39   1
  -2   6  -8 738.464 85.1558   1
  -2  -6  -8 808.122 86.8562   1
   2  -6   9 2534.38 171.607   1
   2  -6   9 2648.95 189.224   1
   2   6   9 2626.40  226.83   1
  -2   6  -9 2362.48 196.966   1
  -2   6  -9 2199.79  229.77   1
  -2  -6  -9 2605.98 244.672   1
   2  -6  10 3910.34  258.96   1
   2  -6  10 3552.52 232.954   1
   2   6  10 4010.00 306.568   1
  -2   6 -10 3234.46 251.414   1
  -2   6 -10 3148.57 233.591   1
  -2  -6 -10 3569.80 246.227   1
   2  -6  11 513.473 84.2926   1
   2  -6  11 460.739 111.312   1
   2   6  11 439.185 94.6424   1
  -2   6 -11 417.971 80.6729   1
  -2   6 -11 437.245 132.959   1
  -2  -6 -11 501.771 85.1114   1
   2  -6  12 767.492 93.0033   1
   2  -6  12 581.409 120.081   1
   2   6  12 601.977 152.383   1
  -2   6 -12  610.68 88.8415   1
  -2  -6 -12 641.885 143.702   1
   2  -6  13 383.173 66.2918   1
   2   6  13 318.044 66.7581   1
  -2   6 -13 298.409  64.153   1
  -2  -6 -13 389.992 100.433   1
   2  -6  14 2057.20 134.401   1
  -2   6 -14 1691.15 164.569   1
  -2  -6 -14 1909.46 132.589   1
   2  -7 -14 778.419 97.9361   1
   2   7 -14 509.465 75.9937   1
  -2   7  14 611.074 94.6253   1
  -2  -7  14 804.311 69.4861   1
  -2  -7  14 619.724 54.9147   1
   2  -7 -13 109.053 42.5591   1
   2   7 -13 78.7197  57.191   1
  -2   7  13 142.034 45.0756   1
  -2  -7  13 128.744 64.7543   1
  -2  -7  13 95.4533 37.7296   1
   2  -7 -12 3482.00 302.735   1
   2  -7 -12 3953.28 252.573   1
   2   7 -12 3469.94 247.563   1
   2   7 -12 3259.43  221.53   1
  -2   7  12 3632.72 262.513   1
  -2  -7  12 4383.87  323.99   1
  -2  -7  12 3591.89 235.853   1
   2  -7 -11 291.328 68.0488   1
   2  -7 -11  308.22 72.6176   1
   2   7 -11 307.386  74.913   1
   2   7 -11 278.897 65.0725   1
  -2   7  11 277.566 119.644   1
  -2  -7  11 348.237 99.5198   1
  -2  -7  11 560.274  72.134   1
   2  -7 -10  713.00 89.0957   1
   2  -7 -10 686.575 94.5098   1
   2   7 -10 560.678 81.9434   1
   2   7 -10 663.714 151.479   1
  -2   7  10 625.498 95.7416   1
  -2   7  10 656.447 152.958   1
  -2   7  10 541.799 90.0447   1
  -2  -7  10  778.08 90.1513   1
  -2  -7  10 734.437 84.9268   1
   2  -7  -9 293.219 63.3924   1
   2  -7  -9 301.604  103.86   1
   2   7  -9  367.66 75.0503   1
   2   7  -9 244.723 86.5556   1
  -2   7   9 277.467 66.3733   1
  -2   7   9 304.456 69.7137   1
  -2   7   9 316.581  78.821   1
  -2  -7   9 302.039  61.892   1
  -2  -7   9 285.827 55.9141   1
   2  -7  -8 4253.92 279.069   1
   2  -7  -8 4528.25 326.508   1
   2   7  -8 4263.84 370.124   1
  -2   7   8 4217.18  290.15   1
  -2   7   8 4134.44 310.231   1
  -2  -7   8 4500.65 319.666   1
  -2  -7   8 4108.90 290.724   1
   2  -7  -7 3713.49 207.279   1
   2  -7  -7 3411.39 263.805   1
   2   7  -7 2416.91 226.679   1
   2   7  -7 3200.85 219.603   1
  -2   7   7 3545.09 238.409   1
  -2   7   7 2791.20 222.379   1
  -2   7   7 3435.79  255.16   1
  -2   7   7 2957.27 195.829   1
  -2   7   7 2773.93  178.99   1
  -2  -7   7 3504.17 244.092   1
  -2  -7   7 2992.21 163.275   1
  -2  -7   7 3408.83 191.659   1
  -2  -7   7 3360.30 181.654   1
  -2  -7   7 3396.12 235.243   1
   2  -7  -6 808.377 84.2229   1
   2  -7  -6 783.494 61.6628   1
   2  -7  -6 736.897 103.138   1
   2   7  -6 466.815 66.6353   1
   2   7  -6  589.76 101.809   1
   2   7  -6 713.136 84.8779   1
  -2   7   6 782.237 141.117   1
  -2   7   6 781.544 125.031   1
  -2   7   6 792.571 89.8747   1
  -2  -7   6 777.649  82.399   1
  -2   7   6 604.503 88.0843   1
  -2   7   6 638.487 70.7634   1
  -2   7   6 558.278 62.8002   1
  -2  -7   6  772.15 60.7414   1
  -2  -7   6 699.499 52.8806   1
  -2  -7   6 755.875 67.5816   1
   2  -7  -5 443.717 95.4815   1
   2  -7  -5  516.37  76.363   1
   2  -7  -5 440.506 40.2766   1
   2  -7  -5 493.784 51.9912   1
   2   7  -5 377.334 60.2035   1
   2   7  -5  408.11 66.1049   1
   2   7  -5  392.18  52.511   1
   2   7  -5 456.533  59.675   1
  -2   7   5 304.766 44.5175   1
  -2   7   5 480.892 71.6397   1
  -2   7   5 281.594 63.1227   1
  -2   7   5 482.272 98.7824   1
  -2   7   5 428.799 58.7259   1
  -2  -7   5 394.731 48.1194   1
   2  -7  -4 1791.98 83.2721   1
   2  -7  -4 1848.79 164.944   1
   2  -7  -4 1693.84 100.268   1
   2  -7  -4 1864.11 132.838   1
   2   7  -4 1619.22 116.709   1
   2   7  -4 1654.35 139.949   1
   2   7  -4 1784.41  115.60   1
   2   7  -4 1720.63 126.093   1
  -2   7   4 1385.41  111.20   1
  -2   7   4 1766.14 117.522   1
  -2   7   4 1290.45 121.053   1
  -2   7   4 1381.00 86.3216   1
  -2   7   4 1765.67 134.407   1
  -2   7   4 1690.56 105.771   1
  -2  -7   4 1784.18 100.542   1
   2  -7  -3 9400.52 501.464   1
   2  -7  -3 9010.19 443.994   1
   2  -7  -3 9007.44 394.186   1
   2  -7  -3 9881.39 452.773   1
   2  -7  -3 9077.49 475.631   1
   2   7  -3 8741.19 448.826   1
   2   7  -3 8542.87 535.863   1
   2   7  -3 9120.81 474.756   1
   2   7  -3 8144.10 449.633   1
  -2   7   3 9124.76 517.103   1
  -2   7   3 8660.51 569.034   1
  -2   7   3 7489.85 401.652   1
  -2   7   3 8707.86 460.797   1
  -2   7   3 7756.50 442.241   1
  -2  -7   3 9129.68 443.052   1
   2  -7  -2 6119.39 281.384   1
   2  -7  -2 6234.41 332.267   1
   2  -7  -2 5986.98 238.115   1
   2  -7  -2 6100.27 281.017   1
   2  -7  -2 6378.19 272.646   1
   2  -7  -2 6553.18 293.955   1
   2   7  -2 5421.69 246.054   1
   2   7  -2 5770.10 316.527   1
   2   7  -2 5477.30 238.187   1
   2   7  -2 5625.28 297.234   1
   2   7  -2 5805.81 283.461   1
   2   7  -2 5902.07 290.797   1
   2   7  -2 5086.14 259.594   1
  -2   7   2 5384.06 247.914   1
  -2   7   2 5338.69 269.608   1
  -2   7   2 6563.03 345.983   1
  -2   7   2 5765.85 252.951   1
  -2   7   2 5686.66 236.196   1
  -2   7   2 5684.12 395.194   1
  -2  -7   2 6138.82 282.581   1
   2  -7  -1 1278.18  37.266   1
   2  -7  -1 1476.26 87.2527   1
   2  -7  -1 1421.70 89.5521   1
   2  -7  -1 1363.39  126.47   1
   2  -7  -1 1365.78  61.131   1
   2  -7  -1 1374.22 68.9189   1
   2   7  -1 1134.61 79.7524   1
   2   7  -1 1241.65 92.1046   1
   2   7  -1 1211.09 71.8715   1
   2   7  -1 1361.24 95.2841   1
   2   7  -1 1294.72 74.8325   1
   2   7  -1 1238.71 85.9013   1
   2   7  -1 1221.56 109.897   1
  -2   7   1 1083.86 74.4749   1
  -2   7   1 1433.05 109.848   1
  -2   7   1 1189.37 75.1344   1
  -2   7   1 1100.31 40.9034   1
  -2   7   1 1322.44 79.6317   1
  -2   7   1 1237.36 75.9463   1
  -2  -7   1 1365.41 71.3024   1
   2  -7   0 74.6349 29.4411   1
   2  -7   0 36.7886 16.7873   1
   2  -7   0 86.2487 19.6504   1
   2  -7   0  45.552 16.7525   1
   2  -7   0 106.061 14.8075   1
   2   7   0  49.327 28.1155   1
   2   7   0   45.94 42.7816   1
   2   7   0 73.2538  27.361   1
   2   7   0  44.334 18.7592   1
   2   7   0 74.8896 21.9881   1
   2   7   0 41.6717 17.4207   1
   2   7   0 42.0802 20.4778   1
   2   7   0 117.553  36.858   1
  -2   7   0 33.5343 19.2339   1
  -2   7   0 36.0501 54.2031   1
  -2   7   0 29.8666  22.114   1
  -2   7   0 82.0698 23.4929   1
   2  -7   1 2729.81 134.442   1
   2  -7   1 2757.35 120.481   1
   2  -7   1 2847.77 120.313   1
   2  -7   1 2713.86 118.788   1
   2  -7   1 2704.99 151.168   1
   2   7   1 2608.37 143.654   1
   2   7   1 2525.79 119.619   1
   2   7   1 2196.64  134.19   1
   2   7   1 2616.85 125.755   1
   2   7   1 2523.36 168.749   1
   2   7   1 2610.90 124.288   1
   2   7   1 2908.36  173.77   1
   2   7   1 2419.54 117.663   1
  -2   7  -1 2574.73 213.113   1
  -2   7  -1 2655.67 132.741   1
  -2   7  -1 2611.45  133.65   1
  -2   7  -1 2494.36 130.512   1
  -2   7  -1 2411.22 133.683   1
   2  -7   2 1980.54 92.3253   1
   2  -7   2 1966.39 150.899   1
   2  -7   2 1887.31 105.102   1
   2  -7   2 1970.08 113.449   1
   2  -7   2 1953.35 110.539   1
   2   7   2 1746.90 83.0302   1
   2   7   2 1807.93  114.58   1
   2   7   2 1622.83 113.119   1
   2   7   2 1649.34 84.4505   1
   2   7   2 1791.72 114.356   1
   2   7   2 1882.25 119.975   1
   2   7   2 1826.23 97.9851   1
  -2   7  -2 1747.20 88.2382   1
  -2   7  -2 1820.29 164.031   1
  -2   7  -2 1791.17 105.931   1
  -2   7  -2 1752.47 98.5124   1
  -2   7  -2 1798.38 131.519   1
  -2  -7  -2 2034.35 120.273   1
   2  -7   3 488.534 45.5239   1
   2  -7   3 481.347 57.0289   1
   2  -7   3  485.61 75.1251   1
   2  -7   3 507.648 75.7102   1
   2  -7   3 525.379 40.2298   1
   2   7   3 450.706 46.0595   1
   2   7   3 404.782 34.7158   1
   2   7   3 391.476 37.0465   1
   2   7   3  391.48  56.623   1
   2   7   3 326.558 26.8379   1
   2   7   3 473.851 46.1213   1
   2   7   3 445.711 58.4692   1
  -2   7  -3  487.25  39.268   1
  -2   7  -3 396.742  52.267   1
  -2   7  -3 402.712 44.7782   1
  -2   7  -3  469.44 52.2388   1
  -2   7  -3 460.259 39.3664   1
  -2  -7  -3 518.234 40.9575   1
   2  -7   4  24.084 21.1035   1
   2  -7   4 42.1159 23.4125   1
   2  -7   4 82.1235 26.8414   1
   2  -7   4  26.339 25.7321   1
   2  -7   4 25.7601 20.2979   1
   2   7   4 69.8968 31.2404   1
   2   7   4 81.2744 39.0963   1
   2   7   4 39.9842 24.0378   1
   2   7   4 75.6667 25.7389   1
   2   7   4 64.3154 32.7311   1
  -2   7  -4 32.6242 20.5626   1
  -2   7  -4 25.9073 39.1612   1
  -2   7  -4  20.888 24.0135   1
  -2   7  -4 35.8716 31.5306   1
  -2   7  -4 32.7962 28.9028   1
  -2  -7  -4 26.7849 21.2083   1
   2  -7   515404.80 862.685   1
   2  -7   514316.80 768.154   1
   2  -7   513963.70 744.718   1
   2  -7   514884.80 838.837   1
   2  -7   515436.30 904.765   1
   2   7   513609.10 817.445   1
   2   7   513420.80 809.101   1
   2   7   512640.30  792.20   1
   2   7   512235.00 740.398   1
  -2   7  -512756.90 706.734   1
  -2   7  -512170.20 698.706   1
  -2   7  -512931.50 822.109   1
  -2   7  -512722.70 730.817   1
  -2   7  -512455.30 729.855   1
  -2  -7  -513571.90 731.413   1
   2  -7   617144.40 967.585   1
   2  -7   615883.40 949.248   1
   2  -7   616880.30 947.124   1
   2  -7   616884.50 944.836   1
   2   7   615446.30 961.683   1
   2   7   617346.60 1076.36   1
  -2   7  -615244.30 991.126   1
  -2   7  -615569.50 952.669   1
  -2   7  -614941.90  864.74   1
  -2   7  -615959.50 978.364   1
  -2   7  -613311.60 800.251   1
  -2  -7  -616498.90  979.81   1
   2  -7   7 4612.97 307.603   1
   2  -7   7 4630.53 260.366   1
   2   7   7 4615.72 319.002   1
  -2   7  -7 4206.88  285.73   1
  -2   7  -7 4021.80 292.193   1
  -2  -7  -7 4405.17 254.004   1
   2  -7   8 5785.46 391.067   1
   2  -7   8 6019.09 348.491   1
   2   7   8 6015.57 416.125   1
  -2   7  -8 5477.89 459.074   1
  -2   7  -8 4970.63 313.143   1
  -2  -7  -8 5917.56 345.234   1
   2  -7   9 467.944 104.598   1
   2  -7   9 467.208 75.1747   1
   2   7   9 476.019 153.575   1
  -2   7  -9 449.069 136.713   1
  -2   7  -9 390.322 109.213   1
  -2  -7  -9 483.403 113.486   1
   2  -7  10 1046.91 105.716   1
   2  -7  10 1107.21 160.008   1
   2   7  10 1134.27  143.28   1
  -2   7 -10 971.282  124.54   1
  -2   7 -10  812.76 103.864   1
  -2  -7 -10 1084.51 111.287   1
   2  -7  11 156.203  55.705   1
   2  -7  11 152.675 50.9426   1
   2   7  11 293.951 113.813   1
  -2   7 -11 136.085 62.9802   1
  -2   7 -11 119.856  83.637   1
  -2  -7 -11 174.166 89.3388   1
   2  -7  12 6168.33 371.345   1
   2  -7  12 7286.39  428.49   1
   2   7  12 6850.89 455.353   1
  -2   7 -12 5551.08 385.643   1
  -2   7 -12 5330.97 357.864   1
  -2  -7 -12 7063.94 489.405   1
   2  -7  13 58.5128  31.028   1
   2  -7  13 80.4898 37.4184   1
   2   7  13 75.5632 65.5784   1
  -2   7 -13 72.7677 37.1742   1
  -2  -7 -13 89.1089 60.4458   1
   2  -7  14 1654.62 110.394   1
   2  -7  14 1608.56 108.654   1
  -2  -7 -14 1665.73 111.946   1
   2  -8 -14 208.606 35.0489   1
  -2   8  14 134.036 32.0434   1
  -2  -8  14 249.403 38.3062   1
   2  -8 -13 395.901 55.7491   1
  -2   8  13 312.768 60.9021   1
  -2  -8  13 466.485 60.2687   1
   2  -8 -12 49.8632 36.8999   1
   2   8 -12 46.0832 62.2948   1
  -2   8  12 40.2574 41.7312   1
  -2  -8  12  76.395 37.8716   1
   2  -8 -11  136.50 47.2255   1
   2   8 -11 160.997 87.8002   1
  -2   8  11 73.8993 51.8558   1
  -2   8  11 67.9718 57.2294   1
  -2  -8  11 174.268 48.0085   1
   2  -8 -10 422.193  71.122   1
   2   8 -10 496.248 88.9298   1
  -2   8  10  429.46 124.896   1
  -2   8  10 443.998 88.7325   1
  -2  -8  10 467.069 113.376   1
   2  -8  -9 2154.49 206.059   1
   2  -8  -9 1800.95  217.02   1
   2   8  -9 2012.39 177.331   1
  -2   8   9 1881.55 254.729   1
  -2   8   9 1929.32 242.907   1
  -2  -8   9 2151.80 157.475   1
   2  -8  -8  649.98 78.5401   1
   2  -8  -8  591.43 81.2389   1
   2   8  -8 593.712 92.2705   1
  -2   8   8 561.096 96.1554   1
  -2   8   8 624.809 105.362   1
  -2  -8   8 604.983 78.8697   1
   2  -8  -7 9034.04  544.52   1
   2  -8  -710559.70 586.251   1
   2   8  -7 9238.46 584.782   1
  -2   8   7 9412.48 631.439   1
  -2   8   7 9642.61 621.024   1
  -2  -8   7 9982.67 561.909   1
   2  -8  -6 685.482   81.18   1
   2  -8  -6 734.563 84.9719   1
   2  -8  -6 609.893 95.5607   1
   2   8  -6 512.792 82.0306   1
  -2   8   6 461.812 56.7509   1
  -2   8   6 639.107 80.7406   1
  -2   8   6 755.376 93.3051   1
  -2   8   6 494.337 82.7369   1
  -2   8   6 448.199 61.2978   1
  -2  -8   6 673.064 96.3151   1
   2  -8  -5 4034.25 191.401   1
   2  -8  -5 3980.40 215.388   1
   2  -8  -5 4037.87 259.036   1
   2  -8  -5 4454.66 265.687   1
   2   8  -5 3851.81 234.701   1
   2   8  -5 3787.07 238.456   1
  -2   8   5 4215.86 243.251   1
  -2   8   5 3047.99 175.379   1
  -2   8   5 3004.36 208.906   1
  -2   8   5 4156.91 269.205   1
  -2   8   5 3768.37 241.786   1
  -2  -8   5 4272.67 221.563   1
   2  -8  -4 29.8846 20.8916   1
   2  -8  -4 13.5209 22.1468   1
   2  -8  -4 35.7897  17.251   1
   2  -8  -4 36.4777 32.8929   1
   2  -8  -4 46.4295  32.013   1
   2   8  -4 12.7097  25.542   1
   2   8  -4  17.198 30.0074   1
   2   8  -4 27.5336 33.4067   1
   2   8  -4 15.1912 24.6494   1
  -2   8   4  6.1668 23.0612   1
  -2   8   4 26.4251 36.0569   1
  -2   8   4 20.9049 23.9819   1
  -2   8   4 22.3244 44.8659   1
  -2   8   4 32.2845 27.5823   1
  -2  -8   4  125.57 23.0025   1
   2  -8  -3 2204.68  100.58   1
   2  -8  -3 2272.67  193.10   1
   2  -8  -3 2072.11 138.052   1
   2  -8  -3 2039.51 110.709   1
   2   8  -3 2087.17 135.479   1
   2   8  -3 2266.73 152.405   1
   2   8  -3 2218.88  165.35   1
   2   8  -3 1613.23 110.435   1
   2   8  -3 1936.28 117.344   1
  -2   8   3 2163.11 168.764   1
  -2   8   3 1849.01 115.906   1
  -2   8   3 2211.11 167.155   1
  -2  -8   3 2335.95 121.974   1
   2  -8  -2 2646.55 128.327   1
   2  -8  -2 2707.04 130.359   1
   2  -8  -2 2679.36 153.494   1
   2  -8  -2 2719.91 160.948   1
   2   8  -2 2282.40 115.761   1
   2   8  -2 2573.24 142.445   1
   2   8  -2 2312.01 128.843   1
   2   8  -2 2489.05 207.856   1
   2   8  -2 2138.58 127.731   1
   2   8  -2 2468.28 186.877   1
   2   8  -2 2340.18 110.097   1
  -2   8   2 2694.52 181.677   1
  -2   8   2 2476.20 176.443   1
  -2   8   2 2431.46 102.995   1
  -2   8   2 1973.43  99.623   1
  -2   8   2 2290.19  162.24   1
  -2  -8   2 2725.71 163.923   1
   2  -8  -1 7605.64 380.185   1
   2  -8  -1 7566.51 331.922   1
   2  -8  -1 7518.50 353.042   1
   2  -8  -1 7435.13 451.772   1
   2   8  -1 7233.06 386.894   1
   2   8  -1 6832.34  353.43   1
   2   8  -1 7392.05 369.189   1
   2   8  -1 6812.27  383.39   1
   2   8  -1 6916.77 337.626   1
   2   8  -1 6845.94 358.107   1
   2   8  -1 6644.83 378.059   1
  -2   8   1 6101.11 310.124   1
  -2   8   1 7257.77 413.796   1
  -2   8   1 7314.44 357.404   1
  -2   8   1 7075.65 362.269   1
  -2   8   1 7144.14 426.153   1
  -2  -8   1 7642.15 364.893   1
   2  -8   0 663.782 51.1166   1
   2  -8   0 540.294  39.125   1
   2  -8   0 618.616 36.3322   1
   2  -8   0 538.009  39.206   1
   2  -8   0 536.825 63.1092   1
   2   8   0 503.225 59.0513   1
   2   8   0  462.51 60.0382   1
   2   8   0 455.114 55.1255   1
   2   8   0 483.258 62.0827   1
   2   8   0 485.533 63.4916   1
   2   8   0 490.223 45.9723   1
   2   8   0  561.55 48.9841   1
   2   8   0 524.843 48.5371   1
  -2   8   0 541.311 45.3549   1
  -2   8   0 575.364 76.3535   1
  -2   8   0 457.464 35.8762   1
  -2   8   0 743.676 55.9768   1
  -2   8   0 500.025 52.8715   1
   2  -8   110606.80 528.515   1
   2  -8   110856.50 586.899   1
   2  -8   110904.70 587.798   1
   2  -8   110613.20 507.579   1
   2  -8   110613.00 494.682   1
   2   8   1 8663.38 550.187   1
   2   8   1 9531.70 512.013   1
   2   8   110865.20 538.822   1
   2   8   110022.20 504.916   1
   2   8   110084.40 544.504   1
   2   8   1 9092.54  498.41   1
   2   8   1 9721.70 488.692   1
   2   8   1 9977.61 576.898   1
  -2   8  -110197.80 521.548   1
  -2   8  -1 9968.03 526.701   1
  -2   8  -110008.00 657.209   1
  -2   8  -110132.50 522.685   1
  -2   8  -1 9327.71 459.694   1
   2  -8   2 138.973 23.9317   1
   2  -8   2 235.541 51.2926   1
   2  -8   2 155.878 34.0716   1
   2  -8   2 155.306 36.4494   1
   2   8   2  101.73 23.3691   1
   2  -8   2 127.331 22.9299   1
   2   8   2 129.727 40.6178   1
   2   8   2 120.705 38.9015   1
   2   8   2 220.208 29.4239   1
   2   8   2 128.289 38.1151   1
   2   8   2 87.3522 32.1639   1
   2   8   2 123.485 44.0791   1
  -2   8  -2 134.358 52.8879   1
  -2   8  -2 115.003 49.5363   1
  -2   8  -2  135.17 65.5543   1
  -2   8  -2 109.217 22.6982   1
  -2   8  -2 124.153 32.2835   1
  -2  -8  -2 120.311 24.7629   1
   2  -8   3 3544.61 170.865   1
   2  -8   3 3925.97 258.154   1
   2  -8   3 3910.63 213.653   1
   2  -8   3 3647.36 171.974   1
   2  -8   3 3644.40 174.213   1
   2  -8   3 3672.48 191.175   1
   2   8   3 3426.75  187.64   1
   2   8   3 2928.85 178.742   1
   2   8   3 2942.31 254.421   1
   2   8   3 3434.25 212.296   1
   2   8   3 3419.25 224.361   1
  -2   8  -3 3195.23 168.501   1
  -2   8  -3 3523.70 244.776   1
  -2   8  -3 3313.08 189.664   1
  -2   8  -3 3206.21 201.948   1
  -2  -8  -3 3547.26 174.416   1
   2  -8   4 5795.34 315.255   1
   2  -8   4 5521.46 284.592   1
   2   8   4 5096.14 315.009   1
   2  -8   4 5849.91 318.987   1
   2  -8   4 5408.57 304.757   1
   2  -8   4 5517.73 306.976   1
   2   8   4 5265.22  331.45   1
   2   8   4 4646.91 277.014   1
   2   8   4 4806.23 302.684   1
  -2   8  -4 4962.69 282.357   1
  -2   8  -4 5104.53 350.084   1
  -2   8  -4 4794.08 330.906   1
  -2   8  -4 4981.90 262.446   1
  -2   8  -4 4830.22 256.494   1
  -2  -8  -4 5203.37 261.444   1
   2  -8   5 252.607 71.4232   1
   2  -8   5 336.575 71.5561   1
   2  -8   5 286.225 42.5082   1
   2  -8   5 278.446 62.3372   1
   2   8   5 272.145 51.7457   1
   2   8   5  318.27 64.9737   1
   2   8   5 277.236  57.132   1
  -2   8  -5 194.215 38.9242   1
  -2   8  -5 247.271 59.2082   1
  -2   8  -5 253.567 42.5333   1
  -2   8  -5 208.004 45.0158   1
  -2  -8  -5 334.903 43.8332   1
   2  -8   6 5951.61 317.151   1
   2  -8   6 6079.56  329.05   1
   2   8   6 4343.00 392.827   1
   2   8   6 5866.86 386.529   1
  -2   8  -6 4953.37 287.382   1
  -2   8  -6 5411.11 343.218   1
  -2  -8  -6 5880.02 364.443   1
   2  -8   712140.20 751.804   1
   2  -8   712149.00 741.557   1
   2   8   711666.60  774.82   1
  -2   8  -7 9947.02 601.313   1
  -2   8  -711112.90 710.502   1
  -2  -8  -711946.60 678.214   1
   2  -8   8 69.4585 37.5503   1
   2  -8   8 57.9182 60.8135   1
   2   8   8 54.4856 56.4594   1
  -2   8  -8 29.4242 52.2483   1
  -2   8  -8 110.419 37.8822   1
  -2  -8  -8  45.299 38.0908   1
   2  -8   9 8.47304 45.2174   1
   2  -8   9 2.35826 28.1744   1
   2   8   9-2.98857 41.4487   1
  -2   8  -9 21.8725 37.9007   1
  -2   8  -9 24.3514 28.1334   1
  -2  -8  -9 7.73302 46.3926   1
   2  -8  10 1149.54  113.79   1
   2  -8  10 1128.41 109.882   1
   2   8  10 1075.10 147.636   1
  -2   8 -10 852.252 105.944   1
  -2   8 -10 1040.04  131.28   1
  -2  -8 -10 1179.89 116.526   1
   2  -8  11 40.4576 36.1791   1
   2  -8  11 29.2713 33.1914   1
   2   8  11 31.9781 48.2695   1
  -2   8 -11 31.6745 35.0402   1
  -2   8 -11 30.6714  43.334   1
  -2  -8 -11 29.1572 59.0446   1
   2  -8  12 194.759 49.5031   1
   2  -8  12 117.383 45.3783   1
   2   8  12 191.007 62.7676   1
  -2   8 -12 166.552 76.0648   1
  -2   8 -12 141.408  54.755   1
  -2  -8 -12 191.304 50.9097   1
   2  -8  13 238.537 42.5789   1
   2  -8  13 232.584 41.8966   1
   2   8  13 149.718 47.0147   1
  -2   8 -13 78.7272 39.5532   1
  -2   8 -13 67.0784 54.9767   1
  -2  -8 -13 138.261  68.345   1
  -2  -8 -14  677.00 58.5136   1
  -2  -9  14 299.899 37.9949   1
   2  -9 -13 146.153 34.9927   1
   2   9 -13 52.0902 51.0442   1
  -2   9  13 91.2655 59.3555   1
  -2  -9  13  215.42 39.0613   1
   2  -9 -12 998.793 128.439   1
   2   9 -12 992.973 100.787   1
  -2   9  12 970.726 107.709   1
  -2  -9  12 1242.00 101.884   1
   2  -9 -11 5015.05 355.007   1
   2   9 -11 4835.03 325.449   1
  -2   9  11 4636.22 331.112   1
  -2   9  11 4441.98 305.886   1
  -2  -9  11 5575.10  383.34   1
   2  -9 -10 4624.77 350.816   1
   2   9 -10 4851.56 329.612   1
  -2   9  10 4516.31 397.411   1
  -2   9  10 4439.60 339.439   1
  -2  -9  10 5333.62 317.763   1
   2  -9  -9  139.18 46.2987   1
   2   9  -9 137.871 57.5279   1
  -2   9   9 105.865 58.9558   1
  -2   9   9 97.6003  103.71   1
  -2  -9   9 153.712 48.1943   1
   2  -9  -8 621.668 72.6773   1
   2   9  -8 549.284 148.367   1
  -2   9   8 541.207 157.708   1
  -2   9   8 499.713 97.8693   1
  -2  -9   8 714.706 115.009   1
   2  -9  -717354.30 1068.78   1
   2   9  -717455.70 1245.31   1
  -2   9   718375.10 1222.53   1
  -2   9   717823.40 1218.78   1
  -2  -9   718281.30 1159.24   1
   2  -9  -6 2056.51  151.59   1
   2   9  -6 2198.17 237.081   1
  -2   9   6 2114.24 184.055   1
  -2   9   6 2370.09 195.163   1
  -2  -9   6 2267.35 145.821   1
   2  -9  -5  588.22 82.7021   1
   2   9  -5 489.235  115.94   1
  -2   9   5 454.716 77.8162   1
  -2  -9   5 466.041 87.5175   1
   2  -9  -4 241.835 60.6317   1
   2   9  -4  205.25 56.2259   1
  -2   9   4 263.919 83.1153   1
  -2  -9   4 299.972 44.6014   1
   2  -9  -3 1257.83 110.247   1
   2   9  -3 1111.47 99.2176   1
   2   9  -3 1195.30 160.606   1
   2   9  -3 1181.50 131.223   1
  -2   9   3 935.666 116.539   1
  -2   9   3 1273.43 122.066   1
  -2   9   3 1172.59 141.751   1
  -2  -9   3 1307.73 87.8568   1
   2  -9  -2 7947.15 444.619   1
   2   9  -2 6946.12 385.394   1
   2   9  -2 7261.50 430.766   1
   2   9  -2 7383.87 402.026   1
  -2   9   2 7406.95 408.705   1
  -2   9   2 6516.84 365.696   1
  -2   9   2 7041.16 518.563   1
  -2  -9   2 7954.96  400.28   1
   2  -9  -1 1879.86 129.679   1
   2   9  -1 1803.27 133.752   1
   2   9  -1 1719.47 136.896   1
   2   9  -1 1735.95  147.66   1
   2   9  -1 1731.87 100.257   1
   2   9  -1 1597.35 108.788   1
   2   9  -1 1522.99 111.678   1
   2   9  -1 1816.09 146.799   1
   2   9  -1 1635.35  130.14   1
  -2   9   1 1772.24 90.6886   1
  -2   9   1 1678.76 114.057   1
  -2   9   1 1892.70 154.893   1
  -2   9   1 1801.28 118.866   1
   2  -9   0 300.846 80.2295   1
   2   9   0 341.283 43.4029   1
   2   9   0 274.151  40.269   1
   2   9   0 284.029 58.1943   1
   2   9   0 343.897 60.8327   1
   2   9   0 285.688 51.8705   1
   2   9   0 368.489 74.0548   1
   2   9   0 229.503 34.2451   1
   2   9   0 246.094 36.2168   1
  -2   9   0 248.178  45.813   1
  -2   9   0 320.467 69.5353   1
  -2   9   0 439.802 67.4815   1
  -2   9   0 391.707  59.963   1
   2  -9   1 14.7096 15.5149   1
   2  -9   1  16.909 16.1077   1
   2   9   1 15.8315 17.9668   1
   2  -9   1 17.9635 14.0403   1
   2  -9   1 4.88136 42.2908   1
   2   9   1 100.061  28.347   1
   2   9   1 18.0229  23.244   1
   2   9   1 106.337 20.5714   1
   2   9   1 19.8461 18.3326   1
   2   9   1 19.9241 18.9989   1
   2   9   1-0.08586  24.801   1
   2   9   1 19.6386 17.5441   1
  -2   9  -1 37.1171 34.2498   1
  -2   9  -1-0.73972 19.6479   1
  -2   9  -1 24.7469 23.6937   1
  -2   9  -1 18.6143 35.4904   1
  -2   9  -1 7.59372 38.6158   1
   2  -9   2 3619.75 206.503   1
   2  -9   2 3510.90 162.279   1
   2  -9   2 3374.65 161.947   1
   2  -9   2 3346.16 184.609   1
   2   9   2 2874.06 159.651   1
   2   9   2 2705.44  196.22   1
   2   9   2 3188.05 170.441   1
   2   9   2 3196.62 200.948   1
   2   9   2 3287.71 216.997   1
   2   9   2 3055.67 177.537   1
  -2   9  -2 3338.42 189.179   1
  -2   9  -2 3442.58 239.518   1
  -2   9  -2 3345.18 228.282   1
  -2   9  -2 3139.38 232.772   1
   2  -9   3 7715.00 404.388   1
   2  -9   3 7719.84 377.737   1
   2  -9   3 8032.36 390.662   1
   2  -9   3 8763.86 476.151   1
   2   9   3 7450.21 406.957   1
   2   9   3 7315.21 439.232   1
   2   9   3 6660.35 387.982   1
   2   9   3 6349.39 412.137   1
  -2   9  -3 7233.24 412.787   1
  -2   9  -3 7571.24  416.60   1
  -2   9  -3 7067.09 430.291   1
  -2   9  -3 6236.48 364.711   1
  -2   9  -3 7489.55 420.668   1
  -2  -9  -3 7892.88 428.966   1
   2  -9   4 1490.02 121.544   1
   2  -9   4 1571.68  109.40   1
   2  -9   4 1583.87 152.521   1
   2  -9   4 1537.54 93.7448   1
   2  -9   4 1508.26 123.239   1
   2   9   4 1188.08 111.743   1
   2   9   4 1491.47 150.346   1
   2   9   4 1473.09 133.887   1
  -2   9  -4 1311.48 115.969   1
  -2   9  -4 1544.56 123.898   1
  -2   9  -4 1210.26 90.8135   1
  -2  -9  -4 1619.61  98.836   1
   2  -9   5 1252.27 133.139   1
   2  -9   5 1221.03 136.696   1
   2  -9   5 1169.71 85.2091   1
   2  -9   5 1176.82 86.2364   1
   2  -9   5 1192.90 84.1709   1
   2   9   5 1130.26 125.361   1
   2   9   5 952.275 112.918   1
  -2   9  -5 872.157 91.4816   1
  -2   9  -5 1163.68 115.553   1
  -2   9  -5 985.693 85.5614   1
  -2  -9  -5 1153.12 116.889   1
   2  -9   6 5557.95 349.357   1
   2  -9   6 5683.96 323.488   1
   2   9   6 5472.85 385.592   1
  -2   9  -6 4474.74 276.258   1
  -2   9  -6 5262.19 424.752   1
  -2  -9  -6 5575.90 304.742   1
   2  -9   7 658.376 72.9149   1
   2  -9   7 664.902 79.1488   1
   2   9   7 560.839 108.469   1
  -2   9  -7 612.615 102.976   1
  -2   9  -7 545.221 101.418   1
  -2  -9  -7 544.789  109.25   1
   2  -9   8 1103.98 99.8232   1
   2  -9   8 1095.00 103.259   1
   2   9   8 1059.61 138.944   1
  -2   9  -8 987.665 130.183   1
  -2   9  -8 725.003 90.1302   1
  -2  -9  -8 1100.47 144.965   1
   2   9   9 3406.96 284.297   1
   2  -9   9 3459.86 227.617   1
   2  -9   9 3513.87 224.907   1
  -2   9  -9 2556.26 197.007   1
  -2   9  -9 3110.23 253.787   1
  -2  -9  -9 3498.01 282.184   1
   2  -9  10 557.957 116.364   1
   2  -9  10 513.898  76.977   1
   2   9  10 577.643 107.124   1
  -2   9 -10 465.239 96.7136   1
  -2   9 -10 382.421 113.032   1
  -2  -9 -10 588.368 79.3909   1
   2  -9  11 1256.02  109.71   1
   2  -9  11 1321.77 115.316   1
   2   9  11 1191.66 146.211   1
  -2   9 -11 1219.72 191.179   1
  -2   9 -11 861.213 102.371   1
  -2  -9 -11 1289.34 162.395   1
   2  -9  12 1414.94 108.062   1
   2  -9  12 1375.68 107.256   1
   2   9  12 1351.10 133.733   1
  -2   9 -12 1352.76 122.966   1
  -2   9 -12 812.687 95.1891   1
  -2  -9 -12 1532.93 155.559   1
   2  -9  13 2731.12 146.934   1
   2  -9  13 2673.54 177.772   1
   2   9  13 2354.60  207.03   1
  -2  -9 -13 2767.60 198.706   1
  -2  10  13 78.4991 28.0529   1
  -2 -10  13 117.701 30.8541   1
   2 -10 -12 4.45363 20.8928   1
   2  10 -12 30.4005 25.9931   1
  -2  10  12 3.73725 37.0402   1
  -2  10  12 21.1548 25.7331   1
  -2 -10  12 13.1048 39.1792   1
   2 -10 -11 266.477 48.3041   1
   2  10 -11  256.64 101.571   1
  -2  10  11 237.715 64.0911   1
  -2  10  11 250.726 60.2573   1
  -2 -10  11 299.312 57.3046   1
   2 -10 -10 25.3721 41.8465   1
   2  10 -10 7.32735 36.2346   1
  -2  10  10 3.93918 34.8252   1
  -2  10  10 21.9243 37.2767   1
  -2 -10  10 36.7281 46.6005   1
   2 -10  -9 212.075 51.1625   1
   2  10  -9 312.008 111.863   1
  -2  10   9 303.012 72.5528   1
  -2  10   9 240.924 80.7948   1
  -2 -10   9 304.088 59.7384   1
   2  10  -8 1102.71 133.482   1
  -2  10   8 1120.33 136.948   1
  -2  10   8 1135.04 219.689   1
  -2 -10   8 1307.57 112.933   1
   2  10  -7 278.898 72.4383   1
  -2  10   7 257.951 85.9296   1
  -2  10   7 258.388 116.774   1
  -2 -10   7  245.45 53.7931   1
   2  10  -6 9367.54 609.515   1
  -2  10   6 9728.49 664.537   1
  -2  10   610188.40 673.887   1
  -2 -10   610544.60 660.432   1
   2 -10  -5 794.204 99.6807   1
   2  10  -5 660.173 138.839   1
  -2  10   5 590.469 95.1574   1
  -2 -10   5 741.058 76.5623   1
   2 -10  -411337.80 686.758   1
   2  10  -4 9672.01  602.02   1
  -2  10   410008.00 709.263   1
  -2 -10   411369.70 621.469   1
   2  10  -3 361.877 98.5758   1
   2 -10  -3 345.142 69.7525   1
  -2  10   3 366.393 65.4531   1
  -2 -10   3 381.482 54.1786   1
   2 -10  -2 6981.64 410.695   1
   2  10  -2 6586.13 374.994   1
   2  10  -2 6119.54 348.733   1
  -2  10   2 6609.58 390.709   1
   2 -10  -1 1738.44 130.453   1
   2  10  -1 1650.07  111.88   1
   2  10  -1 1566.10 182.489   1
   2  10  -1 1238.80 103.985   1
   2  10  -1 1591.69 115.747   1
   2  10  -1 1429.71  96.473   1
   2  10  -1 1417.13 104.559   1
  -2  10   1 1780.31 168.396   1
   2 -10   019633.80 1165.22   1
   2  10   017231.50 1011.67   1
   2  10   016705.10 1035.74   1
   2  10   015332.30 969.696   1
   2  10   016705.90 1040.58   1
   2  10   017961.90 1028.91   1
   2  10   017092.00 1055.34   1
  -2  10   018815.20 1061.23   1
  -2  10   018954.40 1117.42   1
   2  10   1 2950.23 181.407   1
   2 -10   1 3473.08 205.176   1
   2  10   1 2349.15 181.193   1
   2  10   1 2645.52 176.183   1
   2  10   1 2649.11 242.688   1
   2  10   1 2275.99 145.897   1
   2  10   1 2861.57 207.557   1
   2  10   1 2414.33  207.08   1
   2  10   1 2740.29 163.953   1
  -2  10  -1 3167.49 231.749   1
  -2  10  -1 3272.78 241.668   1
  -2  10  -1 3226.66 179.315   1
   2 -10   2 3241.33 193.177   1
   2  10   2 2252.76 175.022   1
   2  10   2 2473.43 157.582   1
   2  10   2 2659.54 182.749   1
   2  10   2 2175.24  139.92   1
   2  10   2 2457.10 162.619   1
  -2  10  -2 2799.59 218.339   1
  -2  10  -2 3013.41 223.763   1
  -2  10  -2 2835.84 211.023   1
   2 -10   3 1845.98 128.046   1
   2  10   3 1527.17 114.489   1
   2  10   3 1384.22 117.572   1
   2  10   3 1216.63 94.6735   1
   2  10   3 1305.72  99.147   1
   2  10   3 1608.71 135.925   1
  -2  10  -3 1681.95 126.071   1
  -2  10  -3 1872.31 179.964   1
   2 -10   4 7627.72 482.892   1
   2  10   4 7393.94 476.816   1
   2  10   4 5896.20 459.858   1
  -2  10  -4 7760.05 534.724   1
  -2  10  -4 7281.10 487.422   1
  -2 -10  -4 7578.92 437.834   1
   2  10   5 19.7355 41.1944   1
   2  10   5 8.47072 37.6189   1
  -2  10  -5 14.2951 38.3801   1
  -2  10  -5 40.3854  30.083   1
  -2 -10  -5  27.301 25.3204   1
   2 -10   6 8675.65 501.351   1
   2  10   6 8076.87 564.016   1
  -2  10  -6 7776.62 512.953   1
  -2 -10  -6 8160.12 462.811   1
   2 -10   7 253.442 59.2652   1
   2  10   7 247.719 81.4414   1
  -2  10  -7 265.772 77.6317   1
  -2 -10  -7 249.079 53.9713   1
   2 -10   8 3241.30 214.336   1
   2  10   8 2810.20 260.211   1
  -2  10  -8 2700.80 324.509   1
  -2 -10  -8 3033.90 200.091   1
   2 -10   9 2053.22 155.975   1
   2  10   9 1867.72 278.573   1
  -2  10  -9 1683.83 181.471   1
  -2 -10  -9 2066.75 152.632   1
   2 -10  10 933.864 95.8574   1
   2 -10  10 979.635 136.744   1
   2  10  10 935.828  131.95   1
  -2  10 -10 1016.71 178.503   1
  -2  10 -10 637.016 96.7257   1
  -2 -10 -10 1029.80 98.9374   1
   2 -10  11 318.653 84.5444   1
   2 -10  11 320.994 54.9223   1
   2  10  11 338.587 81.0773   1
  -2  10 -11 222.844 87.5359   1
  -2  10 -11 315.611 74.8263   1
  -2 -10 -11 403.038 60.4242   1
   2 -10  12 907.062 72.6793   1
   2 -10  12 934.912  99.423   1
   2  10  12 932.696 102.406   1
  -2  10 -12 1036.90 140.665   1
  -2  10 -12 576.341 105.107   1
  -2 -10 -12 1028.71 81.5782   1
   2  11 -13 39.3627 32.2459   1
   2  11 -12 1442.27 103.224   1
  -2  11  12 1122.33 89.8489   1
  -2  11  12 1141.81  94.868   1
  -2 -11  12 1805.55 106.908   1
   2  11 -11 1048.52 101.059   1
  -2  11  11 918.839 98.3822   1
  -2  11  11 868.841  145.74   1
  -2 -11  11 1104.03 92.3943   1
   2  11 -10 1004.90 164.392   1
  -2  11  10 859.376 109.063   1
  -2  11  10 812.185 164.816   1
  -2 -11  10 1046.08 97.2563   1
   2  11  -9 276.428 67.4015   1
  -2 -11   9 232.349 84.8332   1
  -2  11   9 184.415 115.327   1
  -2  11   9 172.615 66.1489   1
   2  11  -8 41.8026  43.343   1
  -2  11   8 9.51979 77.2505   1
  -2  11   8 49.0164 70.8405   1
  -2 -11   8 26.4609  52.609   1
   2  11  -7 1885.56 176.519   1
  -2  11   7 2033.54 208.504   1
  -2  11   7 2011.12 192.549   1
  -2 -11   7 2133.20 201.407   1
   2  11  -6 578.552 93.5635   1
  -2  11   6 570.593  99.039   1
  -2  11   6 518.678 107.848   1
  -2 -11   6 573.621 74.7051   1
   2 -11  -5 1699.92 154.021   1
   2  11  -5 1412.78 203.818   1
  -2 -11   5 1610.74 124.279   1
  -2  11   5 1445.19 214.872   1
   2 -11  -4 2446.59 189.554   1
   2  11  -4 2040.19 170.635   1
  -2  11   4 2051.93  180.08   1
  -2 -11   4 2335.49 154.371   1
   2 -11  -3 47.2243 42.2158   1
   2  11  -3 40.4514 57.9993   1
   2  11  -3 38.1779  31.791   1
  -2  11   3 58.4808 40.2034   1
   2 -11  -2 2436.98 177.923   1
   2  11  -2 2220.00 203.165   1
   2  11  -2 1980.33 150.316   1
  -2  11   2 2290.56 228.516   1
   2 -11  -1 2018.55 153.673   1
   2  11  -1 1808.45 169.122   1
   2  11  -1 1690.61 129.589   1
  -2  11   1 1775.35 143.368   1
   2 -11   0 30.8556 34.4351   1
   2  11   0-0.06982 43.2307   1
   2  11   0 23.4895 39.7496   1
   2  11   0  71.191 44.6574   1
  -2  11   0 47.4487 32.6048   1
  -2  11   0 12.3771 24.1226   1
   2 -11   1 2752.10  184.13   1
   2  11   1 2067.71 161.222   1
   2  11   1 2324.91 164.567   1
  -2  11  -1 2622.56 234.309   1
  -2  11  -1 2549.14 160.694   1
   2 -11   2 1330.48 111.718   1
   2  11   2 1028.78 108.806   1
   2  11   2 958.003 102.382   1
  -2  11  -2 1232.97 145.276   1
  -2  11  -2 1220.74 111.753   1
   2 -11   3 94.4792 38.6275   1
   2  11   3 58.6075 64.4084   1
   2  11   3 96.3063 47.4091   1
  -2  11  -3 67.5014 42.0394   1
  -2  11  -3 72.2369 39.0703   1
   2 -11   4 2861.78 187.898   1
   2  11   4 2653.83  292.49   1
   2  11   4 2048.50 188.744   1
  -2  11  -4 2673.58 247.122   1
  -2  11  -4 2821.64 198.845   1
   2  11   5 1856.26 182.639   1
  -2  11  -5 1934.48 165.839   1
  -2  11  -5 1861.23 156.388   1
  -2 -11  -5 1894.69 127.496   1
   2  11   6 818.097 124.438   1
  -2  11  -6 768.352 165.632   1
  -2  11  -6 746.784 143.533   1
  -2 -11  -6 813.936 115.706   1
   2  11   7 5844.10 427.382   1
  -2  11  -7 5644.21 390.375   1
  -2  11  -7 5114.89 354.796   1
  -2 -11  -7 6459.45 367.502   1
   2  11   8 9539.24 765.186   1
  -2  11  -8 8537.89  579.52   1
  -2  11  -8 7909.00 536.705   1
  -2 -11  -810467.10 595.022   1
   2  11   9  789.44 187.437   1
  -2  11  -9 736.841 143.109   1
  -2  11  -9 793.385 116.281   1
  -2 -11  -9 1012.95 95.9216   1
   2  11  10 1060.78 131.129   1
  -2  11 -10 727.244  98.081   1
  -2  11 -10 952.538 118.033   1
  -2 -11 -10 1274.22 99.9912   1
   2  11  11 3035.77  281.83   1
  -2  11 -11 2741.20  192.35   1
  -2  11 -11 1931.62 155.265   1
  -2 -11 -11 3157.76 172.598   1
   2  11  12 38.1378 45.9538   1
  -2  11 -12 22.0148 31.2899   1
  -2  11 -12 22.5508 25.8357   1
   2  12 -12 16.9976 18.5314   1
   2  12 -12 12.1634 19.3458   1
   2  12 -11 540.437 67.1557   1
   2  12 -11 373.117 54.5578   1
  -2  12  11 367.944 60.3052   1
  -2  12  11 481.105 60.6323   1
   2  12 -10 510.506 103.874   1
  -2  12  10 249.954 62.5654   1
  -2  12  10 238.103 97.8371   1
  -2 -12  10 257.273 53.3956   1
   2  12  -9 4489.52 309.348   1
  -2  12   9 4415.90 316.492   1
  -2  12   9 4038.63 310.453   1
  -2 -12   9 5011.79 290.171   1
   2  12  -8 1279.47 135.275   1
  -2  12   8 1250.07 142.101   1
  -2  12   8 1257.92 151.961   1
  -2 -12   8 1363.39 115.992   1
   2  12  -7 4601.09 332.002   1
  -2  12   7 5009.61 388.605   1
  -2  12   7 4901.16 360.871   1
  -2 -12   7 5328.25  315.25   1
   2  12  -6 2528.04 208.943   1
  -2  12   6 2511.94 228.449   1
  -2  12   6 2653.65 323.797   1
  -2 -12   6 2904.63 189.488   1
   2  12  -5 2091.94 242.623   1
  -2  12   5 2137.36 202.821   1
  -2  12   5 2096.95 197.474   1
   2 -12  -4 60.5927 40.7709   1
   2  12  -4 16.1165 50.7931   1
   2  12  -4 21.2605 37.4312   1
  -2  12   4 16.9822 41.9815   1
   2 -12  -3 2637.20 201.094   1
   2  12  -3 1962.71 212.286   1
   2  12  -3 2240.76  171.08   1
  -2  12   3 2277.88 195.602   1
   2 -12  -2 259.429 53.8179   1
   2  12  -2  65.057 43.1544   1
   2  12  -2 59.7112 66.6218   1
  -2  12   2 85.9083 51.6846   1
   2 -12  -1 2470.97 182.536   1
   2  12  -1 2061.02 146.574   1
   2  12  -1 1787.55 147.574   1
  -2  12   1 2220.11 181.124   1
   2 -12   0 313.524 68.1694   1
   2  12   0 254.575 87.6917   1
  -2  12   0 331.982 100.828   1
   2 -12   1 6282.48 435.619   1
   2  12   1 4344.48 296.813   1
  -2  12  -1 5305.33 343.613   1
  -2  12  -1 5335.70 311.852   1
   2 -12   2 656.313 84.0702   1
   2  12   2 446.981 80.8778   1
  -2  12  -2 577.704 87.6223   1
  -2  12  -2 677.786 78.8265   1
   2 -12   3 327.603 59.6389   1
   2  12   3 192.892 68.5697   1
  -2  12  -3 329.034 98.5127   1
  -2  12  -3 340.731 66.5135   1
   2  12   4 2936.79  235.91   1
   2  12   4 1934.41 198.138   1
  -2  12  -4 3108.27 217.517   1
  -2  12  -4 3395.17 227.583   1
   2  12   5 2053.73 199.817   1
  -2  12  -5 1947.74 169.569   1
  -2  12  -5 2180.14 180.557   1
   2  12   6 767.732 185.785   1
  -2  12  -6 845.388  113.70   1
  -2  12  -6 763.077 96.5873   1
   2  12   7 37.5721   93.15   1
  -2  12  -7 62.3615 67.1373   1
  -2  12  -7 106.971 52.8585   1
   2  12   8 83.7903 51.6118   1
  -2  12  -8 21.9576 74.4469   1
  -2  12  -8 26.7538 59.7121   1
   2  12   9 477.987 89.8469   1
  -2  12  -9 341.232 66.2492   1
  -2  12  -9 506.531 125.129   1
   2  12  10 26.5946 66.3916   1
  -2  12 -10 24.2144 48.0472   1
  -2  12 -10 76.4853 63.1861   1
   2  12  11 19.0591 28.9476   1
  -2  12 -11 6.80721 27.2117   1
  -2  12 -11 16.1473 32.6852   1
   2  13 -11 1048.10 78.4488   1
   2  13 -11 764.965 64.7163   1
  -2  13  11 708.619 63.9343   1
  -2  13  11 867.363 103.335   1
   2  13 -10  9.1149 26.5802   1
   2  13 -10 61.9047 51.3768   1
  -2  13  10 101.378 49.5419   1
  -2  13  10 27.7145 31.9049   1
   2  13  -9 552.665 79.5663   1
  -2  13   9 560.173  127.18   1
  -2  13   9 419.111 81.5578   1
   2  13  -8  281.37 67.9896   1
  -2  13   8 281.938  70.002   1
  -2  13   8 225.025 120.337   1
   2  13  -7 1751.02 160.386   1
  -2  13   7 1720.69 266.617   1
  -2  13   7 1781.73 234.604   1
   2  13  -6 739.308 151.435   1
  -2  13   6 609.699 107.301   1
  -2  13   6 727.289 122.638   1
   2  13  -5 83.2082 50.5457   1
  -2  13   5  84.171 59.8512   1
  -2  13   5 92.9691 56.2502   1
   2  13  -4 5306.51 417.509   1
  -2  13   4 5127.52  376.08   1
  -2  13   4 5445.07 397.675   1
   2 -13  -3 2824.68 211.201   1
   2  13  -3 2277.26 181.064   1
  -2  13   3 2356.72 216.057   1
   2 -13  -2 451.042  82.321   1
   2  13  -2 424.119 70.1065   1
  -2  13   2 371.174 86.7628   1
   2 -13  -1 654.601 91.6085   1
   2  13  -1 440.246 76.5298   1
   2  13  -1 456.112 105.183   1
  -2  13   1 595.058 139.327   1
   2 -13   0 931.225 117.219   1
   2  13   0 110.446   99.66   1
  -2  13   0 222.625 72.3308   1
   2 -13   1 132.965 51.7555   1
   2  13   1 117.505  49.325   1
  -2  13  -1 118.636 54.5601   1
   2 -13   2 6267.78 444.027   1
   2  13   2 4504.19 341.219   1
   2  13   2 5595.40 434.914   1
  -2  13  -2 6034.83  393.57   1
  -2  13  -2 6207.63 373.233   1
   2 -13   3 768.467 131.099   1
   2  13   3 664.049 102.124   1
   2  13   3  537.24 98.4149   1
  -2  13  -3 830.706 95.4385   1
  -2  13  -3 759.067 145.694   1
   2  13   4 1804.88 244.789   1
  -2  13  -4 1869.94 158.787   1
  -2  13  -4 1882.51 165.058   1
   2  13   5 1201.48 207.239   1
  -2  13  -5 1148.49 123.042   1
  -2  13  -5 1247.74 129.072   1
   2  13   6 6300.45 444.557   1
  -2  13  -6 6382.69 416.234   1
  -2  13  -6 6253.07  408.14   1
   2  13   7 1145.56 136.347   1
  -2  13  -7 921.272 107.241   1
  -2  13  -7 1205.29 180.995   1
   2  13   8 43.6073 42.6159   1
  -2  13  -8 31.1632  32.947   1
  -2  13  -8 27.5753 40.2122   1
   2  13   9 183.391 97.5526   1
  -2  13  -9  182.96 47.4721   1
  -2  13  -9 231.639 59.0714   1
   2  13  10 3850.66 248.444   1
  -2  13 -10 2931.24 196.009   1
  -2  13 -10 3893.27 291.501   1
   2  13  11 109.725 40.1026   1
  -2  13 -11 172.997 37.7506   1
   2  14 -10 149.772  33.026   1
   2  14 -10 182.142 65.0889   1
  -2  14  10 129.614 55.6596   1
  -2  14  10 204.384  40.932   1
   2  14  -9 257.126 52.9392   1
  -2  14   9 247.796 52.9417   1
  -2  14   9 163.652 51.9781   1
   2  14  -8 133.399 47.4129   1
  -2  14   8 125.934 77.8466   1
  -2  14   8 75.3482 53.0509   1
   2  14  -7 675.989 93.6058   1
  -2  14   7 758.745 116.238   1
  -2  14   7 671.951 98.9651   1
   2  14  -6 1525.28 202.272   1
  -2  14   6 1534.66 154.186   1
  -2  14   6 1681.46 247.821   1
   2  14  -5 319.493 69.4109   1
  -2  14   5 333.472 88.6166   1
  -2  14   5 287.672 77.6515   1
   2  14  -4 9015.24  566.09   1
  -2  14   4 9854.39 760.794   1
   2  14  -3 150.721 83.3139   1
  -2  14   3 188.459 69.0628   1
   2 -14  -2 328.121 66.0843   1
   2  14  -2 152.566 51.7965   1
   2  14  -2 206.322 54.3615   1
  -2  14   2 212.063 110.795   1
   2 -14  -1 313.208 71.2602   1
   2  14  -1  226.57 63.5317   1
  -2  14   1 273.558 111.628   1
   2 -14   0 3095.80 227.163   1
  -2  14   0 2611.80 228.357   1
   2 -14   1 1003.93 160.187   1
  -2  14  -1 937.856  119.57   1
   2 -14   2 3459.59 225.626   1
   2  14   2 2207.55 212.213   1
  -2  14  -2 3150.43 242.961   1
  -2  14  -2 3025.41 265.813   1
   2  14   3 43.1979 55.0664   1
  -2  14  -3 159.157  47.957   1
  -2  14  -3  92.809 81.4061   1
  -2  14  -4 23.4856 35.9379   1
  -2  14  -4  34.735 36.1327   1
  -2  14  -5 3123.92 228.245   1
  -2  14  -6 291.662 65.5776   1
  -2  14  -6 375.457 72.1219   1
  -2  14  -7 474.147 75.5466   1
  -2  14  -7 689.944 132.003   1
   2  14   8 208.975 62.0562   1
  -2  14  -8 270.357 59.6409   1
  -2  14  -8 151.147 78.3226   1
   2  14   9 6.96055 51.0192   1
  -2  14  -9 16.9905 30.9629   1
  -2  14  -9 41.4741 26.3152   1
   2  14  10 421.172 55.4668   1
  -2  14 -10 302.735 46.1714   1
  -2  14 -10 469.385 84.4261   1
   2  15  -9 1388.49 130.882   1
  -2  15   9 1380.79 134.436   1
  -2  15   9 1027.99 87.5946   1
   2  15  -8 49.9589 49.4799   1
  -2  15   8 29.5607  49.498   1
  -2  15   8 28.3331 31.3267   1
   2  15  -7 957.034 138.362   1
  -2  15   7 894.738 99.8388   1
  -2  15   7 938.479 114.514   1
   2  15  -6 56.0812 39.9081   1
  -2  15   6 62.6316 42.1726   1
  -2  15   6 64.2989 53.2914   1
   2  15  -5 429.867 111.253   1
  -2  15   5 529.838 101.164   1
   2  15  -4 1378.17 125.791   1
  -2  15   4 1490.52 164.084   1
  -2  15   3 37.2716 47.3786   1
  -2  15   2 2008.17 264.238   1
  -2  15   1 243.874 72.4187   1
   2 -15   0 294.541 66.4119   1
  -2  15   0  260.65 71.6506   1
   2 -15   1 1034.85 100.724   1
   2  15   1 525.548 150.718   1
  -2  15  -1 924.665 117.446   1
  -2  15  -2 243.913 102.231   1
  -2  15  -3 38.0634 38.3947   1
  -2  15  -3 29.6963 34.9636   1
  -2  15  -4 2608.73 187.028   1
  -2  15  -4 2324.12 195.247   1
  -2  15  -5 2605.69 188.836   1
  -2  15  -5 2347.17 191.413   1
  -2  15  -6 72.8544 65.4241   1
  -2  15  -6 81.2918 42.7141   1
   2  15   7 2344.46 180.642   1
  -2  15  -7 2178.43 219.997   1
  -2  15  -7 2736.67 180.432   1
   2  15   8 311.562 58.1943   1
  -2  15  -8 287.377 51.6982   1
  -2  15  -8 387.218 88.2272   1
   2  15   9 70.3659 48.2405   1
  -2  15  -9 48.8062 49.4211   1
  -2  15  -9 67.5442  42.244   1
   2  16  -8 409.508 47.7217   1
  -2  16   8 450.607 53.2993   1
   2  16  -7 352.632 51.5961   1
  -2  16   7  390.54 86.6127   1
  -2  16   7 328.407  60.238   1
   2  16  -6 1159.35 138.833   1
  -2  16   6 1170.91 107.021   1
  -2  16   6 1411.56  133.57   1
   2  16  -5 364.161 57.7226   1
  -2  16   5 497.363 128.317   1
   2  16  -4 66.2923 33.5911   1
  -2  16   4 65.2068  51.789   1
  -2  16   3 233.228  72.326   1
  -2  16   2 6131.01 510.846   1
  -2  16   1 526.952 140.211   1
  -2  16   0  840.93 112.641   1
  -2  16  -1 2058.86 237.324   1
  -2  16  -2 913.557 158.164   1
  -2  16  -3 5706.95 383.757   1
  -2  16  -4 72.2943 59.0164   1
  -2  16  -4 33.1536 51.5997   1
  -2  16  -5 777.131 113.845   1
  -2  16  -5 650.309 80.3463   1
  -2  16  -6 488.964 68.8817   1
  -2  16  -6 588.624 67.2629   1
  -2  16  -7 1005.56 90.5305   1
  -2  16  -7 1225.97 92.5954   1
  -2  16  -8 266.243 39.2463   1
  -2  17   7 11.1958 16.9282   1
  -2  17   6  482.40  62.701   1
  -2  17   5 9.42799 27.7413   1
  -2  17   4 506.914 124.667   1
  -2  17   3 116.196 51.9218   1
  -2  17   2 2145.91 183.201   1
  -2  17   1 1799.21 215.841   1
  -2  17   0 98.2276 74.3369   1
  -2  17  -1 159.468 51.2249   1
  -2  17  -2 801.706 94.7954   1
  -2  17  -3 84.6945  59.812   1
  -2  17  -4 177.857 44.6615   1
  -2  17  -5 36.0852 27.2145   1
  -2  17  -6 663.435 66.6294   1
  -2  18   4  78.701 33.8177   1
  -2  18   3 2837.69 240.879   1
  -2  18   2 536.167 75.3506   1
  -2  18   0 240.765 51.8158   1
  -2  18  -1 592.019 74.5901   1
  -2  18  -2 85.7301 56.0003   1
  -2  18  -3 1806.10 126.517   1
  -2  18  -4 632.756 62.3014   1
  -3   0  16 13.5826 24.3114   1
   3   0 -15 171.844 41.1549   1
   3   0 -15  129.21 41.8535   1
  -3   0  15 171.352 41.7059   1
  -3   0  15 183.925 39.3093   1
   3   0 -14 33.5688 33.2273   1
   3   0 -14  16.314 32.8639   1
  -3   0  14 26.6487 31.4502   1
  -3   0  14 14.2592 32.9387   1
   3   0 -13  115.61 50.0278   1
   3   0 -13 38.2373 49.0616   1
  -3   0  13 110.788 46.0822   1
  -3   0  13  20.526  44.762   1
   3   0 -12 25.6207 53.2243   1
   3   0 -12 30.8089 83.6668   1
  -3   0  12 437.433 84.4802   1
  -3   0  12 15.2979 52.1147   1
   3   0 -11 2387.90 201.646   1
   3   0 -11 2333.98 204.058   1
  -3   0  11 2447.63 203.514   1
  -3   0  11 2356.27  205.76   1
   3   0 -10 25.0741 42.7467   1
   3   0 -10 18.9744 68.2217   1
  -3   0  10 42.4667 42.2246   1
  -3   0  10 46.7895 39.2352   1
   3   0  -9 6061.05 451.769   1
   3   0  -9 5662.80 370.492   1
  -3   0   9 5965.13 375.382   1
  -3   0   9 5860.03 355.127   1
   3   0  -8 25.1031 35.3682   1
   3   0  -8 20.3987  36.081   1
   3   0  -8 25.8378 35.8583   1
  -3   0   8  33.002 32.2182   1
  -3   0   8 92.5422 35.9079   1
  -3   0   8 38.8486 54.3438   1
  -3   0   8 103.833 35.7894   1
  -3   0   8 22.4692 57.9622   1
   3   0  -7 9854.70 514.808   1
   3   0  -711433.50 649.457   1
   3   0  -710471.80 549.384   1
   3   0  -711609.50 700.347   1
   3   0  -710931.00 617.014   1
  -3   0   711614.20 659.195   1
  -3   0   711146.70 634.967   1
  -3   0   711303.00 614.553   1
  -3   0   711664.00 650.857   1
  -3   0   711154.40 633.685   1
   3   0  -6 39.6368 26.4386   1
   3   0  -6 52.1379 18.0658   1
   3   0  -6-0.34461 16.3121   1
   3   0  -6  68.423 44.3057   1
   3   0  -6 50.4062 27.0303   1
   3   0  -6 32.3944 42.1007   1
  -3   0   6 22.9095 7.46049   1
  -3   0   6 68.8344  23.999   1
  -3   0   6 51.2867 46.0333   1
  -3   0   6 78.2322 26.9363   1
  -3   0   6 75.7897 27.0257   1
   3   0  -539690.70 2657.86   1
   3   0  -539275.20 2570.22   1
   3   0  -541285.30 2786.21   1
   3   0  -541210.30 2572.14   1
   3   0  -543330.30 2792.78   1
  -3   0   543591.50 2762.98   1
  -3   0   539834.20 2347.96   1
  -3   0   542397.20 2711.63   1
  -3   0   539626.70 2609.65   1
  -3   0   539349.10 2593.70   1
  -3   0   540151.70 2376.16   1
  -3   0   541682.00 2748.73   1
   3   0  -4 90.8456   34.26   1
   3   0  -4 110.664  40.303   1
   3   0  -4 36.0817 35.7096   1
   3   0  -4 40.5126 25.7693   1
   3   0  -4 45.5915 22.2569   1
   3   0  -4 72.4391 12.4171   1
  -3   0   4 46.1762 8.35874   1
  -3   0   4 40.3652 23.2969   1
  -3   0   4 37.8692 19.1116   1
  -3   0   4 35.0452 22.9262   1
  -3   0   4 54.7794 17.9911   1
  -3   0   4 82.0776 38.6736   1
   3   0  -3 2505.64 121.233   1
   3   0  -3 2497.47 121.406   1
   3   0  -3 2598.01 134.119   1
   3   0  -3 2605.94  136.03   1
   3   0  -3 2633.89 95.6939   1
   3   0  -3 2653.45 119.154   1
  -3   0   3 2590.32 118.776   1
  -3   0   3 2331.93 120.805   1
  -3   0   3 2918.90  120.00   1
  -3   0   3 2409.74 120.694   1
  -3   0   3 2439.24   87.15   1
  -3   0   3 2482.56 125.607   1
   3   0  -2 68.1692 18.6704   1
   3   0  -2 57.5671 29.4712   1
   3   0  -2 53.4028 21.8188   1
   3   0  -2  135.42 18.7358   1
   3   0  -2 66.3378 15.1253   1
   3   0  -2 28.1564  18.664   1
  -3   0   2 43.1327 13.8005   1
  -3   0   2 35.4307 19.0448   1
  -3   0   2 38.2427 19.5643   1
  -3   0   2 34.5283 31.8643   1
  -3   0   2 40.5731 15.2137   1
  -3   0   2 41.4258 19.0926   1
   3   0  -1 5961.31 286.437   1
   3   0  -1 5627.28  235.92   1
   3   0  -1 5585.92 229.437   1
   3   0  -1 5852.69 252.058   1
   3   0  -1 6121.37 242.858   1
   3   0  -1 5561.88 259.465   1
  -3   0   1 5460.01 233.642   1
  -3   0   1 5559.84  223.95   1
  -3   0   1 6382.94 270.283   1
  -3   0   1 5781.13 244.782   1
  -3   0   1 5897.06 249.129   1
  -3   0   1 5764.79 243.373   1
   3   0   0 109.184 16.8053   1
   3   0   0 75.7867 28.3026   1
   3   0   0 124.908 22.5164   1
   3   0   0 107.755  16.868   1
   3   0   0 68.7619 16.6863   1
   3   0   0 88.0795 32.5291   1
   3   0   0 73.4922 28.7509   1
  -3   0   0 118.671 17.4062   1
  -3   0   0 98.4383  16.231   1
  -3   0   0  99.063 10.4891   1
  -3   0   0 156.529 21.5171   1
   3   0   1 770.558 37.8531   1
   3   0   1 782.877 39.1825   1
   3   0   1 804.688 46.9857   1
   3   0   1 811.698  41.539   1
   3   0   1 828.288 50.4621   1
   3   0   1 794.167 41.6254   1
  -3   0  -1 798.468 46.3408   1
  -3   0  -1 771.889 40.7226   1
  -3   0  -1 899.864 41.8055   1
  -3   0  -1 744.375 44.1722   1
   3   0   2 22.6463 23.3505   1
   3   0   2 46.7509 11.6054   1
   3   0   2 26.2398 13.0892   1
   3   0   2 17.6833 21.1693   1
   3   0   2 24.3847 17.3146   1
  -3   0  -2 29.1843 2.28928   1
  -3   0  -2 23.1191 12.5172   1
  -3   0  -2 27.1551 18.6362   1
  -3   0  -2 29.8372 2.10628   1
  -3   0  -2 17.3223 12.3631   1
  -3   0  -2 22.6266 13.5855   1
  -3   0  -2 30.5857 25.0145   1
   3   0   3 3676.29 116.235   1
   3   0   3 4063.97 174.596   1
   3   0   3 4094.15 171.583   1
   3   0   3 4322.25 181.436   1
   3   0   3 4289.55  195.68   1
   3   0   3 4021.29 186.114   1
  -3   0  -3 3990.56 167.813   1
  -3   0  -3 3962.45 181.796   1
  -3   0  -3 4231.22 177.009   1
  -3   0  -3 4011.01  164.79   1
  -3   0  -3 3878.46  165.97   1
  -3   0  -3 3757.25 128.613   1
   3   0   4 22.9835 24.8398   1
   3   0   4 50.4374 22.2435   1
   3   0   4 24.2332 18.4168   1
   3   0   4 29.0743 17.9024   1
   3   0   4  27.472 10.6567   1
   3   0   4 42.6324 23.5662   1
  -3   0  -4  105.55 16.0562   1
  -3   0  -4  11.569 24.8341   1
  -3   0  -4 54.8637 20.3297   1
  -3   0  -4 26.8253 17.4504   1
  -3   0  -4 29.0003 12.8929   1
  -3   0  -4 24.7673 17.3415   1
   3   0   570419.10 5289.69   1
   3   0   572327.20 5257.29   1
   3   0   567774.30 4804.37   1
   3   0   572641.80 5335.43   1
   3   0   576282.30 5710.26   1
   3   0   571535.20 5365.75   1
  -3   0  -566766.90 4909.06   1
  -3   0  -571757.10 5309.06   1
  -3   0  -570359.30 5201.04   1
  -3   0  -573104.50 5265.86   1
  -3   0  -570037.50 5130.17   1
  -3   0  -567920.80 5098.38   1
   3   0   6 7.98442 34.5377   1
   3   0   6 15.4262 11.4074   1
   3   0   6 8.10224 21.1251   1
   3   0   6 21.5045 39.9382   1
   3   0   6 14.7769 19.5403   1
   3   0   6 85.2524 24.5826   1
  -3   0  -6 50.9688 22.8194   1
  -3   0  -6  16.739 13.0914   1
  -3   0  -6 2.68003 20.4788   1
  -3   0  -6 27.8729 19.4659   1
  -3   0  -6 13.5087 21.6832   1
   3   0   710071.40 558.106   1
   3   0   710657.20 582.272   1
   3   0   710707.80 578.989   1
   3   0   711780.20 653.087   1
   3   0   710129.90 517.386   1
  -3   0  -710096.20  546.05   1
  -3   0  -710762.20 597.672   1
  -3   0  -710468.70 577.328   1
  -3   0  -7 9972.28 539.503   1
  -3   0  -710309.90 565.839   1
   3   0   8 16.5609 25.3412   1
   3   0   8 13.0679 38.5815   1
   3   0   8 6.45546 27.5642   1
  -3   0  -8 7.58145 25.5976   1
  -3   0  -8 6.66088 36.4187   1
   3   0   910167.30 621.161   1
   3   0   911291.90 689.303   1
  -3   0  -9 9840.77 587.446   1
  -3   0  -910157.10 620.173   1
   3   0  10 48.0521 40.8623   1
   3   0  10 15.1272  42.254   1
  -3   0 -10 26.3121 38.8278   1
  -3   0 -10 38.0692 56.8541   1
   3   0  11 9400.91 600.907   1
   3   0  11 9504.55 716.325   1
  -3   0 -11 8750.36 560.368   1
  -3   0 -11 9164.29 681.067   1
   3   0  12 56.8781 45.4478   1
  -3   0 -12 30.6692  41.097   1
  -3   0 -12 29.1126 70.6135   1
   3   0  13 579.261 91.7916   1
  -3   0 -13 540.701 132.856   1
  -3   0 -13 538.702 121.107   1
   3   0  14 15.7832 30.1283   1
  -3   0 -14 36.0009 40.9129   1
  -3   0 -14 11.6123 30.2618   1
   3   0  15  2.1593 17.8518   1
  -3   0 -15 8.41853 27.9915   1
   3   1 -15 38.4415  31.737   1
   3   1 -15 71.9638 33.3339   1
   3  -1 -15 102.964 56.6409   1
   3  -1 -15 43.5341 33.6033   1
  -3   1  15 80.6963 50.4792   1
  -3   1  15 80.2032 35.2628   1
  -3  -1  15  124.48 32.2793   1
  -3  -1  15 73.8118 52.3665   1
   3   1 -14 4202.63  352.91   1
   3  -1 -14 4753.84 372.511   1
   3  -1 -14 4286.28 290.981   1
   3   1 -14 4420.08 284.719   1
  -3   1  14 4437.29 352.124   1
  -3  -1  14 4520.54 287.313   1
  -3   1  14 4755.24 309.835   1
  -3  -1  14 4548.39 290.724   1
   3   1 -13 40.7834 46.8226   1
   3  -1 -13   44.98 50.4378   1
   3   1 -13 91.4309 47.3102   1
   3  -1 -13 70.0464 76.9391   1
  -3  -1  13 46.4924 68.3831   1
  -3   1  13 76.0185 44.9545   1
  -3   1  13 43.9059 79.2037   1
  -3  -1  13 72.9799 45.7256   1
   3   1 -12 6771.22 467.942   1
   3   1 -12 6825.27  462.66   1
   3  -1 -12 7583.06 504.659   1
   3  -1 -12 6633.71 457.342   1
  -3  -1  12 7005.70 467.873   1
  -3   1  12 7179.34 556.005   1
  -3  -1  12 6909.23 451.552   1
  -3   1  12 7147.28 488.123   1
   3   1 -11  754.76 167.807   1
   3   1 -11  640.91 107.435   1
   3  -1 -11 677.279 167.627   1
   3  -1 -11 893.175 118.117   1
  -3  -1  11 839.728 103.508   1
  -3  -1  11 813.484 111.403   1
  -3   1  11  727.97 116.823   1
  -3   1  11 674.841 104.176   1
   3   1 -1011255.50 750.791   1
   3   1 -1011966.70 861.968   1
   3  -1 -1011407.80 749.573   1
   3  -1 -1012864.70 925.226   1
  -3  -1  1011936.90 766.491   1
  -3  -1  1012277.80 757.979   1
  -3   1  1011902.40 751.619   1
  -3   1  1012769.20 822.359   1
   3  -1  -9 572.946 87.2346   1
   3   1  -9 492.494 124.866   1
   3   1  -9 509.381 80.7554   1
   3  -1  -9 454.879 78.7136   1
  -3  -1   9 478.883 72.2216   1
  -3   1   9 419.224 74.0773   1
  -3   1   9 467.795 124.737   1
  -3  -1   9 506.636 117.142   1
   3  -1  -8 1133.17  153.46   1
   3   1  -8 1407.86 117.471   1
   3   1  -8 1115.95 110.162   1
   3   1  -8 1158.91 111.607   1
   3  -1  -8 1177.94 101.452   1
   3  -1  -8 1138.21 111.935   1
   3   1  -8 1060.78 109.625   1
   3   1  -8 1190.23 155.694   1
  -3  -1   8 1078.18 155.641   1
  -3   1   8 1255.88 114.099   1
  -3  -1   8 1058.91 105.136   1
  -3  -1   8 1279.08 111.058   1
  -3   1   8 1211.74 109.551   1
  -3   1   8 1310.06 151.805   1
  -3   1   8 1252.50 159.978   1
  -3   1   8 1287.73 116.675   1
  -3  -1   8 1150.00 97.8333   1
  -3  -1   8 1158.72 156.741   1
   3   1  -7 7462.89 421.603   1
   3   1  -7 7760.65 438.503   1
   3   1  -7 7475.81 492.333   1
   3  -1  -7 8172.57  440.03   1
   3  -1  -7 7638.70  427.68   1
   3   1  -7 7238.46 381.043   1
   3  -1  -7 7592.65 428.986   1
   3   1  -7 7151.05 405.733   1
  -3   1   7 7986.10 448.532   1
  -3  -1   7 7996.98 493.726   1
  -3  -1   7 8289.17 455.759   1
  -3  -1   7 7810.52  440.81   1
  -3   1   7 7846.17 512.683   1
  -3   1   7 8125.01 457.742   1
  -3   1   7 7878.13 431.826   1
  -3  -1   7 7531.41 426.146   1
  -3  -1   7 8110.21 472.651   1
  -3   1   7 8059.80 453.403   1
   3   1  -619791.90 1196.83   1
   3   1  -617667.00 1072.19   1
   3   1  -618445.60 1135.66   1
   3  -1  -618164.80 1054.93   1
   3  -1  -619097.40 1073.35   1
   3  -1  -617650.20 1084.33   1
   3  -1  -616789.00 894.713   1
   3  -1  -618309.00 1112.77   1
   3  -1  -617533.30 895.372   1
   3   1  -618143.60 992.144   1
   3   1  -618440.10 1070.31   1
  -3   1   617928.30 919.097   1
  -3  -1   619102.10 1157.74   1
  -3  -1   619500.80 1107.99   1
  -3   1   617036.00 891.782   1
  -3   1   618730.30 1085.55   1
  -3   1   618834.60 1151.54   1
  -3   1   619303.20 1183.22   1
  -3  -1   618516.20 1024.30   1
  -3  -1   618183.20 1051.87   1
  -3  -1   617777.60 1027.24   1
  -3   1   618652.20 1059.64   1
   3   1  -521357.30 1182.91   1
   3  -1  -521383.30 1232.58   1
   3   1  -520573.60 1183.69   1
   3   1  -520607.40 1184.46   1
   3  -1  -521946.50 1144.12   1
   3  -1  -521497.10 1283.83   1
   3  -1  -523089.70 1287.04   1
   3  -1  -521433.80 1230.64   1
   3  -1  -520968.60 1081.81   1
   3   1  -522057.40 1267.64   1
   3   1  -521105.10 1298.64   1
  -3  -1   520950.20 1205.20   1
  -3  -1   523639.80 1309.72   1
  -3   1   521025.90 1273.42   1
  -3   1   521113.10 1223.73   1
  -3   1   520508.30 1109.64   1
  -3   1   521949.90 1283.34   1
  -3   1   522007.50 1212.74   1
  -3   1   521665.90 1227.00   1
  -3  -1   522155.00 1222.14   1
  -3  -1   522439.30 1288.55   1
  -3  -1   521115.40 1215.21   1
   3   1  -4 3387.38 184.925   1
   3  -1  -4 3400.99 151.517   1
   3  -1  -4 3528.74 158.771   1
   3   1  -4 3230.92 157.989   1
   3  -1  -4 3417.75 200.513   1
   3  -1  -4 3244.19 166.734   1
   3  -1  -4 3378.58 167.101   1
   3  -1  -4 3642.17 168.664   1
   3   1  -4 3314.77 220.245   1
   3   1  -4 3237.60 189.968   1
   3   1  -4 3551.98 174.028   1
  -3  -1   4 3366.56 172.592   1
  -3  -1   4 3169.86 157.586   1
  -3   1   4 3323.96 144.364   1
  -3  -1   4 3311.35 168.512   1
  -3  -1   4 3623.96  168.64   1
  -3   1   4 3256.29 167.888   1
  -3   1   4 3445.23 196.815   1
  -3   1   4 3214.07 132.148   1
  -3   1   4 3230.91 201.386   1
  -3   1   4 3411.84 216.455   1
  -3  -1   4 3273.40 160.786   1
   3   1  -320419.50 934.815   1
   3   1  -320062.00 1111.45   1
   3   1  -319458.10 1032.45   1
   3  -1  -321443.20 1109.17   1
   3  -1  -322022.90 1137.06   1
   3  -1  -320399.90 1087.31   1
   3  -1  -321014.30 1119.78   1
   3  -1  -320460.40 1040.39   1
   3  -1  -319530.80 1067.46   1
   3   1  -320836.80 1103.85   1
   3   1  -319471.70 1067.49   1
   3   1  -321176.60 1119.19   1
  -3  -1   320950.90 1153.24   1
  -3   1   319295.40 1011.81   1
  -3  -1   320440.10 1042.64   1
  -3  -1   318939.80 857.717   1
  -3   1   319360.10 1102.52   1
  -3  -1   320206.80 1087.17   1
  -3   1   319662.60 1051.10   1
  -3   1   320193.40 1095.70   1
  -3   1   320605.30 1065.77   1
  -3   1   319306.20 1054.02   1
  -3  -1   319879.70 1061.85   1
  -3  -1   319814.20 1060.43   1
   3   1  -240254.10 2509.58   1
   3  -1  -241416.60 2559.68   1
   3   1  -238312.10 2389.17   1
   3   1  -243060.20 2565.12   1
   3  -1  -242035.10 2495.75   1
   3  -1  -244087.40 2597.09   1
   3  -1  -240568.50 2461.13   1
   3  -1  -239524.10 2361.03   1
   3  -1  -238364.20 2372.20   1
   3   1  -237450.70 2139.97   1
   3   1  -240111.80 2414.91   1
   3   1  -239624.80 2385.21   1
  -3  -1   240885.00 2506.90   1
  -3   1   238692.30 2437.56   1
  -3  -1   238905.40 2298.92   1
  -3   1   236997.10 2277.94   1
  -3   1   239320.00 2407.76   1
  -3   1   237507.00 2246.85   1
  -3   1   238388.50 2368.09   1
  -3   1   238885.80 2378.16   1
  -3  -1   239423.60 2409.74   1
  -3  -1   238633.30 2386.24   1
  -3  -1   237255.70 2105.19   1
  -3  -1   238505.10 2340.42   1
   3   1  -143144.10 2653.91   1
   3   1  -144783.30 2628.04   1
   3   1  -140537.40 2391.05   1
   3   1  -141032.40 2513.43   1
   3  -1  -143827.60 2570.06   1
   3  -1  -140893.40 2470.41   1
   3  -1  -143039.80 2583.37   1
   3  -1  -140741.80 2462.63   1
   3  -1  -139983.30 2433.61   1
   3  -1  -140226.50 2494.19   1
   3   1  -140803.70 2435.08   1
   3   1  -141252.20 2461.65   1
  -3  -1   139294.40 2307.91   1
  -3  -1   140721.70 2475.71   1
  -3  -1   141341.10 2475.83   1
  -3  -1   140833.50 2482.75   1
  -3  -1   141830.60 2581.50   1
  -3   1   142099.00 2569.32   1
  -3   1   141244.00 2483.87   1
  -3   1   142924.60 2614.61   1
  -3   1   138844.30 2365.89   1
  -3   1   139813.10 2383.11   1
  -3   1   140934.00 2480.32   1
  -3  -1   139377.70 2275.93   1
   3   1   045831.60 2818.74   1
   3   1   049874.40 3152.26   1
   3   1   046625.40 2909.82   1
   3  -1   050021.90 3152.20   1
   3   1   047427.70 3003.21   1
   3   1   047813.50 3014.71   1
   3   1   051450.20 2939.27   1
   3  -1   046400.70 2928.57   1
   3  -1   048349.70 2955.33   1
   3  -1   045995.40 2858.42   1
   3  -1   048199.00 3009.59   1
   3  -1   048917.40 3049.02   1
   3  -1   045988.30 2931.39   1
   3   1   048332.50 2958.77   1
   3   1   048497.60 3003.73   1
  -3  -1   043745.80 2701.94   1
  -3  -1   046053.60 2867.28   1
  -3   1   047923.70 2846.62   1
  -3   1   047956.60 3001.55   1
  -3   1   047028.80 3006.38   1
  -3  -1   049484.90 3127.40   1
  -3  -1   045464.80 2596.45   1
  -3   1   045437.00 2687.41   1
  -3   1   044958.50 2895.55   1
   3   1   142995.60 2554.14   1
   3   1   141167.20 2486.90   1
   3   1   142524.40 2564.32   1
   3   1   142907.20 2544.45   1
   3  -1   141130.60 2419.62   1
   3  -1   144307.50 2613.84   1
   3  -1   141713.40 2556.34   1
   3  -1   142346.80 2556.50   1
   3  -1   142405.20 2630.52   1
   3  -1   144245.60 2684.02   1
   3   1   145394.00 2810.85   1
   3   1   142297.10 2635.77   1
  -3  -1  -142191.00 2561.86   1
  -3  -1  -141221.30 2523.27   1
  -3  -1  -140415.40 2429.68   1
  -3   1  -141433.40 2563.70   1
  -3   1  -141376.80 2494.36   1
  -3   1  -141539.30 2349.74   1
  -3   1  -141568.10 2524.73   1
  -3   1  -140877.10 2539.34   1
  -3   1  -142414.20 2387.27   1
  -3  -1  -141303.50 2457.80   1
   3   1   2 851.877 46.2606   1
   3   1   2  805.44 57.7226   1
   3   1   2 802.716 39.7901   1
   3  -1   2 841.372 36.6748   1
   3  -1   2 845.147 46.2866   1
   3  -1   2 831.831 46.1289   1
   3  -1   2 919.518 79.6784   1
   3   1   2  927.67   77.36   1
   3   1   2  837.86 43.2062   1
  -3  -1  -2 813.442 48.3152   1
  -3  -1  -2 811.393 44.2242   1
  -3   1  -2 810.147 61.8985   1
  -3  -1  -2 832.827 39.8018   1
  -3  -1  -2 804.574 39.5182   1
  -3  -1  -2 827.405  44.576   1
  -3   1  -2 776.029 51.0924   1
  -3   1  -2 899.252 38.3013   1
  -3   1  -2 778.771 46.7833   1
  -3   1  -2 798.311 63.0763   1
  -3   1  -2 781.754 30.9629   1
   3   1   3 108.188 25.8403   1
   3   1   3 97.3006 5.66649   1
   3   1   3 71.1408 18.5815   1
   3   1   3 62.8659 27.2332   1
   3  -1   3 128.552 12.7169   1
   3  -1   3 92.5174 39.9347   1
   3  -1   3 150.442 21.4657   1
   3  -1   3 118.154 15.5436   1
   3  -1   3 91.2971 19.4573   1
   3   1   3 85.7854 17.7734   1
   3  -1   3 181.806 22.2366   1
  -3  -1  -3 158.392 17.7237   1
  -3  -1  -3 85.6605 4.88012   1
  -3   1  -3 102.985 32.0936   1
  -3   1  -3 228.018 32.8191   1
  -3   1  -3  86.307 19.9803   1
  -3   1  -3 79.3113  14.329   1
  -3   1  -3 71.2952  22.843   1
  -3  -1  -3 72.7325 17.3606   1
  -3  -1  -3 94.2982 19.3481   1
  -3  -1  -3 90.3268 17.5349   1
   3   1   4  99.059 35.4324   1
   3   1   4 91.1648 12.3841   1
   3   1   4 151.114 29.3367   1
   3   1   4 133.345 18.1607   1
   3  -1   4 125.934 21.6554   1
   3  -1   4 93.1177 24.2615   1
   3  -1   4 126.477 27.3078   1
   3  -1   4  88.586 18.2629   1
   3  -1   4 114.692 38.7053   1
   3  -1   4 105.886 17.5564   1
   3   1   4 106.623 22.6545   1
   3   1   4 139.467  22.236   1
  -3   1  -4 113.047 21.6458   1
  -3  -1  -4 99.8952 21.1015   1
  -3  -1  -4 111.077 41.2503   1
  -3  -1  -4 92.6394 7.76152   1
  -3  -1  -4 128.512 32.7676   1
  -3   1  -4 103.617 18.0932   1
  -3   1  -4  175.45 22.2995   1
  -3   1  -4 221.849 27.4212   1
  -3   1  -4 118.502 24.2249   1
  -3   1  -4 105.781 23.3759   1
  -3  -1  -4  101.73   18.49   1
  -3  -1  -4 94.0906 21.9366   1
   3   1   5 3484.90 202.902   1
   3   1   5 3431.39 130.391   1
   3   1   5 4113.77  247.12   1
   3   1   5 3413.83 146.645   1
   3   1   5 3453.17 166.146   1
   3  -1   5 3288.27 132.271   1
   3  -1   5 3538.24 163.503   1
   3  -1   5 3479.80 175.421   1
   3  -1   5 3495.53 183.352   1
   3  -1   5 3532.75 160.436   1
   3  -1   5 3502.93  175.63   1
   3   1   5 3457.72 169.172   1
  -3  -1  -5 3375.06 164.903   1
  -3  -1  -5 3319.80 137.914   1
  -3  -1  -5 3547.65 168.431   1
  -3  -1  -5 3444.17 179.405   1
  -3  -1  -5 3413.05 164.507   1
  -3  -1  -5 3445.63 154.421   1
  -3   1  -5 3362.73 171.798   1
  -3   1  -5 3268.45 165.136   1
  -3   1  -5 3417.53 209.152   1
  -3   1  -5 3262.17 151.332   1
  -3   1  -5 3218.69 156.867   1
  -3   1  -5 3335.52 173.625   1
   3   1   6 264.226 43.2917   1
   3   1   6 391.289 25.8879   1
   3   1   6 339.957 30.2664   1
   3   1   6 338.393 51.3367   1
   3   1   6 368.394 42.8472   1
[truncated: 663,992 more chars]
